# Supplementary material for: Genome-wide identification of SSR markers from coding regions for endangered Argania spinosa L. skeels and construction of SSR database: AsSSRdb
Source: Database (Oxford). 2024 Nov 27;2024:baae118. doi: 10.1093/database/baae118 (PMC11602033; doi:10.1093/database/baae118)
Supplement: baae118_Supp [file baae118_supp.zip]

Archive with 5 entries (5 files):
- baae118_Supp/SuplTab S1.xlsx
- baae118_Supp/SuplTab S3.xlsx
- baae118_Supp/SuplTab S5.xlsx
- baae118_Supp/SuplTabl S4.xlsx
- baae118_Supp/SupTab S2.xlsx
