# Supplementary material for: Genome-wide identification of SSR markers from coding regions for endangered Argania spinosa L. skeels and construction of SSR database: AsSSRdb
Source: Database (Oxford). 2024 Nov 27;2024:baae118. doi: 10.1093/database/baae118 (PMC11602033; doi:10.1093/database/baae118)
Supplement: baae118_Supp [file baae118_supp.zip › baae118_Supp/SuplTab S1.xlsx]

## Sheet: Feuil1
Supplementary Table S1 Distribution of different type of motif in mono-, Di-, Tri-, Tetra-, Penta- and Hexa- SSRs from Argan-CDS
Repeats	3	4	5	6	7	8	9	10	11	12	13	14	15	16	17	18	19	20	>20	Total
Mono-	0	0	0	0	0	0	0	138	87	50	28	12	10	3	4	3	2	1	1	339
A/T	0	0	0	0	0	0	0	104	58	29	18	7	10	2	3	3	1	1	1	237
C/G	0	0	0	0	0	0	0	34	29	21	10	5	0	1	1	0	1	0	0	102
Di-	0	0	0	307	131	78	50	41	25	21	28	12	6	6	2	2	2	0	2	713
AC/GT	0	0	0	12	9	3	3	0	1	1	0	0	0	0	0	0	0	0	0	29
AG/CT	0	0	0	289	120	71	46	41	24	20	28	12	6	6	2	2	2	0	2	671
AT/TA	0	0	0	6	2	2	1	0	0	0	0	0	0	0	0	0	0	0	0	11
CG/GC	0	0	0	0	0	2	0	0	0	0	0	0	0	0	0	0	0	0	0	2
Tri-	0	0	1746	767	330	157	75	43	23	6	5	1	1	0	0	0	0	0	1	3155
AAC/GTT	0	0	71	28	12	1	1	0	0	2	0	0	0	0	0	0	0	0	0	115
AAG/CTT	0	0	357	185	93	60	31	18	14	3	3	1	0	0	0	0	0	0	0	765
AAT/ATT	0	0	20	9	13	1	0	0	0	0	0	0	0	0	0	0	0	0	0	43
ACC/GGT	0	0	250	118	36	17	11	4	1	0	0	0	0	0	0	0	0	0	0	437
ACG/CGT	0	0	69	21	7	2	0	0	0	0	0	0	0	0	0	0	0	0	1	100
ACT/AGT	0	0	16	6	3	0	0	0	0	1	0	0	0	0	0	0	0	0	0	26
AGC/CTG	0	0	223	84	35	19	2	4	0	0	0	0	0	0	0	0	0	0	0	367
AGG/CCT	0	0	325	145	72	33	16	12	4	0	0	0	1	0	0	0	0	0	0	608
ATC/ATG	0	0	202	86	33	15	12	3	3	0	2	0	0	0	0	0	0	0	0	356
CCG/CGG	0	0	213	85	26	9	2	2	1	0	0	0	0	0	0	0	0	0	0	338
Tetra-	0	47	8	0	1	0	0	0	0	0	0	0	0	0	0	0	0	0	0	56
AAGC/CTTG	0	3	2	0	0	0	0	0	0	0	0	0	0	0	0	0	0	0	0	5
AAAC/GTTT	0	2	1	0	0	0	0	0	0	0	0	0	0	0	0	0	0	0	0	3
ACAG/CTGT	0	0	1	0	0	0	0	0	0	0	0	0	0	0	0	0	0	0	0	1
AGGG/CCCT	0	11	3	0	0	0	0	0	0	0	0	0	0	0	0	0	0	0	0	14
ACAT/ATGT	0	0	0	0	1	0	0	0	0	0	0	0	0	0	0	0	0	0	0	1
AAGG/CCTT	0	4	1	0	0	0	0	0	0	0	0	0	0	0	0	0	0	0	0	5
AAAG/CTTT	0	8	0	0	0	0	0	0	0	0	0	0	0	0	0	0	0	0	0	8
AAAT/ATTT	0	2	0	0	0	0	0	0	0	0	0	0	0	0	0	0	0	0	0	2
AACC/GGTT	0	2	0	0	0	0	0	0	0	0	0	0	0	0	0	0	0	0	0	2
ACCG/CGGT	-	1	0	0	0	0	0	0	0	0	0	0	0	0	0	0	0	0	0	1
ACGG/CCGT	-	1	0	0	0	0	0	0	0	0	0	0	0	0	0	0	0	0	0	1
ACTC/AGTG	0	4	0	0	0	0	0	0	0	0	0	0	0	0	0	0	0	0	0	4
AGGC/CCTG	-	1	0	0	0	0	0	0	0	0	0	0	0	0	0	0	0	0	0	1
ATCC/ATGG	-	1	0	0	0	0	0	0	0	0	0	0	0	0	0	0	0	0	0	1
ATCG/ATCG	-	1	0	0	0	0	0	0	0	0	0	0	0	0	0	0	0	0	0	1
ATGC/ATGC	-	1	0	0	0	0	0	0	0	0	0	0	0	0	0	0	0	0	0	1
CCGG/CCGG	0	2	0	0	0	0	0	0	0	0	0	0	0	0	0	0	0	0	0	2
AGCG/CGCT	-	1	0	0	0	0	0	0	0	0	0	0	0	0	0	0	0	0	0	1
AATG/ATTC	-	2	0	0	0	0	0	0	0	0	0	0	0	0	0	0	0	0	0	2
Penta-	212	25	6	2	0	1	0	0	0	0	0	0	0	0	0	0	0	0	0	246
ACACG/CGTGT	4	0	0	1	0	0	0	0	0	0	0	0	0	0	0	0	0	0	0	5
AAGCC/CTTGG	8	0	0	1	0	0	0	0	0	0	0	0	0	0	0	0	0	0	0	9
AAGAG/CTCTT	13	2	1	0	0	0	0	0	0	0	0	0	0	0	0	0	0	0	0	16
AAACC/GGTTT	15	4	2	0	0	0	0	0	0	0	0	0	0	0	0	0	0	0	0	21
AAAGG/CCTTT	7	0	1	0	0	0	0	0	0	0	0	0	0	0	0	0	0	0	0	8
ACCCG/CGGGT	13	4	1	0	0	0	0	0	0	0	0	0	0	0	0	0	0	0	0	18
ACGGC/CCGTG	10	3	1	0	0	0	0	0	0	0	0	0	0	0	0	0	0	0	0	14
AAAAC/GTTTT	2	0	0	0	0	0	0	0	0	0	0	0	0	0	0	0	0	0	0	2
AAAAG/CTTTT	21	0	0	0	0	0	0	0	0	0	0	0	0	0	0	0	0	0	0	21
AAAAT/ATTTT	2	0	0	0	0	0	0	0	0	0	0	0	0	0	0	0	0	0	0	2
AAACT/AGTTT	1	0	0	0	0	0	0	0	0	0	0	0	0	0	0	0	0	0	0	1
AAAGC/CTTTG	1	1	0	0	0	0	0	0	0	0	0	0	0	0	0	0	0	0	0	2
AAATC/ATTTG	1	0	0	0	0	0	0	0	0	0	0	0	0	0	0	0	0	0	0	1
AGAGC/CTCTG	1	0	0	0	0	1	0	0	0	0	0	0	0	0	0	0	0	0	0	2
AAATG/ATTTC	1	0	0	0	0	0	0	0	0	0	0	0	0	0	0	0	0	0	0	1
AACAC/GTGTT	1	0	0	0	0	0	0	0	0	0	0	0	0	0	0	0	0	0	0	1
AACCC/GGGTT	5	0	0	0	0	0	0	0	0	0	0	0	0	0	0	0	0	0	0	5
AACCG/CGGTT	1	0	0	0	0	0	0	0	0	0	0	0	0	0	0	0	0	0	0	1
AACTC/AGTTG	3	0	0	0	0	0	0	0	0	0	0	0	0	0	0	0	0	0	0	3
AACTG/AGTTC	2	0	0	0	0	0	0	0	0	0	0	0	0	0	0	0	0	0	0	2
AACGG/CCGTT	1	0	0	0	0	0	0	0	0	0	0	0	0	0	0	0	0	0	0	1
AACGT/ACGTT	0	1	0	0	0	0	0	0	0	0	0	0	0	0	0	0	0	0	0	1
AAGAC/CTTGT	1	0	0	0	0	0	0	0	0	0	0	0	0	0	0	0	0	0	0	1
AAGAT/ATCTT	1	0	0	0	0	0	0	0	0	0	0	0	0	0	0	0	0	0	0	1
AAGGC/CCTTG	5	1	0	0	0	0	0	0	0	0	0	0	0	0	0	0	0	0	0	6
AAGGG/CCCTT	9	1	0	0	0	0	0	0	0	0	0	0	0	0	0	0	0	0	0	10
AAGTG/ACTTC	1	0	0	0	0	0	0	0	0	0	0	0	0	0	0	0	0	0	0	1
AATCC/ATTGG	1	0	0	0	0	0	0	0	0	0	0	0	0	0	0	0	0	0	0	1
AATCG/ATTCG	1	0	0	0	0	0	0	0	0	0	0	0	0	0	0	0	0	0	0	1
AATGC/ATTGC	1	0	0	0	0	0	0	0	0	0	0	0	0	0	0	0	0	0	0	1
AATGG/ATTCC	4	1	0	0	0	0	0	0	0	0	0	0	0	0	0	0	0	0	0	5
ACACC/GGTGT	3	0	0	0	0	0	0	0	0	0	0	0	0	0	0	0	0	0	0	3
AATTC/AATTG	1	0	0	0	0	0	0	0	0	0	0	0	0	0	0	0	0	0	0	1
ACAGC/CTGTG	3	0	0	0	0	0	0	0	0	0	0	0	0	0	0	0	0	0	0	3
ACATC/ATGTG	1	0	0	0	0	0	0	0	0	0	0	0	0	0	0	0	0	0	0	1
ACCAG/CTGGT	2	0	0	0	0	0	0	0	0	0	0	0	0	0	0	0	0	0	0	2
ACCCC/GGGGT	2	0	0	0	0	0	0	0	0	0	0	0	0	0	0	0	0	0	0	2
ACCGG/CCGGT	4	0	0	0	0	0	0	0	0	0	0	0	0	0	0	0	0	0	0	4
ACCGT/ACGGT	3	1	0	0	0	0	0	0	0	0	0	0	0	0	0	0	0	0	0	4
ACCTG/AGGTC	1	0	0	0	0	0	0	0	0	0	0	0	0	0	0	0	0	0	0	1
ACGAG/CGTCT	1	0	0	0	0	0	0	0	0	0	0	0	0	0	0	0	0	0	0	1
ACGCC/CGTGG	1	1	0	0	0	0	0	0	0	0	0	0	0	0	0	0	0	0	0	2
ACGCG/CGCGT	4	1	0	0	0	0	0	0	0	0	0	0	0	0	0	0	0	0	0	5
ACGGG/CCCGT	0	0	0	0	0	0	0	0	0	0	0	0	0	0	0	0	0	0	0	0
ACTCC/AGTGG	3	0	0	0	0	0	0	0	0	0	0	0	0	0	0	0	0	0	0	3
ACTGC/AGTGC	1	0	0	0	0	0	0	0	0	0	0	0	0	0	0	0	0	0	0	1
ACTGG/AGTCC	3	1	0	0	0	0	0	0	0	0	0	0	0	0	0	0	0	0	0	4
AGAGG/CCTCT	3	1	0	0	0	0	0	0	0	0	0	0	0	0	0	0	0	0	0	4
AGATC/ATCTG	1	0	0	0	0	0	0	0	0	0	0	0	0	0	0	0	0	0	0	1
AGATG/ATCTC	5	0	0	0	0	0	0	0	0	0	0	0	0	0	0	0	0	0	0	5
AGCAT/ATGCT	2	0	0	0	0	0	0	0	0	0	0	0	0	0	0	0	0	0	0	2
AGCCC/CTGGG	6	0	0	0	0	0	0	0	0	0	0	0	0	0	0	0	0	0	0	6
AGCCG/CGGCT	6	0	0	0	0	0	0	0	0	0	0	0	0	0	0	0	0	0	0	6
AGCGC/CGCTG	3	0	0	0	0	0	0	0	0	0	0	0	0	0	0	0	0	0	0	3
AGGCG/CCTCG		1	0	0	0	0	0	0	0	0	0	0	0	0	0	0	0	0	0	1
AGGGC/CCCTG	4	1	0	0	0	0	0	0	0	0	0	0	0	0	0	0	0	0	0	5
ATCCC/ATGGG	2	0	0	0	0	0	0	0	0	0	0	0	0	0	0	0	0	0	0	2
ATCCG/ATCGG	1	0	0	0	0	0	0	0	0	0	0	0	0	0	0	0	0	0	0	1
ATGCC/ATGGC	2	0	0	0	0	0	0	0	0	0	0	0	0	0	0	0	0	0	0	2
CCCCG/CGGGG	6	0	0	0	0	0	0	0	0	0	0	0	0	0	0	0	0	0	0	6
CCGCG/CGCGG	1	0	0	0	0	0	0	0	0	0	0	0	0	0	0	0	0	0	0	1
Hexa-	660	136	35	9	1	0	0	0	0	0	0	0	0	0	0	0	0	0	0	841
AACAAG/CTTGTT	9	0	1	0	0	0	0	0	0	0	0	0	0	0	0	0	0	0	0	10
AACAGC/CTGTTG	12	2	0	1	0	0	0	0	0	0	0	0	0	0	0	0	0	0	0	15
AACTCC/AGTTGG	4	1	1	0	0	0	0	0	0	0	0	0	0	0	0	0	0	0	0	6
ACCGCC/CGGTGG	33	6	1	1	0	0	0	0	0	0	0	0	0	0	0	0	0	0	0	41
AGCAGG/CCTGCT	4	1	0	0	1	0	0	0	0	0	0	0	0	0	0	0	0	0	0	6
AGGGGG/CCCCCT	7	3	1	0	0	0	0	0	0	0	0	0	0	0	0	0	0	0	0	11
AAGACG/CGTCTT	5	1	1	0	0	0	0	0	0	0	0	0	0	0	0	0	0	0	0	7
AAGCAG/CTGCTT	9	1	1	0	0	0	0	0	0	0	0	0	0	0	0	0	0	0	0	11
ACCTCC/AGGTGG	7	3	2	0	0	0	0	0	0	0	0	0	0	0	0	0	0	0	0	12
ACCTCT/AGAGGT	38	3	5	2	0	0	0	0	0	0	0	0	0	0	0	0	0	0	0	48
AAGAGG/CCTCTT	22	2	3	0	0	0	0	0	0	0	0	0	0	0	0	0	0	0	0	27
AGAGGG/CCCTCT	17	8	4	0	0	0	0	0	0	0	0	0	0	0	0	0	0	0	0	29
AGCCGC/CGGCTG	0	1	2	1	0	0	0	0	0	0	0	0	0	0	0	0	0	0	0	4
AGATGG/ATCTCC	7	3	2	0	0	0	0	0	0	0	0	0	0	0	0	0	0	0	0	12
AGCCCC/CTGGGG	2	0	0	1	0	0	0	0	0	0	0	0	0	0	0	0	0	0	0	3
ATCCCC/ATGGGG	1	1	1	0	0	0	0	0	0	0	0	0	0	0	0	0	0	0	0	3
ACTCGC/AGTGCG	6	3	1	0	0	0	0	0	0	0	0	0	0	0	0	0	0	0	0	10
ACGATG/ATCGTC	9	1	1	0	0	0	0	0	0	0	0	0	0	0	0	0	0	0	0	11
ACCCTC/AGGGTG	0	0	1	0	0	0	0	0	0	0	0	0	0	0	0	0	0	0	0	1
ACCGGC/CCGGTG	2	3	1	0	0	0	0	0	0	0	0	0	0	0	0	0	0	0	0	6
ACACCC/GGGTGT	1	0	1	0	0	0	0	0	0	0	0	0	0	0	0	0	0	0	0	2
AAGATG/ATCTTC	13	5	1	0	0	0	0	0	0	0	0	0	0	0	0	0	0	0	0	19
AAGGAG/CCTTCT	20	2		1	0	0	0	0	0	0	0	0	0	0	0	0	0	0	0	23
AAGTGG/ACTTCC	13	6	2	1	0	0	0	0	0	0	0	0	0	0	0	0	0	0	0	22
AACGCC/CGTTGG	1	0	1	0	0	0	0	0	0	0	0	0	0	0	0	0	0	0	0	2
AAAAAT/ATTTTT	16	2	0	0	0	0	0	0	0	0	0	0	0	0	0	0	0	0	0	18
AAAACC/GGTTTT	1	2	0	0	0	0	0	0	0	0	0	0	0	0	0	0	0	0	0	3
AAAAGC/CTTTTG	2	1	0	0	0	0	0	0	0	0	0	0	0	0	0	0	0	0	0	3
AAAAGG/CCTTTT	1	0	0	0	0	0	0	0	0	0	0	0	0	0	0	0	0	0	0	1
AAAATC/ATTTTG	1	1	0	0	0	0	0	0	0	0	0	0	0	0	0	0	0	0	0	2
AAAATG/ATTTTC	2	1	0	0	0	0	0	0	0	0	0	0	0	0	0	0	0	0	0	3
AAACAG/CTGTTT	1	0	0	0	0	0	0	0	0	0	0	0	0	0	0	0	0	0	0	1
AAACCC/GGGTTT	1	2	0	0	0	0	0	0	0	0	0	0	0	0	0	0	0	0	0	3
AAACCG/CGGTTT	1	0	0	0	0	0	0	0	0	0	0	0	0	0	0	0	0	0	0	1
AAACTC/AGTTTG	1	0	0	0	0	0	0	0	0	0	0	0	0	0	0	0	0	0	0	1
AAACTG/AGTTTC	2	0	0	0	0	0	0	0	0	0	0	0	0	0	0	0	0	0	0	2
AAAGAC/CTTTGT	1	0	0	0	0	0	0	0	0	0	0	0	0	0	0	0	0	0	0	1
AAAGAG/CTCTTT	6	2	0	0	0	0	0	0	0	0	0	0	0	0	0	0	0	0	0	8
AAAGCC/CTTTGG	2	1	0	0	0	0	0	0	0	0	0	0	0	0	0	0	0	0	0	3
AAAGGC/CCTTTG	2	0	0	0	0	0	0	0	0	0	0	0	0	0	0	0	0	0	0	2
AAAGGG/CCCTTT	5	6	0	0	0	0	0	0	0	0	0	0	0	0	0	0	0	0	0	11
AAAGTC/ACTTTG	2	0	0	0	0	0	0	0	0	0	0	0	0	0	0	0	0	0	0	2
AAATAC/ATTTGT	2	0	0	0	0	0	0	0	0	0	0	0	0	0	0	0	0	0	0	2
AAATCC/ATTTGG	8	2	0	0	0	0	0	0	0	0	0	0	0	0	0	0	0	0	0	10
AAATGC/ATTTGC	0	1	0	0	0	0	0	0	0	0	0	0	0	0	0	0	0	0	0	1
AAATTC/AATTTG	8	1	0	0	0	0	0	0	0	0	0	0	0	0	0	0	0	0	0	9
AACAAT/ATTGTT	1	1	0	0	0	0	0	0	0	0	0	0	0	0	0	0	0	0	0	2
AACACC/GGTGTT	3	0	0	0	0	0	0	0	0	0	0	0	0	0	0	0	0	0	0	3
AACACT/AGTGTT	1	0	0	0	0	0	0	0	0	0	0	0	0	0	0	0	0	0	0	1
AACAGG/CCTGTT	1	0	0	0	0	0	0	0	0	0	0	0	0	0	0	0	0	0	0	1
AACATC/ATGTTG	1	0	0	0	0	0	0	0	0	0	0	0	0	0	0	0	0	0	0	1
AACCAC/GGTTGT	8	2	0	0	0	0	0	0	0	0	0	0	0	0	0	0	0	0	0	10
AACCAT/ATGGTT	0	1	0	0	0	0	0	0	0	0	0	0	0	0	0	0	0	0	0	1
AACCCG/CGGGTT	1	0	0	0	0	0	0	0	0	0	0	0	0	0	0	0	0	0	0	1
AACCCT/AGGGTT	10	0	0	0	0	0	0	0	0	0	0	0	0	0	0	0	0	0	0	10
AACCGG/CCGGTT	1	0	0	0	0	0	0	0	0	0	0	0	0	0	0	0	0	0	0	1
AACCTC/AGGTTG	3	0	0	0	0	0	0	0	0	0	0	0	0	0	0	0	0	0	0	3
AACGAC/CGTTGT	0	1	0	0	0	0	0	0	0	0	0	0	0	0	0	0	0	0	0	1
AACGCG/CGCGTT	1	0	0	0	0	0	0	0	0	0	0	0	0	0	0	0	0	0	0	1
AACTCG/AGTTCG	1	0	0	0	0	0	0	0	0	0	0	0	0	0	0	0	0	0	0	1
AACTGG/AGTTCC	3	0	0	0	0	0	0	0	0	0	0	0	0	0	0	0	0	0	0	3
AACTTC/AAGTTG	3	0	0	0	0	0	0	0	0	0	0	0	0	0	0	0	0	0	0	3
AAGACC/CTTGGT	1	0	0	0	0	0	0	0	0	0	0	0	0	0	0	0	0	0	0	1
AAGAGC/CTCTTG	3	0	0	0	0	0	0	0	0	0	0	0	0	0	0	0	0	0	0	3
AAGAGT/ACTCTT	1	0	0	0	0	0	0	0	0	0	0	0	0	0	0	0	0	0	0	1
AAGATC/ATCTTG	0	1	0	0	0	0	0	0	0	0	0	0	0	0	0	0	0	0	0	1
AAGCAC/CTTGTG	2	0	0	0	0	0	0	0	0	0	0	0	0	0	0	0	0	0	0	2
AAGCCG/CGGCTT	2	0	0	0	0	0	0	0	0	0	0	0	0	0	0	0	0	0	0	2
AAGCGC/CGCTTG	1	0	0	0	0	0	0	0	0	0	0	0	0	0	0	0	0	0	0	1
AAGCGG/CCGCTT	0	1	0	0	0	0	0	0	0	0	0	0	0	0	0	0	0	0	0	1
AAGCTC/AGCTTG	1	0	0	0	0	0	0	0	0	0	0	0	0	0	0	0	0	0	0	1
AAGCTG/AGCTTC	1	0	0	0	0	0	0	0	0	0	0	0	0	0	0	0	0	0	0	1
AAGGAC/CCTTGT	4	0	0	0	0	0	0	0	0	0	0	0	0	0	0	0	0	0	0	4
AAGGCC/CCTTGG	1	1	0	0	0	0	0	0	0	0	0	0	0	0	0	0	0	0	0	2
AAGGGC/CCCTTG	4	1	0	0	0	0	0	0	0	0	0	0	0	0	0	0	0	0	0	5
AAGGGG/CCCCTT	6	0	0	0	0	0	0	0	0	0	0	0	0	0	0	0	0	0	0	6
AAGGTG/ACCTTC	7	0	0	0	0	0	0	0	0	0	0	0	0	0	0	0	0	0	0	7
AAGTAG/ACTTCT	2	0	0	0	0	0	0	0	0	0	0	0	0	0	0	0	0	0	0	2
AAGTCC/ACTTGG	5	0	0	0	0	0	0	0	0	0	0	0	0	0	0	0	0	0	0	5
AAGTCT/ACTTAG	1	0	0	0	0	0	0	0	0	0	0	0	0	0	0	0	0	0	0	1
AAGTGC/ACTTGC	1	0	0	0	0	0	0	0	0	0	0	0	0	0	0	0	0	0	0	1
AATACC/ATTGGT	1	0	0	0	0	0	0	0	0	0	0	0	0	0	0	0	0	0	0	1
AATAGC/ATTGCT	1	1	0	0	0	0	0	0	0	0	0	0	0	0	0	0	0	0	0	2
AATAGG/ATTCCT	1	0	0	0	0	0	0	0	0	0	0	0	0	0	0	0	0	0	0	1
AATAGT/ACTATT	1	0	0	0	0	0	0	0	0	0	0	0	0	0	0	0	0	0	0	1
AATATC/ATATTG	1	0	0	0	0	0	0	0	0	0	0	0	0	0	0	0	0	0	0	1
AATATG/ATATTC	0	1	0	0	0	0	0	0	0	0	0	0	0	0	0	0	0	0	0	1
AATCAC/ATTGTG	1	0	0	0	0	0	0	0	0	0	0	0	0	0	0	0	0	0	0	1
AATCAG/ATTCTG	1	0	0	0	0	0	0	0	0	0	0	0	0	0	0	0	0	0	0	1
AATCAT/ATGATT	0	1	0	0	0	0	0	0	0	0	0	0	0	0	0	0	0	0	0	1
AATCCG/ATTCGG	1	0	0	0	0	0	0	0	0	0	0	0	0	0	0	0	0	0	0	1
AATCCT/AGGATT	0	1	0	0	0	0	0	0	0	0	0	0	0	0	0	0	0	0	0	1
AATCGG/ATTCCG	6	0	0	0	0	0	0	0	0	0	0	0	0	0	0	0	0	0	0	6
AATCTG/AGATTC	4	6	0	0	0	0	0	0	0	0	0	0	0	0	0	0	0	0	0	10
AATGAC/ATTGTC	0	1	0	0	0	0	0	0	0	0	0	0	0	0	0	0	0	0	0	1
AATGAG/ATTCTC	3	2	0	0	0	0	0	0	0	0	0	0	0	0	0	0	0	0	0	5
AATGAT/ATCATT	1	0	0	0	0	0	0	0	0	0	0	0	0	0	0	0	0	0	0	1
AATGCC/ATTGGC	1	0	0	0	0	0	0	0	0	0	0	0	0	0	0	0	0	0	0	1
AATGCT/AGCATT	1	1	0	0	0	0	0	0	0	0	0	0	0	0	0	0	0	0	0	2
AATGGC/ATTGCC	5		0	0	0	0	0	0	0	0	0	0	0	0	0	0	0	0	0	5
AATGGG/ATTCCC	4	3	0	0	0	0	0	0	0	0	0	0	0	0	0	0	0	0	0	7
AATGGT/ACCATT	2	0	0	0	0	0	0	0	0	0	0	0	0	0	0	0	0	0	0	2
AATGTC/ACATTG	1	0	0	0	0	0	0	0	0	0	0	0	0	0	0	0	0	0	0	1
AATGTG/ACATTC	1	0	0	0	0	0	0	0	0	0	0	0	0	0	0	0	0	0	0	1
AATTCG/AATTCG	4	0	0	0	0	0	0	0	0	0	0	0	0	0	0	0	0	0	0	4
AATTGC/AATTGC	1	0	0	0	0	0	0	0	0	0	0	0	0	0	0	0	0	0	0	1
ACACGC/CGTGTG	1	0	0	0	0	0	0	0	0	0	0	0	0	0	0	0	0	0	0	1
ACACTG/AGTGTC	15	1	0	0	0	0	0	0	0	0	0	0	0	0	0	0	0	0	0	16
ACAGAG/CTCTGT	1	0	0	0	0	0	0	0	0	0	0	0	0	0	0	0	0	0	0	1
ACAGCC/CTGTGG	7	1	0	0	0	0	0	0	0	0	0	0	0	0	0	0	0	0	0	8
ACATCC/ATGTGG	1		0	0	0	0	0	0	0	0	0	0	0	0	0	0	0	0	0	1
ACATGG/ATGTCC	3	1	0	0	0	0	0	0	0	0	0	0	0	0	0	0	0	0	0	4
ACCACT/AGTGGT	14	1	0	0	0	0	0	0	0	0	0	0	0	0	0	0	0	0	0	15
ACCAGC/CTGGTG	7	3	0	0	0	0	0	0	0	0	0	0	0	0	0	0	0	0	0	10
ACCAGG/CCTGGT	2	0	0	0	0	0	0	0	0	0	0	0	0	0	0	0	0	0	0	2
ACCATC/ATGGTG	11	3	0	0	0	0	0	0	0	0	0	0	0	0	0	0	0	0	0	14
ACCCCC/GGGGGT	4	0	0	0	0	0	0	0	0	0	0	0	0	0	0	0	0	0	0	4
ACCCCT/AGGGGT	1	0	0	0	0	0	0	0	0	0	0	0	0	0	0	0	0	0	0	1
ACCCGC/CGGGTG	2	0	0	0	0	0	0	0	0	0	0	0	0	0	0	0	0	0	0	2
ACCCGG/CCGGGT	1	0	0	0	0	0	0	0	0	0	0	0	0	0	0	0	0	0	0	1
ACCGAG/CGGTCT	1	0	0	0	0	0	0	0	0	0	0	0	0	0	0	0	0	0	0	1
ACCGGT/ACCGGT	1	0	0	0	0	0	0	0	0	0	0	0	0	0	0	0	0	0	0	1
ACCGTC/ACGGTG	3	0	0	0	0	0	0	0	0	0	0	0	0	0	0	0	0	0	0	3
ACCTAG/AGGTCT	1	0	0	0	0	0	0	0	0	0	0	0	0	0	0	0	0	0	0	1
ACCTGC/AGGTGC	1	1	0	0	0	0	0	0	0	0	0	0	0	0	0	0	0	0	0	2
ACGACT/AGTCGT	1	1	0	0	0	0	0	0	0	0	0	0	0	0	0	0	0	0	0	2
ACGAGG/CCTCGT	4	0	0	0	0	0	0	0	0	0	0	0	0	0	0	0	0	0	0	4
ACGATC/ATCGTG	2	0	0	0	0	0	0	0	0	0	0	0	0	0	0	0	0	0	0	2
ACGCCG/CGGCGT	2	1	0	0	0	0	0	0	0	0	0	0	0	0	0	0	0	0	0	3
ACGCGC/CGCGTG	2	0	0	0	0	0	0	0	0	0	0	0	0	0	0	0	0	0	0	2
ACGGAG/CCGTCT	1	0	0	0	0	0	0	0	0	0	0	0	0	0	0	0	0	0	0	1
ACGGAT/ATCCGT	5	0	0	0	0	0	0	0	0	0	0	0	0	0	0	0	0	0	0	5
ACGGCC/CCGTGG	11	0	0	0	0	0	0	0	0	0	0	0	0	0	0	0	0	0	0	11
ACGGCG/CCGTCG	7	0	0	0	0	0	0	0	0	0	0	0	0	0	0	0	0	0	0	7
ACGGCT/AGCCGT	2	0	0	0	0	0	0	0	0	0	0	0	0	0	0	0	0	0	0	2
ACGGGC/CCCGTG	7	0	0	0	0	0	0	0	0	0	0	0	0	0	0	0	0	0	0	7
ACGGGG/CCCCGT	1	0	0	0	0	0	0	0	0	0	0	0	0	0	0	0	0	0	0	1
ACGTCC/ACGTGG	2	0	0	0	0	0	0	0	0	0	0	0	0	0	0	0	0	0	0	2
ACTAGC/AGTGCT	1	0	0	0	0	0	0	0	0	0	0	0	0	0	0	0	0	0	0	1
ACTAGT/ACTAGT	1	0	0	0	0	0	0	0	0	0	0	0	0	0	0	0	0	0	0	1
ACTCCC/AGTGGG	2	0	0	0	0	0	0	0	0	0	0	0	0	0	0	0	0	0	0	2
ACTCGG/AGTCCG	1	0	0	0	0	0	0	0	0	0	0	0	0	0	0	0	0	0	0	1
ACTCTC/AGAGTG	1	0	0	0	0	0	0	0	0	0	0	0	0	0	0	0	0	0	0	1
ACTCTG/AGAGTC	3	0	0	0	0	0	0	0	0	0	0	0	0	0	0	0	0	0	0	3
ACTGCC/AGTGGC	3	2	0	0	0	0	0	0	0	0	0	0	0	0	0	0	0	0	0	5
ACTGCT/AGCAGT	1	0	0	0	0	0	0	0	0	0	0	0	0	0	0	0	0	0	0	1
ACTGGC/AGTGCC	1	0	0	0	0	0	0	0	0	0	0	0	0	0	0	0	0	0	0	1
AGAGAT/ATCTCT	2	0	0	0	0	0	0	0	0	0	0	0	0	0	0	0	0	0	0	2
AGAGCG/CGCTCT	1	0	0	0	0	0	0	0	0	0	0	0	0	0	0	0	0	0	0	1
ACTGGG/AGTCCC	1	1	0	0	0	0	0	0	0	0	0	0	0	0	0	0	0	0	0	2
AGAGCC/CTCTGG	6	0	0	0	0	0	0	0	0	0	0	0	0	0	0	0	0	0	0	6
AGAGGC/CCTCTG	3	2	0	0	0	0	0	0	0	0	0	0	0	0	0	0	0	0	0	5
AGATAT/ATATCT	1	0	0	0	0	0	0	0	0	0	0	0	0	0	0	0	0	0	0	1
AGATCC/ATCTGG	1	0	0	0	0	0	0	0	0	0	0	0	0	0	0	0	0	0	0	1
AGATCG/ATCTCG	1	0	0	0	0	0	0	0	0	0	0	0	0	0	0	0	0	0	0	1
AGCATC/ATGCTG	4	2	0	0	0	0	0	0	0	0	0	0	0	0	0	0	0	0	0	6
AGCCCG/CGGGCT	2	0	0	0	0	0	0	0	0	0	0	0	0	0	0	0	0	0	0	2
AGCCGG/CCGGCT	7	2	0	0	0	0	0	0	0	0	0	0	0	0	0	0	0	0	0	9
AGCCTC/AGGCTG	1	0	0	1	0	0	0	0	0	0	0	0	0	0	0	0	0	0	0	2
AGCCTG/AGGCTC	5	0	0	0	0	0	0	0	0	0	0	0	0	0	0	0	0	0	0	5
AGCGCC/CGCTGG	0	1	0	0	0	0	0	0	0	0	0	0	0	0	0	0	0	0	0	1
AGCGCG/CGCGCT	1	0	0	0	0	0	0	0	0	0	0	0	0	0	0	0	0	0	0	1
AGCGGC/CCGCTG	2	0	1	0	0	0	0	0	0	0	0	0	0	0	0	0	0	0	0	3
AGCTCC/AGCTGG	7	0	0	0	0	0	0	0	0	0	0	0	0	0	0	0	0	0	0	7
AGCTGC/AGCTGC	1	0	0	0	0	0	0	0	0	0	0	0	0	0	0	0	0	0	0	1
AGGATC/ATCCTG	1	0	0	0	0	0	0	0	0	0	0	0	0	0	0	0	0	0	0	1
AGGATG/ATCCTC	18	2	0	0	0	0	0	0	0	0	0	0	0	0	0	0	0	0	0	20
AGGCAT/ATGCCT	2	0	0	0	0	0	0	0	0	0	0	0	0	0	0	0	0	0	0	2
AGGCCC/CCTGGG	2	0	0	0	0	0	0	0	0	0	0	0	0	0	0	0	0	0	0	2
AGGCCG/CCTCGG	1	0	0	0	0	0	0	0	0	0	0	0	0	0	0	0	0	0	0	1
AGGCGG/CCGCCT	7	1	0	0	0	0	0	0	0	0	0	0	0	0	0	0	0	0	0	8
AGGGAT/ATCCCT	1	0	0	0	0	0	0	0	0	0	0	0	0	0	0	0	0	0	0	1
AGGGGC/CCCCTG	2	2	0	0	0	0	0	0	0	0	0	0	0	0	0	0	0	0	0	4
ATATCC/ATATGG	2	0	0	0	0	0	0	0	0	0	0	0	0	0	0	0	0	0	0	2
ATCATG/ATCATG	3	1	0	0	0	0	0	0	0	0	0	0	0	0	0	0	0	0	0	4
ATCCCG/ATCGGG	1	0	0	0	0	0	0	0	0	0	0	0	0	0	0	0	0	0	0	1
ATCGGC/ATGCCG	2	2	0	0	0	0	0	0	0	0	0	0	0	0	0	0	0	0	0	4
ATGCCC/ATGGGC	0	1	0	0	0	0	0	0	0	0	0	0	0	0	0	0	0	0	0	1
CCCCCG/CGGGGG	1	0	0	0	0	0	0	0	0	0	0	0	0	0	0	0	0	0	0	1
CCCGCG/CGCGGG	2	0	0	0	0	0	0	0	0	0	0	0	0	0	0	0	0	0	0	2
CCCGGG/CCCGGG	1	0	0	0	0	0	0	0	0	0	0	0	0	0	0	0	0	0	0	1
