# Supplementary material for: Genome-wide identification of SSR markers from coding regions for endangered Argania spinosa L. skeels and construction of SSR database: AsSSRdb
Source: Database (Oxford). 2024 Nov 27;2024:baae118. doi: 10.1093/database/baae118 (PMC11602033; doi:10.1093/database/baae118)
Supplement: baae118_Supp [file baae118_supp.zip › baae118_Supp/SuplTab S3.xlsx]

## Sheet: Annotation OmicsBox
Supplementary Table S3 : Annotation of all identified CDS
ID	Gene N°	Description	Length	#Hits	e-Value	sim mean	#GO	GO IDs	GO Names	KO number	Enzyme Codes	Enzyme Names	InterPro IDs	InterPro GO IDs	InterPro GO Names
>QLOD02000001.1.	g11.t1	sucrose-phosphate synthase 4	1026	20	0.0	87.4	2	P:GO:0005975; F:GO:0016740	P:carbohydrate metabolic process; F:transferase activity	K00696	EC:2.4.1.14; EC:2.4.1.13	Sucrose-phosphate synthase; Sucrose synthase	G3DSA:3.40.50.2000 (GENE3D); G3DSA:3.40.50.2000 (GENE3D); IPR000368 (PFAM); IPR001296 (PFAM); IPR006380 (PFAM); IPR012819 (TIGRFAM); mobidb-lite (MOBIDB_LITE); PTHR46039 (PANTHER); cd03800 (CDD); IPR035659 (CDD); SSF53756 (SUPERFAMILY); IPR036412 (SUPERFAMILY)	P:GO:0005985; F:GO:0016157; F:GO:0016757; F:GO:0046524	P:sucrose metabolic process; F:sucrose synthase activity; F:glycosyltransferase activity; F:sucrose-phosphate synthase activity
>QLOD02000001.1.	g13.t1	SUN domain-containing protein 4-like	515	20	0.0	82.22	1	C:GO:0009536	C:plastid				IPR012919 (PFAM); G3DSA:2.60.120.260 (GENE3D); mobidb-lite (MOBIDB_LITE); IPR045120 (PANTHER); IPR012919 (PROSITE_PROFILES); IPR008979 (SUPERFAMILY)	P:GO:0006457; P:GO:0009987; C:GO:0005622; C:GO:0005737; C:GO:0016020; C:GO:0110165	P:protein folding; P:cellular process; C:intracellular anatomical structure; C:cytoplasm; C:membrane; C:cellular anatomical entity
>QLOD02000001.1.	g15.t1	Disease resistance-like protein DSC1	1074	20	4.68157E-89	55.04	3	P:GO:0006952; P:GO:0007165; F:GO:0043531	P:defense response; P:signal transduction; F:ADP binding				PR00364 (PRINTS); IPR035897 (G3DSA:3.40.50.GENE3D); IPR045344 (PFAM); IPR027417 (G3DSA:3.40.50.GENE3D); IPR000157 (PFAM); IPR002182 (PFAM); IPR032675 (G3DSA:3.80.10.GENE3D); mobidb-lite (MOBIDB_LITE); IPR044974 (PANTHER); IPR000157 (PROSITE_PROFILES); IPR035897 (SUPERFAMILY); IPR027417 (SUPERFAMILY); SSF52058 (SUPERFAMILY); SSF52058 (SUPERFAMILY)	P:GO:0006952; P:GO:0007165; F:GO:0043531	P:defense response; P:signal transduction; F:ADP binding
>QLOD02000001.1.	g15.t1	Disease resistance-like protein DSC1	1074	20	4.68157e-84	55.04	3	P:GO:0006952; P:GO:0007165; F:GO:0043531	P:defense response; P:signal transduction; F:ADP binding				PR00364 (PRINTS); IPR035897 (G3DSA:3.40.50.GENE3D); IPR045344 (PFAM); IPR027417 (G3DSA:3.40.50.GENE3D); IPR000157 (PFAM); IPR002182 (PFAM); IPR032675 (G3DSA:3.80.10.GENE3D); mobidb-lite (MOBIDB_LITE); IPR044974 (PANTHER); IPR000157 (PROSITE_PROFILES); IPR035897 (SUPERFAMILY); IPR027417 (SUPERFAMILY); SSF52058 (SUPERFAMILY); SSF52058 (SUPERFAMILY)	P:GO:0006952; P:GO:0007165; F:GO:0043531	P:defense response; P:signal transduction; F:ADP binding
>QLOD02000001.1.	g24.t1	probable protein phosphatase 2C 74	305	20	6.59043E-98	76.39	2	F:GO:0016787; F:GO:0140096	F:hydrolase activity; F:catalytic activity, acting on a protein	K17506	EC:3.1.3.16	Protein-serine/threonine phosphatase	IPR036457 (G3DSA:3.60.40.GENE3D); IPR001932 (PFAM); IPR015655 (PANTHER); IPR001932 (PROSITE_PROFILES); IPR001932 (CDD); IPR036457 (SUPERFAMILY)	P:GO:0006470; P:GO:0006793; P:GO:0006796; P:GO:0006807; P:GO:0008152; P:GO:0009987; P:GO:0016311; P:GO:0019538; P:GO:0019538; P:GO:0036211; P:GO:0036211; P:GO:0043170; P:GO:0043412; P:GO:0044237; P:GO:0044238; P:GO:0044260; P:GO:0071704; P:GO:1901564; F:GO:0004722	P:protein dephosphorylation; P:phosphorus metabolic process; P:phosphate-containing compound metabolic process; P:nitrogen compound metabolic process; P:metabolic process; P:cellular process; P:dephosphorylation; P:protein metabolic process; P:protein metabolic process; P:protein modification process; P:protein modification process; P:macromolecule metabolic process; P:macromolecule modification;…
>QLOD02000001.1.	g34.t1	Far upstream element-binding protein 3	841	20	0.0	62.14	1	F:GO:0003676	F:nucleic acid binding				IPR036612 (G3DSA:3.30.1370.GENE3D); IPR004088 (PFAM); IPR036612 (G3DSA:3.30.1370.GENE3D); mobidb-lite (MOBIDB_LITE); mobidb-lite (MOBIDB_LITE); mobidb-lite (MOBIDB_LITE); mobidb-lite (MOBIDB_LITE); mobidb-lite (MOBIDB_LITE); mobidb-lite (MOBIDB_LITE); mobidb-lite (MOBIDB_LITE); mobidb-lite (MOBIDB_LITE); mobidb-lite (MOBIDB_LITE); mobidb-lite (MOBIDB_LITE); mobidb-lite (MOBIDB_LITE); PTHR10288 (P…	P:GO:0008152; P:GO:0010467; P:GO:0010468; P:GO:0019222; P:GO:0043170; P:GO:0050789; P:GO:0060255; P:GO:0065007; P:GO:0071704; F:GO:0003676; F:GO:0003723; F:GO:0003729; F:GO:0005488; F:GO:0097159; F:GO:1901363; C:GO:0005737	P:metabolic process; P:gene expression; P:regulation of gene expression; P:regulation of metabolic process; P:macromolecule metabolic process; P:regulation of biological process; P:regulation of macromolecule metabolic process; P:biological regulation; P:organic substance metabolic process; F:nucleic acid binding; F:RNA binding; F:mRNA binding; F:binding; F:organic cyclic compound binding; F:hete…
>QLOD02000001.1.	g41.t1	AB hydrolase-1 domain-containing protein	194	20	1.06691E-36	66.32							IPR029058 (G3DSA:3.40.50.GENE3D); mobidb-lite (MOBIDB_LITE); mobidb-lite (MOBIDB_LITE); PTHR43248 (PANTHER); IPR029058 (SUPERFAMILY)	no GO terms	no GO terms
>QLOD02000001.1.	g42.t1	alpha/beta-Hydrolases superfamily protein	442	20	9.95517E-40	61.52	4	P:GO:0008610; P:GO:0009409; F:GO:0004620; F:GO:0016787	P:lipid biosynthetic process; P:response to cold; F:phospholipase activity; F:hydrolase activity				PTHR43248 (PANTHER)	no GO terms	no GO terms
>QLOD02000001.1.	g56.t1	serine/threonine-protein kinase-like protein CCR4	786	20	0.0	73.51	2	F:GO:0016740; F:GO:0140096	F:transferase activity; F:catalytic activity, acting on a protein		EC:2.7.1	Transferring phosphorus-containing groups	IPR001245 (PFAM); IPR009091 (G3DSA:2.130.10.GENE3D); G3DSA:1.10.510.10 (GENE3D); G3DSA:3.30.200.20 (GENE3D); mobidb-lite (MOBIDB_LITE); mobidb-lite (MOBIDB_LITE); IPR044815 (PANTHER); IPR000719 (PROSITE_PROFILES); cd14066 (CDD); IPR011009 (SUPERFAMILY); IPR009091 (SUPERFAMILY)	P:GO:0006468; F:GO:0004672; F:GO:0004674; F:GO:0005524	P:protein phosphorylation; F:protein kinase activity; F:protein serine/threonine kinase activity; F:ATP binding
>QLOD02000001.1.	g73.t1	7-deoxyloganetic acid glucosyltransferase-like	635	20	8.18416E-110	74.09	3	P:GO:0006629; P:GO:1901135; F:GO:0016740	P:lipid metabolic process; P:carbohydrate derivative metabolic process; F:transferase activity		EC:2.4.1	Glycosyltransferases	IPR002213 (PFAM); G3DSA:3.40.50.2000 (GENE3D); G3DSA:3.40.50.2000 (GENE3D); G3DSA:3.40.50.2000 (GENE3D); PTHR48049 (PANTHER); IPR002213 (CDD); SSF53756 (SUPERFAMILY); SSF53756 (SUPERFAMILY); SSF53756 (SUPERFAMILY)	F:GO:0008194	F:UDP-glycosyltransferase activity
>QLOD02000001.1.	g81.t1	Deoxycytidine kinase	599	20	0.0	81.35	3	P:GO:0055086; F:GO:0016740; F:GO:0016787	P:nucleobase-containing small molecule metabolic process; F:transferase activity; F:hydrolase activity		EC:2.7.1.145; EC:3	Deoxynucleoside kinase; Hydrolases	IPR031314 (PFAM); IPR027417 (G3DSA:3.40.50.GENE3D); mobidb-lite (MOBIDB_LITE); mobidb-lite (MOBIDB_LITE); PTHR10513 (PANTHER); IPR031314 (CDD); IPR027417 (SUPERFAMILY)	F:GO:0003824; F:GO:0016301; F:GO:0016740; F:GO:0016772; C:GO:0005622; C:GO:0005737; C:GO:0110165	F:catalytic activity; F:kinase activity; F:transferase activity; F:transferase activity, transferring phosphorus-containing groups; C:intracellular anatomical structure; C:cytoplasm; C:cellular anatomical entity
>QLOD02000001.1.	g102.t1	sucrose transporter 1	520	20	0.0	86.61	3	P:GO:0005975; F:GO:0005215; C:GO:0005886	P:carbohydrate metabolic process; F:transporter activity; C:plasma membrane				PF13347 (PFAM); IPR005989 (TIGRFAM); IPR036259 (G3DSA:1.20.1250.GENE3D); mobidb-lite (MOBIDB_LITE); mobidb-lite (MOBIDB_LITE); PTHR19432 (PANTHER); cd17313 (CDD); IPR036259 (SUPERFAMILY)	P:GO:0015770; F:GO:0005215; F:GO:0008324; F:GO:0008515; F:GO:0015075; F:GO:0015078; F:GO:0015144; F:GO:0015291; F:GO:0015293; F:GO:0015294; F:GO:0015295; F:GO:0015318; F:GO:0022804; F:GO:0022853; F:GO:0022857; F:GO:0022890; C:GO:0005622; C:GO:0005737; C:GO:0005773; C:GO:0005886; C:GO:0016020; C:GO:0043226; C:GO:0043227; C:GO:0043229; C:GO:0043231; C:GO:0071944; C:GO:0110165	P:sucrose transport; F:transporter activity; F:monoatomic cation transmembrane transporter activity; F:sucrose transmembrane transporter activity; F:monoatomic ion transmembrane transporter activity; F:proton transmembrane transporter activity; F:carbohydrate transmembrane transporter activity; F:secondary active transmembrane transporter activity; F:symporter activity; F:solute:monoatomic cation…
>QLOD02000001.1.	g110.t1	Protein ROOT PRIMORDIUM DEFECTIVE 1	596	20	5.29226E-138	84.56	2	F:GO:0003723; F:GO:0016787	F:RNA binding; F:hydrolase activity		EC:3	Hydrolases	IPR021099 (PFAM); mobidb-lite (MOBIDB_LITE); mobidb-lite (MOBIDB_LITE); mobidb-lite (MOBIDB_LITE); mobidb-lite (MOBIDB_LITE); IPR045040 (PANTHER)	F:GO:0003723	F:RNA binding
>QLOD02000001.1.	g142.t1	glycine-rich protein 2-like	223	20	1.67288E-40	68.58	2	F:GO:0003676; F:GO:0008270	F:nucleic acid binding; F:zinc ion binding				IPR002059 (PRINTS); IPR002059 (PFAM); IPR001878 (PFAM); IPR012340 (G3DSA:2.40.50.GENE3D); G3DSA:4.10.60.10 (GENE3D); PTHR46565 (PANTHER); IPR001878 (PROSITE_PROFILES); IPR002059 (PROSITE_PROFILES); IPR001878 (PROSITE_PROFILES); IPR002059 (CDD); IPR036875 (SUPERFAMILY); IPR012340 (SUPERFAMILY); IPR036875 (SUPERFAMILY)	F:GO:0003676; F:GO:0008270	F:nucleic acid binding; F:zinc ion binding
>QLOD02000001.1.	g159.t1	---NA---	58										mobidb-lite (MOBIDB_LITE); mobidb-lite (MOBIDB_LITE)	no GO terms	no GO terms
>QLOD02000001.1.	g179.t1	photosystem II 22 kDa protein, chloroplastic	276	20	9.50226E-108	87.3	2	C:GO:0009536; C:GO:0009579	C:plastid; C:thylakoid				G3DSA:1.10.3460.10 (GENE3D); G3DSA:1.10.3460.10 (GENE3D); IPR022796 (PFAM); PTHR14154 (PANTHER); SSF103511 (SUPERFAMILY)	no GO terms	no GO terms
>QLOD02000001.1.	g183.t1	Hypothetical predicted protein	108	20	2.78235e-42	83.94							IPR031493 (PFAM); PTHR36718 (PANTHER)	no GO terms	no GO terms
>QLOD02000001.1.	g195.t1	DUF630 family protein, putative	527	20	3.91289E-119	63.11	3	C:GO:0016020; C:GO:0016020; C:GO:1990904	C:membrane; C:membrane; C:ribonucleoprotein complex				IPR006868 (PFAM); mobidb-lite (MOBIDB_LITE); mobidb-lite (MOBIDB_LITE); mobidb-lite (MOBIDB_LITE); mobidb-lite (MOBIDB_LITE); mobidb-lite (MOBIDB_LITE); mobidb-lite (MOBIDB_LITE); mobidb-lite (MOBIDB_LITE); mobidb-lite (MOBIDB_LITE); mobidb-lite (MOBIDB_LITE); mobidb-lite (MOBIDB_LITE); mobidb-lite (MOBIDB_LITE); mobidb-lite (MOBIDB_LITE); mobidb-lite (MOBIDB_LITE); PTHR21450 (PANTHER)	no GO terms	no GO terms
>QLOD02000001.1.	g196.t1	L-ascorbate peroxidase T	426	20	0.0	96.32	2	F:GO:0016209; F:GO:0016491	F:antioxidant activity; F:oxidoreductase activity		EC:1.11.1.7; EC:1.11.1.11	Peroxidase; L-ascorbate peroxidase	IPR000823 (PRINTS); IPR002016 (PRINTS); IPR002016 (PFAM); G3DSA:1.10.520.10 (GENE3D); G3DSA:1.10.420.10 (GENE3D); mobidb-lite (MOBIDB_LITE); IPR044831 (PANTHER); IPR002016 (PROSITE_PROFILES); cd00691 (CDD); IPR010255 (SUPERFAMILY)	P:GO:0006950; P:GO:0006979; P:GO:0008152; P:GO:0009056; P:GO:0009987; P:GO:0033554; P:GO:0034599; P:GO:0042221; P:GO:0044237; P:GO:0044248; P:GO:0050896; P:GO:0051716; P:GO:0062197; P:GO:0070887; P:GO:1901700; F:GO:0003824; F:GO:0004601; F:GO:0016491; F:GO:0020037	P:response to stress; P:response to oxidative stress; P:metabolic process; P:catabolic process; P:cellular process; P:cellular response to stress; P:cellular response to oxidative stress; P:response to chemical; P:cellular metabolic process; P:cellular catabolic process; P:response to stimulus; P:cellular response to stimulus; P:cellular response to chemical stress; P:cellular response to chemica…
>QLOD02000001.1.	g207.t1	NAC domain-containing protein 2	311	20	9.37487E-165	80.05	6	P:GO:0006355; P:GO:0022414; P:GO:0030154; P:GO:0048856; F:GO:0003677; F:GO:0140110	P:regulation of DNA-templated transcription; P:reproductive process; P:cell differentiation; P:anatomical structure development; F:DNA binding; F:transcription regulator activity				IPR003441 (PFAM); IPR036093 (G3DSA:2.170.150.GENE3D); PTHR31719 (PANTHER); IPR003441 (PROSITE_PROFILES); IPR036093 (SUPERFAMILY)	P:GO:0006355; F:GO:0003677	P:regulation of DNA-templated transcription; F:DNA binding
>QLOD02000001.1.	g220.t1	amino-acid permease BAT1 homolog	445	20	0.0	90.07	2	P:GO:0055085; F:GO:0005215	P:transmembrane transport; F:transporter activity				G3DSA:1.20.1740.10 (GENE3D); IPR002293 (PFAM); PIRSF006060 (PIRSF); PTHR45649 (PANTHER)	P:GO:0055085; F:GO:0022857; C:GO:0016020	P:transmembrane transport; F:transmembrane transporter activity; C:membrane
>QLOD02000001.1.	g221.t1	1-aminocyclopropane-1-carboxylate oxidase 5	328	20	0.0	83.79	1	F:GO:0016491	F:oxidoreductase activity		EC:1.14.11	Acting on paired donors, with incorporation or reduction of molecular oxygen. The oxygen incorporated need not be derived from O(2)	IPR027443 (G3DSA:2.60.120.GENE3D); IPR044861 (PFAM); IPR026992 (PFAM); PTHR47991 (PANTHER); IPR005123 (PROSITE_PROFILES); SSF51197 (SUPERFAMILY)	no GO terms	no GO terms
>QLOD02000001.1.	g227.t1	pentatricopeptide repeat-containing protein At1g71210, mitochondrial	904	20	0.0	79.9	1	C:GO:0016020	C:membrane				IPR002885 (PFAM); IPR002885 (TIGRFAM); IPR002885 (PFAM); IPR011990 (G3DSA:1.25.40.GENE3D); IPR011990 (G3DSA:1.25.40.GENE3D); PTHR47938 (PANTHER); IPR002885 (PROSITE_PROFILES); IPR002885 (PROSITE_PROFILES); IPR002885 (PROSITE_PROFILES); IPR002885 (PROSITE_PROFILES); IPR002885 (PROSITE_PROFILES); IPR002885 (PROSITE_PROFILES); IPR002885 (PROSITE_PROFILES); IPR002885 (PROSITE_PROFILES); IPR002885 (PR…	F:GO:0005515	F:protein binding
>QLOD02000001.1.	g245.t1	Chlorohydroquinone/hydroquinone 1,2-dioxygenase	269	20	2.39705E-55	58.3	1	F:GO:0051213	F:dioxygenase activity				mobidb-lite (MOBIDB_LITE); PTHR34193 (PANTHER)	no GO terms	no GO terms
>QLOD02000001.1.	g245.t1	Chlorohydroquinone/hydroquinone 1,2-dioxygenase	269	20	2.39705E-55	58.3	1	F:GO:0051213	F:dioxygenase activity				mobidb-lite (MOBIDB_LITE); PTHR34193 (PANTHER)	no GO terms	no GO terms
>QLOD02000001.1.	g257.t1	transcriptional corepressor SEUSS	336	20	6.53093E-82	78.45							mobidb-lite (MOBIDB_LITE); mobidb-lite (MOBIDB_LITE); mobidb-lite (MOBIDB_LITE); mobidb-lite (MOBIDB_LITE); IPR029005 (PANTHER)	P:GO:0000122; P:GO:0006139; P:GO:0006351; P:GO:0006355; P:GO:0006357; P:GO:0006366; P:GO:0006725; P:GO:0006807; P:GO:0008152; P:GO:0009058; P:GO:0009059; P:GO:0009889; P:GO:0009890; P:GO:0009891; P:GO:0009892; P:GO:0009893; P:GO:0009987; P:GO:0010467; P:GO:0010468; P:GO:0010556; P:GO:0010557; P:GO:0010558; P:GO:0010604; P:GO:0010605; P:GO:0016070; P:GO:0018130; P:GO:0019219; P:GO:0019222; P:GO:00…	P:negative regulation of transcription by RNA polymerase II; P:nucleobase-containing compound metabolic process; P:DNA-templated transcription; P:regulation of DNA-templated transcription; P:regulation of transcription by RNA polymerase II; P:transcription by RNA polymerase II; P:cellular aromatic compound metabolic process; P:nitrogen compound metabolic process; P:metabolic process; P:biosynthet…
>QLOD02000001.1.	g259.t1	transcriptional corepressor SEUSS	521	20	0.0	78.29	1	P:GO:0006355	P:regulation of DNA-templated transcription				IPR029005 (PFAM); mobidb-lite (MOBIDB_LITE); mobidb-lite (MOBIDB_LITE); mobidb-lite (MOBIDB_LITE); mobidb-lite (MOBIDB_LITE); mobidb-lite (MOBIDB_LITE); IPR029005 (PANTHER)	P:GO:0000122; P:GO:0006139; P:GO:0006351; P:GO:0006355; P:GO:0006357; P:GO:0006366; P:GO:0006725; P:GO:0006807; P:GO:0008152; P:GO:0009058; P:GO:0009059; P:GO:0009889; P:GO:0009890; P:GO:0009891; P:GO:0009892; P:GO:0009893; P:GO:0009987; P:GO:0010467; P:GO:0010468; P:GO:0010556; P:GO:0010557; P:GO:0010558; P:GO:0010604; P:GO:0010605; P:GO:0016070; P:GO:0018130; P:GO:0019219; P:GO:0019222; P:GO:00…	P:negative regulation of transcription by RNA polymerase II; P:nucleobase-containing compound metabolic process; P:DNA-templated transcription; P:regulation of DNA-templated transcription; P:regulation of transcription by RNA polymerase II; P:transcription by RNA polymerase II; P:cellular aromatic compound metabolic process; P:nitrogen compound metabolic process; P:metabolic process; P:biosynthet…
>QLOD02000001.1.	g267.t1	---NA---	424										PR01217 (PRINTS); mobidb-lite (MOBIDB_LITE); PTHR36586 (PANTHER)	no GO terms	no GO terms
>QLOD02000001.1.	g267.t1	---NA---	424										PR01217 (PRINTS); mobidb-lite (MOBIDB_LITE); PTHR36586 (PANTHER)	no GO terms	no GO terms
>QLOD02000001.1.	g267.t1	---NA---	424										PR01217 (PRINTS); mobidb-lite (MOBIDB_LITE); PTHR36586 (PANTHER)	no GO terms	no GO terms
>QLOD02000001.1.	g269.t1	SKP1-interacting partner 15	370	20	0.0	84.37	1	P:GO:0030163	P:protein catabolic process				IPR001810 (PFAM); IPR015915 (G3DSA:2.120.10.GENE3D); G3DSA:1.20.1280.50 (GENE3D); PTHR47719 (PANTHER); IPR001810 (PROSITE_PROFILES); IPR036047 (SUPERFAMILY); IPR015915 (SUPERFAMILY)	F:GO:0005515	F:protein binding
>QLOD02000001.1.	g281.t1	Protein STICHEL-like 4	836	20	0.0	72.74	4	P:GO:0006260; F:GO:0003677; F:GO:0016740; F:GO:0140097	P:DNA replication; F:DNA binding; F:transferase activity; F:catalytic activity, acting on DNA		EC:2.7.7.7	DNA-directed DNA polymerase	IPR027417 (G3DSA:3.40.50.GENE3D); G3DSA:1.10.8.60 (GENE3D); IPR022754 (PFAM); PF13177 (PFAM); G3DSA:1.20.272.10 (GENE3D); IPR012763 (TIGRFAM); mobidb-lite (MOBIDB_LITE); mobidb-lite (MOBIDB_LITE); mobidb-lite (MOBIDB_LITE); mobidb-lite (MOBIDB_LITE); mobidb-lite (MOBIDB_LITE); PTHR11669 (PANTHER); cd00009 (CDD); IPR027417 (SUPERFAMILY); IPR008921 (SUPERFAMILY)	P:GO:0006139; P:GO:0006259; P:GO:0006260; P:GO:0006261; P:GO:0006281; P:GO:0006725; P:GO:0006807; P:GO:0006950; P:GO:0006974; P:GO:0008152; P:GO:0009058; P:GO:0009059; P:GO:0009987; P:GO:0018130; P:GO:0019438; P:GO:0033554; P:GO:0034641; P:GO:0034645; P:GO:0034654; P:GO:0043170; P:GO:0044237; P:GO:0044238; P:GO:0044249; P:GO:0044260; P:GO:0044271; P:GO:0046483; P:GO:0050896; P:GO:0051716; P:GO:00…	P:nucleobase-containing compound metabolic process; P:DNA metabolic process; P:DNA replication; P:DNA-templated DNA replication; P:DNA repair; P:cellular aromatic compound metabolic process; P:nitrogen compound metabolic process; P:response to stress; P:DNA damage response; P:metabolic process; P:biosynthetic process; P:macromolecule biosynthetic process; P:cellular process; P:heterocycle biosynt…
>QLOD02000001.1.	g293.t1	poly polymerase	237	20	7.17241E-56	61.04							IPR025322 (PFAM); PTHR33052 (PANTHER)	no GO terms	no GO terms
>QLOD02000001.1.	g300.t1	bZIP transcription factor 60	426	20	1.38152E-88	69.22	2	P:GO:0006355; F:GO:0140110	P:regulation of DNA-templated transcription; F:transcription regulator activity				G3DSA:1.20.5.170 (GENE3D); IPR004827 (PFAM); mobidb-lite (MOBIDB_LITE); mobidb-lite (MOBIDB_LITE); PTHR47416 (PANTHER); IPR004827 (PROSITE_PROFILES); cd14704 (CDD); IPR046347 (SUPERFAMILY)	P:GO:0006355; F:GO:0003700	P:regulation of DNA-templated transcription; F:DNA-binding transcription factor activity
>QLOD02000001.1.	g300.t1	bZIP transcription factor 60	426	20	1.38152E-88	69.22	2	P:GO:0006355; F:GO:0140110	P:regulation of DNA-templated transcription; F:transcription regulator activity				G3DSA:1.20.5.170 (GENE3D); IPR004827 (PFAM); mobidb-lite (MOBIDB_LITE); mobidb-lite (MOBIDB_LITE); PTHR47416 (PANTHER); IPR004827 (PROSITE_PROFILES); cd14704 (CDD); IPR046347 (SUPERFAMILY)	P:GO:0006355; F:GO:0003700	P:regulation of DNA-templated transcription; F:DNA-binding transcription factor activity
>QLOD02000001.1.	g303.t1	cyclin-dependent kinase B2-2	331	10	7.49053e-141	91.01	4	P:GO:0000278; P:GO:0023052; F:GO:0016740; F:GO:0140096	P:mitotic cell cycle; P:signaling; F:transferase activity; F:catalytic activity, acting on a protein		EC:2.7.11.23; EC:2.7.11.22	[RNA-polymerase]-subunit kinase; Cyclin-dependent kinase	G3DSA:3.30.200.20 (GENE3D); G3DSA:1.10.510.10 (GENE3D); IPR000719 (PFAM); PTHR24056 (PANTHER); IPR000719 (PROSITE_PROFILES); IPR011009 (SUPERFAMILY)	P:GO:0000082; P:GO:0000086; P:GO:0000278; P:GO:0000280; P:GO:0006468; P:GO:0006793; P:GO:0006796; P:GO:0006807; P:GO:0006996; P:GO:0007049; P:GO:0007154; P:GO:0007165; P:GO:0007346; P:GO:0008152; P:GO:0009987; P:GO:0010389; P:GO:0010467; P:GO:0010468; P:GO:0010564; P:GO:0016043; P:GO:0016310; P:GO:0019222; P:GO:0019538; P:GO:0019538; P:GO:0022402; P:GO:0023052; P:GO:0036211; P:GO:0036211; P:GO:00…	P:G1/S transition of mitotic cell cycle; P:G2/M transition of mitotic cell cycle; P:mitotic cell cycle; P:nuclear division; P:protein phosphorylation; P:phosphorus metabolic process; P:phosphate-containing compound metabolic process; P:nitrogen compound metabolic process; P:organelle organization; P:cell cycle; P:cell communication; P:signal transduction; P:regulation of mitotic cell cycle; P:met…
>QLOD02000001.1.	g312.t1	SWI/SNF complex subunit SWI3B	317	20	2.21895E-71	84.57	0						IPR007526 (PFAM); IPR001005 (PFAM); IPR036388 (G3DSA:1.10.10.GENE3D); G3DSA:1.10.10.60 (GENE3D); mobidb-lite (MOBIDB_LITE); mobidb-lite (MOBIDB_LITE); mobidb-lite (MOBIDB_LITE); PTHR12802 (PANTHER); IPR001005 (PROSITE_PROFILES); IPR017884 (PROSITE_PROFILES); IPR007526 (PROSITE_PROFILES); IPR017930 (PROSITE_PROFILES); IPR001005 (CDD); IPR009057 (SUPERFAMILY); IPR009057 (SUPERFAMILY)	F:GO:0005515	F:protein binding
>QLOD02000001.1.	g320.t1	protein CUP-SHAPED COTYLEDON 3	435	20	1.80636E-141	73.66	2	P:GO:0006355; F:GO:0003677	P:regulation of DNA-templated transcription; F:DNA binding				IPR003441 (PFAM); IPR036093 (G3DSA:2.170.150.GENE3D); PTHR31744 (PANTHER); IPR003441 (PROSITE_PROFILES); IPR036093 (SUPERFAMILY)	P:GO:0006355; F:GO:0003677	P:regulation of DNA-templated transcription; F:DNA binding
>QLOD02000001.1.	g348.t1	pre-rRNA-processing protein TSR1 homolog	729	20	0.0	84.25	4	P:GO:0042254; F:GO:0003723; F:GO:0003924; C:GO:0005730	P:ribosome biogenesis; F:RNA binding; F:GTPase activity; C:nucleolus		EC:3.6.1.15	Nucleoside-triphosphate phosphatase	IPR012948 (PFAM); IPR007034 (PFAM); mobidb-lite (MOBIDB_LITE); mobidb-lite (MOBIDB_LITE); IPR039761 (PANTHER); IPR030387 (PROSITE_PROFILES)	P:GO:0000462; P:GO:0000469; P:GO:0000478; P:GO:0000479; P:GO:0006139; P:GO:0006364; P:GO:0006396; P:GO:0006725; P:GO:0006807; P:GO:0008152; P:GO:0009987; P:GO:0010467; P:GO:0016070; P:GO:0016072; P:GO:0022613; P:GO:0030490; P:GO:0034470; P:GO:0034641; P:GO:0034660; P:GO:0042254; P:GO:0042274; P:GO:0043170; P:GO:0044085; P:GO:0044237; P:GO:0044238; P:GO:0046483; P:GO:0071704; P:GO:0071840; P:GO:00…	P:maturation of SSU-rRNA from tricistronic rRNA transcript (SSU-rRNA, 5.8S rRNA, LSU-rRNA); P:cleavage involved in rRNA processing; P:endonucleolytic cleavage involved in rRNA processing; P:endonucleolytic cleavage of tricistronic rRNA transcript (SSU-rRNA, 5.8S rRNA, LSU-rRNA); P:nucleobase-containing compound metabolic process; P:rRNA processing; P:RNA processing; P:cellular aromatic compound m…
>QLOD02000001.1.	g349.t1	DUF760 domain-containing protein	400	20	3.50316E-178	93.0							IPR008479 (PFAM); mobidb-lite (MOBIDB_LITE); mobidb-lite (MOBIDB_LITE); mobidb-lite (MOBIDB_LITE); mobidb-lite (MOBIDB_LITE); PTHR33598 (PANTHER)	no GO terms	no GO terms
>QLOD02000001.1.	g354.t1	inactive purple acid phosphatase-like protein	555	20	1.04775E-174	62.36	4	P:GO:2000904; F:GO:2001070; C:GO:0009570; C:GO:0043036	P:regulation of starch metabolic process; F:starch binding; C:chloroplast stroma; C:starch grain				mobidb-lite (MOBIDB_LITE); mobidb-lite (MOBIDB_LITE); mobidb-lite (MOBIDB_LITE); PTHR34113 (PANTHER)	P:GO:0005975; P:GO:0005976; P:GO:0006073; P:GO:0008152; P:GO:0009987; P:GO:0019222; P:GO:0031323; P:GO:0043170; P:GO:0044042; P:GO:0044237; P:GO:0044238; P:GO:0044260; P:GO:0044262; P:GO:0044264; P:GO:0050789; P:GO:0050794; P:GO:0060255; P:GO:0065007; P:GO:0071704; P:GO:0080090; F:GO:0005488; F:GO:0030246; C:GO:0005622; C:GO:0005737; C:GO:0009507; C:GO:0009536; C:GO:0009570; C:GO:0016020; C:GO:00…	P:carbohydrate metabolic process; P:polysaccharide metabolic process; P:obsolete cellular glucan metabolic process; P:metabolic process; P:cellular process; P:regulation of metabolic process; P:regulation of cellular metabolic process; P:macromolecule metabolic process; P:glucan metabolic process; P:cellular metabolic process; P:primary metabolic process; P:obsolete cellular macromolecule metabol…
>QLOD02000001.1.	g356.t1	transcription activator-like protein	188	20	5.57052E-38	81.29							mobidb-lite (MOBIDB_LITE); mobidb-lite (MOBIDB_LITE)	no GO terms	no GO terms
>QLOD02000001.1.	g366.t1	Phosphoprotein ECPP44	252	20	2.61496E-8	77.88	5	P:GO:0009414; P:GO:0009631; P:GO:0009737; F:GO:0046872; C:GO:0016020	P:response to water deprivation; P:cold acclimation; P:response to abscisic acid; F:metal ion binding; C:membrane				IPR000167 (PFAM); mobidb-lite (MOBIDB_LITE); mobidb-lite (MOBIDB_LITE); mobidb-lite (MOBIDB_LITE); mobidb-lite (MOBIDB_LITE); mobidb-lite (MOBIDB_LITE); IPR000167 (PANTHER)	P:GO:0009415; C:GO:0016020; C:GO:0110165	P:response to water; C:membrane; C:cellular anatomical entity
>QLOD02000001.1.	g374.t1	High mobility group B protein 9	183	20	1.54022E-50	77.05	1	F:GO:0003677	F:DNA binding				IPR036910 (G3DSA:1.10.30.GENE3D); IPR009071 (PFAM); mobidb-lite (MOBIDB_LITE); mobidb-lite (MOBIDB_LITE); PTHR46691 (PANTHER); IPR009071 (PROSITE_PROFILES); cd22009 (CDD); IPR036910 (SUPERFAMILY)	no GO terms	no GO terms
>QLOD02000001.1.	g390.t1	la-related protein 1C-like	558	20	2.45221e-106	55.33	1	F:GO:0016787	F:hydrolase activity		EC:3	Hydrolases	IPR036388 (G3DSA:1.10.10.GENE3D); IPR006630 (PFAM); mobidb-lite (MOBIDB_LITE); mobidb-lite (MOBIDB_LITE); mobidb-lite (MOBIDB_LITE); mobidb-lite (MOBIDB_LITE); mobidb-lite (MOBIDB_LITE); mobidb-lite (MOBIDB_LITE); mobidb-lite (MOBIDB_LITE); mobidb-lite (MOBIDB_LITE); IPR045180 (PANTHER); IPR006630 (PROSITE_PROFILES); cd07323 (CDD); IPR036390 (SUPERFAMILY)	F:GO:0003676; F:GO:0003723; F:GO:0005488; F:GO:0097159; F:GO:1901363	F:nucleic acid binding; F:RNA binding; F:binding; F:organic cyclic compound binding; F:heterocyclic compound binding
>QLOD02000001.1.	g404.t1	UPF0307 protein	386	20	9.03329e-99	71.02							IPR023153 (G3DSA:1.10.60.GENE3D); IPR006839 (PFAM); mobidb-lite (MOBIDB_LITE); mobidb-lite (MOBIDB_LITE); mobidb-lite (MOBIDB_LITE); mobidb-lite (MOBIDB_LITE); PTHR36898 (PANTHER); IPR023153 (SUPERFAMILY)	no GO terms	no GO terms
>QLOD02000001.1.	g426.t1	Filament-like plant protein 4	1016	20	0.0	78.85							IPR008587 (PFAM); mobidb-lite (MOBIDB_LITE); mobidb-lite (MOBIDB_LITE); mobidb-lite (MOBIDB_LITE); mobidb-lite (MOBIDB_LITE); mobidb-lite (MOBIDB_LITE); PTHR31580 (PANTHER)	no GO terms	no GO terms
>QLOD02000001.1.	g439.t1	B-box zinc finger protein 21	301	20	3.7824e-108	69.65	3	P:GO:0006355; P:GO:0048856; C:GO:0005634	P:regulation of DNA-templated transcription; P:anatomical structure development; C:nucleus				IPR000315 (PFAM); G3DSA:3.30.160.60 (GENE3D); PTHR31832 (PANTHER); IPR000315 (PROSITE_PROFILES); IPR000315 (PROSITE_PROFILES); cd19821 (CDD); cd19821 (CDD)	P:GO:0006139; P:GO:0006351; P:GO:0006355; P:GO:0006725; P:GO:0006807; P:GO:0007275; P:GO:0008152; P:GO:0009058; P:GO:0009059; P:GO:0009314; P:GO:0009416; P:GO:0009628; P:GO:0009791; P:GO:0009889; P:GO:0009987; P:GO:0010467; P:GO:0010468; P:GO:0010556; P:GO:0016070; P:GO:0018130; P:GO:0019219; P:GO:0019222; P:GO:0019438; P:GO:0031323; P:GO:0031326; P:GO:0032501; P:GO:0032502; P:GO:0032774; P:GO:00…	P:nucleobase-containing compound metabolic process; P:DNA-templated transcription; P:regulation of DNA-templated transcription; P:cellular aromatic compound metabolic process; P:nitrogen compound metabolic process; P:multicellular organism development; P:metabolic process; P:biosynthetic process; P:macromolecule biosynthetic process; P:response to radiation; P:response to light stimulus; P:respon…
>QLOD02000001.1.	g450.t1	dehydration-responsive element-binding protein 2D-like	242	20	5.94155E-64	64.37	1	P:GO:0050794	P:regulation of cellular process				IPR001471 (PRINTS); IPR001471 (PFAM); IPR036955 (G3DSA:3.30.730.GENE3D); mobidb-lite (MOBIDB_LITE); mobidb-lite (MOBIDB_LITE); mobidb-lite (MOBIDB_LITE); PTHR31241 (PANTHER); IPR001471 (PROSITE_PROFILES); IPR001471 (CDD); IPR016177 (SUPERFAMILY)	P:GO:0006139; P:GO:0006351; P:GO:0006355; P:GO:0006725; P:GO:0006807; P:GO:0006950; P:GO:0008152; P:GO:0009058; P:GO:0009059; P:GO:0009889; P:GO:0009891; P:GO:0009893; P:GO:0009987; P:GO:0010467; P:GO:0010468; P:GO:0010556; P:GO:0010557; P:GO:0010604; P:GO:0016070; P:GO:0018130; P:GO:0019219; P:GO:0019222; P:GO:0019438; P:GO:0031323; P:GO:0031325; P:GO:0031326; P:GO:0031328; P:GO:0032774; P:GO:00…	P:nucleobase-containing compound metabolic process; P:DNA-templated transcription; P:regulation of DNA-templated transcription; P:cellular aromatic compound metabolic process; P:nitrogen compound metabolic process; P:response to stress; P:metabolic process; P:biosynthetic process; P:macromolecule biosynthetic process; P:regulation of biosynthetic process; P:positive regulation of biosynthetic pro…
>QLOD02000001.1.	g498.t1	FK506-binding protein 4-like	124	19	1.39682E-10	77.62	1	C:GO:1990904	C:ribonucleoprotein complex				mobidb-lite (MOBIDB_LITE); mobidb-lite (MOBIDB_LITE); mobidb-lite (MOBIDB_LITE); PTHR37615 (PANTHER)	no GO terms	no GO terms
>QLOD02000001.1.	g517.t1	lysophospholipid acyltransferase LPEAT1-like isoform X1	395	20	8.16331E-122	63.48	2	P:GO:0006520; F:GO:0016740	P:amino acid metabolic process; F:transferase activity		EC:2.3	Acyltransferases	IPR002123 (PFAM); mobidb-lite (MOBIDB_LITE); mobidb-lite (MOBIDB_LITE); mobidb-lite (MOBIDB_LITE); PTHR23063 (PANTHER); IPR045252 (CDD); SSF69593 (SUPERFAMILY)	P:GO:0006629; P:GO:0006644; P:GO:0006793; P:GO:0006796; P:GO:0008152; P:GO:0009987; P:GO:0019637; P:GO:0044237; P:GO:0044238; P:GO:0044255; P:GO:0071704; F:GO:0003824; F:GO:0008374; F:GO:0016740; F:GO:0016746; F:GO:0016747; C:GO:0005622; C:GO:0005737; C:GO:0005773; C:GO:0005783; C:GO:0005886; C:GO:0012505; C:GO:0016020; C:GO:0043226; C:GO:0043227; C:GO:0043229; C:GO:0043231; C:GO:0071944; C:GO:01…	P:lipid metabolic process; P:phospholipid metabolic process; P:phosphorus metabolic process; P:phosphate-containing compound metabolic process; P:metabolic process; P:cellular process; P:organophosphate metabolic process; P:cellular metabolic process; P:primary metabolic process; P:cellular lipid metabolic process; P:organic substance metabolic process; F:catalytic activity; F:O-acyltransferase a…
>QLOD02000001.1.	g525.t1	---NA---	134										mobidb-lite (MOBIDB_LITE); mobidb-lite (MOBIDB_LITE); mobidb-lite (MOBIDB_LITE); mobidb-lite (MOBIDB_LITE)	no GO terms	no GO terms
>QLOD02000001.1.	g536.t1	60S acidic ribosomal protein P2B	114	20	1.13151E-30	94.37	4	P:GO:0002181; F:GO:0005198; C:GO:0005829; C:GO:0005840	P:cytoplasmic translation; F:structural molecule activity; C:cytosol; C:ribosome				PF00428 (PFAM); IPR038716 (G3DSA:1.10.10.GENE3D); mobidb-lite (MOBIDB_LITE); IPR044076 (PANTHER); IPR027534 (HAMAP); IPR044076 (CDD)	P:GO:0002182; P:GO:0006414; F:GO:0003735; C:GO:0005840; C:GO:0022625	P:cytoplasmic translational elongation; P:translational elongation; F:structural constituent of ribosome; C:ribosome; C:cytosolic large ribosomal subunit
>QLOD02000001.1.	g542.t1	B3 domain-containing protein	389	20	1.01021E-177	72.97	1	F:GO:0003677	F:DNA binding				IPR003340 (PFAM); IPR015300 (G3DSA:2.40.330.GENE3D); IPR015300 (G3DSA:2.40.330.GENE3D); mobidb-lite (MOBIDB_LITE); mobidb-lite (MOBIDB_LITE); IPR044837 (PANTHER); IPR003340 (PROSITE_PROFILES); IPR003340 (PROSITE_PROFILES); IPR003340 (CDD); IPR003340 (CDD); IPR015300 (SUPERFAMILY); IPR015300 (SUPERFAMILY)	F:GO:0003677	F:DNA binding
>QLOD02000001.1.	g546.t1	pollen-specific leucine-rich repeat extensin-like protein 3	422	20	5.02804E-149	80.7	1	P:GO:0098542	P:defense response to other organism				PR01217 (PRINTS); IPR032675 (G3DSA:3.80.10.GENE3D); IPR001611 (PFAM); mobidb-lite (MOBIDB_LITE); mobidb-lite (MOBIDB_LITE); PTHR32093 (PANTHER); SSF52058 (SUPERFAMILY)	F:GO:0005515	F:protein binding
>QLOD02000001.1.	g548.t1	dof zinc finger protein DOF3.4-like	224	20	8.05648E-80	68.33	4	P:GO:0006355; F:GO:0003677; F:GO:0003700; C:GO:0005634	P:regulation of DNA-templated transcription; F:DNA binding; F:DNA-binding transcription factor activity; C:nucleus				IPR003851 (PFAM); mobidb-lite (MOBIDB_LITE); mobidb-lite (MOBIDB_LITE); IPR045174 (PANTHER); IPR003851 (PROSITE_PROFILES)	P:GO:0006355; F:GO:0003677; F:GO:0003700	P:regulation of DNA-templated transcription; F:DNA binding; F:DNA-binding transcription factor activity
>QLOD02000001.1.	g581.t1	protein DCL, chloroplastic-like	140	20	4.19773E-30	68.06							mobidb-lite (MOBIDB_LITE); mobidb-lite (MOBIDB_LITE)	no GO terms	no GO terms
>QLOD02000001.1.	g582.t1	ABSCISIC ACID-INSENSITIVE 5-like protein	484	20	3.47269E-161	70.52	2	P:GO:0006355; F:GO:0140110	P:regulation of DNA-templated transcription; F:transcription regulator activity				G3DSA:1.20.5.170 (GENE3D); mobidb-lite (MOBIDB_LITE); mobidb-lite (MOBIDB_LITE); IPR043452 (PANTHER); cd14707 (CDD); IPR046347 (SUPERFAMILY)	P:GO:0006355; P:GO:0045893; F:GO:0003700; C:GO:0005622; C:GO:0005634; C:GO:0016020; C:GO:0043226; C:GO:0043227; C:GO:0043229; C:GO:0043231; C:GO:0110165	P:regulation of DNA-templated transcription; P:positive regulation of DNA-templated transcription; F:DNA-binding transcription factor activity; C:intracellular anatomical structure; C:nucleus; C:membrane; C:organelle; C:membrane-bounded organelle; C:intracellular organelle; C:intracellular membrane-bounded organelle; C:cellular anatomical entity
>QLOD02000001.1.	g597.t1	uncharacterized acetyltransferase At3g50280-like	284	20	1.04559E-121	79.56	1	P:GO:0009723	P:response to ethylene				PF02458 (PFAM); IPR023213 (G3DSA:3.30.559.GENE3D); IPR023213 (G3DSA:3.30.559.GENE3D); PTHR31896 (PANTHER)	no GO terms	no GO terms
>QLOD02000001.1.	g598.t1	Polyadenylate-binding protein like	651	20	0.0	90.47	3	P:GO:0006355; F:GO:0003677; F:GO:0003723	P:regulation of DNA-templated transcription; F:DNA binding; F:RNA binding				IPR012677 (G3DSA:3.30.70.GENE3D); IPR006515 (TIGRFAM); IPR000504 (PFAM); IPR012677 (G3DSA:3.30.70.GENE3D); IPR012677 (G3DSA:3.30.70.GENE3D); G3DSA:1.10.1900.10 (GENE3D); IPR002004 (PFAM); mobidb-lite (MOBIDB_LITE); mobidb-lite (MOBIDB_LITE); PTHR24012 (PANTHER); IPR000504 (PROSITE_PROFILES); IPR000504 (PROSITE_PROFILES); IPR000504 (PROSITE_PROFILES); IPR002004 (PROSITE_PROFILES); IPR000504 (PROSI…	F:GO:0003676; F:GO:0003723; F:GO:0005488; F:GO:0097159; F:GO:1901363; C:GO:0032991; C:GO:1990904	F:nucleic acid binding; F:RNA binding; F:binding; F:organic cyclic compound binding; F:heterocyclic compound binding; C:protein-containing complex; C:ribonucleoprotein complex
>QLOD02000001.1.	g631.t1	cytochrome P450 81F3-like	543	20	0.0	81.49	2	P:GO:0098542; F:GO:0016491	P:defense response to other organism; F:oxidoreductase activity		EC:1.14	Acting on paired donors, with incorporation or reduction of molecular oxygen. The oxygen incorporated need not be derived from O(2)	IPR001128 (PRINTS); IPR002401 (PRINTS); IPR036396 (G3DSA:1.10.630.GENE3D); IPR001128 (PFAM); mobidb-lite (MOBIDB_LITE); mobidb-lite (MOBIDB_LITE); PTHR47947 (PANTHER); cd20653 (CDD); IPR036396 (SUPERFAMILY); IPR036396 (SUPERFAMILY)	F:GO:0004497; F:GO:0005506; F:GO:0016705; F:GO:0020037	F:monooxygenase activity; F:iron ion binding; F:oxidoreductase activity, acting on paired donors, with incorporation or reduction of molecular oxygen; F:heme binding
>QLOD02000001.1.	g634.t1	Tyrosinase-like protein	486	10	0.0	86.16							IPR006873 (PFAM); mobidb-lite (MOBIDB_LITE); mobidb-lite (MOBIDB_LITE); IPR006873 (PANTHER)	no GO terms	no GO terms
>QLOD02000001.1.	g649.t1	adenine phosphoribosyltransferase 1-like	308	20	5.74898E-97	76.98	3	P:GO:0055086; P:GO:1901135; F:GO:0016740	P:nucleobase-containing small molecule metabolic process; P:carbohydrate derivative metabolic process; F:transferase activity		EC:2.4.2.7	Adenine phosphoribosyltransferase	IPR029057 (G3DSA:3.40.50.GENE3D); IPR000836 (PFAM); mobidb-lite (MOBIDB_LITE); PTHR11776 (PANTHER); IPR005764 (HAMAP); IPR000836 (CDD); IPR029057 (SUPERFAMILY)	P:GO:0006168; F:GO:0003824; F:GO:0003999; F:GO:0016740; F:GO:0016757; F:GO:0016763; C:GO:0005622; C:GO:0005737; C:GO:0005829; C:GO:0110165	P:adenine salvage; F:catalytic activity; F:adenine phosphoribosyltransferase activity; F:transferase activity; F:glycosyltransferase activity; F:pentosyltransferase activity; C:intracellular anatomical structure; C:cytoplasm; C:cytosol; C:cellular anatomical entity
>QLOD02000001.1.	g650.t1	Transcription factor bHLH85	376	20	4.58808E-89	63.45	2	F:GO:0046983; C:GO:0005634	F:protein dimerization activity; C:nucleus				IPR036638 (G3DSA:4.10.280.GENE3D); IPR011598 (PFAM); mobidb-lite (MOBIDB_LITE); mobidb-lite (MOBIDB_LITE); mobidb-lite (MOBIDB_LITE); PTHR16223 (PANTHER); IPR011598 (PROSITE_PROFILES); cd11454 (CDD); IPR036638 (SUPERFAMILY)	P:GO:0006139; P:GO:0006351; P:GO:0006355; P:GO:0006357; P:GO:0006366; P:GO:0006725; P:GO:0006807; P:GO:0008152; P:GO:0009058; P:GO:0009059; P:GO:0009889; P:GO:0009987; P:GO:0010467; P:GO:0010468; P:GO:0010556; P:GO:0016070; P:GO:0018130; P:GO:0019219; P:GO:0019222; P:GO:0019438; P:GO:0031323; P:GO:0031326; P:GO:0032774; P:GO:0034641; P:GO:0034645; P:GO:0034654; P:GO:0043170; P:GO:0044237; P:GO:00…	P:nucleobase-containing compound metabolic process; P:DNA-templated transcription; P:regulation of DNA-templated transcription; P:regulation of transcription by RNA polymerase II; P:transcription by RNA polymerase II; P:cellular aromatic compound metabolic process; P:nitrogen compound metabolic process; P:metabolic process; P:biosynthetic process; P:macromolecule biosynthetic process; P:regulatio…
>QLOD02000001.1.	g666.t1	putative nucleobase-ascorbate transporter 10	438	20	4.01211E-160	76.84	2	P:GO:0055085; F:GO:0005215	P:transmembrane transport; F:transporter activity				IPR006043 (PFAM); PTHR11119 (PANTHER)	P:GO:0055085; F:GO:0022857; C:GO:0016020	P:transmembrane transport; F:transmembrane transporter activity; C:membrane
>QLOD02000001.1.	g677.t1	Pre-mRNA-processing protein like	314	20	9.42681E-36	86.86	1	P:GO:0016071	P:mRNA metabolic process				IPR036517 (G3DSA:1.10.10.GENE3D); IPR002713 (PFAM); mobidb-lite (MOBIDB_LITE); mobidb-lite (MOBIDB_LITE); mobidb-lite (MOBIDB_LITE); mobidb-lite (MOBIDB_LITE); IPR002713 (PROSITE_PROFILES); IPR036517 (SUPERFAMILY)	no GO terms	no GO terms
>QLOD02000001.1.	g682.t1	growth-regulating factor 1-like	640	20	0.0	64.8	6	P:GO:0006351; P:GO:0006355; P:GO:0032502; P:GO:0099402; F:GO:0005524; C:GO:0005634	P:DNA-templated transcription; P:regulation of DNA-templated transcription; P:developmental process; P:plant organ development; F:ATP binding; C:nucleus				IPR014978 (PFAM); IPR014977 (PFAM); mobidb-lite (MOBIDB_LITE); mobidb-lite (MOBIDB_LITE); mobidb-lite (MOBIDB_LITE); mobidb-lite (MOBIDB_LITE); mobidb-lite (MOBIDB_LITE); IPR031137 (PANTHER); IPR014977 (PROSITE_PROFILES); IPR014978 (PROSITE_PROFILES)	P:GO:0006351; P:GO:0006355; P:GO:0032502; F:GO:0005524; C:GO:0005634	P:DNA-templated transcription; P:regulation of DNA-templated transcription; P:developmental process; F:ATP binding; C:nucleus
>QLOD02000001.1.	g695.t1	---NA---	58										no IPS match	no IPS match	no IPS match
>QLOD02000001.1.	g701.t1	Homeobox protein knotted-1-like 2	270	20	2.8342E-104	77.12	3	P:GO:0006355; F:GO:0003677; F:GO:0140110	P:regulation of DNA-templated transcription; F:DNA binding; F:transcription regulator activity				IPR005540 (PFAM); IPR005541 (PFAM); mobidb-lite (MOBIDB_LITE); PTHR48268 (PANTHER)	F:GO:0003677; C:GO:0005634	F:DNA binding; C:nucleus
>QLOD02000001.1.	g703.t1	putative lipase ROG1	353	20	6.7285E-139	77.35	2	P:GO:0009820; F:GO:0016787	P:alkaloid metabolic process; F:hydrolase activity				IPR029058 (G3DSA:3.40.50.GENE3D); IPR007751 (PFAM); mobidb-lite (MOBIDB_LITE); mobidb-lite (MOBIDB_LITE); mobidb-lite (MOBIDB_LITE); IPR044294 (PANTHER); IPR029058 (SUPERFAMILY)	P:GO:0006629; P:GO:0008152; P:GO:0009987; P:GO:0044237; P:GO:0044238; P:GO:0044255; P:GO:0071704	P:lipid metabolic process; P:metabolic process; P:cellular process; P:cellular metabolic process; P:primary metabolic process; P:cellular lipid metabolic process; P:organic substance metabolic process
>QLOD02000001.1.	g704.t1	Zinc finger CCHC domain-containing protein	301	20	8.76007e-107	66.99	1	C:GO:0005654	C:nucleoplasm				mobidb-lite (MOBIDB_LITE); mobidb-lite (MOBIDB_LITE); PTHR13316 (PANTHER)	P:GO:0006139; P:GO:0006396; P:GO:0006725; P:GO:0006807; P:GO:0008152; P:GO:0009987; P:GO:0010467; P:GO:0016070; P:GO:0034470; P:GO:0034641; P:GO:0034660; P:GO:0043170; P:GO:0044237; P:GO:0044238; P:GO:0046483; P:GO:0071704; P:GO:0090304; P:GO:1901360; F:GO:0003676; F:GO:0003723; F:GO:0005488; F:GO:0097159; F:GO:1901363; C:GO:0000974; C:GO:0005622; C:GO:0005634; C:GO:0005681; C:GO:0005682; C:GO:00…	P:nucleobase-containing compound metabolic process; P:RNA processing; P:cellular aromatic compound metabolic process; P:nitrogen compound metabolic process; P:metabolic process; P:cellular process; P:gene expression; P:RNA metabolic process; P:ncRNA processing; P:cellular nitrogen compound metabolic process; P:ncRNA metabolic process; P:macromolecule metabolic process; P:cellular metabolic proces…
>QLOD02000001.1.	g704.t1	Zinc finger CCHC domain-containing protein	301	20	8.76007e-107	66.99	1	C:GO:0005654	C:nucleoplasm				mobidb-lite (MOBIDB_LITE); mobidb-lite (MOBIDB_LITE); PTHR13316 (PANTHER)	P:GO:0006139; P:GO:0006396; P:GO:0006725; P:GO:0006807; P:GO:0008152; P:GO:0009987; P:GO:0010467; P:GO:0016070; P:GO:0034470; P:GO:0034641; P:GO:0034660; P:GO:0043170; P:GO:0044237; P:GO:0044238; P:GO:0046483; P:GO:0071704; P:GO:0090304; P:GO:1901360; F:GO:0003676; F:GO:0003723; F:GO:0005488; F:GO:0097159; F:GO:1901363; C:GO:0000974; C:GO:0005622; C:GO:0005634; C:GO:0005681; C:GO:0005682; C:GO:00…	P:nucleobase-containing compound metabolic process; P:RNA processing; P:cellular aromatic compound metabolic process; P:nitrogen compound metabolic process; P:metabolic process; P:cellular process; P:gene expression; P:RNA metabolic process; P:ncRNA processing; P:cellular nitrogen compound metabolic process; P:ncRNA metabolic process; P:macromolecule metabolic process; P:cellular metabolic proces…
>QLOD02000001.1.	g710.t1	---NA---	93										no IPS match	no IPS match	no IPS match
>QLOD02000001.1.	g715.t1	zinc finger protein 1	293	20	2.0222E-29	58.18	3	P:GO:0006355; P:GO:0009788; F:GO:0003700	P:regulation of DNA-templated transcription; P:negative regulation of abscisic acid-activated signaling pathway; F:DNA-binding transcription factor activity				PF13912 (PFAM); G3DSA:3.30.160.60 (GENE3D); mobidb-lite (MOBIDB_LITE); mobidb-lite (MOBIDB_LITE); mobidb-lite (MOBIDB_LITE); mobidb-lite (MOBIDB_LITE); IPR044246 (PANTHER); IPR013087 (PROSITE_PROFILES); IPR036236 (SUPERFAMILY)	P:GO:0009788	P:negative regulation of abscisic acid-activated signaling pathway
>QLOD02000001.1.	g715.t1	zinc finger protein 1	293	20	2.0222E-29	58.18	3	P:GO:0006355; P:GO:0009788; F:GO:0003700	P:regulation of DNA-templated transcription; P:negative regulation of abscisic acid-activated signaling pathway; F:DNA-binding transcription factor activity				PF13912 (PFAM); G3DSA:3.30.160.60 (GENE3D); mobidb-lite (MOBIDB_LITE); mobidb-lite (MOBIDB_LITE); mobidb-lite (MOBIDB_LITE); mobidb-lite (MOBIDB_LITE); IPR044246 (PANTHER); IPR013087 (PROSITE_PROFILES); IPR036236 (SUPERFAMILY)	P:GO:0009788	P:negative regulation of abscisic acid-activated signaling pathway
>QLOD02000001.1.	g717.t1	protein DETOXIFICATION 48	565	20	0.0	86.2	3	P:GO:0055085; P:GO:0098754; F:GO:0005215	P:transmembrane transport; P:detoxification; F:transporter activity				IPR002528 (PFAM); IPR002528 (TIGRFAM); mobidb-lite (MOBIDB_LITE); PTHR11206 (PANTHER); IPR045069 (CDD)	P:GO:0055085; P:GO:1990961; F:GO:0005215; F:GO:0015297; F:GO:0022857; F:GO:0042910; C:GO:0016020; C:GO:0110165	P:transmembrane transport; P:xenobiotic detoxification by transmembrane export across the plasma membrane; F:transporter activity; F:antiporter activity; F:transmembrane transporter activity; F:xenobiotic transmembrane transporter activity; C:membrane; C:cellular anatomical entity
>QLOD02000001.1.	g739.t1		3683										IPR015940 (PFAM); G3DSA:1.10.8.10 (GENE3D); IPR010314 (PFAM); G3DSA:6.10.250.1630 (GENE3D); G3DSA:3.30.2160.10 (GENE3D); IPR010309 (PFAM); G3DSA:3.90.1750.10 (GENE3D); G3DSA:3.30.2410.10 (GENE3D); IPR000569 (PFAM); IPR025527 (PFAM); mobidb-lite (MOBIDB_LITE); mobidb-lite (MOBIDB_LITE); mobidb-lite (MOBIDB_LITE); mobidb-lite (MOBIDB_LITE); mobidb-lite (MOBIDB_LITE); mobidb-lite (MOBIDB_LITE); mobi…	P:GO:0000209; P:GO:0006508; P:GO:0006511; P:GO:0006807; P:GO:0008152; P:GO:0009056; P:GO:0009057; P:GO:0009893; P:GO:0009894; P:GO:0009896; P:GO:0009987; P:GO:0010498; P:GO:0010604; P:GO:0016567; P:GO:0019222; P:GO:0019538; P:GO:0019538; P:GO:0019941; P:GO:0030163; P:GO:0030163; P:GO:0032446; P:GO:0036211; P:GO:0036211; P:GO:0042176; P:GO:0043161; P:GO:0043170; P:GO:0043412; P:GO:0043632; P:GO:00…	P:protein polyubiquitination; P:proteolysis; P:ubiquitin-dependent protein catabolic process; P:nitrogen compound metabolic process; P:metabolic process; P:catabolic process; P:macromolecule catabolic process; P:positive regulation of metabolic process; P:regulation of catabolic process; P:positive regulation of catabolic process; P:cellular process; P:proteasomal protein catabolic process; P:pos…
>QLOD02000001.1.	g739.t1		3683										IPR015940 (PFAM); G3DSA:1.10.8.10 (GENE3D); IPR010314 (PFAM); G3DSA:6.10.250.1630 (GENE3D); G3DSA:3.30.2160.10 (GENE3D); IPR010309 (PFAM); G3DSA:3.90.1750.10 (GENE3D); G3DSA:3.30.2410.10 (GENE3D); IPR000569 (PFAM); IPR025527 (PFAM); mobidb-lite (MOBIDB_LITE); mobidb-lite (MOBIDB_LITE); mobidb-lite (MOBIDB_LITE); mobidb-lite (MOBIDB_LITE); mobidb-lite (MOBIDB_LITE); mobidb-lite (MOBIDB_LITE); mobi…	P:GO:0000209; P:GO:0006508; P:GO:0006511; P:GO:0006807; P:GO:0008152; P:GO:0009056; P:GO:0009057; P:GO:0009893; P:GO:0009894; P:GO:0009896; P:GO:0009987; P:GO:0010498; P:GO:0010604; P:GO:0016567; P:GO:0019222; P:GO:0019538; P:GO:0019538; P:GO:0019941; P:GO:0030163; P:GO:0030163; P:GO:0032446; P:GO:0036211; P:GO:0036211; P:GO:0042176; P:GO:0043161; P:GO:0043170; P:GO:0043412; P:GO:0043632; P:GO:00…	P:protein polyubiquitination; P:proteolysis; P:ubiquitin-dependent protein catabolic process; P:nitrogen compound metabolic process; P:metabolic process; P:catabolic process; P:macromolecule catabolic process; P:positive regulation of metabolic process; P:regulation of catabolic process; P:positive regulation of catabolic process; P:cellular process; P:proteasomal protein catabolic process; P:pos…
>QLOD02000001.1.	g742.t1	protein SABRE	172	20	1.38916E-14	91.15							IPR045167 (PANTHER)	no GO terms	no GO terms
>QLOD02000001.1.	g766.t1	---NA---	209										mobidb-lite (MOBIDB_LITE); mobidb-lite (MOBIDB_LITE)	no GO terms	no GO terms
>QLOD02000001.1.	g775.t1	Flowering time control protein like	416	20	8.78549E-173	74.7	1	C:GO:0016020	C:membrane				PTHR33597 (PANTHER)	no GO terms	no GO terms
>QLOD02000001.1.	g785.t1	Zinc ion-binding protein	269	20	1.53491E-35	84.25	1	F:GO:0046872	F:metal ion binding				mobidb-lite (MOBIDB_LITE); mobidb-lite (MOBIDB_LITE); mobidb-lite (MOBIDB_LITE); PTHR33779 (PANTHER)	no GO terms	no GO terms
>QLOD02000001.1.	g795.t1	---NA---	348										PR01217 (PRINTS); mobidb-lite (MOBIDB_LITE); mobidb-lite (MOBIDB_LITE); IPR044950 (PANTHER)	P:GO:0009834	P:plant-type secondary cell wall biogenesis
>QLOD02000001.1.	g796.t1	putative clathrin assembly protein At4g40080	367	20	2.07233E-141	74.81	2	P:GO:0016192; C:GO:0031410	P:vesicle-mediated transport; C:cytoplasmic vesicle				IPR011417 (PFAM); IPR008942 (G3DSA:1.25.40.GENE3D); IPR045192 (PANTHER); IPR013809 (PROSITE_PROFILES); cd16987 (CDD); IPR008942 (SUPERFAMILY)	P:GO:0006810; P:GO:0006897; P:GO:0006898; P:GO:0006900; P:GO:0006996; P:GO:0009987; P:GO:0010324; P:GO:0016043; P:GO:0016050; P:GO:0016192; P:GO:0048268; P:GO:0051179; P:GO:0051234; P:GO:0061024; P:GO:0071840; P:GO:0072583; F:GO:0000149; F:GO:0005488; F:GO:0005515; F:GO:0005543; F:GO:0005546; F:GO:0008289; F:GO:0030276; F:GO:0035091; F:GO:0043167; F:GO:0043168; F:GO:1901981; F:GO:1902936; C:GO:00…	P:transport; P:endocytosis; P:receptor-mediated endocytosis; P:vesicle budding from membrane; P:organelle organization; P:cellular process; P:membrane invagination; P:cellular component organization; P:vesicle organization; P:vesicle-mediated transport; P:clathrin coat assembly; P:localization; P:establishment of localization; P:membrane organization; P:cellular component organization or biogenes…
>QLOD02000001.1.	g834.t1	Hypothetical predicted protein	495	20	1.7057E-32	59.76							mobidb-lite (MOBIDB_LITE); mobidb-lite (MOBIDB_LITE); mobidb-lite (MOBIDB_LITE); mobidb-lite (MOBIDB_LITE); mobidb-lite (MOBIDB_LITE); mobidb-lite (MOBIDB_LITE); mobidb-lite (MOBIDB_LITE); PTHR33448 (PANTHER)	no GO terms	no GO terms
>QLOD02000001.1.	g834.t1	Hypothetical predicted protein	495	20	1.7057E-32	59.76							mobidb-lite (MOBIDB_LITE); mobidb-lite (MOBIDB_LITE); mobidb-lite (MOBIDB_LITE); mobidb-lite (MOBIDB_LITE); mobidb-lite (MOBIDB_LITE); mobidb-lite (MOBIDB_LITE); mobidb-lite (MOBIDB_LITE); PTHR33448 (PANTHER)	no GO terms	no GO terms
>QLOD02000001.1.	g834.t1	Hypothetical predicted protein	495	20	1.7057E-32	59.76							mobidb-lite (MOBIDB_LITE); mobidb-lite (MOBIDB_LITE); mobidb-lite (MOBIDB_LITE); mobidb-lite (MOBIDB_LITE); mobidb-lite (MOBIDB_LITE); mobidb-lite (MOBIDB_LITE); mobidb-lite (MOBIDB_LITE); PTHR33448 (PANTHER)	no GO terms	no GO terms
>QLOD02000001.1.	g834.t1	Hypothetical predicted protein	495	20	1.7057E-32	59.76							mobidb-lite (MOBIDB_LITE); mobidb-lite (MOBIDB_LITE); mobidb-lite (MOBIDB_LITE); mobidb-lite (MOBIDB_LITE); mobidb-lite (MOBIDB_LITE); mobidb-lite (MOBIDB_LITE); mobidb-lite (MOBIDB_LITE); PTHR33448 (PANTHER)	no GO terms	no GO terms
>QLOD02000001.1.	g845.t1	---NA---	113										no IPS match	no IPS match	no IPS match
>QLOD02000001.1.	g867.t1	protein bfr2-like	222	6	0.476529	67.12	3	P:GO:0045893; F:GO:0003700; C:GO:0005634	P:positive regulation of DNA-templated transcription; F:DNA-binding transcription factor activity; C:nucleus				mobidb-lite (MOBIDB_LITE); mobidb-lite (MOBIDB_LITE); mobidb-lite (MOBIDB_LITE); mobidb-lite (MOBIDB_LITE); mobidb-lite (MOBIDB_LITE); mobidb-lite (MOBIDB_LITE)	no GO terms	no GO terms
>QLOD02000001.1.	g887.t1	---NA---	199										no IPS match	no IPS match	no IPS match
>QLOD02000001.1.	g889.t1	Carboxypeptidase SOL1	151	20	1.18866E-47	84.37	3	F:GO:0016787; F:GO:0140096; C:GO:0005768	F:hydrolase activity; F:catalytic activity, acting on a protein; C:endosome		EC:3.4.17	Acting on peptide bonds (peptidases)	G3DSA:3.40.630.10 (GENE3D); IPR000834 (PFAM); mobidb-lite (MOBIDB_LITE); mobidb-lite (MOBIDB_LITE); PTHR11532 (PANTHER); SSF53187 (SUPERFAMILY)	P:GO:0006508; F:GO:0004181; F:GO:0008270	P:proteolysis; F:metallocarboxypeptidase activity; F:zinc ion binding
>QLOD02000001.1.	g892.t1	light-harvesting complex-like protein OHP2, chloroplastic	176	20	4.90275E-33	71.88	2	P:GO:0055085; F:GO:0005215	P:transmembrane transport; F:transporter activity				mobidb-lite (MOBIDB_LITE); mobidb-lite (MOBIDB_LITE)	no GO terms	no GO terms
>QLOD02000001.1.	g893.t1	probable serine/threonine-protein kinase At1g54610	543	20	0.0	88.94	3	P:GO:0006355; F:GO:0016740; F:GO:0140096	P:regulation of DNA-templated transcription; F:transferase activity; F:catalytic activity, acting on a protein		EC:2.7.11.23; EC:2.7.11.22	[RNA-polymerase]-subunit kinase; Cyclin-dependent kinase	IPR000719 (PFAM); G3DSA:3.30.200.20 (GENE3D); G3DSA:1.10.510.10 (GENE3D); mobidb-lite (MOBIDB_LITE); mobidb-lite (MOBIDB_LITE); mobidb-lite (MOBIDB_LITE); mobidb-lite (MOBIDB_LITE); mobidb-lite (MOBIDB_LITE); PTHR24056 (PANTHER); IPR000719 (PROSITE_PROFILES); IPR011009 (SUPERFAMILY)	P:GO:0006139; P:GO:0006351; P:GO:0006354; P:GO:0006355; P:GO:0006357; P:GO:0006366; P:GO:0006368; P:GO:0006468; P:GO:0006725; P:GO:0006793; P:GO:0006796; P:GO:0006807; P:GO:0008152; P:GO:0009058; P:GO:0009059; P:GO:0009889; P:GO:0009891; P:GO:0009893; P:GO:0009987; P:GO:0010467; P:GO:0010468; P:GO:0010556; P:GO:0010557; P:GO:0010604; P:GO:0016070; P:GO:0016310; P:GO:0018130; P:GO:0019219; P:GO:00…	P:nucleobase-containing compound metabolic process; P:DNA-templated transcription; P:DNA-templated transcription elongation; P:regulation of DNA-templated transcription; P:regulation of transcription by RNA polymerase II; P:transcription by RNA polymerase II; P:transcription elongation by RNA polymerase II; P:protein phosphorylation; P:cellular aromatic compound metabolic process; P:phosphorus me…
>QLOD02000001.1.	g893.t1	probable serine/threonine-protein kinase At1g54610	543	20	0.0	88.94	3	P:GO:0006355; F:GO:0016740; F:GO:0140096	P:regulation of DNA-templated transcription; F:transferase activity; F:catalytic activity, acting on a protein		EC:2.7.11.23; EC:2.7.11.22	[RNA-polymerase]-subunit kinase; Cyclin-dependent kinase	IPR000719 (PFAM); G3DSA:3.30.200.20 (GENE3D); G3DSA:1.10.510.10 (GENE3D); mobidb-lite (MOBIDB_LITE); mobidb-lite (MOBIDB_LITE); mobidb-lite (MOBIDB_LITE); mobidb-lite (MOBIDB_LITE); mobidb-lite (MOBIDB_LITE); PTHR24056 (PANTHER); IPR000719 (PROSITE_PROFILES); IPR011009 (SUPERFAMILY)	P:GO:0006139; P:GO:0006351; P:GO:0006354; P:GO:0006355; P:GO:0006357; P:GO:0006366; P:GO:0006368; P:GO:0006468; P:GO:0006725; P:GO:0006793; P:GO:0006796; P:GO:0006807; P:GO:0008152; P:GO:0009058; P:GO:0009059; P:GO:0009889; P:GO:0009891; P:GO:0009893; P:GO:0009987; P:GO:0010467; P:GO:0010468; P:GO:0010556; P:GO:0010557; P:GO:0010604; P:GO:0016070; P:GO:0016310; P:GO:0018130; P:GO:0019219; P:GO:00…	P:nucleobase-containing compound metabolic process; P:DNA-templated transcription; P:DNA-templated transcription elongation; P:regulation of DNA-templated transcription; P:regulation of transcription by RNA polymerase II; P:transcription by RNA polymerase II; P:transcription elongation by RNA polymerase II; P:protein phosphorylation; P:cellular aromatic compound metabolic process; P:phosphorus me…
>QLOD02000001.1.	g904.t1	cellulose synthase A catalytic subunit 2 [UDP-forming]-like	1065	20	0.0	90.73	4	P:GO:0005975; P:GO:0071554; F:GO:0016740; C:GO:0005886	P:carbohydrate metabolic process; P:cell wall organization or biogenesis; F:transferase activity; C:plasma membrane		EC:2.4.1.12	Cellulose synthase (UDP-forming)	IPR029044 (G3DSA:3.90.550.GENE3D); IPR027934 (PFAM); IPR005150 (PFAM); IPR013083 (G3DSA:3.30.40.GENE3D); mobidb-lite (MOBIDB_LITE); PTHR13301 (PANTHER); IPR001841 (PROSITE_PROFILES); cd16617 (CDD); SSF57850 (SUPERFAMILY)	P:GO:0000271; P:GO:0000278; P:GO:0000280; P:GO:0000281; P:GO:0000910; P:GO:0005975; P:GO:0005976; P:GO:0006073; P:GO:0006996; P:GO:0007049; P:GO:0008152; P:GO:0009058; P:GO:0009059; P:GO:0009250; P:GO:0009987; P:GO:0016043; P:GO:0016051; P:GO:0022402; P:GO:0030244; P:GO:0033692; P:GO:0034637; P:GO:0034645; P:GO:0042546; P:GO:0043170; P:GO:0044042; P:GO:0044085; P:GO:0044237; P:GO:0044238; P:GO:00…	P:polysaccharide biosynthetic process; P:mitotic cell cycle; P:nuclear division; P:mitotic cytokinesis; P:cytokinesis; P:carbohydrate metabolic process; P:polysaccharide metabolic process; P:obsolete cellular glucan metabolic process; P:organelle organization; P:cell cycle; P:metabolic process; P:biosynthetic process; P:macromolecule biosynthetic process; P:glucan biosynthetic process; P:cellular…
>QLOD02000001.1.	g906.t1	abscisic stress-ripening protein 2-like	133	20	4.19304E-15	65.45							IPR003496 (PFAM); mobidb-lite (MOBIDB_LITE); mobidb-lite (MOBIDB_LITE); mobidb-lite (MOBIDB_LITE); IPR003496 (PANTHER)	no GO terms	no GO terms
>QLOD02000001.1.	g916.t1	trihelix transcription factor GT-2-like	617	20	0.0	67.38							PR01217 (PRINTS); IPR044822 (PFAM); G3DSA:1.10.10.60 (GENE3D); mobidb-lite (MOBIDB_LITE); mobidb-lite (MOBIDB_LITE); mobidb-lite (MOBIDB_LITE); mobidb-lite (MOBIDB_LITE); mobidb-lite (MOBIDB_LITE); mobidb-lite (MOBIDB_LITE); mobidb-lite (MOBIDB_LITE); mobidb-lite (MOBIDB_LITE); mobidb-lite (MOBIDB_LITE); PTHR21654 (PANTHER); IPR001005 (PROSITE_PROFILES); cd12203 (CDD); cd12203 (CDD)	no GO terms	no GO terms
>QLOD02000001.1.	g943.t1	transcription factor bHLH137	324	20	2.81652E-53	57.82	4	P:GO:0006355; F:GO:0003700; F:GO:0046983; C:GO:0005634	P:regulation of DNA-templated transcription; F:DNA-binding transcription factor activity; F:protein dimerization activity; C:nucleus				IPR036638 (G3DSA:4.10.280.GENE3D); IPR011598 (PFAM); mobidb-lite (MOBIDB_LITE); IPR024097 (PANTHER); IPR011598 (PROSITE_PROFILES); IPR036638 (SUPERFAMILY)	P:GO:0006355; F:GO:0000976; F:GO:0001067; F:GO:0003676; F:GO:0003677; F:GO:0003690; F:GO:0003700; F:GO:0005488; F:GO:0043565; F:GO:0046983; F:GO:0097159; F:GO:0140110; F:GO:1901363; F:GO:1990837; C:GO:0005622; C:GO:0005634; C:GO:0016020; C:GO:0043226; C:GO:0043227; C:GO:0043229; C:GO:0043231; C:GO:0110165	P:regulation of DNA-templated transcription; F:transcription cis-regulatory region binding; F:transcription regulatory region nucleic acid binding; F:nucleic acid binding; F:DNA binding; F:double-stranded DNA binding; F:DNA-binding transcription factor activity; F:binding; F:sequence-specific DNA binding; F:protein dimerization activity; F:organic cyclic compound binding; F:transcription regulato…
>QLOD02000001.1.	g948.t1	protein AUXIN SIGNALING F-BOX 2-like	576	20	0.0	75.99	1	P:GO:0030163	P:protein catabolic process				IPR041101 (PFAM); G3DSA:1.20.1280.50 (GENE3D); IPR032675 (G3DSA:3.80.10.GENE3D); IPR041567 (PFAM); PTHR16134 (PANTHER); cd22159 (CDD); IPR036047 (SUPERFAMILY); SSF52047 (SUPERFAMILY)	P:GO:0006508; P:GO:0006511; P:GO:0006807; P:GO:0008152; P:GO:0009056; P:GO:0009057; P:GO:0009987; P:GO:0010498; P:GO:0019538; P:GO:0019538; P:GO:0019941; P:GO:0030163; P:GO:0030163; P:GO:0031146; P:GO:0043161; P:GO:0043170; P:GO:0043632; P:GO:0044237; P:GO:0044238; P:GO:0044248; P:GO:0044260; P:GO:0044265; P:GO:0051603; P:GO:0071704; P:GO:1901564; P:GO:1901565; P:GO:1901575; F:GO:0005515; C:GO:00…	P:proteolysis; P:ubiquitin-dependent protein catabolic process; P:nitrogen compound metabolic process; P:metabolic process; P:catabolic process; P:macromolecule catabolic process; P:cellular process; P:proteasomal protein catabolic process; P:protein metabolic process; P:protein metabolic process; P:modification-dependent protein catabolic process; P:protein catabolic process; P:protein catabolic…
>QLOD02000001.1.	g949.t1	---NA---	70										no IPS match	no IPS match	no IPS match
>QLOD02000001.1.	g989.t1	calmodulin-binding transcription activator 4-like	1212	10	0.0	72.04	1	F:GO:0005488	F:binding				IPR005559 (PFAM); IPR013783 (G3DSA:2.60.40.GENE3D); IPR036770 (G3DSA:1.25.40.GENE3D); IPR000048 (PFAM); IPR002110 (PFAM); G3DSA:1.20.5.190 (GENE3D); mobidb-lite (MOBIDB_LITE); mobidb-lite (MOBIDB_LITE); mobidb-lite (MOBIDB_LITE); PTHR23335 (PANTHER); IPR002110 (PROSITE_PROFILES); IPR005559 (PROSITE_PROFILES); PS50297 (PROSITE_PROFILES); IPR000048 (PROSITE_PROFILES); IPR000048 (PROSITE_PROFILES); …	P:GO:0006139; P:GO:0006351; P:GO:0006355; P:GO:0006357; P:GO:0006366; P:GO:0006725; P:GO:0006807; P:GO:0008152; P:GO:0009058; P:GO:0009059; P:GO:0009889; P:GO:0009987; P:GO:0010467; P:GO:0010468; P:GO:0010556; P:GO:0016070; P:GO:0018130; P:GO:0019219; P:GO:0019222; P:GO:0019438; P:GO:0031323; P:GO:0031326; P:GO:0032774; P:GO:0034641; P:GO:0034645; P:GO:0034654; P:GO:0043170; P:GO:0044237; P:GO:00…	P:nucleobase-containing compound metabolic process; P:DNA-templated transcription; P:regulation of DNA-templated transcription; P:regulation of transcription by RNA polymerase II; P:transcription by RNA polymerase II; P:cellular aromatic compound metabolic process; P:nitrogen compound metabolic process; P:metabolic process; P:biosynthetic process; P:macromolecule biosynthetic process; P:regulatio…
>QLOD02000001.1.	g1015.t1	receptor protein kinase-like protein ZAR1	718	20	0.0	88.34	4	P:GO:0098542; F:GO:0016740; F:GO:0140096; C:GO:0005886	P:defense response to other organism; F:transferase activity; F:catalytic activity, acting on a protein; C:plasma membrane		EC:2.7.1	Transferring phosphorus-containing groups	PR00019 (PRINTS); IPR013210 (PFAM); IPR001611 (PFAM); IPR000719 (PFAM); IPR001611 (PFAM); IPR032675 (G3DSA:3.80.10.GENE3D); G3DSA:3.30.200.20 (GENE3D); G3DSA:1.10.510.10 (GENE3D); IPR006779 (PFAM); IPR046959 (PANTHER); IPR001611 (PROSITE_PROFILES); IPR000719 (PROSITE_PROFILES); cd14066 (CDD); IPR011009 (SUPERFAMILY); SSF52058 (SUPERFAMILY)	P:GO:0006355; P:GO:0006468; F:GO:0003677; F:GO:0004672; F:GO:0005515; F:GO:0005524; C:GO:0005634	P:regulation of DNA-templated transcription; P:protein phosphorylation; F:DNA binding; F:protein kinase activity; F:protein binding; F:ATP binding; C:nucleus
>QLOD02000001.1.	g1080.t1	---NA---	91										no IPS match	no IPS match	no IPS match
>QLOD02000001.1.	g1096.t1	eukaryotic translation initiation factor 4B2-like	466	20	5.27777E-105	79.05	2	F:GO:0003723; F:GO:0045182	F:RNA binding; F:translation regulator activity				IPR010433 (PFAM); mobidb-lite (MOBIDB_LITE); mobidb-lite (MOBIDB_LITE); mobidb-lite (MOBIDB_LITE); mobidb-lite (MOBIDB_LITE); mobidb-lite (MOBIDB_LITE); mobidb-lite (MOBIDB_LITE); IPR010433 (PANTHER)	F:GO:0003676; F:GO:0003723; F:GO:0003729; F:GO:0003743; F:GO:0005488; F:GO:0008135; F:GO:0045182; F:GO:0090079; F:GO:0097159; F:GO:1901363	F:nucleic acid binding; F:RNA binding; F:mRNA binding; F:translation initiation factor activity; F:binding; F:translation factor activity, RNA binding; F:translation regulator activity; F:translation regulator activity, nucleic acid binding; F:organic cyclic compound binding; F:heterocyclic compound binding
>QLOD02000001.1.	g1097.t1	---NA---	120										no IPS match	no IPS match	no IPS match
>QLOD02000001.1.	g1101.t1	chloroplast sensor kinase, chloroplastic isoform X1	703	20	0.0	76.87	3	P:GO:0023052; F:GO:0016740; F:GO:0140096	P:signaling; F:transferase activity; F:catalytic activity, acting on a protein		EC:2.7.3; EC:2.7.13.3	Transferring phosphorus-containing groups; Histidine kinase	mobidb-lite (MOBIDB_LITE); PTHR48206 (PANTHER)	no GO terms	no GO terms
>QLOD02000001.1.	g1104.t1	RING/U-box superfamily protein	166	10	1.89636e-28	63.71							IPR013083 (G3DSA:3.30.40.GENE3D); IPR001841 (PFAM); IPR044249 (PANTHER); IPR001841 (PROSITE_PROFILES); SSF57850 (SUPERFAMILY)	no GO terms	no GO terms
>QLOD02000001.1.	g1112.t1	cyclin-like protein	1181	20	0.0	72.23	1	F:GO:0016757	F:glycosyltransferase activity				mobidb-lite (MOBIDB_LITE); mobidb-lite (MOBIDB_LITE); mobidb-lite (MOBIDB_LITE); mobidb-lite (MOBIDB_LITE); mobidb-lite (MOBIDB_LITE); mobidb-lite (MOBIDB_LITE); mobidb-lite (MOBIDB_LITE); mobidb-lite (MOBIDB_LITE); mobidb-lite (MOBIDB_LITE); mobidb-lite (MOBIDB_LITE); mobidb-lite (MOBIDB_LITE); mobidb-lite (MOBIDB_LITE); IPR033489 (PANTHER)	P:GO:0006397; P:GO:0006508; P:GO:0006511; P:GO:0006807; P:GO:0008152; P:GO:0009056; P:GO:0009057; P:GO:0009987; P:GO:0016567; P:GO:0019538; P:GO:0019538; P:GO:0019941; P:GO:0030163; P:GO:0030163; P:GO:0032446; P:GO:0036211; P:GO:0036211; P:GO:0043170; P:GO:0043412; P:GO:0043632; P:GO:0044237; P:GO:0044238; P:GO:0044248; P:GO:0044260; P:GO:0044265; P:GO:0051603; P:GO:0070647; P:GO:0071704; P:GO:19…	P:mRNA processing; P:proteolysis; P:ubiquitin-dependent protein catabolic process; P:nitrogen compound metabolic process; P:metabolic process; P:catabolic process; P:macromolecule catabolic process; P:cellular process; P:protein ubiquitination; P:protein metabolic process; P:protein metabolic process; P:modification-dependent protein catabolic process; P:protein catabolic process; P:protein catab…
>QLOD02000001.1.	g1132.t1	replication protein A 70 kDa DNA-binding subunit C	148	9	1.50313E-7	47.13	2	P:GO:0006259; F:GO:0005488	P:DNA metabolic process; F:binding				G3DSA:4.10.60.10 (GENE3D)	no GO terms	no GO terms
>QLOD02000001.1.	g1162.t1	Transmembrane protein	151	20	2.94222E-20	61.94	1	F:GO:0016740	F:transferase activity		EC:2	Transferases	mobidb-lite (MOBIDB_LITE); mobidb-lite (MOBIDB_LITE); mobidb-lite (MOBIDB_LITE); PTHR33429 (PANTHER)	no GO terms	no GO terms
>QLOD02000001.1.	g1162.t1	Transmembrane protein	151	20	2.94222E-20	61.94	1	F:GO:0016740	F:transferase activity		EC:2	Transferases	mobidb-lite (MOBIDB_LITE); mobidb-lite (MOBIDB_LITE); mobidb-lite (MOBIDB_LITE); PTHR33429 (PANTHER)	no GO terms	no GO terms
>QLOD02000001.1.	g1163.t1	transcription factor bHLH90	470	20	3.93809E-177	68.53	2	F:GO:0003677; F:GO:0016740	F:DNA binding; F:transferase activity		EC:2	Transferases	IPR011598 (PFAM); IPR036638 (G3DSA:4.10.280.GENE3D); IPR025610 (PFAM); mobidb-lite (MOBIDB_LITE); mobidb-lite (MOBIDB_LITE); mobidb-lite (MOBIDB_LITE); PTHR31945 (PANTHER); IPR011598 (PROSITE_PROFILES); cd11443 (CDD); IPR036638 (SUPERFAMILY)	P:GO:0006139; P:GO:0006351; P:GO:0006355; P:GO:0006725; P:GO:0006807; P:GO:0008152; P:GO:0009058; P:GO:0009059; P:GO:0009889; P:GO:0009987; P:GO:0010467; P:GO:0010468; P:GO:0010556; P:GO:0016070; P:GO:0018130; P:GO:0019219; P:GO:0019222; P:GO:0019438; P:GO:0031323; P:GO:0031326; P:GO:0032774; P:GO:0034641; P:GO:0034645; P:GO:0034654; P:GO:0043170; P:GO:0044237; P:GO:0044238; P:GO:0044249; P:GO:00…	P:nucleobase-containing compound metabolic process; P:DNA-templated transcription; P:regulation of DNA-templated transcription; P:cellular aromatic compound metabolic process; P:nitrogen compound metabolic process; P:metabolic process; P:biosynthetic process; P:macromolecule biosynthetic process; P:regulation of biosynthetic process; P:cellular process; P:gene expression; P:regulation of gene exp…
>QLOD02000001.1.	g1175.t1	ubiquitin-like-specific protease 1D isoform X3	369	20	2.52411E-88	60.92	3	P:GO:0006508; F:GO:0008233; F:GO:0008234	P:proteolysis; F:peptidase activity; F:cysteine-type peptidase activity				PTHR46915 (PANTHER)	no GO terms	no GO terms
>QLOD02000001.1.	g1176.t1	RNA-binding protein 25 isoform X2	1101	20	8.39453E-155	87.5	3	P:GO:0016071; F:GO:0003723; F:GO:0016787	P:mRNA metabolic process; F:RNA binding; F:hydrolase activity		EC:3	Hydrolases	PR01217 (PRINTS); IPR000504 (PFAM); IPR012677 (G3DSA:3.30.70.GENE3D); G3DSA:1.20.1390.10 (GENE3D); IPR002483 (PFAM); mobidb-lite (MOBIDB_LITE); mobidb-lite (MOBIDB_LITE); mobidb-lite (MOBIDB_LITE); mobidb-lite (MOBIDB_LITE); mobidb-lite (MOBIDB_LITE); mobidb-lite (MOBIDB_LITE); mobidb-lite (MOBIDB_LITE); mobidb-lite (MOBIDB_LITE); mobidb-lite (MOBIDB_LITE); mobidb-lite (MOBIDB_LITE); mobidb-lite …	P:GO:0006397; F:GO:0003676; F:GO:0003723	P:mRNA processing; F:nucleic acid binding; F:RNA binding
>QLOD02000001.1.	g1188.t1	NHL repeat-containing protein	512	20	0.0	82.47	1	C:GO:0016020	C:membrane				IPR011042 (G3DSA:2.120.10.GENE3D); mobidb-lite (MOBIDB_LITE); PTHR13833 (PANTHER); SSF101898 (SUPERFAMILY)	no GO terms	no GO terms
>QLOD02000001.1.	g1193.t1	RING-H2 finger protein ATL46-like	375	20	5.97471E-113	71.78	3	P:GO:0016567; F:GO:0031625; C:GO:0016020	P:protein ubiquitination; F:ubiquitin protein ligase binding; C:membrane				IPR013083 (G3DSA:3.30.40.GENE3D); IPR001841 (PFAM); PTHR45768 (PANTHER); IPR001841 (PROSITE_PROFILES); cd16461 (CDD); SSF57850 (SUPERFAMILY)	no GO terms	no GO terms
>QLOD02000001.1.	g1194.t1	transcription factor IBH1-like	76	20	2.33748E-19	85.39	1	P:GO:0006355	P:regulation of DNA-templated transcription				mobidb-lite (MOBIDB_LITE); mobidb-lite (MOBIDB_LITE); IPR044660 (PANTHER); IPR044549 (CDD); IPR036638 (SUPERFAMILY)	P:GO:0006355; F:GO:0046983	P:regulation of DNA-templated transcription; F:protein dimerization activity
>QLOD02000001.1.	g1199.t1	protein RICE SALT SENSITIVE 3-like	427	20	3.76444E-157	88.59	3	P:GO:0006355; F:GO:0003677; F:GO:0016740	P:regulation of DNA-templated transcription; F:DNA binding; F:transferase activity		EC:2.7	Transferring phosphorus-containing groups	IPR025610 (PFAM); mobidb-lite (MOBIDB_LITE); mobidb-lite (MOBIDB_LITE); PTHR46633 (PANTHER)	no GO terms	no GO terms
>QLOD02000001.1.	g1199.t1	protein RICE SALT SENSITIVE 3-like	427	20	3.76444E-157	88.59	3	P:GO:0006355; F:GO:0003677; F:GO:0016740	P:regulation of DNA-templated transcription; F:DNA binding; F:transferase activity		EC:2.7	Transferring phosphorus-containing groups	IPR025610 (PFAM); mobidb-lite (MOBIDB_LITE); mobidb-lite (MOBIDB_LITE); PTHR46633 (PANTHER)	no GO terms	no GO terms
>QLOD02000001.1.	g1204.t1	Protein ALTERED XYLOGLUCAN 4	438	10	0.0	81.86	1	F:GO:0016740	F:transferase activity		EC:2.3.1	Acyltransferases	IPR026057 (PFAM); IPR025846 (PFAM); IPR029962 (PANTHER)	F:GO:0003824; F:GO:0008374; F:GO:0016407; F:GO:0016413; F:GO:0016740; F:GO:0016746; F:GO:0016747; C:GO:0005622; C:GO:0005737; C:GO:0005773; C:GO:0005794; C:GO:0005886; C:GO:0012505; C:GO:0016020; C:GO:0043226; C:GO:0043227; C:GO:0043229; C:GO:0043231; C:GO:0071944; C:GO:0110165	F:catalytic activity; F:O-acyltransferase activity; F:acetyltransferase activity; F:O-acetyltransferase activity; F:transferase activity; F:acyltransferase activity; F:acyltransferase activity, transferring groups other than amino-acyl groups; C:intracellular anatomical structure; C:cytoplasm; C:vacuole; C:Golgi apparatus; C:plasma membrane; C:endomembrane system; C:membrane; C:organelle; C:membr…
>QLOD02000001.1.	g1205.t1	pentatricopeptide repeat-containing protein At1g31790	247	20	2.79064E-56	73.49	1	F:GO:0003723	F:RNA binding				IPR002885 (PFAM); IPR011990 (G3DSA:1.25.40.GENE3D); IPR045215 (PANTHER)	P:GO:0006139; P:GO:0006725; P:GO:0006807; P:GO:0008152; P:GO:0009451; P:GO:0009987; P:GO:0016070; P:GO:0034641; P:GO:0043170; P:GO:0043412; P:GO:0044237; P:GO:0044238; P:GO:0046483; P:GO:0071704; P:GO:0090304; P:GO:1901360; F:GO:0003676; F:GO:0003723; F:GO:0005488; F:GO:0005515; F:GO:0097159; F:GO:1901363; C:GO:0005622; C:GO:0016020; C:GO:0043226; C:GO:0043227; C:GO:0043229; C:GO:0043231; C:GO:01…	P:nucleobase-containing compound metabolic process; P:cellular aromatic compound metabolic process; P:nitrogen compound metabolic process; P:metabolic process; P:RNA modification; P:cellular process; P:RNA metabolic process; P:cellular nitrogen compound metabolic process; P:macromolecule metabolic process; P:macromolecule modification; P:cellular metabolic process; P:primary metabolic process; P:…
>QLOD02000001.1.	g1209.t1	ATP-dependent DNA helicase CHL1	443	20	5.8781E-120	64.43	2	F:GO:0003676; F:GO:0003723	F:nucleic acid binding; F:RNA binding				mobidb-lite (MOBIDB_LITE); mobidb-lite (MOBIDB_LITE); mobidb-lite (MOBIDB_LITE); mobidb-lite (MOBIDB_LITE); mobidb-lite (MOBIDB_LITE); PTHR37200 (PANTHER); cd00590 (CDD)	no GO terms	no GO terms
>QLOD02000001.1.	g1233.t1	Formin-like protein 8	808	20	0.0	82.1	2	P:GO:0007010; F:GO:0008092	P:cytoskeleton organization; F:cytoskeletal protein binding				IPR042201 (G3DSA:1.20.58.GENE3D); IPR015425 (PFAM); mobidb-lite (MOBIDB_LITE); mobidb-lite (MOBIDB_LITE); mobidb-lite (MOBIDB_LITE); mobidb-lite (MOBIDB_LITE); mobidb-lite (MOBIDB_LITE); mobidb-lite (MOBIDB_LITE); mobidb-lite (MOBIDB_LITE); mobidb-lite (MOBIDB_LITE); mobidb-lite (MOBIDB_LITE); mobidb-lite (MOBIDB_LITE); IPR027643 (PANTHER); IPR015425 (PROSITE_PROFILES); SSF101447 (SUPERFAMILY)	P:GO:0030036; P:GO:0045010; F:GO:0003779; F:GO:0051015	P:actin cytoskeleton organization; P:actin nucleation; F:actin binding; F:actin filament binding
>QLOD02000001.1.	g1268.t1	actin cross-linking protein, putative	307	20	1.05949E-123	80.66	1	C:GO:0016020	C:membrane				IPR007679 (PFAM); G3DSA:2.80.10.50 (GENE3D); mobidb-lite (MOBIDB_LITE); mobidb-lite (MOBIDB_LITE); PTHR31205 (PANTHER); IPR008999 (SUPERFAMILY)	no GO terms	no GO terms
>QLOD02000001.1.	g1279.t1	glycine-rich protein	148	17	8.74246E-10	76.87							mobidb-lite (MOBIDB_LITE); mobidb-lite (MOBIDB_LITE); mobidb-lite (MOBIDB_LITE); PTHR37736 (PANTHER)	no GO terms	no GO terms
>QLOD02000001.1.	g1280.t1	glycine-rich protein	304	20	6.27565E-136	83.59	4	P:GO:0006520; P:GO:0006790; F:GO:0003677; F:GO:0016740	P:amino acid metabolic process; P:sulfur compound metabolic process; F:DNA binding; F:transferase activity		EC:2.3.1.30	Serine O-acetyltransferase	PTHR37736 (PANTHER)	no GO terms	no GO terms
>QLOD02000001.1.	g1281.t1	AMP deaminase	1189	20	0.0	81.42	3	P:GO:0055086; P:GO:1901135; F:GO:0016787	P:nucleobase-containing small molecule metabolic process; P:carbohydrate derivative metabolic process; F:hydrolase activity		EC:3.5.4.17; EC:3.5.4.6	Adenosine-phosphate deaminase; AMP deaminase	IPR006329 (PFAM); G3DSA:3.20.20.140 (GENE3D); IPR006329 (PANTHER); IPR032466 (SUPERFAMILY)	P:GO:0006139; P:GO:0006163; P:GO:0006164; P:GO:0006188; P:GO:0006725; P:GO:0006753; P:GO:0006793; P:GO:0006796; P:GO:0006807; P:GO:0008152; P:GO:0009058; P:GO:0009117; P:GO:0009123; P:GO:0009126; P:GO:0009150; P:GO:0009152; P:GO:0009161; P:GO:0009165; P:GO:0009167; P:GO:0009259; P:GO:0009260; P:GO:0009987; P:GO:0018130; P:GO:0019438; P:GO:0019637; P:GO:0019693; P:GO:0032264; P:GO:0034641; P:GO:00…	P:nucleobase-containing compound metabolic process; P:purine nucleotide metabolic process; P:purine nucleotide biosynthetic process; P:IMP biosynthetic process; P:cellular aromatic compound metabolic process; P:nucleoside phosphate metabolic process; P:phosphorus metabolic process; P:phosphate-containing compound metabolic process; P:nitrogen compound metabolic process; P:metabolic process; P:bio…
>QLOD02000001.1.	g1285.t1	Transcription initiation factor TFIID subunit like	329	20	1.39346E-128	80.65	1	C:GO:0016020	C:membrane				IPR009577 (PFAM); IPR009577 (PANTHER)	C:GO:0005622; C:GO:0005737; C:GO:0009507; C:GO:0009536; C:GO:0016020; C:GO:0043226; C:GO:0043227; C:GO:0043229; C:GO:0043231; C:GO:0110165	C:intracellular anatomical structure; C:cytoplasm; C:chloroplast; C:plastid; C:membrane; C:organelle; C:membrane-bounded organelle; C:intracellular organelle; C:intracellular membrane-bounded organelle; C:cellular anatomical entity
>QLOD02000001.1.	g1294.t1	AP2-like ethylene-responsive transcription factor At1g79700	483	20	1.37699E-170	72.16	1	F:GO:0016829	F:lyase activity		EC:4	Lyases	IPR001471 (PRINTS); IPR036955 (G3DSA:3.30.730.GENE3D); IPR001471 (PFAM); mobidb-lite (MOBIDB_LITE); mobidb-lite (MOBIDB_LITE); mobidb-lite (MOBIDB_LITE); mobidb-lite (MOBIDB_LITE); PTHR32467 (PANTHER); IPR001471 (PROSITE_PROFILES); IPR001471 (PROSITE_PROFILES); IPR001471 (CDD); IPR001471 (CDD); IPR016177 (SUPERFAMILY); IPR016177 (SUPERFAMILY)	P:GO:0006355; F:GO:0003677; F:GO:0003700	P:regulation of DNA-templated transcription; F:DNA binding; F:DNA-binding transcription factor activity
>QLOD02000001.1.	g1315.t1	High mobility group protein like	177	20	2.27389E-45	67.85							mobidb-lite (MOBIDB_LITE); mobidb-lite (MOBIDB_LITE); mobidb-lite (MOBIDB_LITE); mobidb-lite (MOBIDB_LITE); PTHR34539 (PANTHER)	no GO terms	no GO terms
>QLOD02000001.1.	g1323.t1	Transcription factor TCP15	411	20	9.12218E-115	67.18	1	F:GO:0005488	F:binding				IPR017887 (PFAM); mobidb-lite (MOBIDB_LITE); mobidb-lite (MOBIDB_LITE); mobidb-lite (MOBIDB_LITE); IPR005333 (PANTHER); IPR017887 (PROSITE_PROFILES)	F:GO:0000976; F:GO:0001067; F:GO:0003676; F:GO:0003677; F:GO:0003690; F:GO:0003700; F:GO:0005488; F:GO:0043565; F:GO:0097159; F:GO:0140110; F:GO:1901363; F:GO:1990837; C:GO:0005622; C:GO:0005634; C:GO:0016020; C:GO:0043226; C:GO:0043227; C:GO:0043229; C:GO:0043231; C:GO:0110165	F:transcription cis-regulatory region binding; F:transcription regulatory region nucleic acid binding; F:nucleic acid binding; F:DNA binding; F:double-stranded DNA binding; F:DNA-binding transcription factor activity; F:binding; F:sequence-specific DNA binding; F:organic cyclic compound binding; F:transcription regulator activity; F:heterocyclic compound binding; F:sequence-specific double-strand…
>QLOD02000001.1.	g1334.t1	zinc-finger homeodomain protein 9	295	20	5.61796E-76	69.1	3	P:GO:0006355; F:GO:0003677; F:GO:0140110	P:regulation of DNA-templated transcription; F:DNA binding; F:transcription regulator activity				G3DSA:1.10.10.60 (GENE3D); IPR006456 (PFAM); IPR006455 (TIGRFAM); IPR006456 (TIGRFAM); mobidb-lite (MOBIDB_LITE); mobidb-lite (MOBIDB_LITE); mobidb-lite (MOBIDB_LITE); mobidb-lite (MOBIDB_LITE); mobidb-lite (MOBIDB_LITE); mobidb-lite (MOBIDB_LITE); mobidb-lite (MOBIDB_LITE); PTHR31948 (PANTHER); IPR006456 (PROSITE_PROFILES); IPR009057 (SUPERFAMILY)	P:GO:0006139; P:GO:0006351; P:GO:0006355; P:GO:0006725; P:GO:0006807; P:GO:0008152; P:GO:0009058; P:GO:0009059; P:GO:0009889; P:GO:0009987; P:GO:0010467; P:GO:0010468; P:GO:0010556; P:GO:0016070; P:GO:0018130; P:GO:0019219; P:GO:0019222; P:GO:0019438; P:GO:0031323; P:GO:0031326; P:GO:0032502; P:GO:0032774; P:GO:0034641; P:GO:0034645; P:GO:0034654; P:GO:0043170; P:GO:0044237; P:GO:0044238; P:GO:00…	P:nucleobase-containing compound metabolic process; P:DNA-templated transcription; P:regulation of DNA-templated transcription; P:cellular aromatic compound metabolic process; P:nitrogen compound metabolic process; P:metabolic process; P:biosynthetic process; P:macromolecule biosynthetic process; P:regulation of biosynthetic process; P:cellular process; P:gene expression; P:regulation of gene exp…
>QLOD02000001.1.	g1337.t1	Amino acid transporter AVT1I	430	10	0.0	85.25	4	F:GO:0003723; F:GO:0016787; F:GO:0016829; F:GO:0140098	F:RNA binding; F:hydrolase activity; F:lyase activity; F:catalytic activity, acting on RNA		EC:3.1; EC:4.6.1.19	Acting on ester bonds; Ribonuclease T(2)	IPR013057 (PFAM); mobidb-lite (MOBIDB_LITE); PTHR48017 (PANTHER)	C:GO:0005886; C:GO:0016020; C:GO:0071944; C:GO:0110165	C:plasma membrane; C:membrane; C:cell periphery; C:cellular anatomical entity
>QLOD02000001.1.	g1348.t1	Transcription factor MYB105	476	20	3.38859E-160	67.11	1	P:GO:0006355	P:regulation of DNA-templated transcription				G3DSA:1.10.10.60 (GENE3D); PF13921 (PFAM); G3DSA:1.10.10.60 (GENE3D); mobidb-lite (MOBIDB_LITE); PTHR45614 (PANTHER); IPR017930 (PROSITE_PROFILES); IPR001005 (PROSITE_PROFILES); IPR001005 (PROSITE_PROFILES); IPR017930 (PROSITE_PROFILES); IPR001005 (CDD); IPR001005 (CDD); IPR009057 (SUPERFAMILY)	P:GO:0006139; P:GO:0006351; P:GO:0006355; P:GO:0006725; P:GO:0006807; P:GO:0008152; P:GO:0009058; P:GO:0009059; P:GO:0009889; P:GO:0009987; P:GO:0010467; P:GO:0010468; P:GO:0010556; P:GO:0016070; P:GO:0018130; P:GO:0019219; P:GO:0019222; P:GO:0019438; P:GO:0031323; P:GO:0031326; P:GO:0032774; P:GO:0034641; P:GO:0034645; P:GO:0034654; P:GO:0043170; P:GO:0044237; P:GO:0044238; P:GO:0044249; P:GO:00…	P:nucleobase-containing compound metabolic process; P:DNA-templated transcription; P:regulation of DNA-templated transcription; P:cellular aromatic compound metabolic process; P:nitrogen compound metabolic process; P:metabolic process; P:biosynthetic process; P:macromolecule biosynthetic process; P:regulation of biosynthetic process; P:cellular process; P:gene expression; P:regulation of gene exp…
>QLOD02000001.1.	g1363.t1	transcription factor MYB16-like	430	20	2.56764E-117	74.58							G3DSA:1.10.10.60 (GENE3D); IPR001005 (PFAM); G3DSA:1.10.10.60 (GENE3D); PTHR10641 (PANTHER); IPR001005 (PROSITE_PROFILES); IPR001005 (PROSITE_PROFILES); IPR017930 (PROSITE_PROFILES); IPR017930 (PROSITE_PROFILES); IPR001005 (CDD); IPR001005 (CDD); IPR009057 (SUPERFAMILY)	no GO terms	no GO terms
>QLOD02000001.1.	g1366.t1	phosphate transporter PHO1 homolog 10	811	10	0.0	78.09	2	P:GO:0006817; C:GO:0016020	P:phosphate ion transport; C:membrane				IPR004331 (PFAM); IPR004342 (PFAM); PTHR10783 (PANTHER); IPR004331 (PROSITE_PROFILES); IPR004342 (PROSITE_PROFILES); IPR034092 (CDD)	P:GO:0006810; P:GO:0006811; P:GO:0006820; P:GO:0006950; P:GO:0007154; P:GO:0009267; P:GO:0009605; P:GO:0009987; P:GO:0009991; P:GO:0015698; P:GO:0031667; P:GO:0031668; P:GO:0031669; P:GO:0033554; P:GO:0042594; P:GO:0050896; P:GO:0051179; P:GO:0051234; P:GO:0051716; P:GO:0071496; F:GO:0005215; F:GO:0005488; F:GO:0008509; F:GO:0015075; F:GO:0015103; F:GO:0015318; F:GO:0022857; F:GO:0036094; F:GO:00…	P:transport; P:monoatomic ion transport; P:monoatomic anion transport; P:response to stress; P:cell communication; P:cellular response to starvation; P:response to external stimulus; P:cellular process; P:response to extracellular stimulus; P:inorganic anion transport; P:response to nutrient levels; P:cellular response to extracellular stimulus; P:cellular response to nutrient levels; P:cellular …
>QLOD02000001.1.	g1384.t1	EGF domain-specific O-linked N-acetylglucosamine transferase	344	20	6.94609e-138	75.69	1	F:GO:0016740	F:transferase activity		EC:2.4	Glycosyltransferases	IPR007657 (PFAM); IPR007657 (PANTHER)	F:GO:0003824; F:GO:0016740; F:GO:0016757	F:catalytic activity; F:transferase activity; F:glycosyltransferase activity
>QLOD02000001.1.	g1384.t1	EGF domain-specific O-linked N-acetylglucosamine transferase	344	20	6.94609e-138	75.69	1	F:GO:0016740	F:transferase activity		EC:2.4	Glycosyltransferases	IPR007657 (PFAM); IPR007657 (PANTHER)	F:GO:0003824; F:GO:0016740; F:GO:0016757	F:catalytic activity; F:transferase activity; F:glycosyltransferase activity
>QLOD02000001.1.	g1391.t1	WRKY transcription factor	567	20	0.0	72.98	1	F:GO:0003677	F:DNA binding				IPR003657 (PFAM); IPR036576 (G3DSA:2.20.25.GENE3D); mobidb-lite (MOBIDB_LITE); mobidb-lite (MOBIDB_LITE); mobidb-lite (MOBIDB_LITE); mobidb-lite (MOBIDB_LITE); mobidb-lite (MOBIDB_LITE); mobidb-lite (MOBIDB_LITE); mobidb-lite (MOBIDB_LITE); mobidb-lite (MOBIDB_LITE); mobidb-lite (MOBIDB_LITE); mobidb-lite (MOBIDB_LITE); mobidb-lite (MOBIDB_LITE); mobidb-lite (MOBIDB_LITE); IPR044810 (PANTHER); IP…	P:GO:0006355; F:GO:0003700; F:GO:0043565	P:regulation of DNA-templated transcription; F:DNA-binding transcription factor activity; F:sequence-specific DNA binding
>QLOD02000001.1.	g1391.t1	WRKY transcription factor	567	20	0.0	72.98	1	F:GO:0003677	F:DNA binding				IPR003657 (PFAM); IPR036576 (G3DSA:2.20.25.GENE3D); mobidb-lite (MOBIDB_LITE); mobidb-lite (MOBIDB_LITE); mobidb-lite (MOBIDB_LITE); mobidb-lite (MOBIDB_LITE); mobidb-lite (MOBIDB_LITE); mobidb-lite (MOBIDB_LITE); mobidb-lite (MOBIDB_LITE); mobidb-lite (MOBIDB_LITE); mobidb-lite (MOBIDB_LITE); mobidb-lite (MOBIDB_LITE); mobidb-lite (MOBIDB_LITE); mobidb-lite (MOBIDB_LITE); IPR044810 (PANTHER); IP…	P:GO:0006355; F:GO:0003700; F:GO:0043565	P:regulation of DNA-templated transcription; F:DNA-binding transcription factor activity; F:sequence-specific DNA binding
>QLOD02000001.1.	g1405.t1	splicing factor U2af small subunit B-like	156	20	8.49857E-76	94.65	3	P:GO:0016071; F:GO:0003723; C:GO:0005634	P:mRNA metabolic process; F:RNA binding; C:nucleus				IPR009145 (PRINTS); IPR012677 (G3DSA:3.30.70.GENE3D); IPR000571 (PFAM); IPR009145 (PANTHER); IPR000571 (PROSITE_PROFILES); IPR035979 (SUPERFAMILY)	P:GO:0000375; P:GO:0000377; P:GO:0000398; P:GO:0006139; P:GO:0006396; P:GO:0006397; P:GO:0006725; P:GO:0006807; P:GO:0008152; P:GO:0008380; P:GO:0009987; P:GO:0010467; P:GO:0016070; P:GO:0016071; P:GO:0034641; P:GO:0043170; P:GO:0044237; P:GO:0044238; P:GO:0046483; P:GO:0071704; P:GO:0090304; P:GO:1901360; F:GO:0003676; F:GO:0003723; F:GO:0005488; F:GO:0036002; F:GO:0046872; F:GO:0097159; F:GO:19…	P:RNA splicing, via transesterification reactions; P:RNA splicing, via transesterification reactions with bulged adenosine as nucleophile; P:mRNA splicing, via spliceosome; P:nucleobase-containing compound metabolic process; P:RNA processing; P:mRNA processing; P:cellular aromatic compound metabolic process; P:nitrogen compound metabolic process; P:metabolic process; P:RNA splicing; P:cellular pr…
>QLOD02000001.1.	g1432.t1	putative ethylene-responsive binding factor-associated repression, Ninja family	327	20	5.51329E-100	67.88	1	P:GO:0023052	P:signaling				IPR032308 (PFAM); IPR032310 (PFAM); IPR012463 (PFAM); mobidb-lite (MOBIDB_LITE); mobidb-lite (MOBIDB_LITE); mobidb-lite (MOBIDB_LITE); mobidb-lite (MOBIDB_LITE); IPR031307 (PANTHER)	P:GO:0006139; P:GO:0006351; P:GO:0006355; P:GO:0006725; P:GO:0006807; P:GO:0007165; P:GO:0008152; P:GO:0009058; P:GO:0009059; P:GO:0009719; P:GO:0009725; P:GO:0009737; P:GO:0009889; P:GO:0009890; P:GO:0009892; P:GO:0009987; P:GO:0010033; P:GO:0010467; P:GO:0010468; P:GO:0010556; P:GO:0010558; P:GO:0010605; P:GO:0016070; P:GO:0018130; P:GO:0019219; P:GO:0019222; P:GO:0019438; P:GO:0031323; P:GO:00…	P:nucleobase-containing compound metabolic process; P:DNA-templated transcription; P:regulation of DNA-templated transcription; P:cellular aromatic compound metabolic process; P:nitrogen compound metabolic process; P:signal transduction; P:metabolic process; P:biosynthetic process; P:macromolecule biosynthetic process; P:response to endogenous stimulus; P:response to hormone; P:response to abscis…
>QLOD02000001.1.	g1442.t1	Ribosome maturation factor RimP	335	20	4.59324E-113	84.69	1	P:GO:0042254	P:ribosome biogenesis				IPR028989 (PFAM); PTHR34544 (PANTHER); IPR003728 (HAMAP); IPR035956 (SUPERFAMILY)	P:GO:0042274	P:ribosomal small subunit biogenesis
>QLOD02000001.1.	g1457.t1	SAM and SH3 domain-containing protein	220	20	2.08947E-17	63.98	1	C:GO:0016020	C:membrane				no IPS match	no IPS match	no IPS match
>QLOD02000001.1.	g1459.t1	SAM and SH3 domain-containing protein	175	20	1.66209E-21	65.51	2	C:GO:0016020; C:GO:0016020	C:membrane; C:membrane				IPR039926 (PANTHER)	no GO terms	no GO terms
>QLOD02000001.1.	g1463.t1	receptor-like protein kinase FERONIA	867	20	0.0	63.98	2	F:GO:0016740; F:GO:0140096	F:transferase activity; F:catalytic activity, acting on a protein		EC:2.7.1	Transferring phosphorus-containing groups	G3DSA:2.60.120.430 (GENE3D); G3DSA:1.10.510.10 (GENE3D); IPR001245 (PFAM); G3DSA:3.30.200.20 (GENE3D); IPR024788 (PFAM); IPR045272 (PANTHER); IPR000719 (PROSITE_PROFILES); cd14066 (CDD); IPR011009 (SUPERFAMILY)	P:GO:0006468; P:GO:0006793; P:GO:0006796; P:GO:0006807; P:GO:0008152; P:GO:0009987; P:GO:0016310; P:GO:0019538; P:GO:0019538; P:GO:0036211; P:GO:0036211; P:GO:0043170; P:GO:0043412; P:GO:0044237; P:GO:0044238; P:GO:0044260; P:GO:0046777; P:GO:0071704; P:GO:1901564; F:GO:0003824; F:GO:0004672; F:GO:0004714; F:GO:0005524; F:GO:0016301; F:GO:0016740; F:GO:0016772; F:GO:0016773; F:GO:0140096; C:GO:00…	P:protein phosphorylation; P:phosphorus metabolic process; P:phosphate-containing compound metabolic process; P:nitrogen compound metabolic process; P:metabolic process; P:cellular process; P:phosphorylation; P:protein metabolic process; P:protein metabolic process; P:protein modification process; P:protein modification process; P:macromolecule metabolic process; P:macromolecule modification; P:c…
>QLOD02000001.1.	g1463.t1	receptor-like protein kinase FERONIA	867	20	0.0	63.98	2	F:GO:0016740; F:GO:0140096	F:transferase activity; F:catalytic activity, acting on a protein		EC:2.7.1	Transferring phosphorus-containing groups	G3DSA:2.60.120.430 (GENE3D); G3DSA:1.10.510.10 (GENE3D); IPR001245 (PFAM); G3DSA:3.30.200.20 (GENE3D); IPR024788 (PFAM); IPR045272 (PANTHER); IPR000719 (PROSITE_PROFILES); cd14066 (CDD); IPR011009 (SUPERFAMILY)	P:GO:0006468; P:GO:0006793; P:GO:0006796; P:GO:0006807; P:GO:0008152; P:GO:0009987; P:GO:0016310; P:GO:0019538; P:GO:0019538; P:GO:0036211; P:GO:0036211; P:GO:0043170; P:GO:0043412; P:GO:0044237; P:GO:0044238; P:GO:0044260; P:GO:0046777; P:GO:0071704; P:GO:1901564; F:GO:0003824; F:GO:0004672; F:GO:0004714; F:GO:0005524; F:GO:0016301; F:GO:0016740; F:GO:0016772; F:GO:0016773; F:GO:0140096; C:GO:00…	P:protein phosphorylation; P:phosphorus metabolic process; P:phosphate-containing compound metabolic process; P:nitrogen compound metabolic process; P:metabolic process; P:cellular process; P:phosphorylation; P:protein metabolic process; P:protein metabolic process; P:protein modification process; P:protein modification process; P:macromolecule metabolic process; P:macromolecule modification; P:c…
>QLOD02000001.1.	g1542.t1	proline-rich receptor-like protein kinase PERK9	708	20	0.0	89.43	2	F:GO:0016740; F:GO:0140096	F:transferase activity; F:catalytic activity, acting on a protein		EC:2.7.1	Transferring phosphorus-containing groups	PR01217 (PRINTS); G3DSA:3.30.200.20 (GENE3D); G3DSA:1.10.510.10 (GENE3D); IPR001245 (PFAM); mobidb-lite (MOBIDB_LITE); mobidb-lite (MOBIDB_LITE); mobidb-lite (MOBIDB_LITE); mobidb-lite (MOBIDB_LITE); mobidb-lite (MOBIDB_LITE); IPR047117 (PANTHER); IPR000719 (PROSITE_PROFILES); cd14066 (CDD); IPR011009 (SUPERFAMILY)	P:GO:0006468; F:GO:0004672; F:GO:0005524	P:protein phosphorylation; F:protein kinase activity; F:ATP binding
>QLOD02000001.1.	g1542.t1	proline-rich receptor-like protein kinase PERK9	708	20	0.0	89.43	2	F:GO:0016740; F:GO:0140096	F:transferase activity; F:catalytic activity, acting on a protein		EC:2.7.1	Transferring phosphorus-containing groups	PR01217 (PRINTS); G3DSA:3.30.200.20 (GENE3D); G3DSA:1.10.510.10 (GENE3D); IPR001245 (PFAM); mobidb-lite (MOBIDB_LITE); mobidb-lite (MOBIDB_LITE); mobidb-lite (MOBIDB_LITE); mobidb-lite (MOBIDB_LITE); mobidb-lite (MOBIDB_LITE); IPR047117 (PANTHER); IPR000719 (PROSITE_PROFILES); cd14066 (CDD); IPR011009 (SUPERFAMILY)	P:GO:0006468; F:GO:0004672; F:GO:0005524	P:protein phosphorylation; F:protein kinase activity; F:ATP binding
>QLOD02000001.1.	g1553.t1	---NA---	128										mobidb-lite (MOBIDB_LITE); mobidb-lite (MOBIDB_LITE)	no GO terms	no GO terms
>QLOD02000001.1.	g1574.t1	protein CHUP1, chloroplastic	990	20	0.0	87.41	1	C:GO:0009536	C:plastid				mobidb-lite (MOBIDB_LITE); mobidb-lite (MOBIDB_LITE); mobidb-lite (MOBIDB_LITE); mobidb-lite (MOBIDB_LITE); mobidb-lite (MOBIDB_LITE); mobidb-lite (MOBIDB_LITE); mobidb-lite (MOBIDB_LITE); mobidb-lite (MOBIDB_LITE); mobidb-lite (MOBIDB_LITE); mobidb-lite (MOBIDB_LITE); IPR040265 (PANTHER)	P:GO:0006996; P:GO:0009657; P:GO:0009658; P:GO:0009987; P:GO:0016043; P:GO:0071840; C:GO:0005622; C:GO:0005737; C:GO:0009507; C:GO:0009526; C:GO:0009536; C:GO:0009707; C:GO:0009941; C:GO:0016020; C:GO:0019867; C:GO:0031090; C:GO:0031967; C:GO:0031968; C:GO:0031969; C:GO:0031975; C:GO:0042170; C:GO:0043226; C:GO:0043227; C:GO:0043229; C:GO:0043231; C:GO:0098588; C:GO:0110165	P:organelle organization; P:plastid organization; P:chloroplast organization; P:cellular process; P:cellular component organization; P:cellular component organization or biogenesis; C:intracellular anatomical structure; C:cytoplasm; C:chloroplast; C:plastid envelope; C:plastid; C:chloroplast outer membrane; C:chloroplast envelope; C:membrane; C:outer membrane; C:organelle membrane; C:organelle en…
>QLOD02000001.1.	g1622.t1	---NA---	50										no IPS match	no IPS match	no IPS match
>QLOD02000001.1.	g1628.t1	serine/threonine-protein kinase prp4-like isoform X2	1090	20	0.0	78.12	3	P:GO:0016071; F:GO:0016740; F:GO:0140096	P:mRNA metabolic process; F:transferase activity; F:catalytic activity, acting on a protein		EC:2.7.1	Transferring phosphorus-containing groups	G3DSA:1.10.510.10 (GENE3D); IPR000719 (PFAM); G3DSA:3.30.200.20 (GENE3D); mobidb-lite (MOBIDB_LITE); mobidb-lite (MOBIDB_LITE); mobidb-lite (MOBIDB_LITE); mobidb-lite (MOBIDB_LITE); mobidb-lite (MOBIDB_LITE); mobidb-lite (MOBIDB_LITE); mobidb-lite (MOBIDB_LITE); mobidb-lite (MOBIDB_LITE); mobidb-lite (MOBIDB_LITE); mobidb-lite (MOBIDB_LITE); mobidb-lite (MOBIDB_LITE); mobidb-lite (MOBIDB_LITE); m…	P:GO:0006468; P:GO:0006793; P:GO:0006796; P:GO:0006807; P:GO:0008152; P:GO:0009987; P:GO:0016310; P:GO:0018105; P:GO:0018107; P:GO:0018193; P:GO:0018209; P:GO:0019538; P:GO:0019538; P:GO:0036211; P:GO:0036211; P:GO:0043170; P:GO:0043412; P:GO:0044237; P:GO:0044238; P:GO:0044260; P:GO:0045292; P:GO:0071704; P:GO:1901564; F:GO:0003824; F:GO:0004672; F:GO:0004674; F:GO:0005524; F:GO:0016301; F:GO:00…	P:protein phosphorylation; P:phosphorus metabolic process; P:phosphate-containing compound metabolic process; P:nitrogen compound metabolic process; P:metabolic process; P:cellular process; P:phosphorylation; P:peptidyl-serine phosphorylation; P:peptidyl-threonine phosphorylation; P:peptidyl-amino acid modification; P:peptidyl-serine modification; P:protein metabolic process; P:protein metabolic …
>QLOD02000001.1.	g1634.t1	ubiquitin receptor RAD23c-like	359	10	1.84891e-146	93.9	5	P:GO:0006281; P:GO:0030163; F:GO:0003677; C:GO:0005654; C:GO:0005829	P:DNA repair; P:protein catabolic process; F:DNA binding; C:nucleoplasm; C:cytosol				IPR004806 (PRINTS); IPR015940 (PFAM); G3DSA:1.10.8.10 (GENE3D); IPR036353 (G3DSA:1.10.10.GENE3D); IPR004806 (TIGRFAM); IPR015360 (PFAM); G3DSA:1.10.8.10 (GENE3D); mobidb-lite (MOBIDB_LITE); mobidb-lite (MOBIDB_LITE); mobidb-lite (MOBIDB_LITE); PTHR10621 (PANTHER); IPR015940 (PROSITE_PROFILES); IPR015940 (PROSITE_PROFILES); cd14382 (CDD); cd14379 (CDD); IPR036353 (SUPERFAMILY); IPR009060 (SUPERFAM…	P:GO:0006289; P:GO:0006508; P:GO:0006511; P:GO:0006807; P:GO:0008152; P:GO:0009056; P:GO:0009057; P:GO:0009987; P:GO:0010498; P:GO:0019538; P:GO:0019538; P:GO:0019941; P:GO:0030163; P:GO:0030163; P:GO:0043161; P:GO:0043170; P:GO:0043632; P:GO:0044237; P:GO:0044238; P:GO:0044248; P:GO:0044260; P:GO:0044265; P:GO:0051603; P:GO:0071704; P:GO:1901564; P:GO:1901565; P:GO:1901575; F:GO:0003684; F:GO:00…	P:nucleotide-excision repair; P:proteolysis; P:ubiquitin-dependent protein catabolic process; P:nitrogen compound metabolic process; P:metabolic process; P:catabolic process; P:macromolecule catabolic process; P:cellular process; P:proteasomal protein catabolic process; P:protein metabolic process; P:protein metabolic process; P:modification-dependent protein catabolic process; P:protein cataboli…
>QLOD02000001.1.	g1639.t1	ethylene-responsive transcription factor ERF118-like	328	10	1.26104e-61	64.43	6	P:GO:0006355; P:GO:0006952; P:GO:0009873; F:GO:0003677; F:GO:0003700; C:GO:0005634	P:regulation of DNA-templated transcription; P:defense response; P:ethylene-activated signaling pathway; F:DNA binding; F:DNA-binding transcription factor activity; C:nucleus				IPR001471 (PRINTS); IPR017392 (PIRSF); IPR001471 (PFAM); IPR036955 (G3DSA:3.30.730.GENE3D); mobidb-lite (MOBIDB_LITE); mobidb-lite (MOBIDB_LITE); mobidb-lite (MOBIDB_LITE); mobidb-lite (MOBIDB_LITE); mobidb-lite (MOBIDB_LITE); PTHR31194 (PANTHER); IPR001471 (PROSITE_PROFILES); IPR001471 (CDD); IPR016177 (SUPERFAMILY)	P:GO:0006355; F:GO:0003677; F:GO:0003700	P:regulation of DNA-templated transcription; F:DNA binding; F:DNA-binding transcription factor activity
>QLOD02000001.1.	g1640.t1	ethylene-responsive transcription factor ERF118-like	215	20	6.90759E-42	59.93	6	P:GO:0006355; P:GO:0006952; P:GO:0009873; F:GO:0003677; F:GO:0003700; C:GO:0005634	P:regulation of DNA-templated transcription; P:defense response; P:ethylene-activated signaling pathway; F:DNA binding; F:DNA-binding transcription factor activity; C:nucleus				IPR001471 (PRINTS); IPR001471 (PFAM); IPR036955 (G3DSA:3.30.730.GENE3D); mobidb-lite (MOBIDB_LITE); mobidb-lite (MOBIDB_LITE); mobidb-lite (MOBIDB_LITE); mobidb-lite (MOBIDB_LITE); PTHR31194 (PANTHER); IPR001471 (PROSITE_PROFILES); IPR001471 (CDD); IPR016177 (SUPERFAMILY)	P:GO:0006355; F:GO:0003677; F:GO:0003700	P:regulation of DNA-templated transcription; F:DNA binding; F:DNA-binding transcription factor activity
>QLOD02000001.1.	g1665.t1	zinc finger protein JAGGED-like	316	20	3.47963E-93	68.56	4	P:GO:0006355; F:GO:0003700; C:GO:0016020; C:GO:0016020	P:regulation of DNA-templated transcription; F:DNA-binding transcription factor activity; C:membrane; C:membrane				G3DSA:3.30.160.60 (GENE3D); mobidb-lite (MOBIDB_LITE); mobidb-lite (MOBIDB_LITE); mobidb-lite (MOBIDB_LITE); mobidb-lite (MOBIDB_LITE); mobidb-lite (MOBIDB_LITE); IPR045320 (PANTHER); IPR013087 (PROSITE_PROFILES); IPR036236 (SUPERFAMILY)	F:GO:0003700	F:DNA-binding transcription factor activity
>QLOD02000001.1.	g1674.t1	Universal stress protein A-like protein	183	20	2.27656E-70	72.11	2	C:GO:0016020; C:GO:0016020	C:membrane; C:membrane				IPR006015 (PRINTS); IPR006016 (PFAM); IPR014729 (G3DSA:3.40.50.GENE3D); PTHR31964 (PANTHER); cd00293 (CDD); SSF52402 (SUPERFAMILY)	no GO terms	no GO terms
>QLOD02000001.1.	g1677.t1	universal stress protein A-like protein	88	20	3.5395E-26	86.57	1	F:GO:0016787	F:hydrolase activity		EC:3	Hydrolases	IPR006016 (PFAM); IPR014729 (G3DSA:3.40.50.GENE3D); PTHR31964 (PANTHER); cd00293 (CDD); SSF52402 (SUPERFAMILY)	no GO terms	no GO terms
>QLOD02000001.1.	g1709.t1	pol protein	1169	20	0.0	63.81	1	F:GO:0016740	F:transferase activity		EC:2	Transferases	PF08284 (PFAM); IPR000477 (PFAM); IPR021109 (G3DSA:2.40.70.GENE3D); IPR036397 (G3DSA:3.30.420.GENE3D); IPR043128 (G3DSA:3.30.70.GENE3D); G3DSA:1.10.340.70 (GENE3D); IPR041588 (PFAM); IPR041373 (PFAM); IPR043128 (G3DSA:3.30.70.GENE3D); PTHR24559 (PANTHER); IPR001584 (PROSITE_PROFILES); IPR001584 (PROSITE_PROFILES); cd00303 (CDD); cd09274 (CDD); cd01647 (CDD); IPR012337 (SUPERFAMILY); IPR043502 (SU…	P:GO:0015074; F:GO:0003676	P:DNA integration; F:nucleic acid binding
>QLOD02000001.1.	g1720.t1	Transposon Ty3-I Gag-Pol polyprotein	436	10	2.44011e-116	69.6	1	F:GO:0016740	F:transferase activity		EC:2	Transferases	IPR043128 (G3DSA:3.30.70.GENE3D); IPR041373 (PFAM); PTHR34072 (PANTHER); cd09274 (CDD); IPR043502 (SUPERFAMILY)	no GO terms	no GO terms
>QLOD02000001.1.	g1766.t1	---NA---	126										mobidb-lite (MOBIDB_LITE); mobidb-lite (MOBIDB_LITE); mobidb-lite (MOBIDB_LITE)	no GO terms	no GO terms
>QLOD02000001.1.	g1779.t1	heavy metal-associated isoprenylated plant protein 37	454	20	1.4697E-87	60.92	1	F:GO:0046872	F:metal ion binding				G3DSA:3.30.70.100 (GENE3D); IPR006121 (PFAM); mobidb-lite (MOBIDB_LITE); mobidb-lite (MOBIDB_LITE); PTHR45868 (PANTHER); IPR006121 (PROSITE_PROFILES); IPR006121 (CDD); IPR036163 (SUPERFAMILY)	F:GO:0046872	F:metal ion binding
>QLOD02000001.1.	g1779.t1	heavy metal-associated isoprenylated plant protein 37	454	20	1.4697E-87	60.92	1	F:GO:0046872	F:metal ion binding				G3DSA:3.30.70.100 (GENE3D); IPR006121 (PFAM); mobidb-lite (MOBIDB_LITE); mobidb-lite (MOBIDB_LITE); PTHR45868 (PANTHER); IPR006121 (PROSITE_PROFILES); IPR006121 (CDD); IPR036163 (SUPERFAMILY)	F:GO:0046872	F:metal ion binding
>QLOD02000001.1.	g1785.t1	NHL domain-containing protein	366	20	4.78245E-173	82.82	1	C:GO:0016020	C:membrane				IPR011042 (G3DSA:2.120.10.GENE3D); PTHR31460 (PANTHER); SSF101898 (SUPERFAMILY)	C:GO:0005622; C:GO:0005737; C:GO:0005773; C:GO:0005783; C:GO:0005886; C:GO:0012505; C:GO:0016020; C:GO:0043226; C:GO:0043227; C:GO:0043229; C:GO:0043231; C:GO:0071944; C:GO:0110165	C:intracellular anatomical structure; C:cytoplasm; C:vacuole; C:endoplasmic reticulum; C:plasma membrane; C:endomembrane system; C:membrane; C:organelle; C:membrane-bounded organelle; C:intracellular organelle; C:intracellular membrane-bounded organelle; C:cell periphery; C:cellular anatomical entity
>QLOD02000001.1.	g1786.t1	Retrovirus-related Pol polyprotein from transposon TNT 1-94	745	20	1.6229E-178	56.24	1	F:GO:0003824	F:catalytic activity				IPR001623 (PRINTS); IPR001623 (PFAM); IPR036869 (G3DSA:1.10.287.GENE3D); IPR036397 (G3DSA:3.30.420.GENE3D); IPR013103 (PFAM); PTHR11439 (PANTHER); IPR001623 (PROSITE_PROFILES); IPR001584 (PROSITE_PROFILES); cd09272 (CDD); IPR001623 (CDD); IPR043502 (SUPERFAMILY); IPR036869 (SUPERFAMILY); IPR012337 (SUPERFAMILY)	P:GO:0015074; F:GO:0003676	P:DNA integration; F:nucleic acid binding
>QLOD02000001.1.	g1790.t1	protein RETARDED ROOT GROWTH-LIKE	269	20	1.55509E-16	90.08	4	P:GO:0006355; P:GO:0007005; P:GO:0023052; F:GO:0003677	P:regulation of DNA-templated transcription; P:mitochondrion organization; P:signaling; F:DNA binding				mobidb-lite (MOBIDB_LITE); mobidb-lite (MOBIDB_LITE)	no GO terms	no GO terms
>QLOD02000001.1.	g1803.t1	HMG-Y-related protein A	172	20	1.51374E-15	72.5	3	P:GO:0006334; F:GO:0003677; C:GO:0000786	P:nucleosome assembly; F:DNA binding; C:nucleosome				no IPS match	no IPS match	no IPS match
>QLOD02000001.1.	g1814.t1	WUSCHEL-related homeobox 1	317	20	3.38136E-60	57.03	5	P:GO:0006355; P:GO:0099402; F:GO:0003677; F:GO:0003700; C:GO:0005634	P:regulation of DNA-templated transcription; P:plant organ development; F:DNA binding; F:DNA-binding transcription factor activity; C:nucleus				G3DSA:1.10.10.60 (GENE3D); IPR001356 (PFAM); mobidb-lite (MOBIDB_LITE); IPR044555 (PANTHER); IPR001356 (PROSITE_PROFILES); IPR001356 (CDD); IPR009057 (SUPERFAMILY)	P:GO:0099402; F:GO:0003677; F:GO:0003700	P:plant organ development; F:DNA binding; F:DNA-binding transcription factor activity
>QLOD02000001.1.	g1815.t1	WUSCHEL-related homeobox 1	132	20	5.98849E-9	65.45	5	P:GO:0006355; P:GO:0099402; F:GO:0003677; F:GO:0003700; C:GO:0005634	P:regulation of DNA-templated transcription; P:plant organ development; F:DNA binding; F:DNA-binding transcription factor activity; C:nucleus				no IPS match	no IPS match	no IPS match
>QLOD02000001.1.	g1889.t1	---NA---	85										no IPS match	no IPS match	no IPS match
>QLOD02000001.1.	g1910.t1	Protein chromatin remodeling 19	216	20	6.93963E-64	69.41	3	F:GO:0003677; F:GO:0140097; F:GO:0140657	F:DNA binding; F:catalytic activity, acting on DNA; F:ATP-dependent activity				mobidb-lite (MOBIDB_LITE); mobidb-lite (MOBIDB_LITE)	no GO terms	no GO terms
>QLOD02000001.1.	g1921.t1	Nucleotide-diphospho-sugar transferase protein	138	20	3.96327E-71	93.6	3	P:GO:0071554; F:GO:0016740; C:GO:0005794	P:cell wall organization or biogenesis; F:transferase activity; C:Golgi apparatus		EC:2.4	Glycosyltransferases	IPR005069 (PFAM); IPR044821 (PANTHER)	no GO terms	no GO terms
>QLOD02000001.1.	g1934.t1	CCCH-type zinc finger family protein	64	10	0.0120939	99.23	1	F:GO:0003677	F:DNA binding				mobidb-lite (MOBIDB_LITE); mobidb-lite (MOBIDB_LITE)	no GO terms	no GO terms
>QLOD02000001.1.	g1944.t1	---NA---	279										mobidb-lite (MOBIDB_LITE); mobidb-lite (MOBIDB_LITE)	no GO terms	no GO terms
>QLOD02000001.1.	g1949.t1	---NA---	89										no IPS match	no IPS match	no IPS match
>QLOD02000001.1.	g1959.t1	Craniofacial development protein 2	465	20	1.02913E-44	65.2	2	P:GO:0005975; F:GO:0016787	P:carbohydrate metabolic process; F:hydrolase activity		EC:3.2	Glycosylases	mobidb-lite (MOBIDB_LITE); mobidb-lite (MOBIDB_LITE); mobidb-lite (MOBIDB_LITE); PTHR46238 (PANTHER)	no GO terms	no GO terms
>QLOD02000001.1.	g1970.t1	---NA---	78										no IPS match	no IPS match	no IPS match
>QLOD02000001.1.	g1971.t1	transposable element gene	412	20	1.50643E-29	69.18	2	F:GO:0003676; F:GO:0008270	F:nucleic acid binding; F:zinc ion binding				IPR041577 (PFAM); PTHR33064 (PANTHER); IPR043502 (SUPERFAMILY)	no GO terms	no GO terms
>QLOD02000001.1.	g1984.t1	---NA---	131										mobidb-lite (MOBIDB_LITE); mobidb-lite (MOBIDB_LITE)
>QLOD02000001.1.	g2056.t1	hypothetical protein RHSIM_Rhsim09G0071900	187	8	0.0528212	77.62	1	F:GO:0140110	F:transcription regulator activity				mobidb-lite (MOBIDB_LITE); mobidb-lite (MOBIDB_LITE); mobidb-lite (MOBIDB_LITE); mobidb-lite (MOBIDB_LITE)
>QLOD02000001.1.	g2061.t1	ADP-ribosylation factor GTPase-activating protein AGD4-like isoform X1	205	20	1.42396E-67	91.95	1	F:GO:0098772	F:molecular function regulator activity				IPR004148 (PFAM); IPR027267 (G3DSA:1.20.1270.GENE3D); IPR045258 (PANTHER); IPR027267 (SUPERFAMILY)
>QLOD02000001.1.	g2076.t1	Phytosulfokine receptor 1	1064	20	0.0	82.47	10	P:GO:0002376; P:GO:0055086; P:GO:0098542; P:GO:1901135; F:GO:0009975; F:GO:0016740; F:GO:0016829; F:GO:0060089; F:GO:0140096; C:GO:0005886	P:immune system process; P:nucleobase-containing small molecule metabolic process; P:defense response to other organism; P:carbohydrate derivative metabolic process; F:cyclase activity; F:transferase activity; F:lyase activity; F:molecular transducer activity; F:catalytic activity, acting on a protein; C:plasma membrane		EC:2.7.1; EC:4.6.1.2	Transferring phosphorus-containing groups; Guanylate cyclase	PR00019 (PRINTS); IPR000719 (PFAM); G3DSA:3.30.200.20 (GENE3D); IPR001611 (PFAM); IPR013210 (PFAM); IPR001611 (PFAM); IPR032675 (G3DSA:3.80.10.GENE3D); IPR032675 (G3DSA:3.80.10.GENE3D); G3DSA:1.10.510.10 (GENE3D); PTHR48056 (PANTHER); IPR000719 (PROSITE_PROFILES); IPR001611 (PROSITE_PROFILES); SSF52058 (SUPERFAMILY); IPR011009 (SUPERFAMILY); SSF52047 (SUPERFAMILY)
>QLOD02000001.1.	g2083.t1	UBN2_3 domain-containing protein	397	20	1.10632E-35	64.14	8	P:GO:0006665; P:GO:0006672; F:GO:0003676; F:GO:0008270; F:GO:0016787; F:GO:0016811; C:GO:0016020; C:GO:0016020	P:sphingolipid metabolic process; P:ceramide metabolic process; F:nucleic acid binding; F:zinc ion binding; F:hydrolase activity; F:hydrolase activity, acting on carbon-nitrogen (but not peptide) bonds, in linear amides; C:membrane; C:membrane				mobidb-lite (MOBIDB_LITE); PTHR37610 (PANTHER)
>QLOD02000001.1.	g2089.t1	protein SHORT ROOT IN SALT MEDIUM 1	824	10	1.45959e-155	84.29	1	P:GO:0006355	P:regulation of DNA-templated transcription				IPR025954 (PFAM); IPR045354 (PFAM); mobidb-lite (MOBIDB_LITE); mobidb-lite (MOBIDB_LITE); mobidb-lite (MOBIDB_LITE); IPR025224 (PANTHER)
>QLOD02000001.1.	g2095.t1	Inactive leucine-rich repeat receptor-like serine/threonine-protein kinase	469	10	1.70801e-102	83.16	2	F:GO:0016740; F:GO:0140096	F:transferase activity; F:catalytic activity, acting on a protein		EC:2.7.1	Transferring phosphorus-containing groups	G3DSA:3.30.200.20 (GENE3D); IPR000719 (PFAM); IPR001611 (PFAM); IPR032675 (G3DSA:3.80.10.GENE3D); IPR013210 (PFAM); IPR032675 (G3DSA:3.80.10.GENE3D); mobidb-lite (MOBIDB_LITE); IPR046959 (PANTHER); IPR001611 (PROSITE_PROFILES); IPR000719 (PROSITE_PROFILES); IPR011009 (SUPERFAMILY); SSF52058 (SUPERFAMILY)
>QLOD02000001.1.	g2126.t1	hypothetical protein FH972_014229	259	20	9.29705E-10	52.2	10	P:GO:0000160; P:GO:0006355; P:GO:0007165; P:GO:0009584; P:GO:0050896; F:GO:0000155; F:GO:0008270; F:GO:0009881; C:GO:0016020; C:GO:0016020	P:phosphorelay signal transduction system; P:regulation of DNA-templated transcription; P:signal transduction; P:detection of visible light; P:response to stimulus; F:phosphorelay sensor kinase activity; F:zinc ion binding; F:photoreceptor activity; C:membrane; C:membrane				no IPS match
>QLOD02000001.1.	g2127.t1	hypothetical protein CIPAW_10G135700	299	14	1.4159E-5	48.87	2	F:GO:0003676; F:GO:0008270	F:nucleic acid binding; F:zinc ion binding				IPR046796 (PFAM)
>QLOD02000001.1.	g2134.t1	ABC-2 type transporter family protein	1008	10	1.93079e-63	61.38	1	F:GO:0016787	F:hydrolase activity		EC:3.2	Glycosylases	mobidb-lite (MOBIDB_LITE); mobidb-lite (MOBIDB_LITE); PTHR11439 (PANTHER); cd09272 (CDD)
>QLOD02000001.1.	g2142.t1	---NA---	120										mobidb-lite (MOBIDB_LITE); mobidb-lite (MOBIDB_LITE)
>QLOD02000001.1.	g2144.t1	Retrovirus-related Pol polyprotein from transposon RE2	1148	10	2.77597e-78	61.46	3	P:GO:0015074; F:GO:0003676; F:GO:0008270	P:DNA integration; F:nucleic acid binding; F:zinc ion binding				mobidb-lite (MOBIDB_LITE); PTHR11439 (PANTHER); cd09272 (CDD); cd09272 (CDD)
>QLOD02000001.1.	g2221.t1	MAP3K epsilon protein kinase 1	1523	20	0.0	89.76	2	F:GO:0016740; F:GO:0140096	F:transferase activity; F:catalytic activity, acting on a protein		EC:2.7.1	Transferring phosphorus-containing groups	IPR011989 (G3DSA:1.25.10.GENE3D); IPR007021 (PFAM); mobidb-lite (MOBIDB_LITE); mobidb-lite (MOBIDB_LITE); mobidb-lite (MOBIDB_LITE); mobidb-lite (MOBIDB_LITE); mobidb-lite (MOBIDB_LITE); mobidb-lite (MOBIDB_LITE); PTHR46618 (PANTHER); IPR012337 (SUPERFAMILY); IPR016024 (SUPERFAMILY)
>QLOD02000001.1.	g2274.t1	---NA---	218										no IPS match
>QLOD02000001.1.	g2277.t1	thioredoxin X, chloroplastic	261	20	4.41948E-42	67.57	1	F:GO:0016491	F:oxidoreductase activity		EC:1.8	Acting on a sulfur group of donors	G3DSA:3.40.30.10 (GENE3D); IPR013766 (PFAM); PTHR45663 (PANTHER); IPR036249 (SUPERFAMILY)
>QLOD02000001.1.	g2293.t1	photosystem II stability/assembly factor HCF136, chloroplastic	307	20	2.35901E-70	71.47	1	C:GO:0009507	C:chloroplast				IPR028203 (PFAM); mobidb-lite (MOBIDB_LITE); PTHR47199 (PANTHER); SSF110296 (SUPERFAMILY)
>QLOD02000001.1.	g2326.t1	late embryogenesis abundant protein, group 2	245	10	1.30876e-22	55.76	1	F:GO:0016740	F:transferase activity				IPR046796 (PFAM); mobidb-lite (MOBIDB_LITE); mobidb-lite (MOBIDB_LITE)
>QLOD02000001.1.	g2359.t1	transmembrane protein 53	445	20	0.0	84.51	1	C:GO:0016020	C:membrane				IPR029058 (G3DSA:3.40.50.GENE3D); IPR008547 (PFAM); IPR008547 (PANTHER); IPR029058 (SUPERFAMILY)
>QLOD02000001.1.	g2442.t1	transcription factor TCP7	260	10	6.03129e-88	83.5	3	P:GO:0006355; F:GO:0003677; F:GO:0140110	P:regulation of DNA-templated transcription; F:DNA binding; F:transcription regulator activity				IPR017887 (PFAM); mobidb-lite (MOBIDB_LITE); mobidb-lite (MOBIDB_LITE); mobidb-lite (MOBIDB_LITE); IPR005333 (PANTHER); IPR017887 (PROSITE_PROFILES)
>QLOD02000001.1.	g2487.t1	guanine nucleotide exchange factor SPIKE 1	570	20	0.0	83.36	2	P:GO:0023052; F:GO:0098772	P:signaling; F:molecular function regulator activity				IPR046769 (PFAM); IPR043161 (G3DSA:1.25.40.GENE3D); IPR026791 (PANTHER)
>QLOD02000001.1.	g2545.t1	cyclic pyranopterin monophosphate synthase	306	20	7.00923E-92	84.05	1	C:GO:0016020	C:membrane				mobidb-lite (MOBIDB_LITE); PTHR36793 (PANTHER)
>QLOD02000001.1.	g2560.t1	---NA---	282										mobidb-lite (MOBIDB_LITE); mobidb-lite (MOBIDB_LITE); mobidb-lite (MOBIDB_LITE); mobidb-lite (MOBIDB_LITE)
>QLOD02000001.1.	g2563.t1	zf-BED domain-containing protein/DUF659 domain-containing protein/Dimer_Tnp_hAT domain-containing protein	243	20	1.35076E-21	68.69	1	F:GO:0005488	F:binding				mobidb-lite (MOBIDB_LITE); mobidb-lite (MOBIDB_LITE)
>QLOD02000001.1.	g2569.t1	Glutamate receptor 2.9	378	10	3.19936e-62	56.04	1	C:GO:0110165	C:cellular anatomical entity				G3DSA:3.40.190.10 (GENE3D); IPR001828 (PFAM); G3DSA:3.40.50.2300 (GENE3D); PTHR34836 (PANTHER); SSF53850 (SUPERFAMILY); IPR028082 (SUPERFAMILY)
>QLOD02000001.1.	g2595.t1	---NA---	227										mobidb-lite (MOBIDB_LITE)
>QLOD02000001.1.	g2614.t1	GDP-L-galactose phosphorylase 1	242	15	3.76865E-7	47.66	5	F:GO:0000166; F:GO:0016740; F:GO:0016787; F:GO:0080048; C:GO:0005737	F:nucleotide binding; F:transferase activity; F:hydrolase activity; F:GDP-D-glucose phosphorylase activity; C:cytoplasm				mobidb-lite (MOBIDB_LITE)
>QLOD02000001.1.	g2639.t1	histone H1-like	200	20	6.37485E-29	88.01	6	P:GO:0006310; P:GO:0006325; P:GO:0065003; F:GO:0003677; F:GO:0005198; C:GO:0005694	P:DNA recombination; P:chromatin organization; P:protein-containing complex assembly; F:DNA binding; F:structural molecule activity; C:chromosome				IPR005819 (PRINTS); IPR005818 (PFAM); IPR036388 (G3DSA:1.10.10.GENE3D); mobidb-lite (MOBIDB_LITE); mobidb-lite (MOBIDB_LITE); PTHR11467 (PANTHER); IPR005818 (PROSITE_PROFILES); IPR005818 (CDD); IPR036390 (SUPERFAMILY)
>QLOD02000001.1.	g2653.t1	lipase-like PAD4	504	20	0.0	79.12	2	P:GO:0006629; F:GO:0016787	P:lipid metabolic process; F:hydrolase activity		EC:3	Hydrolases	IPR002921 (PFAM); IPR041266 (PFAM); IPR029058 (G3DSA:3.40.50.GENE3D); PTHR47413 (PANTHER); IPR029058 (SUPERFAMILY)
>QLOD02000001.1.	g2660.t1	hAT dimerization domain-containing protein	554	10	2.28466e-169	69.68	1	F:GO:0005488	F:binding				IPR007021 (PFAM); mobidb-lite (MOBIDB_LITE); PTHR32166 (PANTHER); IPR012337 (SUPERFAMILY)
>QLOD02000001.1.	g2682.t1	reverse transcriptase domain-containing protein	1190	20	1.98631E-77	55.88	8	P:GO:0006310; P:GO:0015074; P:GO:0090502; F:GO:0003676; F:GO:0004523; F:GO:0046872; C:GO:0005634; C:GO:0030430	P:DNA recombination; P:DNA integration; P:RNA phosphodiester bond hydrolysis, endonucleolytic; F:nucleic acid binding; F:RNA-DNA hybrid ribonuclease activity; F:metal ion binding; C:nucleus; C:host cell cytoplasm				IPR000477 (PFAM); IPR021109 (G3DSA:2.40.70.GENE3D); IPR043128 (G3DSA:3.30.70.GENE3D); IPR036397 (G3DSA:3.30.420.GENE3D); mobidb-lite (MOBIDB_LITE); mobidb-lite (MOBIDB_LITE); mobidb-lite (MOBIDB_LITE); mobidb-lite (MOBIDB_LITE); mobidb-lite (MOBIDB_LITE); mobidb-lite (MOBIDB_LITE); PTHR24559 (PANTHER); IPR001584 (PROSITE_PROFILES); cd01647 (CDD); IPR043502 (SUPERFAMILY); IPR012337 (SUPERFAMILY)
>QLOD02000001.1.	g2699.t1	Transposon Ty3-I Gag-Pol polyprotein	342	20	1.08583E-73	72.92	1	F:GO:0003824	F:catalytic activity				IPR036397 (G3DSA:3.30.420.GENE3D); PTHR45835 (PANTHER); IPR012337 (SUPERFAMILY)
>QLOD02000001.1.	g2722.t1	DNA glycosylase	401	10	2.78714e-135	66.88	2	P:GO:0006281; F:GO:0003824	P:DNA repair; F:catalytic activity				G3DSA:1.10.340.30 (GENE3D); mobidb-lite (MOBIDB_LITE); mobidb-lite (MOBIDB_LITE); mobidb-lite (MOBIDB_LITE); PTHR10242 (PANTHER); IPR011257 (SUPERFAMILY)
>QLOD02000001.1.	g2723.t1	receptor-like protein EIX2	1100	20	0.0	63.13	1	C:GO:0016020	C:membrane				IPR032675 (G3DSA:3.80.10.GENE3D); IPR002213 (PFAM); IPR032675 (G3DSA:3.80.10.GENE3D); IPR001611 (PFAM); IPR032675 (G3DSA:3.80.10.GENE3D); IPR032675 (G3DSA:3.80.10.GENE3D); IPR013210 (PFAM); G3DSA:3.40.50.2000 (GENE3D); IPR001611 (PFAM); PTHR48063 (PANTHER); IPR002213 (CDD); SSF52058 (SUPERFAMILY); SSF52047 (SUPERFAMILY); SSF52058 (SUPERFAMILY); SSF53756 (SUPERFAMILY)
>QLOD02000001.1.	g2727.t1	transposon Ty3-I Gag-Pol polyprotein	272	20	2.98599E-32	55.62	1	F:GO:0005488	F:binding				mobidb-lite (MOBIDB_LITE); PTHR35046 (PANTHER)
>QLOD02000001.1.	g2730.t1	zinc finger protein ZAT4-like	519	20	2.98052E-153	61.89	2	C:GO:0016020; C:GO:0016020	C:membrane; C:membrane				PF13912 (PFAM); G3DSA:3.30.160.60 (GENE3D); mobidb-lite (MOBIDB_LITE); mobidb-lite (MOBIDB_LITE); mobidb-lite (MOBIDB_LITE); mobidb-lite (MOBIDB_LITE); mobidb-lite (MOBIDB_LITE); PTHR46869 (PANTHER); IPR013087 (PROSITE_PROFILES); IPR013087 (PROSITE_PROFILES); IPR013087 (PROSITE_PROFILES); IPR013087 (PROSITE_PROFILES); IPR036236 (SUPERFAMILY); IPR036236 (SUPERFAMILY)
>QLOD02000001.1.	g2737.t1	---NA---	76										mobidb-lite (MOBIDB_LITE)	no GO terms	no GO terms
>QLOD02000001.1.	g2752.t1	DNA/RNA polymerases superfamily protein	246	20	7.17794E-41	71.1	3	P:GO:0015074; F:GO:0003676; F:GO:0008270	P:DNA integration; F:nucleic acid binding; F:zinc ion binding				mobidb-lite (MOBIDB_LITE)	no GO terms	no GO terms
>QLOD02000001.1.	g2769.t1	Auxin-responsive protein	104	20	2.93249E-36	79.94	1	P:GO:0009733	P:response to auxin				IPR003676 (PFAM); IPR003676 (PANTHER)	P:GO:0009733	P:response to auxin
>QLOD02000001.1.	g2774.t1	---NA---	187										mobidb-lite (MOBIDB_LITE); mobidb-lite (MOBIDB_LITE); mobidb-lite (MOBIDB_LITE)	no GO terms	no GO terms
>QLOD02000001.1.	g2777.t1	hypothetical protein LWI28_001315	1340	10	1.64093e-35	59.72							mobidb-lite (MOBIDB_LITE); mobidb-lite (MOBIDB_LITE); mobidb-lite (MOBIDB_LITE); mobidb-lite (MOBIDB_LITE); PTHR33205 (PANTHER)	no GO terms	no GO terms
>QLOD02000001.1.	g2778.t1	unnamed protein product	1422	20	3.11361E-15	71.09	1	C:GO:0016020	C:membrane				mobidb-lite (MOBIDB_LITE); mobidb-lite (MOBIDB_LITE); mobidb-lite (MOBIDB_LITE); mobidb-lite (MOBIDB_LITE); mobidb-lite (MOBIDB_LITE); mobidb-lite (MOBIDB_LITE); mobidb-lite (MOBIDB_LITE); mobidb-lite (MOBIDB_LITE); mobidb-lite (MOBIDB_LITE)	no GO terms	no GO terms
>QLOD02000001.1.	g2778.t1	unnamed protein product	1422	20	3.11361E-15	71.09	1	C:GO:0016020	C:membrane				mobidb-lite (MOBIDB_LITE); mobidb-lite (MOBIDB_LITE); mobidb-lite (MOBIDB_LITE); mobidb-lite (MOBIDB_LITE); mobidb-lite (MOBIDB_LITE); mobidb-lite (MOBIDB_LITE); mobidb-lite (MOBIDB_LITE); mobidb-lite (MOBIDB_LITE); mobidb-lite (MOBIDB_LITE)	no GO terms	no GO terms
>QLOD02000001.1.	g2795.t1		1701										PF08284 (PFAM); IPR041588 (PFAM); IPR043128 (G3DSA:3.30.70.GENE3D); IPR000477 (PFAM); G3DSA:3.10.10.10 (GENE3D); G3DSA:1.10.340.70 (GENE3D); IPR043128 (G3DSA:3.30.70.GENE3D); IPR005162 (PFAM); IPR013103 (PFAM); IPR036397 (G3DSA:3.30.420.GENE3D); IPR041577 (PFAM); PTHR24559 (PANTHER); IPR001878 (PROSITE_PROFILES); cd00024 (CDD); cd01647 (CDD); cd09274 (CDD); IPR043502 (SUPERFAMILY); IPR012337 (SUP…	F:GO:0003676; F:GO:0008270	F:nucleic acid binding; F:zinc ion binding
>QLOD02000001.1.	g2813.t1	Hypothetical predicted protein	289	10	9.73624e-54	57.56							mobidb-lite (MOBIDB_LITE); mobidb-lite (MOBIDB_LITE); mobidb-lite (MOBIDB_LITE); mobidb-lite (MOBIDB_LITE); mobidb-lite (MOBIDB_LITE); PTHR34193 (PANTHER)	no GO terms	no GO terms
>QLOD02000001.1.	g2830.t1	hypothetical protein RHSIM_Rhsim08G0002700	168	20	2.77892E-23	71.65							PTHR37910 (PANTHER)	no GO terms	no GO terms
>QLOD02000001.1.	g2853.t1	BTB/POZ domain-containing protein At2g13690	260	20	1.51728E-72	64.55	1	P:GO:0016567	P:protein ubiquitination				mobidb-lite (MOBIDB_LITE); mobidb-lite (MOBIDB_LITE); mobidb-lite (MOBIDB_LITE); mobidb-lite (MOBIDB_LITE); IPR038920 (PANTHER)	no GO terms	no GO terms
>QLOD02000001.1.	g2853.t1	BTB/POZ domain-containing protein At2g13690	260	20	1.51728E-72	64.55	1	P:GO:0016567	P:protein ubiquitination				mobidb-lite (MOBIDB_LITE); mobidb-lite (MOBIDB_LITE); mobidb-lite (MOBIDB_LITE); mobidb-lite (MOBIDB_LITE); IPR038920 (PANTHER)	no GO terms	no GO terms
>QLOD02000001.1.	g2886.t1	transcription factor HEC3-like	240	20	1.32936E-72	67.74	5	P:GO:0006355; F:GO:0003677; F:GO:0003700; F:GO:0046983; C:GO:0005634	P:regulation of DNA-templated transcription; F:DNA binding; F:DNA-binding transcription factor activity; F:protein dimerization activity; C:nucleus				IPR011598 (PFAM); IPR036638 (G3DSA:4.10.280.GENE3D); mobidb-lite (MOBIDB_LITE); mobidb-lite (MOBIDB_LITE); IPR045843 (PANTHER); IPR011598 (PROSITE_PROFILES); cd11454 (CDD); IPR036638 (SUPERFAMILY)	P:GO:0006355; F:GO:0003700; F:GO:0046983	P:regulation of DNA-templated transcription; F:DNA-binding transcription factor activity; F:protein dimerization activity
>QLOD02000001.1.	g2886.t1	transcription factor HEC3-like	240	20	1.32936E-72	67.74	5	P:GO:0006355; F:GO:0003677; F:GO:0003700; F:GO:0046983; C:GO:0005634	P:regulation of DNA-templated transcription; F:DNA binding; F:DNA-binding transcription factor activity; F:protein dimerization activity; C:nucleus				IPR011598 (PFAM); IPR036638 (G3DSA:4.10.280.GENE3D); mobidb-lite (MOBIDB_LITE); mobidb-lite (MOBIDB_LITE); IPR045843 (PANTHER); IPR011598 (PROSITE_PROFILES); cd11454 (CDD); IPR036638 (SUPERFAMILY)	P:GO:0006355; F:GO:0003700; F:GO:0046983	P:regulation of DNA-templated transcription; F:DNA-binding transcription factor activity; F:protein dimerization activity
>QLOD02000001.1.	g2909.t1	RNA-dependent RNA polymerase	180	2	0.64796	52.61	3	P:GO:0001172; F:GO:0003968; C:GO:0005739	P:RNA-templated transcription; F:RNA-dependent RNA polymerase activity; C:mitochondrion				no IPS match	no IPS match	no IPS match
>QLOD02000001.1.	g2920.t1	---NA---	143										no IPS match	no IPS match	no IPS match
>QLOD02000001.1.	g2922.t1	gag/pol protein	417	10	4.46953e-153	76.7	1	F:GO:0005488	F:binding				IPR013103 (PFAM); IPR036397 (G3DSA:3.30.420.GENE3D); PTHR11439 (PANTHER); cd09272 (CDD); IPR012337 (SUPERFAMILY)	F:GO:0003676	F:nucleic acid binding
>QLOD02000001.1.	g2966.t1	transcription elongation factor SPT6 homolog	1626	20	0.0	83.29	5	P:GO:0006325; P:GO:0006355; P:GO:0016071; F:GO:0042393; C:GO:0005654	P:chromatin organization; P:regulation of DNA-templated transcription; P:mRNA metabolic process; F:histone binding; C:nucleoplasm				IPR023319 (G3DSA:1.10.10.GENE3D); IPR037027 (G3DSA:3.30.420.GENE3D); IPR012340 (G3DSA:2.40.50.GENE3D); IPR036860 (G3DSA:3.30.505.GENE3D); IPR028083 (PFAM); IPR023323 (G3DSA:1.10.3500.GENE3D); G3DSA:1.10.150.850 (GENE3D); IPR017072 (PIRSF); IPR028088 (PFAM); IPR036860 (G3DSA:3.30.505.GENE3D); IPR042066 (G3DSA:1.10.10.GENE3D); IPR032706 (PFAM); IPR041692 (PFAM); IPR035420 (PFAM); mobidb-lite (MOBID…	P:GO:0006139; P:GO:0006325; P:GO:0006338; P:GO:0006351; P:GO:0006354; P:GO:0006355; P:GO:0006357; P:GO:0006366; P:GO:0006368; P:GO:0006725; P:GO:0006807; P:GO:0006996; P:GO:0008152; P:GO:0009058; P:GO:0009059; P:GO:0009889; P:GO:0009891; P:GO:0009893; P:GO:0009987; P:GO:0010467; P:GO:0010468; P:GO:0010556; P:GO:0010557; P:GO:0010604; P:GO:0016043; P:GO:0016070; P:GO:0016071; P:GO:0018130; P:GO:00…	P:nucleobase-containing compound metabolic process; P:chromatin organization; P:chromatin remodeling; P:DNA-templated transcription; P:DNA-templated transcription elongation; P:regulation of DNA-templated transcription; P:regulation of transcription by RNA polymerase II; P:transcription by RNA polymerase II; P:transcription elongation by RNA polymerase II; P:cellular aromatic compound metabolic p…
>QLOD02000001.1.	g2992.t1	Seventh of septin like	171	15	2.6425E-11	67.01							mobidb-lite (MOBIDB_LITE); mobidb-lite (MOBIDB_LITE); mobidb-lite (MOBIDB_LITE); mobidb-lite (MOBIDB_LITE); mobidb-lite (MOBIDB_LITE)	no GO terms	no GO terms
>QLOD02000001.1.	g3004.t1	splicing factor, CC1-like protein	482	20	2.14953E-92	91.92	2	P:GO:0016071; F:GO:0003723	P:mRNA metabolic process; F:RNA binding				IPR000504 (PFAM); IPR012677 (G3DSA:3.30.70.GENE3D); mobidb-lite (MOBIDB_LITE); mobidb-lite (MOBIDB_LITE); mobidb-lite (MOBIDB_LITE); IPR006509 (PANTHER); IPR000504 (PROSITE_PROFILES); cd12283 (CDD); IPR035979 (SUPERFAMILY)	P:GO:0006397; F:GO:0003676; F:GO:0003723; C:GO:0005634	P:mRNA processing; F:nucleic acid binding; F:RNA binding; C:nucleus
>QLOD02000001.1.	g3007.t1	Ribonucleoside-diphosphate reductase large subunit	617	20	0.0	79.08	5	P:GO:0006260; P:GO:0055086; P:GO:1901135; F:GO:0016491; C:GO:0005829	P:DNA replication; P:nucleobase-containing small molecule metabolic process; P:carbohydrate derivative metabolic process; F:oxidoreductase activity; C:cytosol		EC:1.17.4.1	Ribonucleoside-diphosphate reductase	IPR000788 (PRINTS); IPR000788 (PFAM); G3DSA:3.20.70.20 (GENE3D); IPR000788 (PFAM); IPR013509 (PFAM); IPR039718 (PANTHER); cd01679 (CDD); IPR008926 (SUPERFAMILY); SSF51998 (SUPERFAMILY)	P:GO:0006139; P:GO:0006260; P:GO:0006725; P:GO:0006753; P:GO:0006793; P:GO:0006796; P:GO:0006807; P:GO:0008152; P:GO:0009058; P:GO:0009117; P:GO:0009165; P:GO:0009987; P:GO:0018130; P:GO:0019438; P:GO:0019637; P:GO:0034641; P:GO:0034654; P:GO:0044237; P:GO:0044238; P:GO:0044249; P:GO:0044271; P:GO:0044281; P:GO:0046483; P:GO:0055086; P:GO:0071704; P:GO:0090407; P:GO:1901135; P:GO:1901137; P:GO:19…	P:nucleobase-containing compound metabolic process; P:DNA replication; P:cellular aromatic compound metabolic process; P:nucleoside phosphate metabolic process; P:phosphorus metabolic process; P:phosphate-containing compound metabolic process; P:nitrogen compound metabolic process; P:metabolic process; P:biosynthetic process; P:nucleotide metabolic process; P:nucleotide biosynthetic process; P:ce…
>QLOD02000001.1.	g3008.t1	ethylene-responsive transcription factor ABR1	363	20	2.91032E-35	71.69	4	P:GO:0006355; P:GO:0023052; F:GO:0003677; F:GO:0140110	P:regulation of DNA-templated transcription; P:signaling; F:DNA binding; F:transcription regulator activity				IPR001471 (PRINTS); IPR001471 (PFAM); IPR036955 (G3DSA:3.30.730.GENE3D); mobidb-lite (MOBIDB_LITE); mobidb-lite (MOBIDB_LITE); mobidb-lite (MOBIDB_LITE); mobidb-lite (MOBIDB_LITE); IPR044808 (PANTHER); IPR001471 (PROSITE_PROFILES); IPR001471 (CDD); IPR016177 (SUPERFAMILY)	P:GO:0006355; P:GO:0009873; F:GO:0003677; F:GO:0003700	P:regulation of DNA-templated transcription; P:ethylene-activated signaling pathway; F:DNA binding; F:DNA-binding transcription factor activity
>QLOD02000001.1.	g3008.t1	ethylene-responsive transcription factor ABR1	363	20	2.91032E-35	71.69	4	P:GO:0006355; P:GO:0023052; F:GO:0003677; F:GO:0140110	P:regulation of DNA-templated transcription; P:signaling; F:DNA binding; F:transcription regulator activity				IPR001471 (PRINTS); IPR001471 (PFAM); IPR036955 (G3DSA:3.30.730.GENE3D); mobidb-lite (MOBIDB_LITE); mobidb-lite (MOBIDB_LITE); mobidb-lite (MOBIDB_LITE); mobidb-lite (MOBIDB_LITE); IPR044808 (PANTHER); IPR001471 (PROSITE_PROFILES); IPR001471 (CDD); IPR016177 (SUPERFAMILY)	P:GO:0006355; P:GO:0009873; F:GO:0003677; F:GO:0003700	P:regulation of DNA-templated transcription; P:ethylene-activated signaling pathway; F:DNA binding; F:DNA-binding transcription factor activity
>QLOD02000001.1.	g3031.t1	systemin receptor SR160	1305	20	0.0	77.62	7	P:GO:0023052; P:GO:0048856; P:GO:0098542; F:GO:0008289; F:GO:0016740; F:GO:0140096; C:GO:0005886	P:signaling; P:anatomical structure development; P:defense response to other organism; F:lipid binding; F:transferase activity; F:catalytic activity, acting on a protein; C:plasma membrane		EC:2.7.1	Transferring phosphorus-containing groups	IPR013210 (PFAM); IPR001611 (PFAM); IPR045381 (PFAM); G3DSA:3.30.1490.310 (GENE3D); G3DSA:3.30.200.20 (GENE3D); IPR000719 (PFAM); IPR001611 (PFAM); G3DSA:1.10.510.10 (GENE3D); IPR032675 (G3DSA:3.80.10.GENE3D); IPR032675 (G3DSA:3.80.10.GENE3D); PTHR27000 (PANTHER); IPR000719 (PROSITE_PROFILES); cd14066 (CDD); IPR011009 (SUPERFAMILY); SSF52047 (SUPERFAMILY); SSF52058 (SUPERFAMILY); SSF52058 (SUPERF…	P:GO:0006468; F:GO:0004672; F:GO:0005515; F:GO:0005524; C:GO:0005886; C:GO:0016020; C:GO:0071944; C:GO:0110165	P:protein phosphorylation; F:protein kinase activity; F:protein binding; F:ATP binding; C:plasma membrane; C:membrane; C:cell periphery; C:cellular anatomical entity
>QLOD02000001.1.	g3075.t1	---NA---	72										no IPS match	no IPS match	no IPS match
>QLOD02000001.1.	g3086.t1	Protein CPR-5	578	20	2.51068E-140	70.81	4	P:GO:0030154; P:GO:0048856; P:GO:0098542; C:GO:0005635	P:cell differentiation; P:anatomical structure development; P:defense response to other organism; C:nuclear envelope				mobidb-lite (MOBIDB_LITE); mobidb-lite (MOBIDB_LITE); mobidb-lite (MOBIDB_LITE); mobidb-lite (MOBIDB_LITE); mobidb-lite (MOBIDB_LITE); IPR044708 (PANTHER)	P:GO:0006952; P:GO:0010090; P:GO:0010150	P:defense response; P:trichome morphogenesis; P:leaf senescence
>QLOD02000001.1.	g3091.t1	protein ACTIVITY OF BC1 COMPLEX KINASE 8, chloroplastic	763	20	0.0	95.22	3	P:GO:0006629; F:GO:0016740; F:GO:0140096	P:lipid metabolic process; F:transferase activity; F:catalytic activity, acting on a protein		EC:2.7.1	Transferring phosphorus-containing groups	IPR004147 (PFAM); PTHR10566 (PANTHER); cd05121 (CDD); IPR011009 (SUPERFAMILY); IPR011009 (SUPERFAMILY)	P:GO:0006629; P:GO:0006643; P:GO:0006950; P:GO:0006979; P:GO:0008152; P:GO:0008610; P:GO:0009058; P:GO:0009987; P:GO:0042221; P:GO:0042592; P:GO:0044237; P:GO:0044238; P:GO:0044249; P:GO:0044255; P:GO:0046467; P:GO:0048583; P:GO:0048878; P:GO:0050789; P:GO:0050801; P:GO:0050896; P:GO:0055065; P:GO:0055072; P:GO:0055076; P:GO:0055080; P:GO:0065007; P:GO:0065008; P:GO:0071704; P:GO:0080134; P:GO:00…	P:lipid metabolic process; P:membrane lipid metabolic process; P:response to stress; P:response to oxidative stress; P:metabolic process; P:lipid biosynthetic process; P:biosynthetic process; P:cellular process; P:response to chemical; P:homeostatic process; P:cellular metabolic process; P:primary metabolic process; P:cellular biosynthetic process; P:cellular lipid metabolic process; P:membrane l…
>QLOD02000001.1.	g3092.t1	putative Transmembrane protein	81	20	1.07783E-11	67.87							no IPS match	no IPS match	no IPS match
>QLOD02000001.1.	g3097.t1	Translation initiation factor	233	20	4.4924E-110	82.33	1	C:GO:0005694	C:chromosome				PTHR37248 (PANTHER)	no GO terms	no GO terms
>QLOD02000001.1.	g3112.t1	Regulation of nuclear pre-mRNA domain-containing protein 1B	631	20	0.0	83.48	2	P:GO:0016071; C:GO:0005654	P:mRNA metabolic process; C:nucleoplasm				IPR008942 (G3DSA:1.25.40.GENE3D); IPR006569 (PFAM); mobidb-lite (MOBIDB_LITE); mobidb-lite (MOBIDB_LITE); mobidb-lite (MOBIDB_LITE); PTHR12460 (PANTHER); IPR006569 (PROSITE_PROFILES); cd16981 (CDD); IPR008942 (SUPERFAMILY)	P:GO:0006139; P:GO:0006396; P:GO:0006397; P:GO:0006725; P:GO:0006807; P:GO:0008152; P:GO:0009987; P:GO:0010467; P:GO:0016070; P:GO:0016071; P:GO:0031123; P:GO:0031124; P:GO:0034641; P:GO:0043170; P:GO:0044237; P:GO:0044238; P:GO:0046483; P:GO:0071704; P:GO:0090304; P:GO:1901360; F:GO:0000993; F:GO:0001098; F:GO:0001099; F:GO:0005488; F:GO:0005515; F:GO:0019899; F:GO:0043175; F:GO:0070063; C:GO:00…	P:nucleobase-containing compound metabolic process; P:RNA processing; P:mRNA processing; P:cellular aromatic compound metabolic process; P:nitrogen compound metabolic process; P:metabolic process; P:cellular process; P:gene expression; P:RNA metabolic process; P:mRNA metabolic process; P:RNA 3'-end processing; P:mRNA 3'-end processing; P:cellular nitrogen compound metabolic process; P:macromolecu…
>QLOD02000001.1.	g3112.t1	Regulation of nuclear pre-mRNA domain-containing protein 1B	631	20	0.0	83.48	2	P:GO:0016071; C:GO:0005654	P:mRNA metabolic process; C:nucleoplasm				IPR008942 (G3DSA:1.25.40.GENE3D); IPR006569 (PFAM); mobidb-lite (MOBIDB_LITE); mobidb-lite (MOBIDB_LITE); mobidb-lite (MOBIDB_LITE); PTHR12460 (PANTHER); IPR006569 (PROSITE_PROFILES); cd16981 (CDD); IPR008942 (SUPERFAMILY)	P:GO:0006139; P:GO:0006396; P:GO:0006397; P:GO:0006725; P:GO:0006807; P:GO:0008152; P:GO:0009987; P:GO:0010467; P:GO:0016070; P:GO:0016071; P:GO:0031123; P:GO:0031124; P:GO:0034641; P:GO:0043170; P:GO:0044237; P:GO:0044238; P:GO:0046483; P:GO:0071704; P:GO:0090304; P:GO:1901360; F:GO:0000993; F:GO:0001098; F:GO:0001099; F:GO:0005488; F:GO:0005515; F:GO:0019899; F:GO:0043175; F:GO:0070063; C:GO:00…	P:nucleobase-containing compound metabolic process; P:RNA processing; P:mRNA processing; P:cellular aromatic compound metabolic process; P:nitrogen compound metabolic process; P:metabolic process; P:cellular process; P:gene expression; P:RNA metabolic process; P:mRNA metabolic process; P:RNA 3'-end processing; P:mRNA 3'-end processing; P:cellular nitrogen compound metabolic process; P:macromolecu…
>QLOD02000001.1.	g3116.t1	---NA---	82										no IPS match	no IPS match	no IPS match
>QLOD02000001.1.	g3123.t1	Amino acid transporter AVT1J	283	20	1.63687E-6	76.6	5	P:GO:0006865; F:GO:0003676; F:GO:0008270; C:GO:0016020; C:GO:0016020	P:amino acid transport; F:nucleic acid binding; F:zinc ion binding; C:membrane; C:membrane				mobidb-lite (MOBIDB_LITE); mobidb-lite (MOBIDB_LITE); mobidb-lite (MOBIDB_LITE); mobidb-lite (MOBIDB_LITE)	no GO terms	no GO terms
>QLOD02000001.1.	g3125.t1	Cysteine-rich receptor-like protein kinase 25	471	20	5.14241E-19	49.56	5	P:GO:0015074; P:GO:0016310; F:GO:0003676; F:GO:0008270; F:GO:0016301	P:DNA integration; P:phosphorylation; F:nucleic acid binding; F:zinc ion binding; F:kinase activity				IPR046796 (PFAM); mobidb-lite (MOBIDB_LITE); mobidb-lite (MOBIDB_LITE); mobidb-lite (MOBIDB_LITE)	no GO terms	no GO terms
>QLOD02000001.1.	g3125.t1	Cysteine-rich receptor-like protein kinase 25	471	20	5.14241E-19	49.56	5	P:GO:0015074; P:GO:0016310; F:GO:0003676; F:GO:0008270; F:GO:0016301	P:DNA integration; P:phosphorylation; F:nucleic acid binding; F:zinc ion binding; F:kinase activity				IPR046796 (PFAM); mobidb-lite (MOBIDB_LITE); mobidb-lite (MOBIDB_LITE); mobidb-lite (MOBIDB_LITE)	no GO terms	no GO terms
>QLOD02000001.1.	g3130.t1	---NA---	188										no IPS match	no IPS match	no IPS match
>QLOD02000001.1.	g3132.t1	UDP-glycosyltransferase 92A1-like	583	20	0.0	68.38	1	F:GO:0016740	F:transferase activity		EC:2.4	Glycosyltransferases	IPR002213 (PFAM); G3DSA:3.40.50.2000 (GENE3D); G3DSA:3.40.50.2000 (GENE3D); mobidb-lite (MOBIDB_LITE); mobidb-lite (MOBIDB_LITE); PTHR48047 (PANTHER); IPR002213 (CDD); SSF53756 (SUPERFAMILY)	F:GO:0008194	F:UDP-glycosyltransferase activity
>QLOD02000001.1.	g3132.t1	UDP-glycosyltransferase 92A1-like	583	20	0.0	68.38	1	F:GO:0016740	F:transferase activity		EC:2.4	Glycosyltransferases	IPR002213 (PFAM); G3DSA:3.40.50.2000 (GENE3D); G3DSA:3.40.50.2000 (GENE3D); mobidb-lite (MOBIDB_LITE); mobidb-lite (MOBIDB_LITE); PTHR48047 (PANTHER); IPR002213 (CDD); SSF53756 (SUPERFAMILY)	F:GO:0008194	F:UDP-glycosyltransferase activity
>QLOD02000001.1.	g3135.t1	protein UPSTREAM OF FLC-like	373	20	2.37112E-128	66.6	1	C:GO:0016020	C:membrane				IPR021182 (PIRSF); IPR010369 (PFAM); mobidb-lite (MOBIDB_LITE); mobidb-lite (MOBIDB_LITE); mobidb-lite (MOBIDB_LITE); IPR010369 (PANTHER)	no GO terms	no GO terms
>QLOD02000001.1.	g3144.t1	Nitrate regulatory gene2 protein	772	20	0.0	73.12							IPR006867 (PFAM); IPR006868 (PFAM); mobidb-lite (MOBIDB_LITE); mobidb-lite (MOBIDB_LITE); mobidb-lite (MOBIDB_LITE); mobidb-lite (MOBIDB_LITE); mobidb-lite (MOBIDB_LITE); mobidb-lite (MOBIDB_LITE); PTHR21450 (PANTHER)	no GO terms	no GO terms
>QLOD02000001.1.	g3148.t1	AP2/ERF transcription factor	340	20	9.77263E-72	62.91	5	P:GO:0006355; P:GO:0006952; F:GO:0003677; F:GO:0003700; C:GO:0005634	P:regulation of DNA-templated transcription; P:defense response; F:DNA binding; F:DNA-binding transcription factor activity; C:nucleus				IPR001471 (PRINTS); IPR001471 (PFAM); IPR036955 (G3DSA:3.30.730.GENE3D); mobidb-lite (MOBIDB_LITE); mobidb-lite (MOBIDB_LITE); mobidb-lite (MOBIDB_LITE); mobidb-lite (MOBIDB_LITE); PTHR31657 (PANTHER); IPR001471 (PROSITE_PROFILES); IPR001471 (CDD); IPR016177 (SUPERFAMILY)	P:GO:0006355; F:GO:0003677; F:GO:0003700	P:regulation of DNA-templated transcription; F:DNA binding; F:DNA-binding transcription factor activity
>QLOD02000001.1.	g3151.t1	sporulation protein RMD1	195	20	2.96311E-8	86.6	6	P:GO:0006355; P:GO:0007005; P:GO:0023052; F:GO:0003677; C:GO:0005634; C:GO:0005739	P:regulation of DNA-templated transcription; P:mitochondrion organization; P:signaling; F:DNA binding; C:nucleus; C:mitochondrion				mobidb-lite (MOBIDB_LITE); mobidb-lite (MOBIDB_LITE)	no GO terms	no GO terms
>QLOD02000001.1.	g3152.t1	NDR1/HIN1-like protein 13	278	20	1.9048E-85	66.88	1	F:GO:0016740	F:transferase activity		EC:2	Transferases	mobidb-lite (MOBIDB_LITE); mobidb-lite (MOBIDB_LITE); PTHR31234 (PANTHER); SSF117070 (SUPERFAMILY)	C:GO:0005886; C:GO:0016020; C:GO:0071944; C:GO:0110165	C:plasma membrane; C:membrane; C:cell periphery; C:cellular anatomical entity
>QLOD02000001.1.	g3158.t1	cell wall protein RBR3	406	20	3.28069E-62	55.69							IPR008889 (PFAM); mobidb-lite (MOBIDB_LITE); mobidb-lite (MOBIDB_LITE); mobidb-lite (MOBIDB_LITE); mobidb-lite (MOBIDB_LITE); mobidb-lite (MOBIDB_LITE); mobidb-lite (MOBIDB_LITE); mobidb-lite (MOBIDB_LITE); IPR039609 (PANTHER)	no GO terms	no GO terms
>QLOD02000001.1.	g3188.t1	retrotransposable element Tf2	160	20	7.37169E-33	60.87	2	P:GO:0015074; F:GO:0003676	P:DNA integration; F:nucleic acid binding				IPR036397 (G3DSA:3.30.420.GENE3D); PTHR46148 (PANTHER); IPR012337 (SUPERFAMILY)	F:GO:0003676	F:nucleic acid binding
>QLOD02000001.1.	g3190.t1	Transposon Ty3-I Gag-Pol polyprotein	482	20	1.00591E-168	71.44	2	F:GO:0016740; F:GO:0016787	F:transferase activity; F:hydrolase activity		EC:3; EC:2.7.7	Hydrolases; Transferring phosphorus-containing groups	G3DSA:1.10.340.70 (GENE3D); IPR041588 (PFAM); IPR036397 (G3DSA:3.30.420.GENE3D); PTHR45835 (PANTHER); IPR001584 (PROSITE_PROFILES); IPR012337 (SUPERFAMILY)	P:GO:0015074; F:GO:0003676	P:DNA integration; F:nucleic acid binding
>QLOD02000001.1.	g3196.t1	7-deoxyloganetin glucosyltransferase-like	147	20	5.15963E-43	73.57	1	F:GO:0016740	F:transferase activity		EC:2.4	Glycosyltransferases	G3DSA:3.40.50.2000 (GENE3D); PTHR11926 (PANTHER); SSF53756 (SUPERFAMILY)	no GO terms	no GO terms
>QLOD02000001.1.	g3199.t1	ABC transporter G family member 11	196	20	9.13496E-92	88.73	4	P:GO:0055085; F:GO:0005215; F:GO:0140657; C:GO:0009536	P:transmembrane transport; F:transporter activity; F:ATP-dependent activity; C:plastid		EC:7	Translocases	IPR013525 (PFAM); PTHR48042 (PANTHER)	F:GO:0140359; C:GO:0016020	F:ABC-type transporter activity; C:membrane
>QLOD02000001.1.	g3207.t1	LanC-like protein	382	10	0.0	75.99	1	P:GO:0005975	P:carbohydrate metabolic process				IPR007822 (PRINTS); IPR020464 (PRINTS); IPR012341 (G3DSA:1.50.10.GENE3D); IPR007822 (PFAM); PTHR12736 (PANTHER); cd04794 (CDD); SSF158745 (SUPERFAMILY)	P:GO:0005975; P:GO:0031179; C:GO:0005886; C:GO:0016020; C:GO:0071944; C:GO:0110165	P:carbohydrate metabolic process; P:peptide modification; C:plasma membrane; C:membrane; C:cell periphery; C:cellular anatomical entity
>QLOD02000001.1.	g3214.t1	protein SCAI	349	20	0.0	88.7	3	P:GO:0006355; F:GO:0140110; C:GO:0005634	P:regulation of DNA-templated transcription; F:transcription regulator activity; C:nucleus				IPR022709 (PFAM); PTHR21243 (PANTHER)	P:GO:0006351; F:GO:0003712; F:GO:0003714; F:GO:0140110; C:GO:0005622; C:GO:0005634; C:GO:0016020; C:GO:0043226; C:GO:0043227; C:GO:0043229; C:GO:0043231; C:GO:0110165	P:DNA-templated transcription; F:transcription coregulator activity; F:transcription corepressor activity; F:transcription regulator activity; C:intracellular anatomical structure; C:nucleus; C:membrane; C:organelle; C:membrane-bounded organelle; C:intracellular organelle; C:intracellular membrane-bounded organelle; C:cellular anatomical entity
>QLOD02000001.1.	g3224.t1	LMBR1 domain-containing protein 2 homolog A-like isoform X4	347	20	2.56779E-32	92.09	1	C:GO:0016020	C:membrane				PTHR21355 (PANTHER)	C:GO:0016020; C:GO:0110165	C:membrane; C:cellular anatomical entity
>QLOD02000001.1.	g3226.t1	Homeobox-leucine zipper protein ATHB-6	367	20	1.58328E-147	76.71	5	P:GO:0006355; F:GO:0003677; F:GO:0016740; F:GO:0140110; C:GO:0005634	P:regulation of DNA-templated transcription; F:DNA binding; F:transferase activity; F:transcription regulator activity; C:nucleus		EC:2	Transferases	IPR000047 (PRINTS); IPR001356 (PFAM); G3DSA:1.10.10.60 (GENE3D); IPR003106 (PFAM); mobidb-lite (MOBIDB_LITE); IPR045224 (PANTHER); IPR001356 (PROSITE_PROFILES); IPR001356 (CDD); IPR009057 (SUPERFAMILY)	P:GO:0006139; P:GO:0006351; P:GO:0006355; P:GO:0006725; P:GO:0006807; P:GO:0008152; P:GO:0009058; P:GO:0009059; P:GO:0009889; P:GO:0009891; P:GO:0009893; P:GO:0009987; P:GO:0010467; P:GO:0010468; P:GO:0010556; P:GO:0010557; P:GO:0010604; P:GO:0016070; P:GO:0018130; P:GO:0019219; P:GO:0019222; P:GO:0019438; P:GO:0031323; P:GO:0031325; P:GO:0031326; P:GO:0031328; P:GO:0032774; P:GO:0034641; P:GO:00…	P:nucleobase-containing compound metabolic process; P:DNA-templated transcription; P:regulation of DNA-templated transcription; P:cellular aromatic compound metabolic process; P:nitrogen compound metabolic process; P:metabolic process; P:biosynthetic process; P:macromolecule biosynthetic process; P:regulation of biosynthetic process; P:positive regulation of biosynthetic process; P:positive regul…
>QLOD02000001.1.	g3228.t1	RING-H2 finger protein ATL54	250	20	2.26677E-57	56.23	4	P:GO:0016567; F:GO:0016740; C:GO:0016020; C:GO:0016020	P:protein ubiquitination; F:transferase activity; C:membrane; C:membrane				IPR013083 (G3DSA:3.30.40.GENE3D); IPR001841 (PFAM); mobidb-lite (MOBIDB_LITE); IPR044675 (PANTHER); IPR001841 (PROSITE_PROFILES); cd16461 (CDD); SSF57850 (SUPERFAMILY)	P:GO:0006807; P:GO:0008152; P:GO:0009987; P:GO:0016567; P:GO:0019538; P:GO:0019538; P:GO:0032446; P:GO:0036211; P:GO:0036211; P:GO:0043170; P:GO:0043412; P:GO:0044237; P:GO:0044238; P:GO:0044260; P:GO:0070647; P:GO:0071704; P:GO:1901564	P:nitrogen compound metabolic process; P:metabolic process; P:cellular process; P:protein ubiquitination; P:protein metabolic process; P:protein metabolic process; P:protein modification by small protein conjugation; P:protein modification process; P:protein modification process; P:macromolecule metabolic process; P:macromolecule modification; P:cellular metabolic process; P:primary metabolic pro…
>QLOD02000001.1.	g3247.t1	hypothetical protein CIPAW_15G142900	385	20	3.96432E-12	50.75							IPR046796 (PFAM); mobidb-lite (MOBIDB_LITE); mobidb-lite (MOBIDB_LITE)	no GO terms	no GO terms
>QLOD02000001.1.	g3252.t1	---NA---	74										mobidb-lite (MOBIDB_LITE); mobidb-lite (MOBIDB_LITE)	no GO terms	no GO terms
>QLOD02000001.1.	g3255.t1	chaperone DnaJ-domain superfamily protein	384	20	4.64455E-77	56.02	2	C:GO:0016020; C:GO:0016020	C:membrane; C:membrane				IPR001623 (PFAM); IPR036869 (G3DSA:1.10.287.GENE3D); mobidb-lite (MOBIDB_LITE); PTHR45496 (PANTHER); IPR001623 (PROSITE_PROFILES); IPR001623 (CDD); IPR036869 (SUPERFAMILY)	no GO terms	no GO terms
>QLOD02000001.1.	g3256.t1	Retrovirus-related Pol polyprotein from transposon TNT 1-94	476	10	3.82488e-63	63.17							IPR036397 (G3DSA:3.30.420.GENE3D); mobidb-lite (MOBIDB_LITE); mobidb-lite (MOBIDB_LITE); mobidb-lite (MOBIDB_LITE); mobidb-lite (MOBIDB_LITE); PTHR34222 (PANTHER); IPR001584 (PROSITE_PROFILES); IPR012337 (SUPERFAMILY)	P:GO:0015074; F:GO:0003676	P:DNA integration; F:nucleic acid binding
>QLOD02000001.1.	g3271.t1	kinase-interacting protein 1-like	1009	20	0.0	67.6	4	P:GO:0016310; F:GO:0003779; F:GO:0016301; C:GO:0110165	P:phosphorylation; F:actin binding; F:kinase activity; C:cellular anatomical entity				IPR011684 (PFAM); mobidb-lite (MOBIDB_LITE); mobidb-lite (MOBIDB_LITE); mobidb-lite (MOBIDB_LITE); mobidb-lite (MOBIDB_LITE); mobidb-lite (MOBIDB_LITE); mobidb-lite (MOBIDB_LITE); mobidb-lite (MOBIDB_LITE); mobidb-lite (MOBIDB_LITE); mobidb-lite (MOBIDB_LITE); mobidb-lite (MOBIDB_LITE); mobidb-lite (MOBIDB_LITE); mobidb-lite (MOBIDB_LITE); mobidb-lite (MOBIDB_LITE); PTHR31631 (PANTHER); IPR011684…	F:GO:0003779	F:actin binding
>QLOD02000001.1.	g3273.t1	probable aspartyl protease At4g16563	217	15	7.53107E-6	61.0	3	P:GO:0006508; F:GO:0008233; C:GO:0005576	P:proteolysis; F:peptidase activity; C:extracellular region				mobidb-lite (MOBIDB_LITE); mobidb-lite (MOBIDB_LITE); mobidb-lite (MOBIDB_LITE)	no GO terms	no GO terms
>QLOD02000001.1.	g3275.t1	AP2-like ethylene-responsive transcription factor AIL6	575	20	1.07984E-174	72.23	5	P:GO:0006355; P:GO:0006952; F:GO:0003677; F:GO:0003700; C:GO:0005634	P:regulation of DNA-templated transcription; P:defense response; F:DNA binding; F:DNA-binding transcription factor activity; C:nucleus				IPR001471 (PRINTS); IPR001471 (PFAM); IPR036955 (G3DSA:3.30.730.GENE3D); mobidb-lite (MOBIDB_LITE); PTHR32467 (PANTHER); IPR001471 (PROSITE_PROFILES); IPR001471 (PROSITE_PROFILES); IPR001471 (CDD); IPR016177 (SUPERFAMILY); IPR016177 (SUPERFAMILY)	P:GO:0006355; F:GO:0003677; F:GO:0003700	P:regulation of DNA-templated transcription; F:DNA binding; F:DNA-binding transcription factor activity
>QLOD02000001.1.	g3288.t1	dof zinc finger protein DOF5.7-like	365	20	4.58863E-126	71.73	4	P:GO:0006355; F:GO:0003677; F:GO:0003700; C:GO:0005634	P:regulation of DNA-templated transcription; F:DNA binding; F:DNA-binding transcription factor activity; C:nucleus				IPR003851 (PFAM); mobidb-lite (MOBIDB_LITE); mobidb-lite (MOBIDB_LITE); mobidb-lite (MOBIDB_LITE); mobidb-lite (MOBIDB_LITE); IPR045174 (PANTHER); IPR003851 (PROSITE_PROFILES)	P:GO:0006355; F:GO:0003677; F:GO:0003700	P:regulation of DNA-templated transcription; F:DNA binding; F:DNA-binding transcription factor activity
>QLOD02000001.1.	g3305.t1	Transcription factor MYB20	325	20	3.17782E-102	68.61	3	P:GO:0030154; F:GO:0003677; C:GO:0005634	P:cell differentiation; F:DNA binding; C:nucleus				G3DSA:1.10.10.60 (GENE3D); IPR001005 (PFAM); G3DSA:1.10.10.60 (GENE3D); mobidb-lite (MOBIDB_LITE); mobidb-lite (MOBIDB_LITE); mobidb-lite (MOBIDB_LITE); mobidb-lite (MOBIDB_LITE); PTHR47999 (PANTHER); IPR001005 (PROSITE_PROFILES); IPR017930 (PROSITE_PROFILES); IPR017930 (PROSITE_PROFILES); IPR001005 (PROSITE_PROFILES); IPR001005 (CDD); IPR001005 (CDD); IPR009057 (SUPERFAMILY)	no GO terms	no GO terms
>QLOD02000001.1.	g3305.t1	Transcription factor MYB20	325	20	3.17782E-102	68.61	3	P:GO:0030154; F:GO:0003677; C:GO:0005634	P:cell differentiation; F:DNA binding; C:nucleus				G3DSA:1.10.10.60 (GENE3D); IPR001005 (PFAM); G3DSA:1.10.10.60 (GENE3D); mobidb-lite (MOBIDB_LITE); mobidb-lite (MOBIDB_LITE); mobidb-lite (MOBIDB_LITE); mobidb-lite (MOBIDB_LITE); PTHR47999 (PANTHER); IPR001005 (PROSITE_PROFILES); IPR017930 (PROSITE_PROFILES); IPR017930 (PROSITE_PROFILES); IPR001005 (PROSITE_PROFILES); IPR001005 (CDD); IPR001005 (CDD); IPR009057 (SUPERFAMILY)	no GO terms	no GO terms
>QLOD02000001.1.	g3314.t1	Hypothetical predicted protein	195	20	3.00734E-47	59.85							mobidb-lite (MOBIDB_LITE); PTHR34665 (PANTHER)	no GO terms	no GO terms
>QLOD02000001.1.	g3315.t1	putative pentatricopeptide repeat-containing protein At1g09680	609	20	0.0	83.75							IPR002885 (PFAM); IPR011990 (G3DSA:1.25.40.GENE3D); IPR002885 (TIGRFAM); IPR002885 (PFAM); IPR011990 (G3DSA:1.25.40.GENE3D); PTHR47941 (PANTHER); IPR002885 (PROSITE_PROFILES); IPR002885 (PROSITE_PROFILES); IPR002885 (PROSITE_PROFILES); IPR002885 (PROSITE_PROFILES); IPR002885 (PROSITE_PROFILES); IPR002885 (PROSITE_PROFILES); IPR002885 (PROSITE_PROFILES); IPR002885 (PROSITE_PROFILES); IPR002885 (PR…	F:GO:0005515	F:protein binding
>QLOD02000001.1.	g3322.t1	NADH dehydrogenase [ubiquinone] iron-sulfur protein 1, mitochondrial	238	20	3.99052E-120	93.39	3	P:GO:0006091; F:GO:0005215; F:GO:0016491	P:generation of precursor metabolites and energy; F:transporter activity; F:oxidoreductase activity		EC:7.1.1.2; EC:1.6.5.11; EC:1.6.5.2	NADH:ubiquinone reductase (H(+)-translocating); NADH dehydrogenase (quinone); NAD(P)H dehydrogenase (quinone)	IPR019574 (PFAM); G3DSA:3.10.20.740 (GENE3D); PF13510 (PFAM); mobidb-lite (MOBIDB_LITE); PTHR43105 (PANTHER); IPR019574 (PROSITE_PROFILES); IPR001041 (PROSITE_PROFILES); IPR001041 (CDD); IPR036010 (SUPERFAMILY)	F:GO:0016491; F:GO:0051536	F:oxidoreductase activity; F:iron-sulfur cluster binding
>QLOD02000001.1.	g3351.t1	Homeobox-leucine zipper protein ROC8	674	20	0.0	71.72	1	P:GO:0006355	P:regulation of DNA-templated transcription				IPR002913 (PFAM); IPR023393 (G3DSA:3.30.530.GENE3D); mobidb-lite (MOBIDB_LITE); mobidb-lite (MOBIDB_LITE); IPR042160 (PANTHER); IPR002913 (PROSITE_PROFILES); cd08875 (CDD); SSF55961 (SUPERFAMILY); SSF55961 (SUPERFAMILY)	F:GO:0008289	F:lipid binding
>QLOD02000001.1.	g3351.t1	Homeobox-leucine zipper protein ROC8	674	20	0.0	71.72	1	P:GO:0006355	P:regulation of DNA-templated transcription				IPR002913 (PFAM); IPR023393 (G3DSA:3.30.530.GENE3D); mobidb-lite (MOBIDB_LITE); mobidb-lite (MOBIDB_LITE); IPR042160 (PANTHER); IPR002913 (PROSITE_PROFILES); cd08875 (CDD); SSF55961 (SUPERFAMILY); SSF55961 (SUPERFAMILY)	F:GO:0008289	F:lipid binding
>QLOD02000001.1.	g3352.t1	UTP--glucose-1-phosphate uridylyltransferase	582	20	0.0	77.68	3	P:GO:0055086; P:GO:1901135; F:GO:0016740	P:nucleobase-containing small molecule metabolic process; P:carbohydrate derivative metabolic process; F:transferase activity		EC:2.7.7.64; EC:2.7.7.9	UTP-monosaccharide-1-phosphate uridylyltransferase; UTP--glucose-1-phosphate uridylyltransferase	IPR029044 (G3DSA:3.90.550.GENE3D); IPR002618 (PFAM); G3DSA:2.160.10.10 (GENE3D); IPR016267 (PANTHER); IPR016267 (CDD); IPR029044 (SUPERFAMILY)	P:GO:0005975; P:GO:0005976; P:GO:0005977; P:GO:0006011; P:GO:0006073; P:GO:0006091; P:GO:0006112; P:GO:0006139; P:GO:0006725; P:GO:0006793; P:GO:0006807; P:GO:0008152; P:GO:0009225; P:GO:0009987; P:GO:0015980; P:GO:0034641; P:GO:0043170; P:GO:0044042; P:GO:0044237; P:GO:0044238; P:GO:0044260; P:GO:0044262; P:GO:0044264; P:GO:0044281; P:GO:0046483; P:GO:0055086; P:GO:0071704; P:GO:1901135; P:GO:19…	P:carbohydrate metabolic process; P:polysaccharide metabolic process; P:glycogen metabolic process; P:UDP-glucose metabolic process; P:obsolete cellular glucan metabolic process; P:generation of precursor metabolites and energy; P:energy reserve metabolic process; P:nucleobase-containing compound metabolic process; P:cellular aromatic compound metabolic process; P:phosphorus metabolic process; P:…
>QLOD02000001.1.	g3364.t1	NAC domain-containing protein 86	489	20	2.39799E-144	61.55	4	P:GO:0006355; F:GO:0003677; C:GO:0016020; C:GO:0016020	P:regulation of DNA-templated transcription; F:DNA binding; C:membrane; C:membrane				mobidb-lite (MOBIDB_LITE)	no GO terms	no GO terms
>QLOD02000001.1.	g3371.t1	butyrate--CoA ligase AAE11, peroxisomal-like	569	20	0.0	84.29	1	F:GO:0016874	F:ligase activity		EC:6.2.1.12	4-coumarate--CoA ligase	IPR042099 (G3DSA:3.40.50.GENE3D); IPR000873 (PFAM); IPR025110 (PFAM); IPR045851 (G3DSA:3.30.300.GENE3D); PTHR43859 (PANTHER); cd12118 (CDD); SSF56801 (SUPERFAMILY)	no GO terms	no GO terms
>QLOD02000001.1.	g3373.t1	hypothetical protein TEA_003235	708	7	1.69991E-6	52.33	13	P:GO:0005975; P:GO:0006094; P:GO:0006096; P:GO:0090502; P:GO:1901135; F:GO:0003676; F:GO:0004347; F:GO:0004523; F:GO:0008061; F:GO:0016787; F:GO:0016853; F:GO:0046872; F:GO:0097367	P:carbohydrate metabolic process; P:gluconeogenesis; P:glycolytic process; P:RNA phosphodiester bond hydrolysis, endonucleolytic; P:carbohydrate derivative metabolic process; F:nucleic acid binding; F:glucose-6-phosphate isomerase activity; F:RNA-DNA hybrid ribonuclease activity; F:chitin binding; F:hydrolase activity; F:isomerase activity; F:metal ion binding; F:carbohydrate derivative binding				mobidb-lite (MOBIDB_LITE); mobidb-lite (MOBIDB_LITE); mobidb-lite (MOBIDB_LITE); mobidb-lite (MOBIDB_LITE); mobidb-lite (MOBIDB_LITE)	no GO terms	no GO terms
>QLOD02000001.1.	g3374.t1	Uncharacterized protein LOK49_LG01G02666	820	20	1.09964E-78	60.75							mobidb-lite (MOBIDB_LITE); mobidb-lite (MOBIDB_LITE); mobidb-lite (MOBIDB_LITE); mobidb-lite (MOBIDB_LITE); mobidb-lite (MOBIDB_LITE); mobidb-lite (MOBIDB_LITE); mobidb-lite (MOBIDB_LITE); mobidb-lite (MOBIDB_LITE); mobidb-lite (MOBIDB_LITE); mobidb-lite (MOBIDB_LITE); mobidb-lite (MOBIDB_LITE); mobidb-lite (MOBIDB_LITE); mobidb-lite (MOBIDB_LITE); mobidb-lite (MOBIDB_LITE); mobidb-lite (MOBIDB_L…	no GO terms	no GO terms
>QLOD02000001.1.	g3374.t1	Uncharacterized protein LOK49_LG01G02666	820	20	1.09964E-78	60.75							mobidb-lite (MOBIDB_LITE); mobidb-lite (MOBIDB_LITE); mobidb-lite (MOBIDB_LITE); mobidb-lite (MOBIDB_LITE); mobidb-lite (MOBIDB_LITE); mobidb-lite (MOBIDB_LITE); mobidb-lite (MOBIDB_LITE); mobidb-lite (MOBIDB_LITE); mobidb-lite (MOBIDB_LITE); mobidb-lite (MOBIDB_LITE); mobidb-lite (MOBIDB_LITE); mobidb-lite (MOBIDB_LITE); mobidb-lite (MOBIDB_LITE); mobidb-lite (MOBIDB_LITE); mobidb-lite (MOBIDB_L…	no GO terms	no GO terms
>QLOD02000001.1.	g3386.t1	---NA---	124										no IPS match	no IPS match	no IPS match
>QLOD02000001.1.	g3387.t1	N-acylphosphatidylethanolamine synthase	86	20	2.08104E-33	89.96	2	P:GO:0006629; F:GO:0016740	P:lipid metabolic process; F:transferase activity		EC:2.3	Acyltransferases	IPR000872 (PANTHER)	P:GO:0006644; F:GO:0003824; F:GO:0008374; F:GO:0016740; F:GO:0016746; F:GO:0016747	P:phospholipid metabolic process; F:catalytic activity; F:O-acyltransferase activity; F:transferase activity; F:acyltransferase activity; F:acyltransferase activity, transferring groups other than amino-acyl groups
>QLOD02000001.1.	g3388.t1	Uroporphyrinogen-III synthase	329	20	2.00178E-124	78.73	2	F:GO:0016829; C:GO:0005856	F:lyase activity; C:cytoskeleton		EC:4.2.1.75	Uroporphyrinogen-III synthase	IPR036108 (G3DSA:3.40.50.GENE3D); IPR003754 (PFAM); PTHR38020 (PANTHER); IPR003754 (CDD); IPR036108 (SUPERFAMILY)	P:GO:0033014; F:GO:0004852	P:tetrapyrrole biosynthetic process; F:uroporphyrinogen-III synthase activity
>QLOD02000001.1.	g3412.t1	MORC family CW-type zinc finger protein 3-like	514	10	1.66287e-126	75.09	2	F:GO:0016787; F:GO:0140657	F:hydrolase activity; F:ATP-dependent activity		EC:3.1; EC:3.6.1.15	Acting on ester bonds; Nucleoside-triphosphate phosphatase	PF13589 (PFAM); IPR036890 (G3DSA:3.30.565.GENE3D); IPR045261 (PANTHER); IPR036890 (SUPERFAMILY)	F:GO:0016887; C:GO:0005622; C:GO:0005634; C:GO:0016020; C:GO:0043226; C:GO:0043227; C:GO:0043229; C:GO:0043231; C:GO:0110165	F:ATP hydrolysis activity; C:intracellular anatomical structure; C:nucleus; C:membrane; C:organelle; C:membrane-bounded organelle; C:intracellular organelle; C:intracellular membrane-bounded organelle; C:cellular anatomical entity
>QLOD02000001.1.	g3420.t1	duplicated homeodomain-like superfamily protein	225	20	1.78788E-38	82.55	1	F:GO:0003677	F:DNA binding				G3DSA:1.10.10.60 (GENE3D); IPR001005 (PFAM); IPR006447 (TIGRFAM); mobidb-lite (MOBIDB_LITE); mobidb-lite (MOBIDB_LITE); mobidb-lite (MOBIDB_LITE); mobidb-lite (MOBIDB_LITE); IPR043363 (PANTHER); IPR017884 (PROSITE_PROFILES); IPR001005 (PROSITE_PROFILES); IPR017930 (PROSITE_PROFILES); IPR001005 (CDD); IPR009057 (SUPERFAMILY)	F:GO:0003677	F:DNA binding
>QLOD02000001.1.	g3449.t1	probable serine/threonine-protein kinase Cx32, chloroplastic	428	20	0.0	86.28	2	F:GO:0016740; F:GO:0140096	F:transferase activity; F:catalytic activity, acting on a protein		EC:2.7.1	Transferring phosphorus-containing groups	IPR001245 (PFAM); G3DSA:1.10.510.10 (GENE3D); G3DSA:3.30.200.20 (GENE3D); mobidb-lite (MOBIDB_LITE); mobidb-lite (MOBIDB_LITE); mobidb-lite (MOBIDB_LITE); PTHR45621 (PANTHER); IPR000719 (PROSITE_PROFILES); cd14066 (CDD); IPR011009 (SUPERFAMILY)	P:GO:0006468; F:GO:0004672; F:GO:0005524	P:protein phosphorylation; F:protein kinase activity; F:ATP binding
>QLOD02000001.1.	g3454.t1	Zinc finger protein	253	20	2.30607E-19	61.08	4	P:GO:0006355; F:GO:0003677; F:GO:0003700; F:GO:0046872	P:regulation of DNA-templated transcription; F:DNA binding; F:DNA-binding transcription factor activity; F:metal ion binding				mobidb-lite (MOBIDB_LITE); mobidb-lite (MOBIDB_LITE); mobidb-lite (MOBIDB_LITE); mobidb-lite (MOBIDB_LITE); mobidb-lite (MOBIDB_LITE); mobidb-lite (MOBIDB_LITE); IPR013087 (PROSITE_PROFILES)	no GO terms	no GO terms
>QLOD02000001.1.	g3455.t1	ubiquitin domain-containing protein DSK2b-like isoform X2	553	20	0.0	82.53	2	F:GO:0003723; C:GO:0005634	F:RNA binding; C:nucleus				IPR000626 (PFAM); IPR015940 (PFAM); G3DSA:1.10.260.100 (GENE3D); G3DSA:1.10.8.10 (GENE3D); G3DSA:3.10.20.90 (GENE3D); mobidb-lite (MOBIDB_LITE); mobidb-lite (MOBIDB_LITE); mobidb-lite (MOBIDB_LITE); IPR015496 (PANTHER); IPR015940 (PROSITE_PROFILES); IPR000626 (PROSITE_PROFILES); cd16106 (CDD); cd14399 (CDD); IPR009060 (SUPERFAMILY); IPR029071 (SUPERFAMILY)	P:GO:0006508; P:GO:0006511; P:GO:0006807; P:GO:0008152; P:GO:0009056; P:GO:0009057; P:GO:0009987; P:GO:0019538; P:GO:0019538; P:GO:0019941; P:GO:0030163; P:GO:0030163; P:GO:0043170; P:GO:0043632; P:GO:0044237; P:GO:0044238; P:GO:0044248; P:GO:0044260; P:GO:0044265; P:GO:0051603; P:GO:0071704; P:GO:1901564; P:GO:1901565; P:GO:1901575; F:GO:0005488; F:GO:0005515; F:GO:0031593; F:GO:0140030; C:GO:00…	P:proteolysis; P:ubiquitin-dependent protein catabolic process; P:nitrogen compound metabolic process; P:metabolic process; P:catabolic process; P:macromolecule catabolic process; P:cellular process; P:protein metabolic process; P:protein metabolic process; P:modification-dependent protein catabolic process; P:protein catabolic process; P:protein catabolic process; P:macromolecule metabolic proce…
>QLOD02000001.1.	g3465.t1	basic endochitinase-like	267	20	1.59625E-126	83.11	5	P:GO:0005975; P:GO:0071554; P:GO:0098542; P:GO:1901135; F:GO:0016787	P:carbohydrate metabolic process; P:cell wall organization or biogenesis; P:defense response to other organism; P:carbohydrate derivative metabolic process; F:hydrolase activity		EC:3.2.1.14	Chitinase	IPR001002 (PRINTS); IPR036861 (G3DSA:3.30.60.GENE3D); IPR016283 (PIRSF); G3DSA:3.30.20.10 (GENE3D); IPR000726 (PFAM); IPR001002 (PFAM); G3DSA:1.10.530.10 (GENE3D); PTHR22595 (PANTHER); IPR001002 (PROSITE_PROFILES); cd06921 (CDD); cd00325 (CDD); IPR036861 (SUPERFAMILY); IPR023346 (SUPERFAMILY)	P:GO:0005975; P:GO:0006032; P:GO:0016998; F:GO:0004568; F:GO:0008061	P:carbohydrate metabolic process; P:chitin catabolic process; P:cell wall macromolecule catabolic process; F:chitinase activity; F:chitin binding
>QLOD02000001.1.	g3466.t1	NAC domain-containing protein 22	301	20	1.38105E-115	71.71	3	P:GO:0006355; F:GO:0003677; F:GO:0016740	P:regulation of DNA-templated transcription; F:DNA binding; F:transferase activity		EC:2	Transferases	IPR003441 (PFAM); IPR036093 (G3DSA:2.170.150.GENE3D); mobidb-lite (MOBIDB_LITE); PTHR31744 (PANTHER); IPR003441 (PROSITE_PROFILES); IPR036093 (SUPERFAMILY)	P:GO:0006355; F:GO:0003677	P:regulation of DNA-templated transcription; F:DNA binding
>QLOD02000001.1.	g3471.t1	hypothetical protein L1987_76446	258	10	3.73975e-34	78.88							no IPS match	no IPS match	no IPS match
>QLOD02000001.1.	g3474.t1	probable xyloglucan galactosyltransferase GT17	542	20	7.46321E-175	81.88	3	P:GO:0006486; F:GO:0016740; C:GO:0005794	P:protein glycosylation; F:transferase activity; C:Golgi apparatus		EC:2.4	Glycosyltransferases	IPR040911 (PFAM); IPR004263 (PANTHER)	P:GO:0006486; F:GO:0016757	P:protein glycosylation; F:glycosyltransferase activity
>QLOD02000001.1.	g3474.t1	probable xyloglucan galactosyltransferase GT17	542	20	7.46321E-175	81.88	3	P:GO:0006486; F:GO:0016740; C:GO:0005794	P:protein glycosylation; F:transferase activity; C:Golgi apparatus		EC:2.4	Glycosyltransferases	IPR040911 (PFAM); IPR004263 (PANTHER)	P:GO:0006486; F:GO:0016757	P:protein glycosylation; F:glycosyltransferase activity
>QLOD02000001.1.	g3476.t1	cation/H(+) antiporter 2-like isoform X1	825	20	0.0	73.4	1	P:GO:0055085	P:transmembrane transport				IPR006153 (PFAM); IPR038770 (G3DSA:1.20.1530.GENE3D); PTHR32468 (PANTHER)	P:GO:0006812; P:GO:0006885; P:GO:0042592; P:GO:0048878; P:GO:0050801; P:GO:0055067; P:GO:0055080; P:GO:0055085; P:GO:0065007; P:GO:0065008; P:GO:0098771; P:GO:1902600; F:GO:0015297; C:GO:0005622; C:GO:0005737; C:GO:0005773; C:GO:0005886; C:GO:0012505; C:GO:0016020; C:GO:0043226; C:GO:0043227; C:GO:0043229; C:GO:0043231; C:GO:0071944; C:GO:0110165	P:monoatomic cation transport; P:regulation of pH; P:homeostatic process; P:chemical homeostasis; P:monoatomic ion homeostasis; P:obsolete monovalent inorganic cation homeostasis; P:monoatomic cation homeostasis; P:transmembrane transport; P:biological regulation; P:regulation of biological quality; P:inorganic ion homeostasis; P:proton transmembrane transport; F:antiporter activity; C:intracellu…
>QLOD02000001.1.	g3491.t1	pre-rRNA-processing protein esf1	650	20	0.0	83.23	3	P:GO:0042254; F:GO:0003723; C:GO:0005730	P:ribosome biogenesis; F:RNA binding; C:nucleolus				IPR012580 (PFAM); mobidb-lite (MOBIDB_LITE); mobidb-lite (MOBIDB_LITE); mobidb-lite (MOBIDB_LITE); mobidb-lite (MOBIDB_LITE); mobidb-lite (MOBIDB_LITE); mobidb-lite (MOBIDB_LITE); mobidb-lite (MOBIDB_LITE); mobidb-lite (MOBIDB_LITE); mobidb-lite (MOBIDB_LITE); mobidb-lite (MOBIDB_LITE); mobidb-lite (MOBIDB_LITE); mobidb-lite (MOBIDB_LITE); mobidb-lite (MOBIDB_LITE); IPR039754 (PANTHER)	P:GO:0006139; P:GO:0006364; P:GO:0006396; P:GO:0006725; P:GO:0006807; P:GO:0008152; P:GO:0009987; P:GO:0010467; P:GO:0016070; P:GO:0016072; P:GO:0022613; P:GO:0034470; P:GO:0034641; P:GO:0034660; P:GO:0042254; P:GO:0043170; P:GO:0044085; P:GO:0044237; P:GO:0044238; P:GO:0046483; P:GO:0071704; P:GO:0071840; P:GO:0090304; P:GO:1901360; F:GO:0003676; F:GO:0003723; F:GO:0005488; F:GO:0097159; F:GO:19…	P:nucleobase-containing compound metabolic process; P:rRNA processing; P:RNA processing; P:cellular aromatic compound metabolic process; P:nitrogen compound metabolic process; P:metabolic process; P:cellular process; P:gene expression; P:RNA metabolic process; P:rRNA metabolic process; P:ribonucleoprotein complex biogenesis; P:ncRNA processing; P:cellular nitrogen compound metabolic process; P:nc…
>QLOD02000001.1.	g3494.t1	la-related protein 1C-like	732	20	1.22489E-114	69.95	1	F:GO:0003676	F:nucleic acid binding				IPR036388 (G3DSA:1.10.10.GENE3D); IPR006630 (PFAM); mobidb-lite (MOBIDB_LITE); mobidb-lite (MOBIDB_LITE); mobidb-lite (MOBIDB_LITE); mobidb-lite (MOBIDB_LITE); mobidb-lite (MOBIDB_LITE); IPR045180 (PANTHER); IPR006630 (PROSITE_PROFILES); cd07323 (CDD); IPR036390 (SUPERFAMILY)	F:GO:0003676; F:GO:0003723; F:GO:0005488; F:GO:0097159; F:GO:1901363	F:nucleic acid binding; F:RNA binding; F:binding; F:organic cyclic compound binding; F:heterocyclic compound binding
>QLOD02000001.1.	g3508.t1	Protein FREE1	365	20	1.75068E-88	71.61	3	P:GO:0016192; P:GO:0061024; C:GO:0005768	P:vesicle-mediated transport; P:membrane organization; C:endosome				IPR011993 (G3DSA:2.30.29.GENE3D); mobidb-lite (MOBIDB_LITE); mobidb-lite (MOBIDB_LITE); mobidb-lite (MOBIDB_LITE); mobidb-lite (MOBIDB_LITE); IPR045893 (PANTHER); cd00934 (CDD)	P:GO:0006810; P:GO:0006900; P:GO:0006996; P:GO:0007032; P:GO:0009987; P:GO:0010256; P:GO:0016043; P:GO:0016050; P:GO:0016192; P:GO:0022607; P:GO:0036258; P:GO:0044085; P:GO:0051179; P:GO:0051234; P:GO:0061024; P:GO:0070925; P:GO:0071840; F:GO:0005488; F:GO:0005515; F:GO:0043130; C:GO:0000813; C:GO:0005622; C:GO:0005737; C:GO:0005768; C:GO:0005770; C:GO:0005773; C:GO:0005886; C:GO:0010008; C:GO:00…	P:transport; P:vesicle budding from membrane; P:organelle organization; P:endosome organization; P:cellular process; P:endomembrane system organization; P:cellular component organization; P:vesicle organization; P:vesicle-mediated transport; P:cellular component assembly; P:multivesicular body assembly; P:cellular component biogenesis; P:localization; P:establishment of localization; P:membrane o…
>QLOD02000001.1.	g3536.t1	vacuolar protein 8	653	20	0.0	84.55	1	P:GO:0023052	P:signaling				IPR011989 (G3DSA:1.25.10.GENE3D); IPR036537 (G3DSA:1.20.930.GENE3D); IPR011989 (G3DSA:1.25.10.GENE3D); mobidb-lite (MOBIDB_LITE); mobidb-lite (MOBIDB_LITE); PTHR46168 (PANTHER); IPR016024 (SUPERFAMILY)	P:GO:0007166	P:cell surface receptor signaling pathway
>QLOD02000001.1.	g3538.t1	glycine-rich protein 2-like	245	20	6.88843E-40	90.15	1	F:GO:0016491	F:oxidoreductase activity		EC:1.18.1.2	Ferredoxin--NADP(+) reductase	IPR002059 (PRINTS); IPR002059 (PFAM); G3DSA:4.10.60.10 (GENE3D); IPR001878 (PFAM); IPR012340 (G3DSA:2.40.50.GENE3D); G3DSA:4.10.60.10 (GENE3D); PTHR46565 (PANTHER); IPR001878 (PROSITE_PROFILES); IPR002059 (PROSITE_PROFILES); IPR001878 (PROSITE_PROFILES); IPR001878 (PROSITE_PROFILES); IPR001878 (PROSITE_PROFILES); IPR002059 (CDD); IPR012340 (SUPERFAMILY); IPR036875 (SUPERFAMILY); IPR036875 (SUPERF…	F:GO:0003676; F:GO:0008270	F:nucleic acid binding; F:zinc ion binding
>QLOD02000001.1.	g3554.t1	---NA---	111										mobidb-lite (MOBIDB_LITE); mobidb-lite (MOBIDB_LITE)	no GO terms	no GO terms
>QLOD02000001.1.	g3561.t1	Kinesin-like protein KIN-7F	603	20	0.0	68.61	4	P:GO:0007018; F:GO:0003774; F:GO:0008092; F:GO:0140657	P:microtubule-based movement; F:cytoskeletal motor activity; F:cytoskeletal protein binding; F:ATP-dependent activity				IPR021881 (PFAM); IPR027640 (PANTHER)	P:GO:0007018; F:GO:0003777	P:microtubule-based movement; F:microtubule motor activity
>QLOD02000001.1.	g3572.t1		1503										IPR036128 (G3DSA:3.90.70.GENE3D); G3DSA:4.10.1000.10 (GENE3D); IPR004343 (PFAM); IPR036885 (G3DSA:1.10.245.GENE3D); IPR003169 (PFAM); IPR003121 (PFAM); IPR035445 (G3DSA:3.30.1490.GENE3D); mobidb-lite (MOBIDB_LITE); mobidb-lite (MOBIDB_LITE); mobidb-lite (MOBIDB_LITE); mobidb-lite (MOBIDB_LITE); mobidb-lite (MOBIDB_LITE); mobidb-lite (MOBIDB_LITE); mobidb-lite (MOBIDB_LITE); mobidb-lite (MOBIDB_LI…	F:GO:0003677; F:GO:0005515; F:GO:0046872	F:DNA binding; F:protein binding; F:metal ion binding
>QLOD02000001.1.	g3578.t1	GATA transcription factor 5-like	380	10	1.5492e-81	70.02	3	P:GO:0006355; F:GO:0008270; F:GO:0043565	P:regulation of DNA-templated transcription; F:zinc ion binding; F:sequence-specific DNA binding				IPR013088 (G3DSA:3.30.50.GENE3D); IPR000679 (PFAM); mobidb-lite (MOBIDB_LITE); mobidb-lite (MOBIDB_LITE); mobidb-lite (MOBIDB_LITE); mobidb-lite (MOBIDB_LITE); PTHR45658 (PANTHER); IPR000679 (PROSITE_PROFILES); IPR000679 (CDD); SSF57716 (SUPERFAMILY)	P:GO:0006355; F:GO:0008270; F:GO:0043565	P:regulation of DNA-templated transcription; F:zinc ion binding; F:sequence-specific DNA binding
>QLOD02000001.1.	g3585.t1	probable methyltransferase PMT27	1092	20	0.0	88.49	1	F:GO:0016740	F:transferase activity		EC:2.1.1	Transferring one-carbon groups	IPR029063 (G3DSA:3.40.50.GENE3D); IPR004159 (PFAM); mobidb-lite (MOBIDB_LITE); mobidb-lite (MOBIDB_LITE); mobidb-lite (MOBIDB_LITE); mobidb-lite (MOBIDB_LITE); mobidb-lite (MOBIDB_LITE); mobidb-lite (MOBIDB_LITE); mobidb-lite (MOBIDB_LITE); mobidb-lite (MOBIDB_LITE); mobidb-lite (MOBIDB_LITE); mobidb-lite (MOBIDB_LITE); mobidb-lite (MOBIDB_LITE); mobidb-lite (MOBIDB_LITE); mobidb-lite (MOBIDB_LIT…	F:GO:0008168; C:GO:0005622; C:GO:0005737; C:GO:0005768; C:GO:0005773; C:GO:0005794; C:GO:0005802; C:GO:0005886; C:GO:0012505; C:GO:0016020; C:GO:0031410; C:GO:0031982; C:GO:0031984; C:GO:0043226; C:GO:0043227; C:GO:0043229; C:GO:0043231; C:GO:0071944; C:GO:0097708; C:GO:0098791; C:GO:0110165	F:methyltransferase activity; C:intracellular anatomical structure; C:cytoplasm; C:endosome; C:vacuole; C:Golgi apparatus; C:trans-Golgi network; C:plasma membrane; C:endomembrane system; C:membrane; C:cytoplasmic vesicle; C:vesicle; C:organelle subcompartment; C:organelle; C:membrane-bounded organelle; C:intracellular organelle; C:intracellular membrane-bounded organelle; C:cell periphery; C:int…
>QLOD02000001.1.	g3586.t1	protein SHORT INTERNODES	323	20	1.35936E-88	70.0	3	P:GO:0006355; F:GO:0003677; C:GO:0005634	P:regulation of DNA-templated transcription; F:DNA binding; C:nucleus				IPR006510 (TIGRFAM); IPR006511 (TIGRFAM); PF05142 (PFAM); mobidb-lite (MOBIDB_LITE); mobidb-lite (MOBIDB_LITE); mobidb-lite (MOBIDB_LITE); mobidb-lite (MOBIDB_LITE); mobidb-lite (MOBIDB_LITE); IPR007818 (PANTHER)	P:GO:0006139; P:GO:0006351; P:GO:0006355; P:GO:0006725; P:GO:0006807; P:GO:0008152; P:GO:0009058; P:GO:0009059; P:GO:0009889; P:GO:0009891; P:GO:0009893; P:GO:0009987; P:GO:0010467; P:GO:0010468; P:GO:0010556; P:GO:0010557; P:GO:0010604; P:GO:0016070; P:GO:0018130; P:GO:0019219; P:GO:0019222; P:GO:0019438; P:GO:0031323; P:GO:0031325; P:GO:0031326; P:GO:0031328; P:GO:0032774; P:GO:0034641; P:GO:00…	P:nucleobase-containing compound metabolic process; P:DNA-templated transcription; P:regulation of DNA-templated transcription; P:cellular aromatic compound metabolic process; P:nitrogen compound metabolic process; P:metabolic process; P:biosynthetic process; P:macromolecule biosynthetic process; P:regulation of biosynthetic process; P:positive regulation of biosynthetic process; P:positive regul…
>QLOD02000001.1.	g3604.t1	UBN2 domain-containing	343	20	1.01098E-29	59.42	3	P:GO:0015074; F:GO:0003676; F:GO:0008270	P:DNA integration; F:nucleic acid binding; F:zinc ion binding				G3DSA:4.10.60.10 (GENE3D); mobidb-lite (MOBIDB_LITE); mobidb-lite (MOBIDB_LITE); IPR001878 (PROSITE_PROFILES); IPR036875 (SUPERFAMILY)	F:GO:0003676; F:GO:0008270	F:nucleic acid binding; F:zinc ion binding
>QLOD02000001.1.	g3620.t1	GTPase ERA-like, chloroplastic	220	20	2.03037E-8	86.85	1	F:GO:0003723	F:RNA binding				mobidb-lite (MOBIDB_LITE); mobidb-lite (MOBIDB_LITE)	no GO terms	no GO terms
>QLOD02000001.1.	g3628.t1	hypothetical protein F0562_006406	125	20	1.18166e-18	62.46							mobidb-lite (MOBIDB_LITE)	no GO terms	no GO terms
>QLOD02000001.1.	g3638.t1	DNA glycosylase superfamily protein	420	20	1.77907e-159	82.31	5	P:GO:0006281; F:GO:0003677; F:GO:0016787; F:GO:0140097; C:GO:0005634	P:DNA repair; F:DNA binding; F:hydrolase activity; F:catalytic activity, acting on DNA; C:nucleus		EC:3.2.2.21; EC:3.2.2.20	DNA-3-methyladenine glycosylase II; DNA-3-methyladenine glycosylase I	IPR003265 (PFAM); G3DSA:1.10.1670.40 (GENE3D); G3DSA:1.10.340.30 (GENE3D); mobidb-lite (MOBIDB_LITE); mobidb-lite (MOBIDB_LITE); mobidb-lite (MOBIDB_LITE); PTHR43003 (PANTHER); IPR003265 (CDD); IPR011257 (SUPERFAMILY)	P:GO:0006139; P:GO:0006259; P:GO:0006281; P:GO:0006284; P:GO:0006725; P:GO:0006807; P:GO:0006950; P:GO:0006974; P:GO:0008152; P:GO:0009987; P:GO:0033554; P:GO:0034641; P:GO:0043170; P:GO:0043412; P:GO:0044237; P:GO:0044238; P:GO:0044260; P:GO:0046483; P:GO:0050896; P:GO:0051716; P:GO:0071704; P:GO:0090304; P:GO:1901360; F:GO:0003676; F:GO:0003677; F:GO:0003684; F:GO:0003824; F:GO:0005488; F:GO:00…	P:nucleobase-containing compound metabolic process; P:DNA metabolic process; P:DNA repair; P:base-excision repair; P:cellular aromatic compound metabolic process; P:nitrogen compound metabolic process; P:response to stress; P:DNA damage response; P:metabolic process; P:cellular process; P:cellular response to stress; P:cellular nitrogen compound metabolic process; P:macromolecule metabolic proces…
>QLOD02000001.1.	g3638.t1	hypothetical protein F0562_006406	125	20	1.16481E-23	62.46							mobidb-lite (MOBIDB_LITE)	no GO terms	no GO terms
>QLOD02000001.1.	g3668.t1	uncharacterized protein LOC127904285	1127	10	7.65265e-85	49.3	7	P:GO:0015074; P:GO:0055085; F:GO:0003676; F:GO:0022857; C:GO:0016020; C:GO:0016020; C:GO:0043227	P:DNA integration; P:transmembrane transport; F:nucleic acid binding; F:transmembrane transporter activity; C:membrane; C:membrane; C:membrane-bounded organelle				IPR036397 (G3DSA:3.30.420.GENE3D); IPR021109 (G3DSA:2.40.70.GENE3D); G3DSA:1.10.340.70 (GENE3D); IPR041588 (PFAM); PF08284 (PFAM); IPR041373 (PFAM); IPR043128 (G3DSA:3.30.70.GENE3D); mobidb-lite (MOBIDB_LITE); mobidb-lite (MOBIDB_LITE); mobidb-lite (MOBIDB_LITE); PTHR47266 (PANTHER); cd09274 (CDD); cd01647 (CDD); cd00303 (CDD); IPR012337 (SUPERFAMILY); IPR043502 (SUPERFAMILY)	F:GO:0003676	F:nucleic acid binding
>QLOD02000001.1.	g3682.t1	BEL1-like homeodomain protein 2	781	20	0.0	70.33	3	P:GO:0006355; F:GO:0003677; F:GO:0140110	P:regulation of DNA-templated transcription; F:DNA binding; F:transcription regulator activity				IPR006563 (PFAM); G3DSA:1.10.10.60 (GENE3D); IPR008422 (PFAM); mobidb-lite (MOBIDB_LITE); mobidb-lite (MOBIDB_LITE); mobidb-lite (MOBIDB_LITE); mobidb-lite (MOBIDB_LITE); mobidb-lite (MOBIDB_LITE); mobidb-lite (MOBIDB_LITE); mobidb-lite (MOBIDB_LITE); mobidb-lite (MOBIDB_LITE); mobidb-lite (MOBIDB_LITE); mobidb-lite (MOBIDB_LITE); mobidb-lite (MOBIDB_LITE); PTHR11850 (PANTHER); IPR001356 (PROSITE…	P:GO:0006139; P:GO:0006351; P:GO:0006355; P:GO:0006357; P:GO:0006366; P:GO:0006725; P:GO:0006807; P:GO:0008152; P:GO:0009058; P:GO:0009059; P:GO:0009889; P:GO:0009987; P:GO:0010467; P:GO:0010468; P:GO:0010556; P:GO:0016070; P:GO:0018130; P:GO:0019219; P:GO:0019222; P:GO:0019438; P:GO:0031323; P:GO:0031326; P:GO:0032774; P:GO:0034641; P:GO:0034645; P:GO:0034654; P:GO:0043170; P:GO:0044237; P:GO:00…	P:nucleobase-containing compound metabolic process; P:DNA-templated transcription; P:regulation of DNA-templated transcription; P:regulation of transcription by RNA polymerase II; P:transcription by RNA polymerase II; P:cellular aromatic compound metabolic process; P:nitrogen compound metabolic process; P:metabolic process; P:biosynthetic process; P:macromolecule biosynthetic process; P:regulatio…
>QLOD02000001.1.	g3682.t1	BEL1-like homeodomain protein 2	781	20	0.0	70.33	3	P:GO:0006355; F:GO:0003677; F:GO:0140110	P:regulation of DNA-templated transcription; F:DNA binding; F:transcription regulator activity				IPR006563 (PFAM); G3DSA:1.10.10.60 (GENE3D); IPR008422 (PFAM); mobidb-lite (MOBIDB_LITE); mobidb-lite (MOBIDB_LITE); mobidb-lite (MOBIDB_LITE); mobidb-lite (MOBIDB_LITE); mobidb-lite (MOBIDB_LITE); mobidb-lite (MOBIDB_LITE); mobidb-lite (MOBIDB_LITE); mobidb-lite (MOBIDB_LITE); mobidb-lite (MOBIDB_LITE); mobidb-lite (MOBIDB_LITE); mobidb-lite (MOBIDB_LITE); PTHR11850 (PANTHER); IPR001356 (PROSITE…	P:GO:0006139; P:GO:0006351; P:GO:0006355; P:GO:0006357; P:GO:0006366; P:GO:0006725; P:GO:0006807; P:GO:0008152; P:GO:0009058; P:GO:0009059; P:GO:0009889; P:GO:0009987; P:GO:0010467; P:GO:0010468; P:GO:0010556; P:GO:0016070; P:GO:0018130; P:GO:0019219; P:GO:0019222; P:GO:0019438; P:GO:0031323; P:GO:0031326; P:GO:0032774; P:GO:0034641; P:GO:0034645; P:GO:0034654; P:GO:0043170; P:GO:0044237; P:GO:00…	P:nucleobase-containing compound metabolic process; P:DNA-templated transcription; P:regulation of DNA-templated transcription; P:regulation of transcription by RNA polymerase II; P:transcription by RNA polymerase II; P:cellular aromatic compound metabolic process; P:nitrogen compound metabolic process; P:metabolic process; P:biosynthetic process; P:macromolecule biosynthetic process; P:regulatio…
>QLOD02000001.1.	g3689.t1	BTB/POZ domain-containing protein At5g66560	637	20	0.0	79.43	1	P:GO:0016567	P:protein ubiquitination				IPR000210 (PFAM); IPR027356 (PFAM); IPR011333 (G3DSA:3.30.710.GENE3D); mobidb-lite (MOBIDB_LITE); mobidb-lite (MOBIDB_LITE); mobidb-lite (MOBIDB_LITE); IPR043454 (PANTHER); IPR027356 (PROSITE_PROFILES); IPR000210 (PROSITE_PROFILES); IPR011333 (SUPERFAMILY)	F:GO:0005515	F:protein binding
>QLOD02000001.1.	g3710.t1	B3 domain-containing transcription factor VRN1-like	383	20	1.31538E-83	56.92	2	F:GO:0003677; C:GO:0005634	F:DNA binding; C:nucleus				IPR015300 (G3DSA:2.40.330.GENE3D); IPR003340 (PFAM); IPR015300 (G3DSA:2.40.330.GENE3D); mobidb-lite (MOBIDB_LITE); PTHR31920 (PANTHER); IPR003340 (PROSITE_PROFILES); IPR003340 (CDD); IPR003340 (CDD); IPR015300 (SUPERFAMILY); IPR015300 (SUPERFAMILY)	F:GO:0003677	F:DNA binding
>QLOD02000001.1.	g3721.t1	dof zinc finger protein DOF2.4-like	336	20	2.17308E-80	65.0	4	P:GO:0006355; F:GO:0003677; F:GO:0003700; C:GO:0005634	P:regulation of DNA-templated transcription; F:DNA binding; F:DNA-binding transcription factor activity; C:nucleus				IPR003851 (PFAM); mobidb-lite (MOBIDB_LITE); mobidb-lite (MOBIDB_LITE); mobidb-lite (MOBIDB_LITE); IPR045174 (PANTHER); IPR003851 (PROSITE_PROFILES)	P:GO:0006355; F:GO:0003677; F:GO:0003700	P:regulation of DNA-templated transcription; F:DNA binding; F:DNA-binding transcription factor activity
>QLOD02000001.1.	g3721.t1	dof zinc finger protein DOF2.4-like	336	20	2.17308E-80	65.0	4	P:GO:0006355; F:GO:0003677; F:GO:0003700; C:GO:0005634	P:regulation of DNA-templated transcription; F:DNA binding; F:DNA-binding transcription factor activity; C:nucleus				IPR003851 (PFAM); mobidb-lite (MOBIDB_LITE); mobidb-lite (MOBIDB_LITE); mobidb-lite (MOBIDB_LITE); IPR045174 (PANTHER); IPR003851 (PROSITE_PROFILES)	P:GO:0006355; F:GO:0003677; F:GO:0003700	P:regulation of DNA-templated transcription; F:DNA binding; F:DNA-binding transcription factor activity
>QLOD02000001.1.	g3741.t1	Protein WEAK CHLOROPLAST MOVEMENT UNDER BLUE LIGHT 1	344	10	4.6183e-117	75.77	3	P:GO:0006629; F:GO:0016787; F:GO:0045735	P:lipid metabolic process; F:hydrolase activity; F:nutrient reservoir activity		EC:3.1	Acting on ester bonds	IPR008545 (PFAM); mobidb-lite (MOBIDB_LITE); mobidb-lite (MOBIDB_LITE); mobidb-lite (MOBIDB_LITE); mobidb-lite (MOBIDB_LITE); PTHR32054 (PANTHER)	no GO terms	no GO terms
>QLOD02000001.1.	g3758.t1	B3 domain-containing protein Os01g0234100-like	556	20	0.0	74.0	2	F:GO:0003677; C:GO:0005634	F:DNA binding; C:nucleus				IPR003340 (PFAM); IPR015300 (G3DSA:2.40.330.GENE3D); mobidb-lite (MOBIDB_LITE); mobidb-lite (MOBIDB_LITE); mobidb-lite (MOBIDB_LITE); mobidb-lite (MOBIDB_LITE); mobidb-lite (MOBIDB_LITE); IPR044837 (PANTHER); IPR003340 (PROSITE_PROFILES); IPR003340 (CDD); IPR015300 (SUPERFAMILY)	F:GO:0003677	F:DNA binding
>QLOD02000001.1.	g3793.t1	Leucine-rich repeat protein	498	10	2.59504e-165	75.1	2	P:GO:0006399; F:GO:0016491	P:tRNA metabolic process; F:oxidoreductase activity		EC:1	Oxidoreductases	PR01217 (PRINTS); IPR032675 (G3DSA:3.80.10.GENE3D); mobidb-lite (MOBIDB_LITE); mobidb-lite (MOBIDB_LITE); mobidb-lite (MOBIDB_LITE); PTHR32093 (PANTHER); SSF52058 (SUPERFAMILY)	no GO terms	no GO terms
>QLOD02000001.1.	g3803.t1	transcription factor MYB44	339	20	3.22584E-117	70.83	1	P:GO:0006355	P:regulation of DNA-templated transcription				G3DSA:1.10.10.60 (GENE3D); G3DSA:1.10.10.60 (GENE3D); PF13921 (PFAM); mobidb-lite (MOBIDB_LITE); mobidb-lite (MOBIDB_LITE); mobidb-lite (MOBIDB_LITE); PTHR45614 (PANTHER); IPR017930 (PROSITE_PROFILES); IPR001005 (PROSITE_PROFILES); IPR017930 (PROSITE_PROFILES); IPR001005 (PROSITE_PROFILES); IPR001005 (CDD); IPR001005 (CDD); IPR009057 (SUPERFAMILY)	P:GO:0006139; P:GO:0006351; P:GO:0006355; P:GO:0006725; P:GO:0006807; P:GO:0008152; P:GO:0009058; P:GO:0009059; P:GO:0009889; P:GO:0009987; P:GO:0010467; P:GO:0010468; P:GO:0010556; P:GO:0016070; P:GO:0018130; P:GO:0019219; P:GO:0019222; P:GO:0019438; P:GO:0031323; P:GO:0031326; P:GO:0032774; P:GO:0034641; P:GO:0034645; P:GO:0034654; P:GO:0043170; P:GO:0044237; P:GO:0044238; P:GO:0044249; P:GO:00…	P:nucleobase-containing compound metabolic process; P:DNA-templated transcription; P:regulation of DNA-templated transcription; P:cellular aromatic compound metabolic process; P:nitrogen compound metabolic process; P:metabolic process; P:biosynthetic process; P:macromolecule biosynthetic process; P:regulation of biosynthetic process; P:cellular process; P:gene expression; P:regulation of gene exp…
>QLOD02000001.1.	g3812.t1	zinc finger protein 7-like	231	20	2.9369E-62	65.56							G3DSA:3.30.160.60 (GENE3D); mobidb-lite (MOBIDB_LITE); mobidb-lite (MOBIDB_LITE); mobidb-lite (MOBIDB_LITE); mobidb-lite (MOBIDB_LITE); PTHR47593 (PANTHER); IPR013087 (PROSITE_PROFILES); IPR036236 (SUPERFAMILY)	no GO terms	no GO terms
>QLOD02000001.1.	g3812.t1	zinc finger protein 7-like	231	20	2.9369E-62	65.56							G3DSA:3.30.160.60 (GENE3D); mobidb-lite (MOBIDB_LITE); mobidb-lite (MOBIDB_LITE); mobidb-lite (MOBIDB_LITE); mobidb-lite (MOBIDB_LITE); PTHR47593 (PANTHER); IPR013087 (PROSITE_PROFILES); IPR036236 (SUPERFAMILY)	no GO terms	no GO terms
>QLOD02000001.1.	g3824.t1	Membrane-associated kinase regulator	267	20	1.08212E-41	53.74	2	P:GO:0016310; F:GO:0016301	P:phosphorylation; F:kinase activity				mobidb-lite (MOBIDB_LITE); mobidb-lite (MOBIDB_LITE); mobidb-lite (MOBIDB_LITE); mobidb-lite (MOBIDB_LITE); mobidb-lite (MOBIDB_LITE); PTHR33922 (PANTHER)	no GO terms	no GO terms
>QLOD02000001.1.	g3838.t1	BTB/POZ domain-containing protein SR1IP1	668	20	0.0	87.05	1	P:GO:0016567	P:protein ubiquitination				IPR027356 (PFAM); IPR011333 (G3DSA:3.30.710.GENE3D); IPR000210 (PFAM); mobidb-lite (MOBIDB_LITE); mobidb-lite (MOBIDB_LITE); mobidb-lite (MOBIDB_LITE); IPR043454 (PANTHER); IPR027356 (PROSITE_PROFILES); IPR000210 (PROSITE_PROFILES); IPR011333 (SUPERFAMILY)	F:GO:0005515	F:protein binding
>QLOD02000001.1.	g3845.t1	Chaperone protein DnaJ	496	10	5.70327e-172	67.97							IPR001623 (PRINTS); IPR036869 (G3DSA:1.10.287.GENE3D); IPR001623 (PFAM); PTHR45286 (PANTHER); IPR001623 (PROSITE_PROFILES); IPR001623 (CDD); IPR036869 (SUPERFAMILY)	no GO terms	no GO terms
>QLOD02000001.1.	g3858.t1	protein SHORT-ROOT-like	501	20	0.0	84.23	6	P:GO:0000278; P:GO:0006355; P:GO:0048856; F:GO:0003677; F:GO:0140110; C:GO:0005634	P:mitotic cell cycle; P:regulation of DNA-templated transcription; P:anatomical structure development; F:DNA binding; F:transcription regulator activity; C:nucleus				IPR005202 (PFAM); mobidb-lite (MOBIDB_LITE); mobidb-lite (MOBIDB_LITE); mobidb-lite (MOBIDB_LITE); IPR005202 (PANTHER); IPR005202 (PROSITE_PROFILES)	P:GO:0000278; P:GO:0000280; P:GO:0006139; P:GO:0006351; P:GO:0006355; P:GO:0006725; P:GO:0006807; P:GO:0006996; P:GO:0007049; P:GO:0007275; P:GO:0007346; P:GO:0007389; P:GO:0008152; P:GO:0009058; P:GO:0009059; P:GO:0009889; P:GO:0009987; P:GO:0010467; P:GO:0010468; P:GO:0010556; P:GO:0016043; P:GO:0016070; P:GO:0018130; P:GO:0019219; P:GO:0019222; P:GO:0019438; P:GO:0022402; P:GO:0031323; P:GO:00…	P:mitotic cell cycle; P:nuclear division; P:nucleobase-containing compound metabolic process; P:DNA-templated transcription; P:regulation of DNA-templated transcription; P:cellular aromatic compound metabolic process; P:nitrogen compound metabolic process; P:organelle organization; P:cell cycle; P:multicellular organism development; P:regulation of mitotic cell cycle; P:pattern specification proc…
>QLOD02000001.1.	g3911.t1	ATP-dependent 6-phosphofructokinase	356	20	7.79334E-132	68.63	3	P:GO:0016310; F:GO:0016301; F:GO:0016829	P:phosphorylation; F:kinase activity; F:lyase activity				PTHR32011 (PANTHER)	no GO terms	no GO terms
>QLOD02000001.1.	g3919.t1	transcription factor bHLH93-like	379	10	9.93139e-103	74.17	2	F:GO:0046983; C:GO:0005634	F:protein dimerization activity; C:nucleus				IPR011598 (PFAM); IPR036638 (G3DSA:4.10.280.GENE3D); PTHR31945 (PANTHER); IPR011598 (PROSITE_PROFILES); IPR036638 (SUPERFAMILY)	P:GO:0006139; P:GO:0006351; P:GO:0006355; P:GO:0006725; P:GO:0006807; P:GO:0008152; P:GO:0009058; P:GO:0009059; P:GO:0009889; P:GO:0009987; P:GO:0010467; P:GO:0010468; P:GO:0010556; P:GO:0016070; P:GO:0018130; P:GO:0019219; P:GO:0019222; P:GO:0019438; P:GO:0031323; P:GO:0031326; P:GO:0032774; P:GO:0034641; P:GO:0034645; P:GO:0034654; P:GO:0043170; P:GO:0044237; P:GO:0044238; P:GO:0044249; P:GO:00…	P:nucleobase-containing compound metabolic process; P:DNA-templated transcription; P:regulation of DNA-templated transcription; P:cellular aromatic compound metabolic process; P:nitrogen compound metabolic process; P:metabolic process; P:biosynthetic process; P:macromolecule biosynthetic process; P:regulation of biosynthetic process; P:cellular process; P:gene expression; P:regulation of gene exp…
>QLOD02000001.1.	g3943.t1	probable calcium-binding protein CML18	167	20	4.27315E-78	82.38	1	F:GO:0005509	F:calcium ion binding				G3DSA:1.10.238.10 (GENE3D); IPR002048 (PFAM); G3DSA:1.10.238.10 (GENE3D); mobidb-lite (MOBIDB_LITE); PTHR10891 (PANTHER); IPR002048 (PROSITE_PROFILES); IPR002048 (PROSITE_PROFILES); IPR002048 (PROSITE_PROFILES); IPR002048 (PROSITE_PROFILES); IPR002048 (CDD); IPR002048 (CDD); IPR011992 (SUPERFAMILY)	F:GO:0005509	F:calcium ion binding
>QLOD02000001.1.	g3956.t1	Uncharacterized protein LOK49_LG01G03031	183	20	4.17332E-62	75.64							IPR025322 (PFAM); PTHR33148 (PANTHER)	no GO terms	no GO terms
>QLOD02000001.1.	g3957.t1	transcription repressor MYB4-like	235	20	3.66531E-101	73.66	1	F:GO:0003677	F:DNA binding				IPR001005 (PFAM); G3DSA:1.10.10.60 (GENE3D); G3DSA:1.10.10.60 (GENE3D); PTHR47999 (PANTHER); IPR017930 (PROSITE_PROFILES); IPR017930 (PROSITE_PROFILES); IPR001005 (PROSITE_PROFILES); IPR001005 (PROSITE_PROFILES); IPR001005 (CDD); IPR001005 (CDD); IPR009057 (SUPERFAMILY)	no GO terms	no GO terms
>QLOD02000001.1.	g4022.t1	hypothetical protein Acr_27g0006920	166	1	3.114E-4	44.53							no IPS match	no IPS match	no IPS match
>QLOD02000001.1.	g4024.t1	KH domain-containing protein	689	10	0.0	80.44	1	F:GO:0003723	F:RNA binding				IPR036612 (G3DSA:3.30.1370.GENE3D); G3DSA:3.30.310.210 (GENE3D); IPR004088 (PFAM); IPR036612 (G3DSA:3.30.1370.GENE3D); mobidb-lite (MOBIDB_LITE); mobidb-lite (MOBIDB_LITE); mobidb-lite (MOBIDB_LITE); mobidb-lite (MOBIDB_LITE); mobidb-lite (MOBIDB_LITE); PTHR10288 (PANTHER); PS50084 (PROSITE_PROFILES); PS50084 (PROSITE_PROFILES); PS50084 (PROSITE_PROFILES); PS50084 (PROSITE_PROFILES); cd22460 (CDD…	P:GO:0008152; P:GO:0010467; P:GO:0010468; P:GO:0019222; P:GO:0043170; P:GO:0050789; P:GO:0060255; P:GO:0065007; P:GO:0071704; F:GO:0003676; F:GO:0003723; F:GO:0003729; F:GO:0005488; F:GO:0097159; F:GO:1901363; C:GO:0005622; C:GO:0005634; C:GO:0005737; C:GO:0016020; C:GO:0043226; C:GO:0043227; C:GO:0043229; C:GO:0043231; C:GO:0110165	P:metabolic process; P:gene expression; P:regulation of gene expression; P:regulation of metabolic process; P:macromolecule metabolic process; P:regulation of biological process; P:regulation of macromolecule metabolic process; P:biological regulation; P:organic substance metabolic process; F:nucleic acid binding; F:RNA binding; F:mRNA binding; F:binding; F:organic cyclic compound binding; F:hete…
>QLOD02000001.1.	g4036.t1	Transcription factor CYCLOIDEA	320	10	3.29796e-35	62.76	2	P:GO:0006355; F:GO:0003700	P:regulation of DNA-templated transcription; F:DNA-binding transcription factor activity				IPR017887 (PFAM); mobidb-lite (MOBIDB_LITE); mobidb-lite (MOBIDB_LITE); IPR005333 (PANTHER); IPR017888 (PROSITE_PROFILES); IPR017887 (PROSITE_PROFILES)	P:GO:0001763; P:GO:0007275; P:GO:0009653; P:GO:0022603; P:GO:0032501; P:GO:0032502; P:GO:0048367; P:GO:0048646; P:GO:0048731; P:GO:0048856; P:GO:0050789; P:GO:0050793; P:GO:0051239; P:GO:0065007; F:GO:0000976; F:GO:0001067; F:GO:0003676; F:GO:0003677; F:GO:0003690; F:GO:0003700; F:GO:0005488; F:GO:0043565; F:GO:0097159; F:GO:0140110; F:GO:1901363; F:GO:1990837; C:GO:0005622; C:GO:0005634; C:GO:00…	P:morphogenesis of a branching structure; P:multicellular organism development; P:anatomical structure morphogenesis; P:regulation of anatomical structure morphogenesis; P:multicellular organismal process; P:developmental process; P:shoot system development; P:anatomical structure formation involved in morphogenesis; P:system development; P:anatomical structure development; P:regulation of biolog…
>QLOD02000001.1.	g4045.t1	Cinnamoyl-CoA reductase-like SNL6	371	20	1.20056E-180	82.61	2	P:GO:0006629; F:GO:0016491	P:lipid metabolic process; F:oxidoreductase activity		EC:1.1.1.145	3-beta-hydroxy-Delta(5)-steroid dehydrogenase	G3DSA:3.40.50.720 (GENE3D); IPR002225 (PFAM); PTHR10366 (PANTHER); IPR036291 (SUPERFAMILY)	P:GO:0006694; F:GO:0003824; F:GO:0003854; F:GO:0016491; F:GO:0016616	P:steroid biosynthetic process; F:catalytic activity; F:3-beta-hydroxy-delta5-steroid dehydrogenase activity; F:oxidoreductase activity; F:oxidoreductase activity, acting on the CH-OH group of donors, NAD or NADP as acceptor
>QLOD02000001.1.	g4052.t1	Protein trichome birefringence-like 19	515	20	0.0	87.8	2	F:GO:0016740; C:GO:0005794	F:transferase activity; C:Golgi apparatus		EC:2.3.1	Acyltransferases	IPR025846 (PFAM); IPR026057 (PFAM); IPR029962 (PANTHER)	F:GO:0003824; F:GO:0008374; F:GO:0016407; F:GO:0016413; F:GO:0016740; F:GO:0016746; F:GO:0016747; C:GO:0005622; C:GO:0005737; C:GO:0005773; C:GO:0005794; C:GO:0005886; C:GO:0012505; C:GO:0016020; C:GO:0043226; C:GO:0043227; C:GO:0043229; C:GO:0043231; C:GO:0071944; C:GO:0110165	F:catalytic activity; F:O-acyltransferase activity; F:acetyltransferase activity; F:O-acetyltransferase activity; F:transferase activity; F:acyltransferase activity; F:acyltransferase activity, transferring groups other than amino-acyl groups; C:intracellular anatomical structure; C:cytoplasm; C:vacuole; C:Golgi apparatus; C:plasma membrane; C:endomembrane system; C:membrane; C:organelle; C:membr…
>QLOD02000001.1.	g4056.t1	proline dehydrogenase 2, mitochondrial-like	497	20	0.0	84.19	2	P:GO:0006520; F:GO:0016491	P:amino acid metabolic process; F:oxidoreductase activity		EC:1.5.5.2	Proline dehydrogenase	G3DSA:3.20.20.220 (GENE3D); IPR002872 (PFAM); IPR015659 (PANTHER); IPR029041 (SUPERFAMILY)	P:GO:0006082; P:GO:0006520; P:GO:0006536; P:GO:0006562; P:GO:0006807; P:GO:0008152; P:GO:0009056; P:GO:0009064; P:GO:0009987; P:GO:0016054; P:GO:0019752; P:GO:0043436; P:GO:0044237; P:GO:0044238; P:GO:0044248; P:GO:0044281; P:GO:0044282; P:GO:0046395; P:GO:0071704; P:GO:1901564; P:GO:1901565; P:GO:1901575; P:GO:1901605; F:GO:0000166; F:GO:0003824; F:GO:0004657; F:GO:0005488; F:GO:0016491; F:GO:00…	P:organic acid metabolic process; P:amino acid metabolic process; P:glutamate metabolic process; P:proline catabolic process; P:nitrogen compound metabolic process; P:metabolic process; P:catabolic process; P:glutamine family amino acid metabolic process; P:cellular process; P:organic acid catabolic process; P:carboxylic acid metabolic process; P:oxoacid metabolic process; P:cellular metabolic pr…
>QLOD02000001.1.	g4067.t1	E3 ubiquitin-protein ligase RING1-like	406	20	2.74556E-80	57.43							IPR001841 (PFAM); IPR013083 (G3DSA:3.30.40.GENE3D); mobidb-lite (MOBIDB_LITE); mobidb-lite (MOBIDB_LITE); mobidb-lite (MOBIDB_LITE); PTHR22765 (PANTHER); IPR001841 (PROSITE_PROFILES); SSF57850 (SUPERFAMILY)	P:GO:0006508; P:GO:0006511; P:GO:0006807; P:GO:0008152; P:GO:0009056; P:GO:0009057; P:GO:0009987; P:GO:0019538; P:GO:0019538; P:GO:0019941; P:GO:0030163; P:GO:0030163; P:GO:0043170; P:GO:0043632; P:GO:0044237; P:GO:0044238; P:GO:0044248; P:GO:0044260; P:GO:0044265; P:GO:0051603; P:GO:0071704; P:GO:1901564; P:GO:1901565; P:GO:1901575; F:GO:0003824; F:GO:0004842; F:GO:0016740; F:GO:0019787; F:GO:00…	P:proteolysis; P:ubiquitin-dependent protein catabolic process; P:nitrogen compound metabolic process; P:metabolic process; P:catabolic process; P:macromolecule catabolic process; P:cellular process; P:protein metabolic process; P:protein metabolic process; P:modification-dependent protein catabolic process; P:protein catabolic process; P:protein catabolic process; P:macromolecule metabolic proce…
>QLOD02000001.1.	g4067.t1	E3 ubiquitin-protein ligase RING1-like	406	20	2.74556E-80	57.43							IPR001841 (PFAM); IPR013083 (G3DSA:3.30.40.GENE3D); mobidb-lite (MOBIDB_LITE); mobidb-lite (MOBIDB_LITE); mobidb-lite (MOBIDB_LITE); PTHR22765 (PANTHER); IPR001841 (PROSITE_PROFILES); SSF57850 (SUPERFAMILY)	P:GO:0006508; P:GO:0006511; P:GO:0006807; P:GO:0008152; P:GO:0009056; P:GO:0009057; P:GO:0009987; P:GO:0019538; P:GO:0019538; P:GO:0019941; P:GO:0030163; P:GO:0030163; P:GO:0043170; P:GO:0043632; P:GO:0044237; P:GO:0044238; P:GO:0044248; P:GO:0044260; P:GO:0044265; P:GO:0051603; P:GO:0071704; P:GO:1901564; P:GO:1901565; P:GO:1901575; F:GO:0003824; F:GO:0004842; F:GO:0016740; F:GO:0019787; F:GO:00…	P:proteolysis; P:ubiquitin-dependent protein catabolic process; P:nitrogen compound metabolic process; P:metabolic process; P:catabolic process; P:macromolecule catabolic process; P:cellular process; P:protein metabolic process; P:protein metabolic process; P:modification-dependent protein catabolic process; P:protein catabolic process; P:protein catabolic process; P:macromolecule metabolic proce…
>QLOD02000001.1.	g4087.t1	putative transcription factor MADS-type1 family	105	20	3.40575E-37	94.73	4	P:GO:0006355; F:GO:0003677; F:GO:0140110; C:GO:0005634	P:regulation of DNA-templated transcription; F:DNA binding; F:transcription regulator activity; C:nucleus				IPR002100 (PRINTS); IPR002100 (PFAM); IPR036879 (G3DSA:3.40.1810.GENE3D); PTHR48019 (PANTHER); IPR002100 (PROSITE_PROFILES); IPR033896 (CDD); IPR036879 (SUPERFAMILY)	P:GO:0006139; P:GO:0006351; P:GO:0006355; P:GO:0006357; P:GO:0006366; P:GO:0006725; P:GO:0006807; P:GO:0008152; P:GO:0009058; P:GO:0009059; P:GO:0009889; P:GO:0009987; P:GO:0010467; P:GO:0010468; P:GO:0010556; P:GO:0016070; P:GO:0018130; P:GO:0019219; P:GO:0019222; P:GO:0019438; P:GO:0031323; P:GO:0031326; P:GO:0032774; P:GO:0034641; P:GO:0034645; P:GO:0034654; P:GO:0043170; P:GO:0044237; P:GO:00…	P:nucleobase-containing compound metabolic process; P:DNA-templated transcription; P:regulation of DNA-templated transcription; P:regulation of transcription by RNA polymerase II; P:transcription by RNA polymerase II; P:cellular aromatic compound metabolic process; P:nitrogen compound metabolic process; P:metabolic process; P:biosynthetic process; P:macromolecule biosynthetic process; P:regulatio…
>QLOD02000001.1.	g4099.t1	Pollen allergen Che a 1 like	327	20	6.91491E-75	80.77							PF01190 (PFAM); PTHR47273 (PANTHER)	no GO terms	no GO terms
>QLOD02000001.1.	g4106.t1	mitochondrial substrate carrier family protein	377	20	2.91793E-177	91.67	1	P:GO:0055085	P:transmembrane transport				IPR002067 (PRINTS); IPR018108 (PFAM); IPR023395 (G3DSA:1.50.40.GENE3D); PTHR46080 (PANTHER); IPR018108 (PROSITE_PROFILES); IPR018108 (PROSITE_PROFILES); IPR018108 (PROSITE_PROFILES); IPR023395 (SUPERFAMILY)	P:GO:0055085	P:transmembrane transport
>QLOD02000001.1.	g4114.t1	Retrovirus-related Pol polyprotein from transposon TNT 1-94	830	10	2.00315e-65	74.07	2	P:GO:0015074; F:GO:0003676	P:DNA integration; F:nucleic acid binding				IPR046796 (PFAM); IPR013103 (PFAM); mobidb-lite (MOBIDB_LITE); mobidb-lite (MOBIDB_LITE); mobidb-lite (MOBIDB_LITE); mobidb-lite (MOBIDB_LITE); mobidb-lite (MOBIDB_LITE); PTHR11439 (PANTHER)	no GO terms	no GO terms
>QLOD02000001.1.	g4118.t1	putative methylesterase 11, chloroplastic	432	20	0.0	78.61	2	P:GO:0006629; F:GO:0016787	P:lipid metabolic process; F:hydrolase activity		EC:3.1.1	Acting on ester bonds	IPR000073 (PFAM); IPR029058 (G3DSA:3.40.50.GENE3D); mobidb-lite (MOBIDB_LITE); mobidb-lite (MOBIDB_LITE); mobidb-lite (MOBIDB_LITE); IPR045889 (PANTHER); IPR029058 (SUPERFAMILY)	F:GO:0003824; F:GO:0016787; F:GO:0016788; F:GO:0052689	F:catalytic activity; F:hydrolase activity; F:hydrolase activity, acting on ester bonds; F:carboxylic ester hydrolase activity
>QLOD02000001.1.	g4127.t1	AF4/FMR2 family member 4-like	359	20	5.47748e-75	57.24	11	P:GO:0006468; P:GO:0016310; P:GO:0050832; F:GO:0000166; F:GO:0004672; F:GO:0005524; F:GO:0016301; F:GO:0016740; C:GO:0005886; C:GO:0016020; C:GO:0016020	P:protein phosphorylation; P:phosphorylation; P:defense response to fungus; F:nucleotide binding; F:protein kinase activity; F:ATP binding; F:kinase activity; F:transferase activity; C:plasma membrane; C:membrane; C:membrane				mobidb-lite (MOBIDB_LITE); mobidb-lite (MOBIDB_LITE); mobidb-lite (MOBIDB_LITE); mobidb-lite (MOBIDB_LITE); mobidb-lite (MOBIDB_LITE); mobidb-lite (MOBIDB_LITE); mobidb-lite (MOBIDB_LITE); mobidb-lite (MOBIDB_LITE); mobidb-lite (MOBIDB_LITE); PTHR33673 (PANTHER)	no GO terms	no GO terms
>QLOD02000001.1.	g4127.t1	AF4/FMR2 family member 4-like	359	20	5.47748e-75	57.24	11	P:GO:0006468; P:GO:0016310; P:GO:0050832; F:GO:0000166; F:GO:0004672; F:GO:0005524; F:GO:0016301; F:GO:0016740; C:GO:0005886; C:GO:0016020; C:GO:0016020	P:protein phosphorylation; P:phosphorylation; P:defense response to fungus; F:nucleotide binding; F:protein kinase activity; F:ATP binding; F:kinase activity; F:transferase activity; C:plasma membrane; C:membrane; C:membrane				mobidb-lite (MOBIDB_LITE); mobidb-lite (MOBIDB_LITE); mobidb-lite (MOBIDB_LITE); mobidb-lite (MOBIDB_LITE); mobidb-lite (MOBIDB_LITE); mobidb-lite (MOBIDB_LITE); mobidb-lite (MOBIDB_LITE); mobidb-lite (MOBIDB_LITE); mobidb-lite (MOBIDB_LITE); PTHR33673 (PANTHER)	no GO terms	no GO terms
>QLOD02000001.1.	g4128.t1	chlororespiratory reduction 7	88	20	1.4045E-49	94.41	2	P:GO:0065003; C:GO:0009536	P:protein-containing complex assembly; C:plastid				IPR038150 (G3DSA:3.90.940.GENE3D); IPR021954 (PFAM); IPR021954 (PANTHER)	C:GO:0005622; C:GO:0005737; C:GO:0009507; C:GO:0009536; C:GO:0009570; C:GO:0016020; C:GO:0043226; C:GO:0043227; C:GO:0043229; C:GO:0043231; C:GO:0110165	C:intracellular anatomical structure; C:cytoplasm; C:chloroplast; C:plastid; C:chloroplast stroma; C:membrane; C:organelle; C:membrane-bounded organelle; C:intracellular organelle; C:intracellular membrane-bounded organelle; C:cellular anatomical entity
>QLOD02000001.1.	g4140.t1	sister chromatid cohesion protein SCC2 isoform X2	1803	20	0.0	85.36	2	P:GO:0000278; C:GO:0005634	P:mitotic cell cycle; C:nucleus				IPR011989 (G3DSA:1.25.10.GENE3D); IPR026003 (PFAM); IPR013083 (G3DSA:3.30.40.GENE3D); IPR019787 (PFAM); IPR024986 (PFAM); mobidb-lite (MOBIDB_LITE); mobidb-lite (MOBIDB_LITE); mobidb-lite (MOBIDB_LITE); mobidb-lite (MOBIDB_LITE); mobidb-lite (MOBIDB_LITE); IPR033031 (PANTHER); IPR019787 (PROSITE_PROFILES); IPR011011 (SUPERFAMILY); IPR016024 (SUPERFAMILY); IPR016024 (SUPERFAMILY)	P:GO:0000070; P:GO:0000278; P:GO:0000280; P:GO:0000724; P:GO:0000725; P:GO:0000819; P:GO:0006139; P:GO:0006259; P:GO:0006281; P:GO:0006302; P:GO:0006310; P:GO:0006725; P:GO:0006807; P:GO:0006950; P:GO:0006974; P:GO:0006996; P:GO:0007049; P:GO:0007059; P:GO:0007062; P:GO:0007064; P:GO:0008104; P:GO:0008104; P:GO:0008152; P:GO:0009987; P:GO:0010468; P:GO:0016043; P:GO:0022402; P:GO:0033036; P:GO:00…	P:mitotic sister chromatid segregation; P:mitotic cell cycle; P:nuclear division; P:double-strand break repair via homologous recombination; P:recombinational repair; P:sister chromatid segregation; P:nucleobase-containing compound metabolic process; P:DNA metabolic process; P:DNA repair; P:double-strand break repair; P:DNA recombination; P:cellular aromatic compound metabolic process; P:nitrogen…
>QLOD02000001.1.	g4156.t1	Cell wall protein	1068	10	0.0	58.35	2	P:GO:0009451; F:GO:0003723	P:RNA modification; F:RNA binding				IPR008581 (PFAM); mobidb-lite (MOBIDB_LITE); mobidb-lite (MOBIDB_LITE); mobidb-lite (MOBIDB_LITE); mobidb-lite (MOBIDB_LITE); mobidb-lite (MOBIDB_LITE); mobidb-lite (MOBIDB_LITE); PTHR33167 (PANTHER)	no GO terms	no GO terms
>QLOD02000001.1.	g4186.t1	cyclic dof factor 2	534	20	0.0	79.18	4	P:GO:0006355; F:GO:0003677; F:GO:0140110; C:GO:0005634	P:regulation of DNA-templated transcription; F:DNA binding; F:transcription regulator activity; C:nucleus				IPR003851 (PFAM); mobidb-lite (MOBIDB_LITE); mobidb-lite (MOBIDB_LITE); mobidb-lite (MOBIDB_LITE); mobidb-lite (MOBIDB_LITE); mobidb-lite (MOBIDB_LITE); mobidb-lite (MOBIDB_LITE); mobidb-lite (MOBIDB_LITE); mobidb-lite (MOBIDB_LITE); mobidb-lite (MOBIDB_LITE); IPR045174 (PANTHER); IPR003851 (PROSITE_PROFILES)	P:GO:0006355; F:GO:0000976; F:GO:0001067; F:GO:0003676; F:GO:0003677; F:GO:0003690; F:GO:0003700; F:GO:0005488; F:GO:0043565; F:GO:0097159; F:GO:0140110; F:GO:1901363; F:GO:1990837	P:regulation of DNA-templated transcription; F:transcription cis-regulatory region binding; F:transcription regulatory region nucleic acid binding; F:nucleic acid binding; F:DNA binding; F:double-stranded DNA binding; F:DNA-binding transcription factor activity; F:binding; F:sequence-specific DNA binding; F:organic cyclic compound binding; F:transcription regulator activity; F:heterocyclic compou…
>QLOD02000001.1.	g4188.t1	zinc-finger homeodomain protein 9-like	320	20	1.23641E-93	76.52	2	F:GO:0016740; C:GO:0005634	F:transferase activity; C:nucleus		EC:2	Transferases	IPR006456 (TIGRFAM); G3DSA:1.10.10.60 (GENE3D); IPR006455 (TIGRFAM); IPR006456 (PFAM); mobidb-lite (MOBIDB_LITE); mobidb-lite (MOBIDB_LITE); mobidb-lite (MOBIDB_LITE); mobidb-lite (MOBIDB_LITE); mobidb-lite (MOBIDB_LITE); mobidb-lite (MOBIDB_LITE); mobidb-lite (MOBIDB_LITE); mobidb-lite (MOBIDB_LITE); PTHR31948 (PANTHER); IPR006456 (PROSITE_PROFILES); IPR009057 (SUPERFAMILY)	P:GO:0006139; P:GO:0006351; P:GO:0006355; P:GO:0006725; P:GO:0006807; P:GO:0008152; P:GO:0009058; P:GO:0009059; P:GO:0009889; P:GO:0009987; P:GO:0010467; P:GO:0010468; P:GO:0010556; P:GO:0016070; P:GO:0018130; P:GO:0019219; P:GO:0019222; P:GO:0019438; P:GO:0031323; P:GO:0031326; P:GO:0032502; P:GO:0032774; P:GO:0034641; P:GO:0034645; P:GO:0034654; P:GO:0043170; P:GO:0044237; P:GO:0044238; P:GO:00…	P:nucleobase-containing compound metabolic process; P:DNA-templated transcription; P:regulation of DNA-templated transcription; P:cellular aromatic compound metabolic process; P:nitrogen compound metabolic process; P:metabolic process; P:biosynthetic process; P:macromolecule biosynthetic process; P:regulation of biosynthetic process; P:cellular process; P:gene expression; P:regulation of gene exp…
>QLOD02000001.1.	g4188.t1	zinc-finger homeodomain protein 9-like	320	20	1.23641E-93	76.52	2	F:GO:0016740; C:GO:0005634	F:transferase activity; C:nucleus		EC:2	Transferases	IPR006456 (TIGRFAM); G3DSA:1.10.10.60 (GENE3D); IPR006455 (TIGRFAM); IPR006456 (PFAM); mobidb-lite (MOBIDB_LITE); mobidb-lite (MOBIDB_LITE); mobidb-lite (MOBIDB_LITE); mobidb-lite (MOBIDB_LITE); mobidb-lite (MOBIDB_LITE); mobidb-lite (MOBIDB_LITE); mobidb-lite (MOBIDB_LITE); mobidb-lite (MOBIDB_LITE); PTHR31948 (PANTHER); IPR006456 (PROSITE_PROFILES); IPR009057 (SUPERFAMILY)	P:GO:0006139; P:GO:0006351; P:GO:0006355; P:GO:0006725; P:GO:0006807; P:GO:0008152; P:GO:0009058; P:GO:0009059; P:GO:0009889; P:GO:0009987; P:GO:0010467; P:GO:0010468; P:GO:0010556; P:GO:0016070; P:GO:0018130; P:GO:0019219; P:GO:0019222; P:GO:0019438; P:GO:0031323; P:GO:0031326; P:GO:0032502; P:GO:0032774; P:GO:0034641; P:GO:0034645; P:GO:0034654; P:GO:0043170; P:GO:0044237; P:GO:0044238; P:GO:00…	P:nucleobase-containing compound metabolic process; P:DNA-templated transcription; P:regulation of DNA-templated transcription; P:cellular aromatic compound metabolic process; P:nitrogen compound metabolic process; P:metabolic process; P:biosynthetic process; P:macromolecule biosynthetic process; P:regulation of biosynthetic process; P:cellular process; P:gene expression; P:regulation of gene exp…
>QLOD02000001.1.	g4201.t1	Thioredoxin-like fold protein	426	20	1.19915E-167	74.19	1	F:GO:0097573	F:obsolete glutathione oxidoreductase activity				G3DSA:3.40.30.10 (GENE3D); IPR002109 (PFAM); mobidb-lite (MOBIDB_LITE); mobidb-lite (MOBIDB_LITE); mobidb-lite (MOBIDB_LITE); PTHR45669 (PANTHER); PS51354 (PROSITE_PROFILES); cd03031 (CDD); IPR036249 (SUPERFAMILY)	no GO terms	no GO terms
>QLOD02000001.1.	g4235.t1	AAA-ATPase ASD, mitochondrial-like	518	20	0.0	86.81	2	F:GO:0016787; F:GO:0140657	F:hydrolase activity; F:ATP-dependent activity		EC:3.6.1.15	Nucleoside-triphosphate phosphatase	IPR003959 (PFAM); IPR027417 (G3DSA:3.40.50.GENE3D); IPR025753 (PFAM); G3DSA:6.10.280.40 (GENE3D); mobidb-lite (MOBIDB_LITE); PTHR23070 (PANTHER); cd19510 (CDD); IPR027417 (SUPERFAMILY)	F:GO:0005524; F:GO:0016887	F:ATP binding; F:ATP hydrolysis activity
>QLOD02000001.1.	g4235.t1	AAA-ATPase ASD, mitochondrial-like	518	20	0.0	86.81	2	F:GO:0016787; F:GO:0140657	F:hydrolase activity; F:ATP-dependent activity		EC:3.6.1.15	Nucleoside-triphosphate phosphatase	IPR003959 (PFAM); IPR027417 (G3DSA:3.40.50.GENE3D); IPR025753 (PFAM); G3DSA:6.10.280.40 (GENE3D); mobidb-lite (MOBIDB_LITE); PTHR23070 (PANTHER); cd19510 (CDD); IPR027417 (SUPERFAMILY)	F:GO:0005524; F:GO:0016887	F:ATP binding; F:ATP hydrolysis activity
>QLOD02000001.1.	g4255.t1	zinc transporter 5	901	20	0.0	91.54	2	P:GO:0055085; F:GO:0005215	P:transmembrane transport; F:transporter activity				IPR002524 (TIGRFAM); IPR002524 (PFAM); IPR027469 (G3DSA:1.20.1510.GENE3D); mobidb-lite (MOBIDB_LITE); mobidb-lite (MOBIDB_LITE); mobidb-lite (MOBIDB_LITE); mobidb-lite (MOBIDB_LITE); mobidb-lite (MOBIDB_LITE); mobidb-lite (MOBIDB_LITE); mobidb-lite (MOBIDB_LITE); IPR045316 (PANTHER); IPR027469 (SUPERFAMILY)	P:GO:0006812; P:GO:0006829; P:GO:0006882; P:GO:0055085; F:GO:0005385; F:GO:0008324; C:GO:0005622; C:GO:0005737; C:GO:0005773; C:GO:0005794; C:GO:0005886; C:GO:0012505; C:GO:0016020; C:GO:0043226; C:GO:0043227; C:GO:0043229; C:GO:0043231; C:GO:0071944; C:GO:0110165	P:monoatomic cation transport; P:zinc ion transport; P:intracellular zinc ion homeostasis; P:transmembrane transport; F:zinc ion transmembrane transporter activity; F:monoatomic cation transmembrane transporter activity; C:intracellular anatomical structure; C:cytoplasm; C:vacuole; C:Golgi apparatus; C:plasma membrane; C:endomembrane system; C:membrane; C:organelle; C:membrane-bounded organelle; …
>QLOD02000001.1.	g4255.t1	zinc transporter 5	901	20	0.0	91.54	2	P:GO:0055085; F:GO:0005215	P:transmembrane transport; F:transporter activity				IPR002524 (TIGRFAM); IPR002524 (PFAM); IPR027469 (G3DSA:1.20.1510.GENE3D); mobidb-lite (MOBIDB_LITE); mobidb-lite (MOBIDB_LITE); mobidb-lite (MOBIDB_LITE); mobidb-lite (MOBIDB_LITE); mobidb-lite (MOBIDB_LITE); mobidb-lite (MOBIDB_LITE); mobidb-lite (MOBIDB_LITE); IPR045316 (PANTHER); IPR027469 (SUPERFAMILY)	P:GO:0006812; P:GO:0006829; P:GO:0006882; P:GO:0055085; F:GO:0005385; F:GO:0008324; C:GO:0005622; C:GO:0005737; C:GO:0005773; C:GO:0005794; C:GO:0005886; C:GO:0012505; C:GO:0016020; C:GO:0043226; C:GO:0043227; C:GO:0043229; C:GO:0043231; C:GO:0071944; C:GO:0110165	P:monoatomic cation transport; P:zinc ion transport; P:intracellular zinc ion homeostasis; P:transmembrane transport; F:zinc ion transmembrane transporter activity; F:monoatomic cation transmembrane transporter activity; C:intracellular anatomical structure; C:cytoplasm; C:vacuole; C:Golgi apparatus; C:plasma membrane; C:endomembrane system; C:membrane; C:organelle; C:membrane-bounded organelle; …
>QLOD02000001.1.	g4275.t1	ankyrin repeat family protein	117	15	1.66893E-9	56.02	1	F:GO:0046872	F:metal ion binding				no IPS match	no IPS match	no IPS match
>QLOD02000001.1.	g4276.t1	ankyrin repeat domain-containing protein EMB506, chloroplastic	494	20	1.11436E-124	77.3	1	F:GO:0046872	F:metal ion binding				IPR002110 (PFAM); IPR036770 (G3DSA:1.25.40.GENE3D); IPR036770 (G3DSA:1.25.40.GENE3D); mobidb-lite (MOBIDB_LITE); mobidb-lite (MOBIDB_LITE); mobidb-lite (MOBIDB_LITE); PTHR24203 (PANTHER); PS50297 (PROSITE_PROFILES); PS50297 (PROSITE_PROFILES); PS50297 (PROSITE_PROFILES); IPR036770 (SUPERFAMILY)	P:GO:0006605; P:GO:0006810; P:GO:0006886; P:GO:0008104; P:GO:0008104; P:GO:0009987; P:GO:0015031; P:GO:0033036; P:GO:0033365; P:GO:0045036; P:GO:0045184; P:GO:0046907; P:GO:0051179; P:GO:0051234; P:GO:0051641; P:GO:0051649; P:GO:0070727; P:GO:0071702; P:GO:0071705; P:GO:0072594; P:GO:0072596; P:GO:0072598; F:GO:0005048; F:GO:0005488; F:GO:0005515; F:GO:0033218; F:GO:0042277; C:GO:0005622; C:GO:00…	P:protein targeting; P:transport; P:intracellular protein transport; P:protein localization; P:protein localization; P:cellular process; P:protein transport; P:macromolecule localization; P:protein localization to organelle; P:protein targeting to chloroplast; P:establishment of protein localization; P:intracellular transport; P:localization; P:establishment of localization; P:cellular localizati…
>QLOD02000001.1.	g4276.t1	ankyrin repeat domain-containing protein EMB506, chloroplastic	494	20	1.11436E-124	77.3	1	F:GO:0046872	F:metal ion binding				IPR002110 (PFAM); IPR036770 (G3DSA:1.25.40.GENE3D); IPR036770 (G3DSA:1.25.40.GENE3D); mobidb-lite (MOBIDB_LITE); mobidb-lite (MOBIDB_LITE); mobidb-lite (MOBIDB_LITE); PTHR24203 (PANTHER); PS50297 (PROSITE_PROFILES); PS50297 (PROSITE_PROFILES); PS50297 (PROSITE_PROFILES); IPR036770 (SUPERFAMILY)	P:GO:0006605; P:GO:0006810; P:GO:0006886; P:GO:0008104; P:GO:0008104; P:GO:0009987; P:GO:0015031; P:GO:0033036; P:GO:0033365; P:GO:0045036; P:GO:0045184; P:GO:0046907; P:GO:0051179; P:GO:0051234; P:GO:0051641; P:GO:0051649; P:GO:0070727; P:GO:0071702; P:GO:0071705; P:GO:0072594; P:GO:0072596; P:GO:0072598; F:GO:0005048; F:GO:0005488; F:GO:0005515; F:GO:0033218; F:GO:0042277; C:GO:0005622; C:GO:00…	P:protein targeting; P:transport; P:intracellular protein transport; P:protein localization; P:protein localization; P:cellular process; P:protein transport; P:macromolecule localization; P:protein localization to organelle; P:protein targeting to chloroplast; P:establishment of protein localization; P:intracellular transport; P:localization; P:establishment of localization; P:cellular localizati…
>QLOD02000001.1.	g4277.t1	xyloglucan glycosyltransferase 4	663	20	0.0	91.6	1	F:GO:0016740	F:transferase activity		EC:2.4.1.12	Cellulose synthase (UDP-forming)	IPR029044 (G3DSA:3.90.550.GENE3D); IPR001173 (PFAM); PTHR32044 (PANTHER); IPR029044 (SUPERFAMILY)	F:GO:0003824; F:GO:0016740; F:GO:0016757; C:GO:0005622; C:GO:0005737; C:GO:0005773; C:GO:0005794; C:GO:0005886; C:GO:0012505; C:GO:0016020; C:GO:0043226; C:GO:0043227; C:GO:0043229; C:GO:0043231; C:GO:0071944; C:GO:0110165	F:catalytic activity; F:transferase activity; F:glycosyltransferase activity; C:intracellular anatomical structure; C:cytoplasm; C:vacuole; C:Golgi apparatus; C:plasma membrane; C:endomembrane system; C:membrane; C:organelle; C:membrane-bounded organelle; C:intracellular organelle; C:intracellular membrane-bounded organelle; C:cell periphery; C:cellular anatomical entity
>QLOD02000001.1.	g4286.t1	NHL repeat	510	20	0.0	82.21	1	C:GO:0016020	C:membrane				IPR011042 (G3DSA:2.120.10.GENE3D); IPR001258 (PFAM); PTHR13833 (PANTHER); SSF101898 (SUPERFAMILY)	F:GO:0005515	F:protein binding
>QLOD02000001.1.	g4294.t1	homeobox-leucine zipper protein HAT5	274	20	9.75377E-124	78.35	3	P:GO:0006355; F:GO:0003677; F:GO:0140110	P:regulation of DNA-templated transcription; F:DNA binding; F:transcription regulator activity				IPR000047 (PRINTS); IPR003106 (PFAM); IPR001356 (PFAM); G3DSA:1.10.10.60 (GENE3D); mobidb-lite (MOBIDB_LITE); IPR045224 (PANTHER); IPR001356 (PROSITE_PROFILES); IPR001356 (CDD); IPR009057 (SUPERFAMILY)	P:GO:0006139; P:GO:0006351; P:GO:0006355; P:GO:0006725; P:GO:0006807; P:GO:0008152; P:GO:0009058; P:GO:0009059; P:GO:0009889; P:GO:0009891; P:GO:0009893; P:GO:0009987; P:GO:0010467; P:GO:0010468; P:GO:0010556; P:GO:0010557; P:GO:0010604; P:GO:0016070; P:GO:0018130; P:GO:0019219; P:GO:0019222; P:GO:0019438; P:GO:0031323; P:GO:0031325; P:GO:0031326; P:GO:0031328; P:GO:0032774; P:GO:0034641; P:GO:00…	P:nucleobase-containing compound metabolic process; P:DNA-templated transcription; P:regulation of DNA-templated transcription; P:cellular aromatic compound metabolic process; P:nitrogen compound metabolic process; P:metabolic process; P:biosynthetic process; P:macromolecule biosynthetic process; P:regulation of biosynthetic process; P:positive regulation of biosynthetic process; P:positive regul…
>QLOD02000001.1.	g4304.t1	Nucleic acid-binding, OB-fold protein	210	20	3.1692E-75	88.03	6	P:GO:0006520; P:GO:0009058; F:GO:0003824; F:GO:0008483; F:GO:0016740; F:GO:0030170	P:amino acid metabolic process; P:biosynthetic process; F:catalytic activity; F:transaminase activity; F:transferase activity; F:pyridoxal phosphate binding				IPR012340 (G3DSA:2.40.50.GENE3D); PTHR31472 (PANTHER); IPR012340 (SUPERFAMILY); IPR012340 (SUPERFAMILY)	no GO terms	no GO terms
>QLOD02000001.1.	g4314.t1	Hypothetical predicted protein	293	20	4.00094E-108	67.46	1	F:GO:0016787	F:hydrolase activity		EC:3	Hydrolases	IPR012442 (PFAM); mobidb-lite (MOBIDB_LITE); mobidb-lite (MOBIDB_LITE); PTHR33095 (PANTHER)	no GO terms	no GO terms
>QLOD02000001.1.	g4319.t1	cinnamoyl-CoA reductase-like SNL6 isoform X2	273	20	1.68412E-90	73.51	2	P:GO:0006629; F:GO:0016491	P:lipid metabolic process; F:oxidoreductase activity		EC:1.1.1.145	3-beta-hydroxy-Delta(5)-steroid dehydrogenase	G3DSA:3.40.50.720 (GENE3D); mobidb-lite (MOBIDB_LITE); PTHR10366 (PANTHER); IPR036291 (SUPERFAMILY)	F:GO:0003824; F:GO:0016491; F:GO:0016616	F:catalytic activity; F:oxidoreductase activity; F:oxidoreductase activity, acting on the CH-OH group of donors, NAD or NADP as acceptor
>QLOD02000001.1.	g4322.t1	monodehydroascorbate reductase 4, peroxisomal	737	20	0.0	88.7	1	F:GO:0016491	F:oxidoreductase activity		EC:1.6	Acting on NADH or NADPH	PR00368 (PRINTS); PR00411 (PRINTS); IPR023753 (PFAM); IPR016156 (G3DSA:3.30.390.GENE3D); IPR036188 (G3DSA:3.50.50.GENE3D); IPR036188 (G3DSA:3.50.50.GENE3D); mobidb-lite (MOBIDB_LITE); mobidb-lite (MOBIDB_LITE); PTHR43557 (PANTHER); IPR000953 (PROSITE_PROFILES); IPR036188 (SUPERFAMILY); IPR016197 (SUPERFAMILY); IPR016156 (SUPERFAMILY)	F:GO:0003824; F:GO:0016491; F:GO:0016651; F:GO:0050660; C:GO:0005622; C:GO:0005737; C:GO:0110165	F:catalytic activity; F:oxidoreductase activity; F:oxidoreductase activity, acting on NAD(P)H; F:flavin adenine dinucleotide binding; C:intracellular anatomical structure; C:cytoplasm; C:cellular anatomical entity
>QLOD02000001.1.	g4334.t1	isocitrate dehydrogenase [NADP]	521	20	0.0	74.05	2	P:GO:0055086; F:GO:0016491	P:nucleobase-containing small molecule metabolic process; F:oxidoreductase activity		EC:1.1.1.42	Isocitrate dehydrogenase (NADP(+))	IPR004790 (TIGRFAM); IPR024084 (PFAM); G3DSA:3.40.718.10 (GENE3D); G3DSA:3.40.718.10 (GENE3D); IPR004790 (PANTHER); SSF53659 (SUPERFAMILY); SSF53659 (SUPERFAMILY); SSF53659 (SUPERFAMILY)	P:GO:0006102; F:GO:0004450; C:GO:0005622; C:GO:0005737; C:GO:0005739; C:GO:0016020; C:GO:0043226; C:GO:0043227; C:GO:0043229; C:GO:0043231; C:GO:0110165	P:isocitrate metabolic process; F:isocitrate dehydrogenase (NADP+) activity; C:intracellular anatomical structure; C:cytoplasm; C:mitochondrion; C:membrane; C:organelle; C:membrane-bounded organelle; C:intracellular organelle; C:intracellular membrane-bounded organelle; C:cellular anatomical entity
>QLOD02000001.1.	g4342.t1	basic salivary proline-rich-like protein	497	20	3.01767E-72	81.65	2	P:GO:0016310; F:GO:0016301	P:phosphorylation; F:kinase activity				IPR010820 (PFAM); mobidb-lite (MOBIDB_LITE); mobidb-lite (MOBIDB_LITE); mobidb-lite (MOBIDB_LITE); mobidb-lite (MOBIDB_LITE); mobidb-lite (MOBIDB_LITE); mobidb-lite (MOBIDB_LITE); mobidb-lite (MOBIDB_LITE); mobidb-lite (MOBIDB_LITE); mobidb-lite (MOBIDB_LITE); PTHR31805 (PANTHER)	no GO terms	no GO terms
>QLOD02000001.1.	g4390.t1	Peptidyl serine alpha-galactosyltransferase	849	20	0.0	87.47	1	F:GO:0016740	F:transferase activity		EC:2.4	Glycosyltransferases	IPR044845 (PANTHER)	F:GO:0016757	F:glycosyltransferase activity
>QLOD02000001.1.	g4396.t1	putative E3 ubiquitin-protein ligase RING1a	364	20	1.89089E-109	72.22	4	P:GO:0006281; F:GO:0016740; F:GO:0140096; C:GO:0005694	P:DNA repair; F:transferase activity; F:catalytic activity, acting on a protein; C:chromosome		EC:2.3.2	Acyltransferases	IPR018957 (PFAM); IPR013083 (G3DSA:3.30.40.GENE3D); mobidb-lite (MOBIDB_LITE); mobidb-lite (MOBIDB_LITE); mobidb-lite (MOBIDB_LITE); mobidb-lite (MOBIDB_LITE); mobidb-lite (MOBIDB_LITE); PTHR23328 (PANTHER); IPR001841 (PROSITE_PROFILES); SSF57850 (SUPERFAMILY)	P:GO:0006139; P:GO:0006259; P:GO:0006281; P:GO:0006302; P:GO:0006725; P:GO:0006807; P:GO:0006950; P:GO:0006974; P:GO:0008152; P:GO:0009987; P:GO:0033554; P:GO:0034641; P:GO:0043170; P:GO:0044237; P:GO:0044238; P:GO:0044260; P:GO:0046483; P:GO:0050896; P:GO:0051716; P:GO:0071704; P:GO:0090304; P:GO:1901360; F:GO:0003682; F:GO:0003824; F:GO:0004842; F:GO:0005488; F:GO:0016740; F:GO:0019787; F:GO:00…	P:nucleobase-containing compound metabolic process; P:DNA metabolic process; P:DNA repair; P:double-strand break repair; P:cellular aromatic compound metabolic process; P:nitrogen compound metabolic process; P:response to stress; P:DNA damage response; P:metabolic process; P:cellular process; P:cellular response to stress; P:cellular nitrogen compound metabolic process; P:macromolecule metabolic …
>QLOD02000001.1.	g4400.t1	Retrovirus-related Pol polyprotein from transposon TNT 1-94	914	20	5.72359E-67	60.76	1	F:GO:0003824	F:catalytic activity				PF14223 (PFAM); IPR013103 (PFAM); mobidb-lite (MOBIDB_LITE); mobidb-lite (MOBIDB_LITE); mobidb-lite (MOBIDB_LITE); mobidb-lite (MOBIDB_LITE); cd09272 (CDD); IPR036875 (SUPERFAMILY)	F:GO:0003676; F:GO:0008270	F:nucleic acid binding; F:zinc ion binding
>QLOD02000001.1.	g4405.t1	Trihelix transcription factor GT-1	382	20	0.0	89.47	5	P:GO:0005975; P:GO:0006790; F:GO:0016491; F:GO:0140104; F:GO:0140657	P:carbohydrate metabolic process; P:sulfur compound metabolic process; F:oxidoreductase activity; F:molecular carrier activity; F:ATP-dependent activity		EC:1.2.1	Acting on the aldehyde or oxo group of donors	G3DSA:1.10.10.60 (GENE3D); IPR044822 (PFAM); PTHR21654 (PANTHER); IPR001005 (PROSITE_PROFILES); cd12203 (CDD)	no GO terms	no GO terms
>QLOD02000001.1.	g4431.t1	Blue copper protein	185	20	1.80955E-60	81.85	2	P:GO:0006091; F:GO:0016491	P:generation of precursor metabolites and energy; F:oxidoreductase activity		EC:1	Oxidoreductases	IPR008972 (G3DSA:2.60.40.GENE3D); IPR003245 (PFAM); mobidb-lite (MOBIDB_LITE); IPR039391 (PANTHER); cd04216 (CDD); IPR008972 (SUPERFAMILY)	F:GO:0009055; C:GO:0005886; C:GO:0016020; C:GO:0031224; C:GO:0031225; C:GO:0031226; C:GO:0046658; C:GO:0071944; C:GO:0110165	F:electron transfer activity; C:plasma membrane; C:membrane; C:obsolete intrinsic component of membrane; C:obsolete anchored component of membrane; C:obsolete intrinsic component of plasma membrane; C:obsolete anchored component of plasma membrane; C:cell periphery; C:cellular anatomical entity
>QLOD02000001.1.	g4437.t1	---NA---	157										no IPS match	no IPS match	no IPS match
>QLOD02000001.1.	g4438.t1	30S ribosomal protein S21, chloroplastic-like	227	20	3.18214E-40	92.8	2	F:GO:0005198; C:GO:0005840	F:structural molecule activity; C:ribosome				IPR001911 (PRINTS); IPR038380 (G3DSA:1.20.5.GENE3D); IPR001911 (PFAM); IPR001911 (TIGRFAM); mobidb-lite (MOBIDB_LITE); mobidb-lite (MOBIDB_LITE); mobidb-lite (MOBIDB_LITE); mobidb-lite (MOBIDB_LITE); IPR001911 (PANTHER); IPR001911 (HAMAP)	P:GO:0006412; F:GO:0003735; C:GO:0005840	P:translation; F:structural constituent of ribosome; C:ribosome
>QLOD02000001.1.	g4458.t1	MADS-box domain protein	330	10	1.01305e-13	70.29	2	P:GO:0006355; F:GO:0003677	P:regulation of DNA-templated transcription; F:DNA binding				IPR002487 (PFAM); PTHR34781 (PANTHER)	P:GO:0006355; F:GO:0003700; C:GO:0005634	P:regulation of DNA-templated transcription; F:DNA-binding transcription factor activity; C:nucleus
>QLOD02000001.1.	g4473.t1	GRAS family protein RAM1	598	20	0.0	70.25	3	P:GO:0006355; F:GO:0003677; F:GO:0140110	P:regulation of DNA-templated transcription; F:DNA binding; F:transcription regulator activity				IPR005202 (PFAM); mobidb-lite (MOBIDB_LITE); IPR005202 (PANTHER); IPR005202 (PROSITE_PROFILES)	P:GO:0006139; P:GO:0006351; P:GO:0006355; P:GO:0006725; P:GO:0006807; P:GO:0008152; P:GO:0009058; P:GO:0009059; P:GO:0009889; P:GO:0009987; P:GO:0010467; P:GO:0010468; P:GO:0010556; P:GO:0016070; P:GO:0018130; P:GO:0019219; P:GO:0019222; P:GO:0019438; P:GO:0031323; P:GO:0031326; P:GO:0032774; P:GO:0034641; P:GO:0034645; P:GO:0034654; P:GO:0043170; P:GO:0044237; P:GO:0044238; P:GO:0044249; P:GO:00…	P:nucleobase-containing compound metabolic process; P:DNA-templated transcription; P:regulation of DNA-templated transcription; P:cellular aromatic compound metabolic process; P:nitrogen compound metabolic process; P:metabolic process; P:biosynthetic process; P:macromolecule biosynthetic process; P:regulation of biosynthetic process; P:cellular process; P:gene expression; P:regulation of gene exp…
>QLOD02000001.1.	g4479.t1	S-acyltransferase 7	827	20	0.0	74.45	3	F:GO:0003723; F:GO:0016740; F:GO:0140096	F:RNA binding; F:transferase activity; F:catalytic activity, acting on a protein		EC:2.3.1.225	Protein S-acyltransferase	G3DSA:3.30.160.20 (GENE3D); IPR014720 (PFAM); IPR001594 (PFAM); G3DSA:3.30.160.20 (GENE3D); mobidb-lite (MOBIDB_LITE); mobidb-lite (MOBIDB_LITE); mobidb-lite (MOBIDB_LITE); mobidb-lite (MOBIDB_LITE); mobidb-lite (MOBIDB_LITE); PTHR46031 (PANTHER); IPR014720 (PROSITE_PROFILES); PS50216 (PROSITE_PROFILES); IPR014720 (PROSITE_PROFILES); IPR044450 (CDD); IPR044451 (CDD); SSF54768 (SUPERFAMILY); SSF54…	F:GO:0003725; F:GO:0016409	F:double-stranded RNA binding; F:palmitoyltransferase activity
>QLOD02000001.1.	g4482.t1	Prolyl 3,4-dihydroxylase	253	6	1.86697E-10	52.31							mobidb-lite (MOBIDB_LITE); mobidb-lite (MOBIDB_LITE); mobidb-lite (MOBIDB_LITE); mobidb-lite (MOBIDB_LITE); mobidb-lite (MOBIDB_LITE); mobidb-lite (MOBIDB_LITE)	no GO terms	no GO terms
>QLOD02000001.1.	g4488.t1	---NA---	132										mobidb-lite (MOBIDB_LITE); mobidb-lite (MOBIDB_LITE); mobidb-lite (MOBIDB_LITE)	no GO terms	no GO terms
>QLOD02000001.1.	g4492.t1	histone H2A.Z-specific chaperone CHZ1	293	20	2.10861E-32	72.94	4	P:GO:0006355; F:GO:0003677; F:GO:0003700; C:GO:0005634	P:regulation of DNA-templated transcription; F:DNA binding; F:DNA-binding transcription factor activity; C:nucleus				IPR015300 (G3DSA:2.40.330.GENE3D); mobidb-lite (MOBIDB_LITE); mobidb-lite (MOBIDB_LITE); mobidb-lite (MOBIDB_LITE); PTHR36899 (PANTHER); IPR015300 (SUPERFAMILY)	no GO terms	no GO terms
>QLOD02000001.1.	g4493.t1	B3 domain-containing transcription factor FUS3	209	20	5.63838E-34	72.11	3	P:GO:0006355; F:GO:0003677; F:GO:0140110	P:regulation of DNA-templated transcription; F:DNA binding; F:transcription regulator activity				mobidb-lite (MOBIDB_LITE); mobidb-lite (MOBIDB_LITE); mobidb-lite (MOBIDB_LITE)	no GO terms	no GO terms
>QLOD02000001.1.	g4497.t1	2,3-bisphosphoglycerate-dependent phosphoglycerate mutase	255	20	7.24671E-79	86.93	1	C:GO:0009536	C:plastid				IPR029033 (G3DSA:3.40.50.GENE3D); IPR013078 (PFAM); IPR010304 (PFAM); mobidb-lite (MOBIDB_LITE); mobidb-lite (MOBIDB_LITE); PTHR47927 (PANTHER); IPR013078 (CDD); IPR029033 (SUPERFAMILY)	P:GO:0006397; F:GO:0003723; C:GO:0005634; C:GO:0005737	P:mRNA processing; F:RNA binding; C:nucleus; C:cytoplasm
>QLOD02000001.1.	g4504.t1	uncharacterized protein LOC114312863	445	20	1.17743E-147	69.22							IPR029338 (PFAM); mobidb-lite (MOBIDB_LITE); mobidb-lite (MOBIDB_LITE); mobidb-lite (MOBIDB_LITE); mobidb-lite (MOBIDB_LITE); mobidb-lite (MOBIDB_LITE); mobidb-lite (MOBIDB_LITE); mobidb-lite (MOBIDB_LITE); mobidb-lite (MOBIDB_LITE); mobidb-lite (MOBIDB_LITE); IPR029338 (PANTHER)	no GO terms	no GO terms
>QLOD02000001.1.	g4510.t1	N-alpha-acetyltransferase MAK3	210	20	1.57949E-117	92.74	2	P:GO:0051604; F:GO:0016740	P:protein maturation; F:transferase activity		EC:2.3.1.255	N-terminal amino-acid N(alpha)-acetyltransferase NatA	IPR000182 (PFAM); G3DSA:3.40.630.30 (GENE3D); IPR044542 (PANTHER); IPR000182 (PROSITE_PROFILES); cd04301 (CDD); IPR016181 (SUPERFAMILY)	P:GO:0006473; P:GO:0006807; P:GO:0008152; P:GO:0009987; P:GO:0010467; P:GO:0017196; P:GO:0018193; P:GO:0019538; P:GO:0019538; P:GO:0036211; P:GO:0036211; P:GO:0043170; P:GO:0043412; P:GO:0043543; P:GO:0044237; P:GO:0044238; P:GO:0044260; P:GO:0051604; P:GO:0071704; P:GO:1901564; F:GO:0003824; F:GO:0004596; F:GO:0008080; F:GO:0016407; F:GO:0016410; F:GO:0016740; F:GO:0016746; F:GO:0016747; F:GO:00…	P:protein acetylation; P:nitrogen compound metabolic process; P:metabolic process; P:cellular process; P:gene expression; P:N-terminal peptidyl-methionine acetylation; P:peptidyl-amino acid modification; P:protein metabolic process; P:protein metabolic process; P:protein modification process; P:protein modification process; P:macromolecule metabolic process; P:macromolecule modification; P:protei…
>QLOD02000001.1.	g4512.t1	protein COFACTOR ASSEMBLY OF COMPLEX C SUBUNIT B CCB1, chloroplastic	241	20	7.76829E-123	93.87	1	C:GO:0016020	C:membrane				IPR021919 (PFAM); IPR021919 (PANTHER)	no GO terms	no GO terms
>QLOD02000001.1.	g4523.t1	LINE-1 retrotransposable element ORF2 protein	409	20	4.86638E-159	70.09							IPR000477 (PFAM); PTHR46238 (PANTHER); cd01650 (CDD)	no GO terms	no GO terms
>QLOD02000001.1.	g4526.t1	lipid transfer-like protein VAS	200	20	1.56155E-42	74.55	2	F:GO:0008289; C:GO:0005886	F:lipid binding; C:plasma membrane				IPR000528 (PRINTS); IPR036312 (G3DSA:1.10.110.GENE3D); IPR016140 (PFAM); IPR043325 (PANTHER); cd00010 (CDD); IPR036312 (SUPERFAMILY)	P:GO:0006869; F:GO:0008289	P:lipid transport; F:lipid binding
>QLOD02000001.1.	g4528.t1	DNA cross-link repair protein SNM1	593	20	0.0	81.66	1	P:GO:0006281	P:DNA repair				IPR036866 (G3DSA:3.60.15.GENE3D); IPR011084 (PFAM); G3DSA:3.40.50.12650 (GENE3D); mobidb-lite (MOBIDB_LITE); mobidb-lite (MOBIDB_LITE); mobidb-lite (MOBIDB_LITE); PTHR23240 (PANTHER); cd16273 (CDD); IPR036866 (SUPERFAMILY)	P:GO:0000723; P:GO:0006139; P:GO:0006259; P:GO:0006281; P:GO:0006302; P:GO:0006303; P:GO:0006725; P:GO:0006807; P:GO:0006950; P:GO:0006974; P:GO:0006996; P:GO:0008152; P:GO:0009987; P:GO:0016043; P:GO:0032200; P:GO:0033554; P:GO:0034641; P:GO:0036297; P:GO:0043170; P:GO:0044237; P:GO:0044238; P:GO:0044260; P:GO:0046483; P:GO:0050896; P:GO:0051276; P:GO:0051716; P:GO:0071704; P:GO:0071840; P:GO:00…	P:telomere maintenance; P:nucleobase-containing compound metabolic process; P:DNA metabolic process; P:DNA repair; P:double-strand break repair; P:double-strand break repair via nonhomologous end joining; P:cellular aromatic compound metabolic process; P:nitrogen compound metabolic process; P:response to stress; P:DNA damage response; P:organelle organization; P:metabolic process; P:cellular proc…
>QLOD02000001.1.	g4542.t1	eukaryotic peptide chain release factor subunit 1-3	541	10	0.0	98.79	4	P:GO:0002181; F:GO:0003723; F:GO:0045182; C:GO:0005829	P:cytoplasmic translation; F:RNA binding; F:translation regulator activity; C:cytosol				IPR029064 (G3DSA:3.30.1330.GENE3D); IPR005141 (PFAM); IPR042226 (G3DSA:3.30.420.GENE3D); IPR005142 (PFAM); IPR024049 (G3DSA:3.30.960.GENE3D); IPR004403 (TIGRFAM); IPR005140 (PFAM); IPR004403 (PANTHER); IPR029064 (SUPERFAMILY); SSF53137 (SUPERFAMILY); IPR024049 (SUPERFAMILY)	P:GO:0002181; P:GO:0006412; P:GO:0006414; P:GO:0006415; P:GO:0006518; P:GO:0006807; P:GO:0008152; P:GO:0009058; P:GO:0009059; P:GO:0009987; P:GO:0010467; P:GO:0016043; P:GO:0019538; P:GO:0019538; P:GO:0022411; P:GO:0032984; P:GO:0032984; P:GO:0034641; P:GO:0034645; P:GO:0043043; P:GO:0043170; P:GO:0043603; P:GO:0043604; P:GO:0043933; P:GO:0044237; P:GO:0044238; P:GO:0044249; P:GO:0044260; P:GO:00…	P:cytoplasmic translation; P:translation; P:translational elongation; P:translational termination; P:peptide metabolic process; P:nitrogen compound metabolic process; P:metabolic process; P:biosynthetic process; P:macromolecule biosynthetic process; P:cellular process; P:gene expression; P:cellular component organization; P:protein metabolic process; P:protein metabolic process; P:cellular compon…
>QLOD02000002.1.	g4582.t1	Protein N-lysine methyltransferase METTL21A	441	20	4.1689E-85	87.33	1	F:GO:0016740	F:transferase activity		EC:2.1.1	Transferring one-carbon groups	G3DSA:3.90.180.10 (GENE3D); IPR019410 (PFAM); IPR013154 (PFAM); IPR029063 (G3DSA:3.40.50.GENE3D); PTHR43880 (PANTHER); cd02440 (CDD); IPR011032 (SUPERFAMILY); IPR029063 (SUPERFAMILY)	P:GO:0008152; P:GO:0009056; P:GO:0009636; P:GO:0009987; P:GO:0010033; P:GO:0042221; P:GO:0044237; P:GO:0044248; P:GO:0044281; P:GO:0044282; P:GO:0050896; P:GO:0051716; P:GO:0070887; P:GO:0071704; P:GO:1901575; P:GO:1901700; P:GO:1901701; F:GO:0003824; F:GO:0005488; F:GO:0008270; F:GO:0016491; F:GO:0016616; F:GO:0043167; F:GO:0043169; F:GO:0046872; F:GO:0046914; C:GO:0005622; C:GO:0005737; C:GO:00…	P:metabolic process; P:catabolic process; P:response to toxic substance; P:cellular process; P:response to organic substance; P:response to chemical; P:cellular metabolic process; P:cellular catabolic process; P:small molecule metabolic process; P:small molecule catabolic process; P:response to stimulus; P:cellular response to stimulus; P:cellular response to chemical stimulus; P:organic substanc…
>QLOD02000002.1.	g4587.t1	pentatricopeptide repeat-containing protein At2g20540-like	510	10	0.0	82.82	1	F:GO:0098772	F:molecular function regulator activity				IPR002885 (TIGRFAM); IPR046848 (PFAM); IPR002885 (PFAM); IPR002885 (PFAM); IPR011990 (G3DSA:1.25.40.GENE3D); IPR011990 (G3DSA:1.25.40.GENE3D); IPR046960 (PANTHER); IPR002885 (PROSITE_PROFILES); IPR002885 (PROSITE_PROFILES); IPR002885 (PROSITE_PROFILES); IPR002885 (PROSITE_PROFILES); IPR011990 (SUPERFAMILY)	P:GO:0009451; F:GO:0003723; F:GO:0005515	P:RNA modification; F:RNA binding; F:protein binding
>QLOD02000002.1.	g4592.t1	Craniofacial development protein 2	487	10	9.46541e-76	65.64	1	P:GO:0000911	P:cytokinesis by cell plate formation				IPR036691 (G3DSA:3.60.10.GENE3D); PTHR46238 (PANTHER); IPR036691 (SUPERFAMILY)	no GO terms	no GO terms
>QLOD02000002.1.	g4603.t1	protein NYNRIN-like protein	605	20	1.93831E-28	42.55	15	P:GO:0006310; P:GO:0006457; P:GO:0015074; P:GO:0071897; P:GO:0090502; F:GO:0000166; F:GO:0003676; F:GO:0003723; F:GO:0003887; F:GO:0004523; F:GO:0005524; F:GO:0046872; F:GO:0140662; C:GO:0005634; C:GO:0030430	P:DNA recombination; P:protein folding; P:DNA integration; P:DNA biosynthetic process; P:RNA phosphodiester bond hydrolysis, endonucleolytic; F:nucleotide binding; F:nucleic acid binding; F:RNA binding; F:DNA-directed DNA polymerase activity; F:RNA-DNA hybrid ribonuclease activity; F:ATP binding; F:metal ion binding; F:ATP-dependent protein folding chaperone; C:nucleus; C:host cell cytoplasm				IPR005162 (PFAM); mobidb-lite (MOBIDB_LITE); mobidb-lite (MOBIDB_LITE); mobidb-lite (MOBIDB_LITE); mobidb-lite (MOBIDB_LITE); mobidb-lite (MOBIDB_LITE); mobidb-lite (MOBIDB_LITE); PTHR33223 (PANTHER)	no GO terms	no GO terms
>QLOD02000002.1.	g4607.t1	Protein BEARSKIN2	420	20	1.90689E-141	65.3	2	P:GO:0006355; F:GO:0003677	P:regulation of DNA-templated transcription; F:DNA binding				IPR036093 (G3DSA:2.170.150.GENE3D); IPR003441 (PFAM); mobidb-lite (MOBIDB_LITE); mobidb-lite (MOBIDB_LITE); PTHR31744 (PANTHER); IPR003441 (PROSITE_PROFILES); IPR036093 (SUPERFAMILY)	P:GO:0006355; F:GO:0003677	P:regulation of DNA-templated transcription; F:DNA binding
>QLOD02000002.1.	g4617.t1	kinase-interacting family protein-like	404	20	2.37401E-62	70.24	4	P:GO:0016310; F:GO:0003779; F:GO:0016301; C:GO:0110165	P:phosphorylation; F:actin binding; F:kinase activity; C:cellular anatomical entity				mobidb-lite (MOBIDB_LITE); mobidb-lite (MOBIDB_LITE); mobidb-lite (MOBIDB_LITE); mobidb-lite (MOBIDB_LITE); mobidb-lite (MOBIDB_LITE); PTHR32258 (PANTHER); IPR011684 (PROSITE_PROFILES)	F:GO:0003779	F:actin binding
>QLOD02000002.1.	g4617.t1	kinase-interacting family protein-like	404	20	2.37401E-62	70.24	4	P:GO:0016310; F:GO:0003779; F:GO:0016301; C:GO:0110165	P:phosphorylation; F:actin binding; F:kinase activity; C:cellular anatomical entity				mobidb-lite (MOBIDB_LITE); mobidb-lite (MOBIDB_LITE); mobidb-lite (MOBIDB_LITE); mobidb-lite (MOBIDB_LITE); mobidb-lite (MOBIDB_LITE); PTHR32258 (PANTHER); IPR011684 (PROSITE_PROFILES)	F:GO:0003779	F:actin binding
>QLOD02000002.1.	g4639.t1	Signal recognition particle 19 kDa family protein	194	20	1.52374E-54	71.42							mobidb-lite (MOBIDB_LITE); mobidb-lite (MOBIDB_LITE); IPR040344 (PANTHER)	no GO terms	no GO terms
>QLOD02000002.1.	g4643.t1	L-threonate dehydrogenase	1373	20	0.0	87.49	4	P:GO:0005975; F:GO:0016491; F:GO:0016740; F:GO:0016829	P:carbohydrate metabolic process; F:oxidoreductase activity; F:transferase activity; F:lyase activity		EC:4.1.2; EC:1; EC:2.7	Carbon-carbon lyases; Oxidoreductases; Transferring phosphorus-containing groups	IPR006115 (PFAM); IPR029154 (PFAM); IPR013328 (G3DSA:1.10.1040.GENE3D); IPR013785 (G3DSA:3.20.20.GENE3D); G3DSA:3.40.50.720 (GENE3D); IPR010737 (PFAM); IPR000771 (TIGRFAM); IPR042213 (G3DSA:3.40.980.GENE3D); IPR031475 (PFAM); G3DSA:3.40.50.720 (GENE3D); IPR000771 (PFAM); IPR037051 (G3DSA:3.40.50.GENE3D); IPR042213 (G3DSA:3.40.980.GENE3D); PTHR43060 (PANTHER); IPR000771 (CDD); IPR008927 (SUPERFAMI…	P:GO:0005975; F:GO:0008270; F:GO:0016491; F:GO:0016832; F:GO:0050661; F:GO:0051287	P:carbohydrate metabolic process; F:zinc ion binding; F:oxidoreductase activity; F:aldehyde-lyase activity; F:NADP binding; F:NAD binding
>QLOD02000002.1.	g4687.t1	probable UDP-N-acetylglucosamine--peptide N-acetylglucosaminyltransferase SEC isoform X1	1422	20	0.0	92.04	6	P:GO:0006486; P:GO:0022414; P:GO:0023052; P:GO:0048856; F:GO:0016740; F:GO:0140096	P:protein glycosylation; P:reproductive process; P:signaling; P:anatomical structure development; F:transferase activity; F:catalytic activity, acting on a protein		EC:2.4.1.255	Protein O-GlcNAc transferase	IPR011990 (G3DSA:1.25.40.GENE3D); IPR043128 (G3DSA:3.30.70.GENE3D); IPR029489 (PFAM); IPR000477 (PFAM); G3DSA:3.40.50.11380 (GENE3D); IPR011990 (G3DSA:1.25.40.GENE3D); IPR001440 (PFAM); G3DSA:3.40.50.2000 (GENE3D); PF13414 (PFAM); IPR037919 (PANTHER); IPR019734 (PROSITE_PROFILES); IPR019734 (PROSITE_PROFILES); IPR019734 (PROSITE_PROFILES); IPR019734 (PROSITE_PROFILES); IPR019734 (PROSITE_PROFILES…	P:GO:0006486; P:GO:0006493; P:GO:0006807; P:GO:0008152; P:GO:0009058; P:GO:0009059; P:GO:0009100; P:GO:0009101; P:GO:0009987; P:GO:0019538; P:GO:0019538; P:GO:0034645; P:GO:0036211; P:GO:0036211; P:GO:0043170; P:GO:0043412; P:GO:0043413; P:GO:0044237; P:GO:0044238; P:GO:0044249; P:GO:0044260; P:GO:0070085; P:GO:0071704; P:GO:1901135; P:GO:1901137; P:GO:1901564; P:GO:1901566; P:GO:1901576; F:GO:00…	P:protein glycosylation; P:protein O-linked glycosylation; P:nitrogen compound metabolic process; P:metabolic process; P:biosynthetic process; P:macromolecule biosynthetic process; P:glycoprotein metabolic process; P:glycoprotein biosynthetic process; P:cellular process; P:protein metabolic process; P:protein metabolic process; P:obsolete cellular macromolecule biosynthetic process; P:protein mod…
>QLOD02000002.1.	g4694.t1	photosystem I reaction center subunit IV B, chloroplastic	148	10	1.63824e-32	95.52	3	P:GO:0015979; C:GO:0009536; C:GO:0009579	P:photosynthesis; C:plastid; C:thylakoid				G3DSA:2.30.30.50 (GENE3D); IPR003375 (PFAM); mobidb-lite (MOBIDB_LITE); IPR003375 (PANTHER); IPR008990 (SUPERFAMILY)	P:GO:0015979; C:GO:0009522; C:GO:0009538	P:photosynthesis; C:photosystem I; C:photosystem I reaction center
>QLOD02000002.1.	g4695.t1	dehydration-responsive element-binding protein 2D	179	20	5.10261E-51	62.58	7	P:GO:0006355; P:GO:0006952; P:GO:0045893; F:GO:0000976; F:GO:0003677; F:GO:0003700; C:GO:0005634	P:regulation of DNA-templated transcription; P:defense response; P:positive regulation of DNA-templated transcription; F:transcription cis-regulatory region binding; F:DNA binding; F:DNA-binding transcription factor activity; C:nucleus				IPR001471 (PRINTS); IPR017392 (PIRSF); IPR036955 (G3DSA:3.30.730.GENE3D); IPR001471 (PFAM); mobidb-lite (MOBIDB_LITE); mobidb-lite (MOBIDB_LITE); PTHR31241 (PANTHER); IPR001471 (CDD); IPR016177 (SUPERFAMILY)	P:GO:0006139; P:GO:0006351; P:GO:0006355; P:GO:0006725; P:GO:0006807; P:GO:0006950; P:GO:0008152; P:GO:0009058; P:GO:0009059; P:GO:0009889; P:GO:0009891; P:GO:0009893; P:GO:0009987; P:GO:0010467; P:GO:0010468; P:GO:0010556; P:GO:0010557; P:GO:0010604; P:GO:0016070; P:GO:0018130; P:GO:0019219; P:GO:0019222; P:GO:0019438; P:GO:0031323; P:GO:0031325; P:GO:0031326; P:GO:0031328; P:GO:0032774; P:GO:00…	P:nucleobase-containing compound metabolic process; P:DNA-templated transcription; P:regulation of DNA-templated transcription; P:cellular aromatic compound metabolic process; P:nitrogen compound metabolic process; P:response to stress; P:metabolic process; P:biosynthetic process; P:macromolecule biosynthetic process; P:regulation of biosynthetic process; P:positive regulation of biosynthetic pro…
>QLOD02000002.1.	g4700.t1	putative neprosin	304	20	1.54172E-115	86.5	1	C:GO:0000428	C:DNA-directed RNA polymerase complex				IPR025521 (PFAM); PTHR31589 (PANTHER)	no GO terms	no GO terms
>QLOD02000002.1.	g4702.t1	Retrovirus-related Pol polyprotein from transposon RE1	939	10	3.36294e-128	67.19							IPR013103 (PFAM); IPR029472 (PFAM); mobidb-lite (MOBIDB_LITE); mobidb-lite (MOBIDB_LITE); PTHR11439 (PANTHER); cd09272 (CDD); IPR043502 (SUPERFAMILY)	no GO terms	no GO terms
>QLOD02000002.1.	g4711.t1	leucine-rich repeat receptor-like protein kinase PXL1	1002	20	0.0	64.76	1	F:GO:0016740	F:transferase activity		EC:2.7	Transferring phosphorus-containing groups	IPR000719 (PFAM); IPR032675 (G3DSA:3.80.10.GENE3D); G3DSA:1.10.510.10 (GENE3D); IPR001611 (PFAM); IPR032675 (G3DSA:3.80.10.GENE3D); IPR032675 (G3DSA:3.80.10.GENE3D); IPR001611 (PFAM); G3DSA:1.10.510.10 (GENE3D); IPR013210 (PFAM); mobidb-lite (MOBIDB_LITE); mobidb-lite (MOBIDB_LITE); PTHR48056 (PANTHER); IPR000719 (PROSITE_PROFILES); IPR011009 (SUPERFAMILY); SSF52058 (SUPERFAMILY); SSF52058 (SUPER…	P:GO:0006468; F:GO:0004672; F:GO:0005102; F:GO:0005488; F:GO:0005515; F:GO:0005524; F:GO:0033612	P:protein phosphorylation; F:protein kinase activity; F:signaling receptor binding; F:binding; F:protein binding; F:ATP binding; F:receptor serine/threonine kinase binding
>QLOD02000002.1.	g4726.t1	Transcription initiation factor TFIID subunit like	736	10	0.0	66.4	1	C:GO:0110165	C:cellular anatomical entity				IPR015943 (G3DSA:2.130.10.GENE3D); IPR001680 (PFAM); IPR007582 (PFAM); IPR037264 (G3DSA:1.25.40.GENE3D); mobidb-lite (MOBIDB_LITE); mobidb-lite (MOBIDB_LITE); mobidb-lite (MOBIDB_LITE); PTHR19879 (PANTHER); IPR001680 (PROSITE_PROFILES); IPR006594 (PROSITE_PROFILES); PS50294 (PROSITE_PROFILES); IPR001680 (PROSITE_PROFILES); IPR007582 (CDD); IPR036322 (SUPERFAMILY); IPR037264 (SUPERFAMILY)	P:GO:0006139; P:GO:0006351; P:GO:0006352; P:GO:0006366; P:GO:0006367; P:GO:0006725; P:GO:0006807; P:GO:0008152; P:GO:0009058; P:GO:0009059; P:GO:0009987; P:GO:0010467; P:GO:0016070; P:GO:0018130; P:GO:0019438; P:GO:0032774; P:GO:0034641; P:GO:0034645; P:GO:0034654; P:GO:0043170; P:GO:0044237; P:GO:0044238; P:GO:0044249; P:GO:0044260; P:GO:0044271; P:GO:0046483; P:GO:0071704; P:GO:0090304; P:GO:00…	P:nucleobase-containing compound metabolic process; P:DNA-templated transcription; P:DNA-templated transcription initiation; P:transcription by RNA polymerase II; P:transcription initiation at RNA polymerase II promoter; P:cellular aromatic compound metabolic process; P:nitrogen compound metabolic process; P:metabolic process; P:biosynthetic process; P:macromolecule biosynthetic process; P:cellul…
>QLOD02000002.1.	g4731.t1	putative pre-mRNA-processing factor 6-like	151	10	8.93101e-57	78.36	2	P:GO:0005975; F:GO:0016787	P:carbohydrate metabolic process; F:hydrolase activity		EC:3.2.1.4	Cellulase	PTHR46238 (PANTHER)	no GO terms	no GO terms
>QLOD02000002.1.	g4737.t1	cytochrome b561, DM13 and DOMON domain-containing protein At5g54830	1018	20	0.0	85.51	1	P:GO:0065003	P:protein-containing complex assembly				PF03351 (PFAM); IPR006593 (PFAM); G3DSA:2.60.40.1210 (GENE3D); G3DSA:1.20.120.1770 (GENE3D); IPR019545 (PFAM); mobidb-lite (MOBIDB_LITE); IPR045879 (PANTHER); IPR005018 (PROSITE_PROFILES); IPR005018 (PROSITE_PROFILES); cd08760 (CDD); IPR045266 (CDD); IPR045266 (CDD)	no GO terms	no GO terms
>QLOD02000002.1.	g4739.t1	zinc finger protein 3-like	268	20	6.91948E-62	66.43	1	C:GO:0016020	C:membrane				G3DSA:3.30.160.60 (GENE3D); mobidb-lite (MOBIDB_LITE); mobidb-lite (MOBIDB_LITE); IPR044246 (PANTHER); IPR013087 (PROSITE_PROFILES); IPR036236 (SUPERFAMILY)	P:GO:0009788	P:negative regulation of abscisic acid-activated signaling pathway
>QLOD02000002.1.	g4743.t1	retrovirus-related Pol polyprotein from transposon TNT 1-94	407	10	1.94785e-137	85.65							IPR025724 (PFAM); IPR005162 (PFAM); IPR029472 (PFAM); PTHR37610 (PANTHER)	no GO terms	no GO terms
>QLOD02000002.1.	g4763.t1	adenine phosphoribosyltransferase 5-like	331	20	1.09493E-110	76.26	4	P:GO:0055086; P:GO:1901135; F:GO:0016740; C:GO:0005829	P:nucleobase-containing small molecule metabolic process; P:carbohydrate derivative metabolic process; F:transferase activity; C:cytosol		EC:2.4.2.7	Adenine phosphoribosyltransferase	IPR000836 (PFAM); IPR029057 (G3DSA:3.40.50.GENE3D); IPR029057 (G3DSA:3.40.50.GENE3D); PTHR11776 (PANTHER); IPR005764 (HAMAP); IPR000836 (CDD); IPR029057 (SUPERFAMILY)	P:GO:0006168; F:GO:0003824; F:GO:0003999; F:GO:0016740; F:GO:0016757; F:GO:0016763; C:GO:0005622; C:GO:0005737; C:GO:0005829; C:GO:0110165	P:adenine salvage; F:catalytic activity; F:adenine phosphoribosyltransferase activity; F:transferase activity; F:glycosyltransferase activity; F:pentosyltransferase activity; C:intracellular anatomical structure; C:cytoplasm; C:cytosol; C:cellular anatomical entity
>QLOD02000002.1.	g4772.t1	---NA---	128										mobidb-lite (MOBIDB_LITE); mobidb-lite (MOBIDB_LITE)	no GO terms	no GO terms
>QLOD02000002.1.	g4774.t1	---NA---	102										no IPS match	no IPS match	no IPS match
>QLOD02000002.1.	g4781.t1	RNA-dependent RNA polymerase 6-like	556	20	2.39774E-94	67.97	1	F:GO:0016740	F:transferase activity		EC:2	Transferases	IPR007855 (PFAM); IPR007855 (PANTHER)	P:GO:0006139; P:GO:0006325; P:GO:0006325; P:GO:0006325; P:GO:0006396; P:GO:0006725; P:GO:0006807; P:GO:0006996; P:GO:0008152; P:GO:0009892; P:GO:0009987; P:GO:0010467; P:GO:0010468; P:GO:0010605; P:GO:0010608; P:GO:0010629; P:GO:0016043; P:GO:0016070; P:GO:0016441; P:GO:0019222; P:GO:0022607; P:GO:0031047; P:GO:0031048; P:GO:0031507; P:GO:0034641; P:GO:0035194; P:GO:0040029; P:GO:0043170; P:GO:00…	P:nucleobase-containing compound metabolic process; P:chromatin organization; P:chromatin organization; P:chromatin organization; P:RNA processing; P:cellular aromatic compound metabolic process; P:nitrogen compound metabolic process; P:organelle organization; P:metabolic process; P:negative regulation of metabolic process; P:cellular process; P:gene expression; P:regulation of gene expression; P…
>QLOD02000002.1.	g4787.t1	AFG1-like ATPase	443	20	4.48362E-94	66.41	3	F:GO:0000166; F:GO:0005524; F:GO:0016887	F:nucleotide binding; F:ATP binding; F:ATP hydrolysis activity				IPR005654 (PFAM); IPR005654 (PANTHER)	F:GO:0003824; F:GO:0005524; F:GO:0016462; F:GO:0016787; F:GO:0016817; F:GO:0016818; F:GO:0016887; F:GO:0017111; F:GO:0140657; C:GO:0005622; C:GO:0005737; C:GO:0005739; C:GO:0016020; C:GO:0043226; C:GO:0043227; C:GO:0043229; C:GO:0043231; C:GO:0110165	F:catalytic activity; F:ATP binding; F:pyrophosphatase activity; F:hydrolase activity; F:hydrolase activity, acting on acid anhydrides; F:hydrolase activity, acting on acid anhydrides, in phosphorus-containing anhydrides; F:ATP hydrolysis activity; F:ribonucleoside triphosphate phosphatase activity; F:ATP-dependent activity; C:intracellular anatomical structure; C:cytoplasm; C:mitochondrion; C:me…
>QLOD02000002.1.	g4791.t1	adenine nucleotide transporter BT1, chloroplastic/mitochondrial-like	195	20	4.91219E-88	80.23	1	P:GO:0055085	P:transmembrane transport				IPR002067 (PRINTS); IPR018108 (PFAM); IPR023395 (G3DSA:1.50.40.GENE3D); PTHR24089 (PANTHER); IPR018108 (PROSITE_PROFILES); IPR023395 (SUPERFAMILY)	P:GO:0055085	P:transmembrane transport
>QLOD02000002.1.	g4819.t1	transcriptional corepressor LEUNIG	848	20	4.75857E-143	88.06	2	P:GO:0006355; F:GO:0140110	P:regulation of DNA-templated transcription; F:transcription regulator activity				IPR006594 (PFAM); mobidb-lite (MOBIDB_LITE); mobidb-lite (MOBIDB_LITE); mobidb-lite (MOBIDB_LITE); mobidb-lite (MOBIDB_LITE); mobidb-lite (MOBIDB_LITE); mobidb-lite (MOBIDB_LITE); mobidb-lite (MOBIDB_LITE); mobidb-lite (MOBIDB_LITE); mobidb-lite (MOBIDB_LITE); mobidb-lite (MOBIDB_LITE); PTHR45093 (PANTHER); IPR006594 (PROSITE_PROFILES)	F:GO:0005515; C:GO:0005622; C:GO:0005634; C:GO:0016020; C:GO:0043226; C:GO:0043227; C:GO:0043229; C:GO:0043231; C:GO:0110165	F:protein binding; C:intracellular anatomical structure; C:nucleus; C:membrane; C:organelle; C:membrane-bounded organelle; C:intracellular organelle; C:intracellular membrane-bounded organelle; C:cellular anatomical entity
>QLOD02000002.1.	g4819.t1	transcriptional corepressor LEUNIG	848	20	4.75857E-143	88.06	2	P:GO:0006355; F:GO:0140110	P:regulation of DNA-templated transcription; F:transcription regulator activity				IPR006594 (PFAM); mobidb-lite (MOBIDB_LITE); mobidb-lite (MOBIDB_LITE); mobidb-lite (MOBIDB_LITE); mobidb-lite (MOBIDB_LITE); mobidb-lite (MOBIDB_LITE); mobidb-lite (MOBIDB_LITE); mobidb-lite (MOBIDB_LITE); mobidb-lite (MOBIDB_LITE); mobidb-lite (MOBIDB_LITE); mobidb-lite (MOBIDB_LITE); PTHR45093 (PANTHER); IPR006594 (PROSITE_PROFILES)	F:GO:0005515; C:GO:0005622; C:GO:0005634; C:GO:0016020; C:GO:0043226; C:GO:0043227; C:GO:0043229; C:GO:0043231; C:GO:0110165	F:protein binding; C:intracellular anatomical structure; C:nucleus; C:membrane; C:organelle; C:membrane-bounded organelle; C:intracellular organelle; C:intracellular membrane-bounded organelle; C:cellular anatomical entity
>QLOD02000002.1.	g4822.t1	Protein TIFY 8	385	20	2.21994E-140	76.74							IPR010399 (PFAM); mobidb-lite (MOBIDB_LITE); mobidb-lite (MOBIDB_LITE); IPR010399 (PROSITE_PROFILES)	no GO terms	no GO terms
>QLOD02000002.1.	g4835.t1	Syntaxin-32	353	20	3.77267E-136	79.34	5	P:GO:0006886; P:GO:0016192; P:GO:0061024; F:GO:0060090; C:GO:0005794	P:intracellular protein transport; P:vesicle-mediated transport; P:membrane organization; F:molecular adaptor activity; C:Golgi apparatus				IPR021538 (PFAM); G3DSA:1.20.58.70 (GENE3D); mobidb-lite (MOBIDB_LITE); mobidb-lite (MOBIDB_LITE); mobidb-lite (MOBIDB_LITE); mobidb-lite (MOBIDB_LITE); mobidb-lite (MOBIDB_LITE); IPR045242 (PANTHER); IPR000727 (PROSITE_PROFILES); cd15844 (CDD); IPR010989 (SUPERFAMILY)	P:GO:0006810; P:GO:0006886; P:GO:0006888; P:GO:0006906; P:GO:0006996; P:GO:0008104; P:GO:0008104; P:GO:0009987; P:GO:0015031; P:GO:0016043; P:GO:0016050; P:GO:0016192; P:GO:0033036; P:GO:0045184; P:GO:0046907; P:GO:0048193; P:GO:0048284; P:GO:0051179; P:GO:0051234; P:GO:0051640; P:GO:0051641; P:GO:0051649; P:GO:0061024; P:GO:0061025; P:GO:0070727; P:GO:0071702; P:GO:0071705; P:GO:0071840; P:GO:00…	P:transport; P:intracellular protein transport; P:endoplasmic reticulum to Golgi vesicle-mediated transport; P:vesicle fusion; P:organelle organization; P:protein localization; P:protein localization; P:cellular process; P:protein transport; P:cellular component organization; P:vesicle organization; P:vesicle-mediated transport; P:macromolecule localization; P:establishment of protein localizatio…
>QLOD02000002.1.	g4853.t1	Retrovirus-related Pol polyprotein from transposon TNT 1-94	479	10	8.17279e-79	59.5	3	P:GO:0015074; F:GO:0003676; F:GO:0008270	P:DNA integration; F:nucleic acid binding; F:zinc ion binding				IPR025724 (PFAM); PTHR37610 (PANTHER)	no GO terms	no GO terms
>QLOD02000002.1.	g4854.t1	protein ANTI-SILENCING 1	659	20	7.00027E-163	61.24	1	F:GO:0005488	F:binding				IPR043151 (G3DSA:2.30.30.GENE3D); PTHR47073 (PANTHER); IPR001025 (PROSITE_PROFILES)	P:GO:0006139; P:GO:0006259; P:GO:0006479; P:GO:0006725; P:GO:0006807; P:GO:0008152; P:GO:0008213; P:GO:0009892; P:GO:0009987; P:GO:0010605; P:GO:0016570; P:GO:0016571; P:GO:0018022; P:GO:0018193; P:GO:0018205; P:GO:0019219; P:GO:0019222; P:GO:0019538; P:GO:0019538; P:GO:0031056; P:GO:0031323; P:GO:0031324; P:GO:0031399; P:GO:0032259; P:GO:0034641; P:GO:0034968; P:GO:0036211; P:GO:0036211; P:GO:00…	P:nucleobase-containing compound metabolic process; P:DNA metabolic process; P:protein methylation; P:cellular aromatic compound metabolic process; P:nitrogen compound metabolic process; P:metabolic process; P:protein alkylation; P:negative regulation of metabolic process; P:cellular process; P:negative regulation of macromolecule metabolic process; P:histone modification; P:histone methylation; …
>QLOD02000002.1.	g4859.t1	Protein SPOROCYTELESS like	388	18	1.57151E-13	54.88	2	P:GO:0006355; F:GO:0003700	P:regulation of DNA-templated transcription; F:DNA-binding transcription factor activity				mobidb-lite (MOBIDB_LITE); mobidb-lite (MOBIDB_LITE); mobidb-lite (MOBIDB_LITE); IPR040356 (PANTHER)	F:GO:0003700	F:DNA-binding transcription factor activity
>QLOD02000002.1.	g4865.t1	transcription factor MYB3R-1-like isoform X1	1187	20	0.0	70.85	2	P:GO:0006355; F:GO:0003677	P:regulation of DNA-templated transcription; F:DNA binding				G3DSA:1.10.10.60 (GENE3D); IPR001005 (PFAM); G3DSA:1.10.10.60 (GENE3D); PF13921 (PFAM); mobidb-lite (MOBIDB_LITE); mobidb-lite (MOBIDB_LITE); mobidb-lite (MOBIDB_LITE); mobidb-lite (MOBIDB_LITE); mobidb-lite (MOBIDB_LITE); mobidb-lite (MOBIDB_LITE); mobidb-lite (MOBIDB_LITE); mobidb-lite (MOBIDB_LITE); PTHR45614 (PANTHER); IPR017930 (PROSITE_PROFILES); IPR017930 (PROSITE_PROFILES); IPR001005 (PRO…	P:GO:0006139; P:GO:0006351; P:GO:0006355; P:GO:0006725; P:GO:0006807; P:GO:0008152; P:GO:0009058; P:GO:0009059; P:GO:0009889; P:GO:0009987; P:GO:0010467; P:GO:0010468; P:GO:0010556; P:GO:0016070; P:GO:0018130; P:GO:0019219; P:GO:0019222; P:GO:0019438; P:GO:0031323; P:GO:0031326; P:GO:0032774; P:GO:0034641; P:GO:0034645; P:GO:0034654; P:GO:0043170; P:GO:0044237; P:GO:0044238; P:GO:0044249; P:GO:00…	P:nucleobase-containing compound metabolic process; P:DNA-templated transcription; P:regulation of DNA-templated transcription; P:cellular aromatic compound metabolic process; P:nitrogen compound metabolic process; P:metabolic process; P:biosynthetic process; P:macromolecule biosynthetic process; P:regulation of biosynthetic process; P:cellular process; P:gene expression; P:regulation of gene exp…
>QLOD02000002.1.	g4872.t1	Protein tesmin/TSO1-like CXC 5	129	20	7.08789E-27	58.08	0						mobidb-lite (MOBIDB_LITE)	no GO terms	no GO terms
>QLOD02000002.1.	g4876.t1	mitogen-activated protein kinase kinase kinase 1	244	20	4.30068E-77	76.7	1	F:GO:0016740	F:transferase activity		EC:2	Transferases	IPR001841 (PFAM); IPR013083 (G3DSA:3.30.40.GENE3D); IPR007527 (PFAM); mobidb-lite (MOBIDB_LITE); IPR039903 (PANTHER); IPR007527 (PROSITE_PROFILES); IPR001841 (PROSITE_PROFILES); SSF57850 (SUPERFAMILY)	F:GO:0008270; F:GO:0061630	F:zinc ion binding; F:ubiquitin protein ligase activity
>QLOD02000002.1.	g4879.t1	GATA transcription factor 12-like	353	20	4.83146E-158	77.77	3	P:GO:0006355; P:GO:0030154; F:GO:0003677	P:regulation of DNA-templated transcription; P:cell differentiation; F:DNA binding				IPR016679 (PIRSF); IPR000679 (PFAM); IPR013088 (G3DSA:3.30.50.GENE3D); mobidb-lite (MOBIDB_LITE); mobidb-lite (MOBIDB_LITE); mobidb-lite (MOBIDB_LITE); PTHR45658 (PANTHER); IPR000679 (PROSITE_PROFILES); IPR000679 (CDD); SSF57716 (SUPERFAMILY)	P:GO:0006355; P:GO:0045893; F:GO:0003677; F:GO:0008270; F:GO:0043565; C:GO:0005634	P:regulation of DNA-templated transcription; P:positive regulation of DNA-templated transcription; F:DNA binding; F:zinc ion binding; F:sequence-specific DNA binding; C:nucleus
>QLOD02000002.1.	g4903.t1	ATP-dependent 6-phosphofructokinase 3	71	20	4.77292E-13	77.31	3	P:GO:0005975; P:GO:1901135; F:GO:0016740	P:carbohydrate metabolic process; P:carbohydrate derivative metabolic process; F:transferase activity		EC:2.7.1.11	6-phosphofructokinase	mobidb-lite (MOBIDB_LITE); mobidb-lite (MOBIDB_LITE)	no GO terms	no GO terms
>QLOD02000002.1.	g4915.t1	protein EARLY FLOWERING 3-like	369	20	1.2438E-127	69.26	1	P:GO:0022414	P:reproductive process				mobidb-lite (MOBIDB_LITE); IPR039319 (PANTHER)	P:GO:2000028	P:regulation of photoperiodism, flowering
>QLOD02000002.1.	g4921.t1	filaggrin-2-like isoform X1	451	20	5.50012E-50	70.8							IPR012438 (PFAM); mobidb-lite (MOBIDB_LITE); mobidb-lite (MOBIDB_LITE); mobidb-lite (MOBIDB_LITE); mobidb-lite (MOBIDB_LITE); mobidb-lite (MOBIDB_LITE); mobidb-lite (MOBIDB_LITE); PTHR33130 (PANTHER)	no GO terms	no GO terms
>QLOD02000002.1.	g4937.t1	calcineurin B-like protein 10	451	20	1.76742E-130	84.86	3	P:GO:0023052; F:GO:0016787; F:GO:0140096	P:signaling; F:hydrolase activity; F:catalytic activity, acting on a protein		EC:3.1.3.16	Protein-serine/threonine phosphatase	PR00450 (PRINTS); G3DSA:1.10.10.60 (GENE3D); IPR006447 (TIGRFAM); IPR002048 (PFAM); IPR002048 (PFAM); IPR001005 (PFAM); G3DSA:1.10.238.10 (GENE3D); IPR045198 (PANTHER); IPR002048 (PROSITE_PROFILES); IPR017930 (PROSITE_PROFILES); IPR002048 (PROSITE_PROFILES); IPR001005 (PROSITE_PROFILES); IPR017884 (PROSITE_PROFILES); IPR002048 (PROSITE_PROFILES); IPR002048 (CDD); IPR001005 (CDD); IPR009057 (SUPER…	P:GO:0019722; F:GO:0003677; F:GO:0005509; F:GO:0019900	P:calcium-mediated signaling; F:DNA binding; F:calcium ion binding; F:kinase binding
>QLOD02000002.1.	g4937.t1	calcineurin B-like protein 10	451	20	1.76742E-130	84.86	3	P:GO:0023052; F:GO:0016787; F:GO:0140096	P:signaling; F:hydrolase activity; F:catalytic activity, acting on a protein		EC:3.1.3.16	Protein-serine/threonine phosphatase	PR00450 (PRINTS); G3DSA:1.10.10.60 (GENE3D); IPR006447 (TIGRFAM); IPR002048 (PFAM); IPR002048 (PFAM); IPR001005 (PFAM); G3DSA:1.10.238.10 (GENE3D); IPR045198 (PANTHER); IPR002048 (PROSITE_PROFILES); IPR017930 (PROSITE_PROFILES); IPR002048 (PROSITE_PROFILES); IPR001005 (PROSITE_PROFILES); IPR017884 (PROSITE_PROFILES); IPR002048 (PROSITE_PROFILES); IPR002048 (CDD); IPR001005 (CDD); IPR009057 (SUPER…	P:GO:0019722; F:GO:0003677; F:GO:0005509; F:GO:0019900	P:calcium-mediated signaling; F:DNA binding; F:calcium ion binding; F:kinase binding
>QLOD02000002.1.	g4943.t1	NDR1/HIN1-like protein 13	254	20	1.1426E-34	78.89	1	C:GO:0016020	C:membrane				mobidb-lite (MOBIDB_LITE); mobidb-lite (MOBIDB_LITE); mobidb-lite (MOBIDB_LITE); mobidb-lite (MOBIDB_LITE); PTHR31234 (PANTHER)	C:GO:0005886; C:GO:0016020; C:GO:0071944; C:GO:0110165	C:plasma membrane; C:membrane; C:cell periphery; C:cellular anatomical entity
>QLOD02000002.1.	g4944.t1	LOB domain-containing protein 22	250	10	4.2356e-50	68.29							IPR004883 (PFAM); mobidb-lite (MOBIDB_LITE); mobidb-lite (MOBIDB_LITE); PTHR31301 (PANTHER); IPR004883 (PROSITE_PROFILES)	no GO terms	no GO terms
>QLOD02000002.1.	g4953.t1	glutaredoxin-C6	121	20	3.85428E-46	81.93	1	F:GO:0097573	F:obsolete glutathione oxidoreductase activity				IPR014025 (PRINTS); IPR011905 (TIGRFAM); IPR002109 (PFAM); G3DSA:3.40.30.10 (GENE3D); IPR011905 (PANTHER); PS51354 (PROSITE_PROFILES); IPR036249 (SUPERFAMILY)	no GO terms	no GO terms
>QLOD02000002.1.	g4968.t1	Protein NUCLEAR FUSION DEFECTIVE 4	490	20	2.20253E-85	89.99	2	P:GO:0006817; C:GO:0016020	P:phosphate ion transport; C:membrane				IPR036259 (G3DSA:1.20.1250.GENE3D); IPR010658 (PFAM); PTHR21576 (PANTHER); IPR036259 (SUPERFAMILY); IPR036259 (SUPERFAMILY)	C:GO:0016020; C:GO:0110165	C:membrane; C:cellular anatomical entity
>QLOD02000002.1.	g4988.t1	F-box protein SKIP31	350	20	0.0	79.62	1	P:GO:0030163	P:protein catabolic process				IPR004289 (PFAM); G3DSA:1.20.1280.50 (GENE3D); IPR001810 (PFAM); mobidb-lite (MOBIDB_LITE); mobidb-lite (MOBIDB_LITE); mobidb-lite (MOBIDB_LITE); PTHR46550 (PANTHER); IPR001810 (PROSITE_PROFILES); cd22166 (CDD); IPR036047 (SUPERFAMILY)	F:GO:0005515	F:protein binding
>QLOD02000002.1.	g4997.t1	alpha-glucosidase 2 isoform X1	347	20	7.10408E-125	80.18	2	P:GO:0005975; F:GO:0016787	P:carbohydrate metabolic process; F:hydrolase activity		EC:3.2.1	Glycosylases	IPR025887 (PFAM); G3DSA:2.60.40.1760 (GENE3D); PTHR22762 (PANTHER); cd14752 (CDD); IPR011013 (SUPERFAMILY)	P:GO:0005975; F:GO:0003824; F:GO:0004553; F:GO:0016787; F:GO:0016798; F:GO:0030246	P:carbohydrate metabolic process; F:catalytic activity; F:hydrolase activity, hydrolyzing O-glycosyl compounds; F:hydrolase activity; F:hydrolase activity, acting on glycosyl bonds; F:carbohydrate binding
>QLOD02000002.1.	g5009.t1	Vacuolar protein sorting-associated protein	250	20	2.29746E-85	69.93	1	F:GO:0016787	F:hydrolase activity		EC:3.2	Glycosylases	PTHR47747 (PANTHER)	no GO terms	no GO terms
>QLOD02000002.1.	g5013.t1	60S ribosomal protein L13-1	178	20	9.10989E-49	68.35	1	C:GO:0005840	C:ribosome				IPR001380 (PFAM); G3DSA:1.20.5.110 (GENE3D); IPR001380 (PANTHER)	P:GO:0006412; F:GO:0003676; F:GO:0003723; F:GO:0003735; F:GO:0005198; F:GO:0005488; F:GO:0097159; F:GO:1901363; C:GO:0005622; C:GO:0005737; C:GO:0005829; C:GO:0005840; C:GO:0015934; C:GO:0022625; C:GO:0022626; C:GO:0032991; C:GO:0043226; C:GO:0043228; C:GO:0043229; C:GO:0043232; C:GO:0044391; C:GO:0110165; C:GO:1990904	P:translation; F:nucleic acid binding; F:RNA binding; F:structural constituent of ribosome; F:structural molecule activity; F:binding; F:organic cyclic compound binding; F:heterocyclic compound binding; C:intracellular anatomical structure; C:cytoplasm; C:cytosol; C:ribosome; C:large ribosomal subunit; C:cytosolic large ribosomal subunit; C:cytosolic ribosome; C:protein-containing complex; C:orga…
>QLOD02000002.1.	g5016.t1	ankyrin repeat family protein	449	10	2.96113e-78	82.94							IPR002110 (PFAM); IPR008543 (PFAM); IPR036770 (G3DSA:1.25.40.GENE3D); mobidb-lite (MOBIDB_LITE); mobidb-lite (MOBIDB_LITE); PTHR24193 (PANTHER); IPR002110 (PROSITE_PROFILES); PS50297 (PROSITE_PROFILES); IPR002110 (PROSITE_PROFILES); PS50297 (PROSITE_PROFILES); IPR036770 (SUPERFAMILY)	P:GO:0006139; P:GO:0006351; P:GO:0006355; P:GO:0006357; P:GO:0006366; P:GO:0006725; P:GO:0006807; P:GO:0008152; P:GO:0009058; P:GO:0009059; P:GO:0009889; P:GO:0009891; P:GO:0009893; P:GO:0009987; P:GO:0010467; P:GO:0010468; P:GO:0010556; P:GO:0010557; P:GO:0010604; P:GO:0016070; P:GO:0018130; P:GO:0019219; P:GO:0019222; P:GO:0019438; P:GO:0031323; P:GO:0031325; P:GO:0031326; P:GO:0031328; P:GO:00…	P:nucleobase-containing compound metabolic process; P:DNA-templated transcription; P:regulation of DNA-templated transcription; P:regulation of transcription by RNA polymerase II; P:transcription by RNA polymerase II; P:cellular aromatic compound metabolic process; P:nitrogen compound metabolic process; P:metabolic process; P:biosynthetic process; P:macromolecule biosynthetic process; P:regulatio…
>QLOD02000002.1.	g5026.t1	Tumor necrosis factor alpha-induced protein like	221	20	6.262E-100	78.23							mobidb-lite (MOBIDB_LITE); mobidb-lite (MOBIDB_LITE); PTHR37371 (PANTHER)	no GO terms	no GO terms
>QLOD02000002.1.	g5034.t1	growth-regulating factor 4-like isoform X1	177	20	3.72081E-57	71.82	1	P:GO:0032502	P:developmental process				no IPS match	no IPS match	no IPS match
>QLOD02000002.1.	g5046.t1	protein ENHANCED DISEASE RESISTANCE 2-like	233	10	9.81224e-18	94.5	1	C:GO:0016020	C:membrane				IPR009769 (PFAM); IPR045096 (PANTHER)	no GO terms	no GO terms
>QLOD02000002.1.	g5092.t1	Glycerol-3-phosphate acyltransferase	333	20	4.46074E-131	94.25	6	P:GO:0006520; P:GO:0006629; P:GO:0055086; P:GO:1901135; F:GO:0016740; C:GO:0009536	P:amino acid metabolic process; P:lipid metabolic process; P:nucleobase-containing small molecule metabolic process; P:carbohydrate derivative metabolic process; F:transferase activity; C:plastid		EC:2.3.1.15	Glycerol-3-phosphate 1-O-acyltransferase	G3DSA:3.40.1130.10 (GENE3D); IPR016222 (PIRSF); IPR002123 (PFAM); IPR016222 (PANTHER); SSF69593 (SUPERFAMILY)	P:GO:0006650; F:GO:0004366; F:GO:0016746	P:glycerophospholipid metabolic process; F:glycerol-3-phosphate O-acyltransferase activity; F:acyltransferase activity
>QLOD02000002.1.	g5102.t1	TRANSCRIPTION FACTOR KAN2-RELATED	312	20	7.79448E-127	75.42	3	P:GO:0006355; P:GO:0030154; F:GO:0003677	P:regulation of DNA-templated transcription; P:cell differentiation; F:DNA binding				G3DSA:1.10.10.60 (GENE3D); IPR001005 (PFAM); IPR006447 (TIGRFAM); mobidb-lite (MOBIDB_LITE); mobidb-lite (MOBIDB_LITE); mobidb-lite (MOBIDB_LITE); mobidb-lite (MOBIDB_LITE); mobidb-lite (MOBIDB_LITE); IPR044847 (PANTHER); IPR009057 (SUPERFAMILY)	P:GO:0006139; P:GO:0006351; P:GO:0006355; P:GO:0006725; P:GO:0006807; P:GO:0008152; P:GO:0009058; P:GO:0009059; P:GO:0009889; P:GO:0009987; P:GO:0010158; P:GO:0010467; P:GO:0010468; P:GO:0010556; P:GO:0016070; P:GO:0018130; P:GO:0019219; P:GO:0019222; P:GO:0019438; P:GO:0031323; P:GO:0031326; P:GO:0032774; P:GO:0034641; P:GO:0034645; P:GO:0034654; P:GO:0043170; P:GO:0044237; P:GO:0044238; P:GO:00…	P:nucleobase-containing compound metabolic process; P:DNA-templated transcription; P:regulation of DNA-templated transcription; P:cellular aromatic compound metabolic process; P:nitrogen compound metabolic process; P:metabolic process; P:biosynthetic process; P:macromolecule biosynthetic process; P:regulation of biosynthetic process; P:cellular process; P:abaxial cell fate specification; P:gene e…
>QLOD02000002.1.	g5105.t1	homeobox-leucine zipper protein ROC3-like isoform X1	899	20	0.0	68.1	6	P:GO:0006355; P:GO:0006357; F:GO:0000981; F:GO:0003677; F:GO:0008289; C:GO:0005634	P:regulation of DNA-templated transcription; P:regulation of transcription by RNA polymerase II; F:DNA-binding transcription factor activity, RNA polymerase II-specific; F:DNA binding; F:lipid binding; C:nucleus				IPR002913 (PFAM); G3DSA:1.10.10.60 (GENE3D); IPR001356 (PFAM); mobidb-lite (MOBIDB_LITE); mobidb-lite (MOBIDB_LITE); mobidb-lite (MOBIDB_LITE); mobidb-lite (MOBIDB_LITE); mobidb-lite (MOBIDB_LITE); IPR042160 (PANTHER); IPR001356 (PROSITE_PROFILES); IPR002913 (PROSITE_PROFILES); IPR001356 (CDD); cd08875 (CDD); SSF55961 (SUPERFAMILY); SSF55961 (SUPERFAMILY); IPR009057 (SUPERFAMILY)	F:GO:0003677; F:GO:0008289	F:DNA binding; F:lipid binding
>QLOD02000002.1.	g5106.t1	plastoglobulin-1, chloroplastic	374	20	1.25352E-27	70.63							IPR006843 (PFAM); mobidb-lite (MOBIDB_LITE); mobidb-lite (MOBIDB_LITE); mobidb-lite (MOBIDB_LITE); mobidb-lite (MOBIDB_LITE); mobidb-lite (MOBIDB_LITE); IPR039633 (PANTHER)	no GO terms	no GO terms
>QLOD02000002.1.	g5115.t1	heat shock factor protein HSF8-like	517	10	0.0	81.32	3	P:GO:0006355; F:GO:0003677; F:GO:0140110	P:regulation of DNA-templated transcription; F:DNA binding; F:transcription regulator activity				mobidb-lite (MOBIDB_LITE); mobidb-lite (MOBIDB_LITE); mobidb-lite (MOBIDB_LITE); mobidb-lite (MOBIDB_LITE); mobidb-lite (MOBIDB_LITE); IPR027725 (PANTHER)	P:GO:0006139; P:GO:0006351; P:GO:0006355; P:GO:0006357; P:GO:0006366; P:GO:0006725; P:GO:0006807; P:GO:0008152; P:GO:0009058; P:GO:0009059; P:GO:0009889; P:GO:0009987; P:GO:0010467; P:GO:0010468; P:GO:0010556; P:GO:0016070; P:GO:0018130; P:GO:0019219; P:GO:0019222; P:GO:0019438; P:GO:0031323; P:GO:0031326; P:GO:0032774; P:GO:0034641; P:GO:0034645; P:GO:0034654; P:GO:0043170; P:GO:0044237; P:GO:00…	P:nucleobase-containing compound metabolic process; P:DNA-templated transcription; P:regulation of DNA-templated transcription; P:regulation of transcription by RNA polymerase II; P:transcription by RNA polymerase II; P:cellular aromatic compound metabolic process; P:nitrogen compound metabolic process; P:metabolic process; P:biosynthetic process; P:macromolecule biosynthetic process; P:regulatio…
>QLOD02000002.1.	g5125.t1	transcription factor bHLH71-like	301	20	2.69045E-108	75.7	3	P:GO:0006355; F:GO:0003677; F:GO:0140110	P:regulation of DNA-templated transcription; F:DNA binding; F:transcription regulator activity				IPR011598 (PFAM); IPR036638 (G3DSA:4.10.280.GENE3D); mobidb-lite (MOBIDB_LITE); PTHR11969 (PANTHER); IPR011598 (PROSITE_PROFILES); cd11448 (CDD); IPR036638 (SUPERFAMILY)	P:GO:0006139; P:GO:0006351; P:GO:0006355; P:GO:0006357; P:GO:0006366; P:GO:0006725; P:GO:0006807; P:GO:0008152; P:GO:0009058; P:GO:0009059; P:GO:0009889; P:GO:0009987; P:GO:0010467; P:GO:0010468; P:GO:0010556; P:GO:0016070; P:GO:0018130; P:GO:0019219; P:GO:0019222; P:GO:0019438; P:GO:0031323; P:GO:0031326; P:GO:0032774; P:GO:0034641; P:GO:0034645; P:GO:0034654; P:GO:0043170; P:GO:0044237; P:GO:00…	P:nucleobase-containing compound metabolic process; P:DNA-templated transcription; P:regulation of DNA-templated transcription; P:regulation of transcription by RNA polymerase II; P:transcription by RNA polymerase II; P:cellular aromatic compound metabolic process; P:nitrogen compound metabolic process; P:metabolic process; P:biosynthetic process; P:macromolecule biosynthetic process; P:regulatio…
>QLOD02000002.1.	g5126.t1	E3 ubiquitin-protein ligase Os04g0590900-like	378	20	6.41687E-116	71.29	2	P:GO:0016567; C:GO:0016020	P:protein ubiquitination; C:membrane				IPR001841 (PFAM); IPR013083 (G3DSA:3.30.40.GENE3D); mobidb-lite (MOBIDB_LITE); mobidb-lite (MOBIDB_LITE); IPR044600 (PANTHER); IPR001841 (PROSITE_PROFILES); cd16461 (CDD); SSF57850 (SUPERFAMILY)	P:GO:0016567; F:GO:0016740	P:protein ubiquitination; F:transferase activity
>QLOD02000002.1.	g5137.t1	transcription factor MYC2-like	701	20	0.0	74.65	2	F:GO:0016209; F:GO:0016491	F:antioxidant activity; F:oxidoreductase activity		EC:1.11.1	Acting on a peroxide as acceptor	IPR011598 (PFAM); IPR025610 (PFAM); IPR036638 (G3DSA:4.10.280.GENE3D); mobidb-lite (MOBIDB_LITE); mobidb-lite (MOBIDB_LITE); mobidb-lite (MOBIDB_LITE); mobidb-lite (MOBIDB_LITE); mobidb-lite (MOBIDB_LITE); mobidb-lite (MOBIDB_LITE); mobidb-lite (MOBIDB_LITE); IPR045084 (PANTHER); IPR011598 (PROSITE_PROFILES); cd11449 (CDD); IPR036638 (SUPERFAMILY)	P:GO:0006139; P:GO:0006351; P:GO:0006355; P:GO:0006725; P:GO:0006807; P:GO:0008152; P:GO:0009058; P:GO:0009059; P:GO:0009889; P:GO:0009987; P:GO:0010467; P:GO:0010468; P:GO:0010556; P:GO:0016070; P:GO:0018130; P:GO:0019219; P:GO:0019222; P:GO:0019438; P:GO:0031323; P:GO:0031326; P:GO:0032774; P:GO:0034641; P:GO:0034645; P:GO:0034654; P:GO:0043170; P:GO:0044237; P:GO:0044238; P:GO:0044249; P:GO:00…	P:nucleobase-containing compound metabolic process; P:DNA-templated transcription; P:regulation of DNA-templated transcription; P:cellular aromatic compound metabolic process; P:nitrogen compound metabolic process; P:metabolic process; P:biosynthetic process; P:macromolecule biosynthetic process; P:regulation of biosynthetic process; P:cellular process; P:gene expression; P:regulation of gene exp…
>QLOD02000002.1.	g5147.t1	AT-hook motif nuclear-localized protein 23-like	285	20	2.08206E-100	76.54	3	P:GO:0006355; F:GO:0003677; F:GO:0140110	P:regulation of DNA-templated transcription; F:DNA binding; F:transcription regulator activity				IPR005175 (PFAM); G3DSA:3.30.1330.80 (GENE3D); mobidb-lite (MOBIDB_LITE); mobidb-lite (MOBIDB_LITE); mobidb-lite (MOBIDB_LITE); IPR014476 (PANTHER); IPR005175 (PROSITE_PROFILES); IPR005175 (CDD); SSF117856 (SUPERFAMILY)	F:GO:0000976; F:GO:0001067; F:GO:0003676; F:GO:0003677; F:GO:0003680; F:GO:0003690; F:GO:0003700; F:GO:0005488; F:GO:0043565; F:GO:0097159; F:GO:0140110; F:GO:1901363; F:GO:1990837; C:GO:0005622; C:GO:0005634; C:GO:0016020; C:GO:0043226; C:GO:0043227; C:GO:0043229; C:GO:0043231; C:GO:0110165	F:transcription cis-regulatory region binding; F:transcription regulatory region nucleic acid binding; F:nucleic acid binding; F:DNA binding; F:minor groove of adenine-thymine-rich DNA binding; F:double-stranded DNA binding; F:DNA-binding transcription factor activity; F:binding; F:sequence-specific DNA binding; F:organic cyclic compound binding; F:transcription regulator activity; F:heterocyclic…
>QLOD02000002.1.	g5159.t1	pentatricopeptide repeat-containing protein At5g46580, chloroplastic	724	20	0.0	87.51							IPR002885 (PFAM); IPR002885 (PFAM); IPR011990 (G3DSA:1.25.40.GENE3D); IPR002885 (TIGRFAM); IPR011990 (G3DSA:1.25.40.GENE3D); IPR011990 (G3DSA:1.25.40.GENE3D); IPR033443 (PFAM); mobidb-lite (MOBIDB_LITE); mobidb-lite (MOBIDB_LITE); mobidb-lite (MOBIDB_LITE); PTHR47447 (PANTHER); SSF81901 (SUPERFAMILY)	F:GO:0005515	F:protein binding
>QLOD02000002.1.	g5173.t1	BUD13 like	421	20	2.8488E-122	68.69							mobidb-lite (MOBIDB_LITE); mobidb-lite (MOBIDB_LITE); mobidb-lite (MOBIDB_LITE); mobidb-lite (MOBIDB_LITE); mobidb-lite (MOBIDB_LITE); mobidb-lite (MOBIDB_LITE); PTHR31809 (PANTHER)	P:GO:0000375; P:GO:0000377; P:GO:0000398; P:GO:0006139; P:GO:0006396; P:GO:0006397; P:GO:0006725; P:GO:0006807; P:GO:0008152; P:GO:0008380; P:GO:0009987; P:GO:0010467; P:GO:0016070; P:GO:0016071; P:GO:0034641; P:GO:0043170; P:GO:0044237; P:GO:0044238; P:GO:0046483; P:GO:0071704; P:GO:0090304; P:GO:1901360; F:GO:0003676; F:GO:0003723; F:GO:0005488; F:GO:0097159; F:GO:1901363; C:GO:0005622; C:GO:00…	P:RNA splicing, via transesterification reactions; P:RNA splicing, via transesterification reactions with bulged adenosine as nucleophile; P:mRNA splicing, via spliceosome; P:nucleobase-containing compound metabolic process; P:RNA processing; P:mRNA processing; P:cellular aromatic compound metabolic process; P:nitrogen compound metabolic process; P:metabolic process; P:RNA splicing; P:cellular pr…
>QLOD02000002.1.	g5176.t1	dynamin-related protein 1E-like	815	20	0.0	95.35	3	F:GO:0003924; F:GO:0008092; C:GO:0005856	F:GTPase activity; F:cytoskeletal protein binding; C:cytoskeleton		EC:3.6.1.15	Nucleoside-triphosphate phosphatase	IPR022812 (PRINTS); G3DSA:1.20.120.1240 (GENE3D); IPR000375 (PFAM); PF16913 (PFAM); IPR045063 (PFAM); IPR027417 (G3DSA:3.40.50.GENE3D); IPR022812 (PANTHER); IPR030381 (PROSITE_PROFILES); IPR001401 (CDD); SSF103481 (SUPERFAMILY); IPR027417 (SUPERFAMILY)	F:GO:0003824; F:GO:0003924; F:GO:0005488; F:GO:0005515; F:GO:0005525; F:GO:0008017; F:GO:0008092; F:GO:0015631; F:GO:0016462; F:GO:0016787; F:GO:0016817; F:GO:0016818; F:GO:0017111; C:GO:0005622; C:GO:0005737; C:GO:0005856; C:GO:0005874; C:GO:0015630; C:GO:0016020; C:GO:0043226; C:GO:0043228; C:GO:0043229; C:GO:0043232; C:GO:0099080; C:GO:0099081; C:GO:0099512; C:GO:0099513; C:GO:0110165	F:catalytic activity; F:GTPase activity; F:binding; F:protein binding; F:GTP binding; F:microtubule binding; F:cytoskeletal protein binding; F:tubulin binding; F:pyrophosphatase activity; F:hydrolase activity; F:hydrolase activity, acting on acid anhydrides; F:hydrolase activity, acting on acid anhydrides, in phosphorus-containing anhydrides; F:ribonucleoside triphosphate phosphatase activity; C:…
>QLOD02000002.1.	g5185.t1	RING-type domain-containing protein	358	20	1.49869E-56	81.36	2	F:GO:0016740; F:GO:0140096	F:transferase activity; F:catalytic activity, acting on a protein		EC:2.3.2	Acyltransferases	IPR017066 (PIRSF); mobidb-lite (MOBIDB_LITE); mobidb-lite (MOBIDB_LITE); IPR017066 (PANTHER)	F:GO:0003824; F:GO:0004842; F:GO:0016740; F:GO:0019787; F:GO:0140096	F:catalytic activity; F:ubiquitin-protein transferase activity; F:transferase activity; F:ubiquitin-like protein transferase activity; F:catalytic activity, acting on a protein
>QLOD02000002.1.	g5189.t1	Transposon TX1 uncharacterized 149 kDa protein	430	10	2.16658e-57	73.47	2	P:GO:0006810; P:GO:0051641	P:transport; P:cellular localization				IPR000477 (PFAM); PTHR33116 (PANTHER); cd01650 (CDD); IPR043502 (SUPERFAMILY)	no GO terms	no GO terms
>QLOD02000002.1.	g5202.t1	Retrovirus-related Pol polyprotein from transposon RE1	620	20	2.75918E-160	73.75	1	C:GO:0016020	C:membrane				IPR013103 (PFAM); PTHR11439 (PANTHER); cd09272 (CDD); IPR043502 (SUPERFAMILY)	no GO terms	no GO terms
>QLOD02000002.1.	g5211.t1	SNF2 domain-containing protein CLASSY 3	731	20	5.47344E-29	67.38	4	P:GO:0006325; P:GO:0031047; F:GO:0140097; F:GO:0140657	P:chromatin organization; P:RNA-mediated gene silencing; F:catalytic activity, acting on DNA; F:ATP-dependent activity				mobidb-lite (MOBIDB_LITE); mobidb-lite (MOBIDB_LITE); mobidb-lite (MOBIDB_LITE); mobidb-lite (MOBIDB_LITE); mobidb-lite (MOBIDB_LITE); mobidb-lite (MOBIDB_LITE); mobidb-lite (MOBIDB_LITE); mobidb-lite (MOBIDB_LITE); mobidb-lite (MOBIDB_LITE); mobidb-lite (MOBIDB_LITE); mobidb-lite (MOBIDB_LITE); mobidb-lite (MOBIDB_LITE); mobidb-lite (MOBIDB_LITE); mobidb-lite (MOBIDB_LITE)	no GO terms	no GO terms
>QLOD02000002.1.	g5215.t1	decapping nuclease DXO homolog, chloroplastic isoform X2	762	20	9.86841E-173	73.95	2	F:GO:0003723; F:GO:0016787	F:RNA binding; F:hydrolase activity		EC:3.1	Acting on ester bonds	IPR013961 (PFAM); IPR040233 (PFAM); mobidb-lite (MOBIDB_LITE); mobidb-lite (MOBIDB_LITE); mobidb-lite (MOBIDB_LITE); mobidb-lite (MOBIDB_LITE); mobidb-lite (MOBIDB_LITE); mobidb-lite (MOBIDB_LITE); IPR018613 (PANTHER)	no GO terms	no GO terms
>QLOD02000002.1.	g5220.t1	protein FIP2-like	439	20	1.22604E-120	63.96							IPR044822 (PFAM); G3DSA:1.10.10.60 (GENE3D); mobidb-lite (MOBIDB_LITE); IPR044823 (PANTHER); IPR001005 (PROSITE_PROFILES)	F:GO:0000976; F:GO:0001067; F:GO:0003676; F:GO:0003677; F:GO:0003690; F:GO:0005488; F:GO:0043565; F:GO:0097159; F:GO:1901363; F:GO:1990837; C:GO:0005622; C:GO:0005634; C:GO:0016020; C:GO:0043226; C:GO:0043227; C:GO:0043229; C:GO:0043231; C:GO:0110165	F:transcription cis-regulatory region binding; F:transcription regulatory region nucleic acid binding; F:nucleic acid binding; F:DNA binding; F:double-stranded DNA binding; F:binding; F:sequence-specific DNA binding; F:organic cyclic compound binding; F:heterocyclic compound binding; F:sequence-specific double-stranded DNA binding; C:intracellular anatomical structure; C:nucleus; C:membrane; C:or…
>QLOD02000002.1.	g5235.t1	Ankyrin repeat-containing protein BDA1	202	20	7.27622E-64	70.39	1	C:GO:0016020	C:membrane				IPR036770 (G3DSA:1.25.40.GENE3D); IPR002110 (PFAM); PTHR24128 (PANTHER); IPR036770 (SUPERFAMILY)	F:GO:0005515	F:protein binding
>QLOD02000002.1.	g5247.t1	Bax inhibitor 1	247	20	5.27833E-111	95.66	1	C:GO:0016020	C:membrane				IPR006214 (PFAM); IPR006214 (PANTHER); cd10430 (CDD)	C:GO:0016020; C:GO:0110165	C:membrane; C:cellular anatomical entity
>QLOD02000002.1.	g5252.t1	Cytospin-B like	359	20	2.08126E-114	73.21	1	C:GO:0016020	C:membrane				PTHR36051 (PANTHER)	no GO terms	no GO terms
>QLOD02000002.1.	g5258.t1	Dehydrogenase/reductase SDR family member on chromosome X	302	20	7.58318E-108	74.36	1	C:GO:0016020	C:membrane				IPR002347 (PRINTS); IPR002347 (PFAM); G3DSA:3.40.50.720 (GENE3D); PTHR24320 (PANTHER); IPR036291 (SUPERFAMILY)	no GO terms	no GO terms
>QLOD02000002.1.	g5260.t1	probable WRKY transcription factor 20 isoform X1	176	20	1.07307E-10	83.12	3	P:GO:0006355; F:GO:0003677; F:GO:0140110	P:regulation of DNA-templated transcription; F:DNA binding; F:transcription regulator activity				mobidb-lite (MOBIDB_LITE)	no GO terms	no GO terms
>QLOD02000002.1.	g5267.t1	homeobox-leucine zipper protein HAT4	314	20	1.39722E-142	82.79	3	P:GO:0006355; F:GO:0003677; F:GO:0140110	P:regulation of DNA-templated transcription; F:DNA binding; F:transcription regulator activity				IPR000047 (PRINTS); IPR001356 (PFAM); IPR003106 (PFAM); IPR006712 (PFAM); G3DSA:1.10.10.60 (GENE3D); mobidb-lite (MOBIDB_LITE); mobidb-lite (MOBIDB_LITE); mobidb-lite (MOBIDB_LITE); mobidb-lite (MOBIDB_LITE); PTHR45714 (PANTHER); IPR001356 (PROSITE_PROFILES); IPR001356 (CDD); IPR009057 (SUPERFAMILY)	P:GO:0006355; F:GO:0003677; F:GO:0043565; C:GO:0005634	P:regulation of DNA-templated transcription; F:DNA binding; F:sequence-specific DNA binding; C:nucleus
>QLOD02000002.1.	g5285.t1	tonoplast intrinsic protein 2;2	309	10	1.49313e-111	93.8	2	P:GO:0055085; F:GO:0005215	P:transmembrane transport; F:transporter activity				IPR000425 (PRINTS); IPR000425 (PFAM); IPR023271 (G3DSA:1.20.1080.GENE3D); IPR000425 (TIGRFAM); IPR034294 (PANTHER); IPR000425 (CDD); IPR023271 (SUPERFAMILY); IPR023271 (SUPERFAMILY)	P:GO:0006810; P:GO:0051179; P:GO:0051234; P:GO:0055085; F:GO:0005215; F:GO:0015267; F:GO:0015318; F:GO:0022803; F:GO:0022857; C:GO:0000325; C:GO:0005622; C:GO:0005737; C:GO:0005773; C:GO:0005774; C:GO:0009705; C:GO:0016020; C:GO:0031090; C:GO:0043226; C:GO:0043227; C:GO:0043229; C:GO:0043231; C:GO:0098588; C:GO:0110165	P:transport; P:localization; P:establishment of localization; P:transmembrane transport; F:transporter activity; F:channel activity; F:inorganic molecular entity transmembrane transporter activity; F:passive transmembrane transporter activity; F:transmembrane transporter activity; C:plant-type vacuole; C:intracellular anatomical structure; C:cytoplasm; C:vacuole; C:vacuolar membrane; C:plant-type…
>QLOD02000002.1.	g5290.t1	O-fucosyltransferase 29-like	360	20	1.29845E-134	93.91	2	P:GO:0005975; F:GO:0016740	P:carbohydrate metabolic process; F:transferase activity		EC:2.4	Glycosyltransferases	IPR019378 (PFAM); PTHR31818 (PANTHER)	no GO terms	no GO terms
>QLOD02000002.1.	g5297.t1	putative mediator of RNA polymerase II transcription subunit 26	255	20	1.80613E-18	76.78	1	P:GO:0016192	P:vesicle-mediated transport				mobidb-lite (MOBIDB_LITE); mobidb-lite (MOBIDB_LITE); mobidb-lite (MOBIDB_LITE)	no GO terms	no GO terms
>QLOD02000002.1.	g5301.t1	probable aspartyl protease At4g16563	623	10	1.67807e-131	79.01	2	F:GO:0016787; F:GO:0140096	F:hydrolase activity; F:catalytic activity, acting on a protein		EC:3.4	Acting on peptide bonds (peptidases)	IPR032799 (PFAM); IPR021109 (G3DSA:2.40.70.GENE3D); IPR021109 (G3DSA:2.40.70.GENE3D); IPR032861 (PFAM); IPR021109 (G3DSA:2.40.70.GENE3D); IPR021109 (G3DSA:2.40.70.GENE3D); mobidb-lite (MOBIDB_LITE); mobidb-lite (MOBIDB_LITE); PTHR47967 (PANTHER); IPR033121 (PROSITE_PROFILES); IPR034161 (CDD); IPR021109 (SUPERFAMILY); IPR021109 (SUPERFAMILY); IPR021109 (SUPERFAMILY)	C:GO:0005576; C:GO:0110165	C:extracellular region; C:cellular anatomical entity
>QLOD02000002.1.	g5305.t1	leukocyte receptor cluster member 1 homolog	236	10	1.92812e-67	75.76							mobidb-lite (MOBIDB_LITE); mobidb-lite (MOBIDB_LITE); mobidb-lite (MOBIDB_LITE); mobidb-lite (MOBIDB_LITE); mobidb-lite (MOBIDB_LITE); PTHR31861 (PANTHER)	no GO terms	no GO terms
>QLOD02000002.1.	g5308.t1	Scarecrow-like protein 6	751	20	0.0	63.32	4	P:GO:0006355; F:GO:0003700; F:GO:0043565; C:GO:0005634	P:regulation of DNA-templated transcription; F:DNA-binding transcription factor activity; F:sequence-specific DNA binding; C:nucleus				IPR005202 (PFAM); mobidb-lite (MOBIDB_LITE); mobidb-lite (MOBIDB_LITE); mobidb-lite (MOBIDB_LITE); IPR005202 (PANTHER); IPR005202 (PROSITE_PROFILES)	P:GO:0006139; P:GO:0006351; P:GO:0006355; P:GO:0006725; P:GO:0006807; P:GO:0008152; P:GO:0009058; P:GO:0009059; P:GO:0009889; P:GO:0009987; P:GO:0010467; P:GO:0010468; P:GO:0010556; P:GO:0016070; P:GO:0018130; P:GO:0019219; P:GO:0019222; P:GO:0019438; P:GO:0031323; P:GO:0031326; P:GO:0032774; P:GO:0034641; P:GO:0034645; P:GO:0034654; P:GO:0043170; P:GO:0044237; P:GO:0044238; P:GO:0044249; P:GO:00…	P:nucleobase-containing compound metabolic process; P:DNA-templated transcription; P:regulation of DNA-templated transcription; P:cellular aromatic compound metabolic process; P:nitrogen compound metabolic process; P:metabolic process; P:biosynthetic process; P:macromolecule biosynthetic process; P:regulation of biosynthetic process; P:cellular process; P:gene expression; P:regulation of gene exp…
>QLOD02000002.1.	g5331.t1	Transaldolase	443	20	0.0	80.87	5	P:GO:0005975; P:GO:0006091; P:GO:0055086; P:GO:1901135; F:GO:0016740	P:carbohydrate metabolic process; P:generation of precursor metabolites and energy; P:nucleobase-containing small molecule metabolic process; P:carbohydrate derivative metabolic process; F:transferase activity		EC:2.2.1.2	Transaldolase	IPR001585 (PFAM); IPR013785 (G3DSA:3.20.20.GENE3D); IPR001585 (PANTHER); IPR004730 (CDD); SSF51569 (SUPERFAMILY)	P:GO:0005975; P:GO:0006098; F:GO:0004801; C:GO:0005622; C:GO:0005737; C:GO:0110165	P:carbohydrate metabolic process; P:pentose-phosphate shunt; F:transaldolase activity; C:intracellular anatomical structure; C:cytoplasm; C:cellular anatomical entity
>QLOD02000002.1.	g5345.t1	protein ODORANT1	282	20	1.23026E-114	75.63	2	P:GO:0030154; F:GO:0003677	P:cell differentiation; F:DNA binding				G3DSA:1.10.10.60 (GENE3D); IPR001005 (PFAM); G3DSA:1.10.10.60 (GENE3D); mobidb-lite (MOBIDB_LITE); mobidb-lite (MOBIDB_LITE); PTHR47999 (PANTHER); IPR001005 (PROSITE_PROFILES); IPR017930 (PROSITE_PROFILES); IPR001005 (PROSITE_PROFILES); IPR017930 (PROSITE_PROFILES); IPR001005 (CDD); IPR001005 (CDD); IPR009057 (SUPERFAMILY)	no GO terms	no GO terms
>QLOD02000002.1.	g5350.t1	Protein NSP-INTERACTING KINASE 2	679	20	0.0	79.94	4	P:GO:0098542; F:GO:0016740; F:GO:0140096; C:GO:0005886	P:defense response to other organism; F:transferase activity; F:catalytic activity, acting on a protein; C:plasma membrane		EC:2.7.1	Transferring phosphorus-containing groups	IPR001611 (PFAM); IPR013210 (PFAM); G3DSA:1.10.510.10 (GENE3D); IPR001245 (PFAM); IPR032675 (G3DSA:3.80.10.GENE3D); IPR032675 (G3DSA:3.80.10.GENE3D); G3DSA:3.30.200.20 (GENE3D); PTHR48056 (PANTHER); IPR000719 (PROSITE_PROFILES); cd12087 (CDD); cd14066 (CDD); IPR011009 (SUPERFAMILY); SSF52058 (SUPERFAMILY)	P:GO:0006468; F:GO:0004672; F:GO:0005102; F:GO:0005488; F:GO:0005515; F:GO:0005524; F:GO:0033612	P:protein phosphorylation; F:protein kinase activity; F:signaling receptor binding; F:binding; F:protein binding; F:ATP binding; F:receptor serine/threonine kinase binding
>QLOD02000002.1.	g5362.t1	hypothetical protein F0562_012967	186	2	1.20778E-9	62.75	2	C:GO:0016020; C:GO:0016020	C:membrane; C:membrane				mobidb-lite (MOBIDB_LITE); mobidb-lite (MOBIDB_LITE); mobidb-lite (MOBIDB_LITE); PTHR36595 (PANTHER)	no GO terms	no GO terms
>QLOD02000002.1.	g5365.t1	ACT domain-containing protein ACR8-like	611	20	0.0	88.17							G3DSA:3.30.70.260 (GENE3D); IPR002912 (PFAM); mobidb-lite (MOBIDB_LITE); IPR040217 (PANTHER); IPR002912 (PROSITE_PROFILES); IPR002912 (PROSITE_PROFILES); IPR002912 (PROSITE_PROFILES); cd04926 (CDD); cd04897 (CDD); cd04925 (CDD); IPR045865 (SUPERFAMILY); IPR045865 (SUPERFAMILY); IPR045865 (SUPERFAMILY)	no GO terms	no GO terms
>QLOD02000002.1.	g5369.t1	AT-hook motif nuclear-localized protein 24	342	20	2.9582E-88	83.34	3	P:GO:0006355; F:GO:0003677; F:GO:0140110	P:regulation of DNA-templated transcription; F:DNA binding; F:transcription regulator activity				IPR005175 (PFAM); G3DSA:3.30.1330.80 (GENE3D); mobidb-lite (MOBIDB_LITE); mobidb-lite (MOBIDB_LITE); mobidb-lite (MOBIDB_LITE); mobidb-lite (MOBIDB_LITE); mobidb-lite (MOBIDB_LITE); IPR014476 (PANTHER); IPR005175 (PROSITE_PROFILES); IPR005175 (CDD); SSF117856 (SUPERFAMILY)	P:GO:0000003; P:GO:0003006; P:GO:0007275; P:GO:0009791; P:GO:0010228; P:GO:0022414; P:GO:0032501; P:GO:0032502; P:GO:0048608; P:GO:0048731; P:GO:0048856; P:GO:0061458; F:GO:0000976; F:GO:0001067; F:GO:0003676; F:GO:0003677; F:GO:0003680; F:GO:0003690; F:GO:0003700; F:GO:0005488; F:GO:0043565; F:GO:0097159; F:GO:0140110; F:GO:1901363; F:GO:1990837; C:GO:0005622; C:GO:0005634; C:GO:0016020; C:GO:00…	P:reproduction; P:developmental process involved in reproduction; P:multicellular organism development; P:post-embryonic development; P:vegetative to reproductive phase transition of meristem; P:reproductive process; P:multicellular organismal process; P:developmental process; P:reproductive structure development; P:system development; P:anatomical structure development; P:reproductive system dev…
>QLOD02000002.1.	g5369.t1	AT-hook motif nuclear-localized protein 24	342	20	2.9582E-88	83.34	3	P:GO:0006355; F:GO:0003677; F:GO:0140110	P:regulation of DNA-templated transcription; F:DNA binding; F:transcription regulator activity				IPR005175 (PFAM); G3DSA:3.30.1330.80 (GENE3D); mobidb-lite (MOBIDB_LITE); mobidb-lite (MOBIDB_LITE); mobidb-lite (MOBIDB_LITE); mobidb-lite (MOBIDB_LITE); mobidb-lite (MOBIDB_LITE); IPR014476 (PANTHER); IPR005175 (PROSITE_PROFILES); IPR005175 (CDD); SSF117856 (SUPERFAMILY)	P:GO:0000003; P:GO:0003006; P:GO:0007275; P:GO:0009791; P:GO:0010228; P:GO:0022414; P:GO:0032501; P:GO:0032502; P:GO:0048608; P:GO:0048731; P:GO:0048856; P:GO:0061458; F:GO:0000976; F:GO:0001067; F:GO:0003676; F:GO:0003677; F:GO:0003680; F:GO:0003690; F:GO:0003700; F:GO:0005488; F:GO:0043565; F:GO:0097159; F:GO:0140110; F:GO:1901363; F:GO:1990837; C:GO:0005622; C:GO:0005634; C:GO:0016020; C:GO:00…	P:reproduction; P:developmental process involved in reproduction; P:multicellular organism development; P:post-embryonic development; P:vegetative to reproductive phase transition of meristem; P:reproductive process; P:multicellular organismal process; P:developmental process; P:reproductive structure development; P:system development; P:anatomical structure development; P:reproductive system dev…
>QLOD02000002.1.	g5376.t1	Guard cell S-type anion channel SLAC1	576	20	0.0	85.12	3	P:GO:0055085; F:GO:0005215; C:GO:0005886	P:transmembrane transport; F:transporter activity; C:plasma membrane				IPR004695 (PFAM); IPR038665 (G3DSA:1.50.10.GENE3D); mobidb-lite (MOBIDB_LITE); mobidb-lite (MOBIDB_LITE); mobidb-lite (MOBIDB_LITE); mobidb-lite (MOBIDB_LITE); IPR030183 (PANTHER); cd09323 (CDD)	P:GO:0006873; P:GO:0009987; P:GO:0055085; F:GO:0008308; C:GO:0016020	P:intracellular monoatomic ion homeostasis; P:cellular process; P:transmembrane transport; F:voltage-gated monoatomic anion channel activity; C:membrane
>QLOD02000002.1.	g5378.t1	probable sugar phosphate/phosphate translocator At1g12500	357	20	0.0	92.31	2	P:GO:0055085; F:GO:0005215	P:transmembrane transport; F:transporter activity				IPR004853 (PFAM); PTHR11132 (PANTHER); SSF103481 (SUPERFAMILY); SSF103481 (SUPERFAMILY)	F:GO:0005215; F:GO:0015291; F:GO:0015297; F:GO:0022804; F:GO:0022857; C:GO:0005622; C:GO:0005737; C:GO:0005773; C:GO:0005794; C:GO:0005886; C:GO:0012505; C:GO:0016020; C:GO:0043226; C:GO:0043227; C:GO:0043229; C:GO:0043231; C:GO:0071944; C:GO:0110165	F:transporter activity; F:secondary active transmembrane transporter activity; F:antiporter activity; F:active transmembrane transporter activity; F:transmembrane transporter activity; C:intracellular anatomical structure; C:cytoplasm; C:vacuole; C:Golgi apparatus; C:plasma membrane; C:endomembrane system; C:membrane; C:organelle; C:membrane-bounded organelle; C:intracellular organelle; C:intrace…
>QLOD02000002.1.	g5389.t1	Homeobox protein knotted-1-like 7	117	20	5.80187E-33	84.01	3	P:GO:0006355; F:GO:0003677; F:GO:0140110	P:regulation of DNA-templated transcription; F:DNA binding; F:transcription regulator activity				IPR005540 (PFAM)	F:GO:0003677; C:GO:0005634	F:DNA binding; C:nucleus
>QLOD02000002.1.	g5406.t1	protein DETOXIFICATION 49-like	480	20	0.0	86.95	3	P:GO:0055085; P:GO:0098754; F:GO:0005215	P:transmembrane transport; P:detoxification; F:transporter activity				IPR002528 (TIGRFAM); IPR002528 (PFAM); PTHR11206 (PANTHER); IPR045069 (CDD)	P:GO:0055085; P:GO:1990961; F:GO:0005215; F:GO:0015297; F:GO:0022857; F:GO:0042910; C:GO:0016020; C:GO:0110165	P:transmembrane transport; P:xenobiotic detoxification by transmembrane export across the plasma membrane; F:transporter activity; F:antiporter activity; F:transmembrane transporter activity; F:xenobiotic transmembrane transporter activity; C:membrane; C:cellular anatomical entity
>QLOD02000002.1.	g5407.t1	probable transcriptional regulator SLK2	782	20	0.0	70.68	1	P:GO:0006355	P:regulation of DNA-templated transcription				IPR029005 (PFAM); mobidb-lite (MOBIDB_LITE); IPR029005 (PANTHER)	P:GO:0000122; P:GO:0006139; P:GO:0006351; P:GO:0006355; P:GO:0006357; P:GO:0006366; P:GO:0006725; P:GO:0006807; P:GO:0008152; P:GO:0009058; P:GO:0009059; P:GO:0009889; P:GO:0009890; P:GO:0009891; P:GO:0009892; P:GO:0009893; P:GO:0009987; P:GO:0010467; P:GO:0010468; P:GO:0010556; P:GO:0010557; P:GO:0010558; P:GO:0010604; P:GO:0010605; P:GO:0016070; P:GO:0018130; P:GO:0019219; P:GO:0019222; P:GO:00…	P:negative regulation of transcription by RNA polymerase II; P:nucleobase-containing compound metabolic process; P:DNA-templated transcription; P:regulation of DNA-templated transcription; P:regulation of transcription by RNA polymerase II; P:transcription by RNA polymerase II; P:cellular aromatic compound metabolic process; P:nitrogen compound metabolic process; P:metabolic process; P:biosynthet…
>QLOD02000002.1.	g5433.t1	---NA---	70										no IPS match	no IPS match	no IPS match
>QLOD02000002.1.	g5471.t1	---NA---	71										mobidb-lite (MOBIDB_LITE); mobidb-lite (MOBIDB_LITE)	no GO terms	no GO terms
>QLOD02000002.1.	g5484.t1	homeobox protein BEL1 homolog	669	20	0.0	67.99	2	P:GO:0006355; F:GO:0003677	P:regulation of DNA-templated transcription; F:DNA binding				G3DSA:1.10.10.60 (GENE3D); IPR006563 (PFAM); G3DSA:1.10.10.60 (GENE3D); mobidb-lite (MOBIDB_LITE); mobidb-lite (MOBIDB_LITE); mobidb-lite (MOBIDB_LITE); mobidb-lite (MOBIDB_LITE); mobidb-lite (MOBIDB_LITE); mobidb-lite (MOBIDB_LITE); mobidb-lite (MOBIDB_LITE); PTHR11850 (PANTHER); IPR001356 (CDD); IPR009057 (SUPERFAMILY)	P:GO:0006139; P:GO:0006351; P:GO:0006355; P:GO:0006357; P:GO:0006366; P:GO:0006725; P:GO:0006807; P:GO:0008152; P:GO:0009058; P:GO:0009059; P:GO:0009889; P:GO:0009987; P:GO:0010467; P:GO:0010468; P:GO:0010556; P:GO:0016070; P:GO:0018130; P:GO:0019219; P:GO:0019222; P:GO:0019438; P:GO:0031323; P:GO:0031326; P:GO:0032774; P:GO:0034641; P:GO:0034645; P:GO:0034654; P:GO:0043170; P:GO:0044237; P:GO:00…	P:nucleobase-containing compound metabolic process; P:DNA-templated transcription; P:regulation of DNA-templated transcription; P:regulation of transcription by RNA polymerase II; P:transcription by RNA polymerase II; P:cellular aromatic compound metabolic process; P:nitrogen compound metabolic process; P:metabolic process; P:biosynthetic process; P:macromolecule biosynthetic process; P:regulatio…
>QLOD02000002.1.	g5484.t1	homeobox protein BEL1 homolog	669	20	0.0	67.99	2	P:GO:0006355; F:GO:0003677	P:regulation of DNA-templated transcription; F:DNA binding				G3DSA:1.10.10.60 (GENE3D); IPR006563 (PFAM); G3DSA:1.10.10.60 (GENE3D); mobidb-lite (MOBIDB_LITE); mobidb-lite (MOBIDB_LITE); mobidb-lite (MOBIDB_LITE); mobidb-lite (MOBIDB_LITE); mobidb-lite (MOBIDB_LITE); mobidb-lite (MOBIDB_LITE); mobidb-lite (MOBIDB_LITE); PTHR11850 (PANTHER); IPR001356 (CDD); IPR009057 (SUPERFAMILY)	P:GO:0006139; P:GO:0006351; P:GO:0006355; P:GO:0006357; P:GO:0006366; P:GO:0006725; P:GO:0006807; P:GO:0008152; P:GO:0009058; P:GO:0009059; P:GO:0009889; P:GO:0009987; P:GO:0010467; P:GO:0010468; P:GO:0010556; P:GO:0016070; P:GO:0018130; P:GO:0019219; P:GO:0019222; P:GO:0019438; P:GO:0031323; P:GO:0031326; P:GO:0032774; P:GO:0034641; P:GO:0034645; P:GO:0034654; P:GO:0043170; P:GO:0044237; P:GO:00…	P:nucleobase-containing compound metabolic process; P:DNA-templated transcription; P:regulation of DNA-templated transcription; P:regulation of transcription by RNA polymerase II; P:transcription by RNA polymerase II; P:cellular aromatic compound metabolic process; P:nitrogen compound metabolic process; P:metabolic process; P:biosynthetic process; P:macromolecule biosynthetic process; P:regulatio…
>QLOD02000002.1.	g5484.t1	homeobox protein BEL1 homolog	669	20	0.0	67.99	2	P:GO:0006355; F:GO:0003677	P:regulation of DNA-templated transcription; F:DNA binding				G3DSA:1.10.10.60 (GENE3D); IPR006563 (PFAM); G3DSA:1.10.10.60 (GENE3D); mobidb-lite (MOBIDB_LITE); mobidb-lite (MOBIDB_LITE); mobidb-lite (MOBIDB_LITE); mobidb-lite (MOBIDB_LITE); mobidb-lite (MOBIDB_LITE); mobidb-lite (MOBIDB_LITE); mobidb-lite (MOBIDB_LITE); PTHR11850 (PANTHER); IPR001356 (CDD); IPR009057 (SUPERFAMILY)	P:GO:0006139; P:GO:0006351; P:GO:0006355; P:GO:0006357; P:GO:0006366; P:GO:0006725; P:GO:0006807; P:GO:0008152; P:GO:0009058; P:GO:0009059; P:GO:0009889; P:GO:0009987; P:GO:0010467; P:GO:0010468; P:GO:0010556; P:GO:0016070; P:GO:0018130; P:GO:0019219; P:GO:0019222; P:GO:0019438; P:GO:0031323; P:GO:0031326; P:GO:0032774; P:GO:0034641; P:GO:0034645; P:GO:0034654; P:GO:0043170; P:GO:0044237; P:GO:00…	P:nucleobase-containing compound metabolic process; P:DNA-templated transcription; P:regulation of DNA-templated transcription; P:regulation of transcription by RNA polymerase II; P:transcription by RNA polymerase II; P:cellular aromatic compound metabolic process; P:nitrogen compound metabolic process; P:metabolic process; P:biosynthetic process; P:macromolecule biosynthetic process; P:regulatio…
>QLOD02000002.1.	g5485.t1	golgin candidate 6 isoform X1	1001	20	0.0	79.72	5	P:GO:0006886; P:GO:0016192; P:GO:0061024; C:GO:0005794; C:GO:0031410	P:intracellular protein transport; P:vesicle-mediated transport; P:membrane organization; C:Golgi apparatus; C:cytoplasmic vesicle				IPR006955 (PFAM); IPR006953 (PFAM); IPR011989 (G3DSA:1.25.10.GENE3D); mobidb-lite (MOBIDB_LITE); mobidb-lite (MOBIDB_LITE); mobidb-lite (MOBIDB_LITE); PTHR10013 (PANTHER); IPR016024 (SUPERFAMILY)	P:GO:0006810; P:GO:0006886; P:GO:0006888; P:GO:0008104; P:GO:0008104; P:GO:0009987; P:GO:0015031; P:GO:0016043; P:GO:0016192; P:GO:0032501; P:GO:0033036; P:GO:0045184; P:GO:0046907; P:GO:0048193; P:GO:0048280; P:GO:0051179; P:GO:0051234; P:GO:0051640; P:GO:0051641; P:GO:0051649; P:GO:0061024; P:GO:0061025; P:GO:0070727; P:GO:0071702; P:GO:0071705; P:GO:0071840; C:GO:0000139; C:GO:0005622; C:GO:00…	P:transport; P:intracellular protein transport; P:endoplasmic reticulum to Golgi vesicle-mediated transport; P:protein localization; P:protein localization; P:cellular process; P:protein transport; P:cellular component organization; P:vesicle-mediated transport; P:multicellular organismal process; P:macromolecule localization; P:establishment of protein localization; P:intracellular transport; P:…
>QLOD02000002.1.	g5491.t1	heat shock protein 83	707	20	0.0	94.09	5	F:GO:0016787; F:GO:0044183; F:GO:0140657; C:GO:0005829; C:GO:0005886	F:hydrolase activity; F:protein folding chaperone; F:ATP-dependent activity; C:cytosol; C:plasma membrane		EC:3.6.1.15	Nucleoside-triphosphate phosphatase	IPR020575 (PRINTS); IPR036890 (G3DSA:3.30.565.GENE3D); IPR001404 (PIRSF); IPR037196 (G3DSA:1.20.120.GENE3D); IPR003594 (PFAM); IPR001404 (PFAM); G3DSA:3.30.230.80 (GENE3D); G3DSA:3.40.50.11260 (GENE3D); mobidb-lite (MOBIDB_LITE); mobidb-lite (MOBIDB_LITE); mobidb-lite (MOBIDB_LITE); IPR001404 (PANTHER); IPR001404 (HAMAP); cd16927 (CDD); IPR036890 (SUPERFAMILY); IPR020568 (SUPERFAMILY); IPR037196 …	P:GO:0006457; P:GO:0006950; P:GO:0009266; P:GO:0009408; P:GO:0009628; P:GO:0009987; P:GO:0031647; P:GO:0033554; P:GO:0034605; P:GO:0050821; P:GO:0050896; P:GO:0051716; P:GO:0065007; P:GO:0065008; F:GO:0005488; F:GO:0005515; F:GO:0005524; F:GO:0016887; F:GO:0051082; F:GO:0140662; C:GO:0005622; C:GO:0005737; C:GO:0005829; C:GO:0005886; C:GO:0016020; C:GO:0048471; C:GO:0071944; C:GO:0110165	P:protein folding; P:response to stress; P:response to temperature stimulus; P:response to heat; P:response to abiotic stimulus; P:cellular process; P:regulation of protein stability; P:cellular response to stress; P:cellular response to heat; P:protein stabilization; P:response to stimulus; P:cellular response to stimulus; P:biological regulation; P:regulation of biological quality; F:binding; F…
>QLOD02000002.1.	g5493.t1	PIN2/TERF1-interacting telomerase inhibitor 1	174	20	6.58711E-55	83.8	2	P:GO:0042254; C:GO:0005730	P:ribosome biogenesis; C:nucleolus				IPR000467 (PFAM); PTHR23149 (PANTHER)	P:GO:0009987; P:GO:0022613; P:GO:0042254; P:GO:0044085; P:GO:0044087; P:GO:0050789; P:GO:0050794; P:GO:0065007; P:GO:0071840; F:GO:0003676; C:GO:0005622; C:GO:0005634; C:GO:0005730; C:GO:0016020; C:GO:0031974; C:GO:0031981; C:GO:0043226; C:GO:0043227; C:GO:0043228; C:GO:0043229; C:GO:0043231; C:GO:0043232; C:GO:0043233; C:GO:0070013; C:GO:0110165	P:cellular process; P:ribonucleoprotein complex biogenesis; P:ribosome biogenesis; P:cellular component biogenesis; P:regulation of cellular component biogenesis; P:regulation of biological process; P:regulation of cellular process; P:biological regulation; P:cellular component organization or biogenesis; F:nucleic acid binding; C:intracellular anatomical structure; C:nucleus; C:nucleolus; C:memb…
>QLOD02000002.1.	g5549.t1	Hypothetical predicted protein	1016	20	0.0	67.26	1	P:GO:1900150	P:regulation of defense response to fungus				IPR021480 (PFAM); mobidb-lite (MOBIDB_LITE); mobidb-lite (MOBIDB_LITE); mobidb-lite (MOBIDB_LITE); mobidb-lite (MOBIDB_LITE); mobidb-lite (MOBIDB_LITE); mobidb-lite (MOBIDB_LITE); mobidb-lite (MOBIDB_LITE); mobidb-lite (MOBIDB_LITE); mobidb-lite (MOBIDB_LITE); IPR040244 (PANTHER)	P:GO:1900150	P:regulation of defense response to fungus
>QLOD02000002.1.	g5561.t1	---NA---	143										mobidb-lite (MOBIDB_LITE); mobidb-lite (MOBIDB_LITE); mobidb-lite (MOBIDB_LITE); mobidb-lite (MOBIDB_LITE); mobidb-lite (MOBIDB_LITE)	no GO terms	no GO terms
>QLOD02000002.1.	g5578.t1	RING/U-box superfamily protein	413	20	8.2787E-109	61.02	3	F:GO:0030247; C:GO:0016020; C:GO:0016020	F:polysaccharide binding; C:membrane; C:membrane				IPR001841 (PFAM); IPR013083 (G3DSA:3.30.40.GENE3D); IPR025287 (PFAM); mobidb-lite (MOBIDB_LITE); IPR046948 (PANTHER); IPR001841 (PROSITE_PROFILES); cd16461 (CDD); SSF57850 (SUPERFAMILY)	F:GO:0030247	F:polysaccharide binding
>QLOD02000002.1.	g5581.t1	Hypothetical predicted protein	104	20	2.13949E-21	73.43							mobidb-lite (MOBIDB_LITE); mobidb-lite (MOBIDB_LITE); PTHR35704 (PANTHER)	no GO terms	no GO terms
>QLOD02000002.1.	g5602.t1	RNA polymerase II transcriptional coactivator KELP	264	20	1.52434E-46	78.86	2	P:GO:0006355; F:GO:0003677	P:regulation of DNA-templated transcription; F:DNA binding				mobidb-lite (MOBIDB_LITE); mobidb-lite (MOBIDB_LITE); PTHR47721 (PANTHER)	C:GO:0005622; C:GO:0005737; C:GO:0009507; C:GO:0009536; C:GO:0016020; C:GO:0043226; C:GO:0043227; C:GO:0043229; C:GO:0043231; C:GO:0110165	C:intracellular anatomical structure; C:cytoplasm; C:chloroplast; C:plastid; C:membrane; C:organelle; C:membrane-bounded organelle; C:intracellular organelle; C:intracellular membrane-bounded organelle; C:cellular anatomical entity
>QLOD02000002.1.	g5610.t1	protein NLP6 isoform X1	242	10	3.51491e-10	53.37	2	P:GO:0006355; F:GO:0003700	P:regulation of DNA-templated transcription; F:DNA-binding transcription factor activity				IPR000270 (PFAM); G3DSA:3.10.20.90 (GENE3D); IPR045012 (PANTHER); SSF54277 (SUPERFAMILY)	F:GO:0003700; F:GO:0005515	F:DNA-binding transcription factor activity; F:protein binding
>QLOD02000002.1.	g5648.t1	putative reverse transcriptase domain, reverse transcriptase zinc-binding domain protein	816	20	1.21815E-18	57.73							mobidb-lite (MOBIDB_LITE); mobidb-lite (MOBIDB_LITE); mobidb-lite (MOBIDB_LITE); mobidb-lite (MOBIDB_LITE); PTHR33116 (PANTHER)	no GO terms	no GO terms
>QLOD02000002.1.	g5699.t1	protein BRANCHLESS TRICHOME	319	20	1.12088E-78	67.83	1	P:GO:0010091	P:trichome branching				mobidb-lite (MOBIDB_LITE); mobidb-lite (MOBIDB_LITE); IPR043424 (PANTHER)	no GO terms	no GO terms
>QLOD02000002.1.	g5699.t1	protein BRANCHLESS TRICHOME	319	20	1.12088E-78	67.83	1	P:GO:0010091	P:trichome branching				mobidb-lite (MOBIDB_LITE); mobidb-lite (MOBIDB_LITE); IPR043424 (PANTHER)	no GO terms	no GO terms
>QLOD02000002.1.	g5707.t1	polyadenylate-binding protein-interacting protein 11-like isoform X1	458	10	3.13442E-179	67.73	2	F:GO:0003676; F:GO:0003723	F:nucleic acid binding; F:RNA binding				IPR000504 (PFAM); IPR012677 (G3DSA:3.30.70.GENE3D); IPR012677 (G3DSA:3.30.70.GENE3D); IPR009818 (PFAM); mobidb-lite (MOBIDB_LITE); mobidb-lite (MOBIDB_LITE); PTHR32343 (PANTHER); IPR000504 (PROSITE_PROFILES); IPR034825 (CDD); IPR034823 (CDD); IPR035979 (SUPERFAMILY)	F:GO:0003676; F:GO:0003723	F:nucleic acid binding; F:RNA binding
>QLOD02000002.1.	g5713.t1	uncharacterized protein LOC127809288, partial	339	10	1.10943E-6	57.18	2	P:GO:0015074; F:GO:0003676	P:DNA integration; F:nucleic acid binding				mobidb-lite (MOBIDB_LITE); mobidb-lite (MOBIDB_LITE); mobidb-lite (MOBIDB_LITE)	no GO terms	no GO terms
>QLOD02000002.1.	g5732.t1	AP2/ERF transcription factor	354	10	3.58356E-77	59.95	4	P:GO:0006355; F:GO:0003677; F:GO:0003700; C:GO:0005634	P:regulation of DNA-templated transcription; F:DNA binding; F:DNA-binding transcription factor activity; C:nucleus				IPR003340 (PFAM); IPR015300 (G3DSA:2.40.330.GENE3D); mobidb-lite (MOBIDB_LITE); mobidb-lite (MOBIDB_LITE); IPR044800 (PANTHER); IPR003340 (PROSITE_PROFILES); IPR003340 (CDD); IPR015300 (SUPERFAMILY)	F:GO:0003677; F:GO:0003700	F:DNA binding; F:DNA-binding transcription factor activity
>QLOD02000002.1.	g5742.t1	Processive diacylglycerol beta-glucosyltransferase	182	10	4.07246E-24	65.38	1	F:GO:0016740	F:transferase activity				mobidb-lite (MOBIDB_LITE); mobidb-lite (MOBIDB_LITE); mobidb-lite (MOBIDB_LITE); mobidb-lite (MOBIDB_LITE); mobidb-lite (MOBIDB_LITE); PTHR33472 (PANTHER)	no GO terms	no GO terms
>QLOD02000002.1.	g5742.t1	Processive diacylglycerol beta-glucosyltransferase	182	10	4.07246E-24	65.38	1	F:GO:0016740	F:transferase activity				mobidb-lite (MOBIDB_LITE); mobidb-lite (MOBIDB_LITE); mobidb-lite (MOBIDB_LITE); mobidb-lite (MOBIDB_LITE); mobidb-lite (MOBIDB_LITE); PTHR33472 (PANTHER)	no GO terms	no GO terms
>QLOD02000002.1.	g5745.t1	AP2/ERF domain-containing transcription factor, putative	352	10	2.11765E-46	86.61	3	P:GO:0006355; F:GO:0003677; F:GO:0140110	P:regulation of DNA-templated transcription; F:DNA binding; F:transcription regulator activity				IPR001471 (PRINTS); IPR001471 (PFAM); IPR036955 (G3DSA:3.30.730.GENE3D); mobidb-lite (MOBIDB_LITE); mobidb-lite (MOBIDB_LITE); mobidb-lite (MOBIDB_LITE); mobidb-lite (MOBIDB_LITE); mobidb-lite (MOBIDB_LITE); PTHR31194 (PANTHER); IPR001471 (PROSITE_PROFILES); IPR001471 (CDD); IPR016177 (SUPERFAMILY)	P:GO:0006355; F:GO:0003677; F:GO:0003700	P:regulation of DNA-templated transcription; F:DNA binding; F:DNA-binding transcription factor activity
>QLOD02000002.1.	g5766.t1	Protein activity of BC1 complex kinase 1, chloroplastic	455	10	1.50481E-111	89.89	7	P:GO:0006091; P:GO:0006629; P:GO:0015979; P:GO:0061024; F:GO:0016740; F:GO:0140096; C:GO:0009536	P:generation of precursor metabolites and energy; P:lipid metabolic process; P:photosynthesis; P:membrane organization; F:transferase activity; F:catalytic activity, acting on a protein; C:plastid		EC:2.7.1	Transferring phosphorus-containing groups	IPR004147 (PFAM); mobidb-lite (MOBIDB_LITE); mobidb-lite (MOBIDB_LITE); PTHR10566 (PANTHER); IPR011009 (SUPERFAMILY)	no GO terms	no GO terms
>QLOD02000002.1.	g5766.t1	Protein activity of BC1 complex kinase 1, chloroplastic	455	10	1.50481E-111	89.89	7	P:GO:0006091; P:GO:0006629; P:GO:0015979; P:GO:0061024; F:GO:0016740; F:GO:0140096; C:GO:0009536	P:generation of precursor metabolites and energy; P:lipid metabolic process; P:photosynthesis; P:membrane organization; F:transferase activity; F:catalytic activity, acting on a protein; C:plastid		EC:2.7.1	Transferring phosphorus-containing groups	IPR004147 (PFAM); mobidb-lite (MOBIDB_LITE); mobidb-lite (MOBIDB_LITE); PTHR10566 (PANTHER); IPR011009 (SUPERFAMILY)	no GO terms	no GO terms
>QLOD02000002.1.	g5789.t1	DDB1-CUL4 associated factor 1	1288	10	0.0	83.07	2	P:GO:0016567; C:GO:0016020	P:protein ubiquitination; C:membrane				IPR006594 (PFAM); IPR015943 (G3DSA:2.130.10.GENE3D); mobidb-lite (MOBIDB_LITE); mobidb-lite (MOBIDB_LITE); mobidb-lite (MOBIDB_LITE); IPR033270 (PANTHER); IPR006594 (PROSITE_PROFILES); IPR036322 (SUPERFAMILY)	P:GO:0016567; F:GO:0005515; C:GO:0000151; C:GO:0005622; C:GO:0005634; C:GO:0016020; C:GO:0031461; C:GO:0032991; C:GO:0043226; C:GO:0043227; C:GO:0043229; C:GO:0043231; C:GO:0080008; C:GO:0110165; C:GO:0140535; C:GO:1902494; C:GO:1990234	P:protein ubiquitination; F:protein binding; C:ubiquitin ligase complex; C:intracellular anatomical structure; C:nucleus; C:membrane; C:cullin-RING ubiquitin ligase complex; C:protein-containing complex; C:organelle; C:membrane-bounded organelle; C:intracellular organelle; C:intracellular membrane-bounded organelle; C:Cul4-RING E3 ubiquitin ligase complex; C:cellular anatomical entity; C:intracel…
>QLOD02000002.1.	g5798.t1	zf-CCHC domain-containing	262	10	1.72316E-9	59.21	2	F:GO:0003676; F:GO:0008270	F:nucleic acid binding; F:zinc ion binding				G3DSA:4.10.60.10 (GENE3D); mobidb-lite (MOBIDB_LITE); mobidb-lite (MOBIDB_LITE); mobidb-lite (MOBIDB_LITE); mobidb-lite (MOBIDB_LITE); IPR001878 (PROSITE_PROFILES); IPR036875 (SUPERFAMILY)	F:GO:0003676; F:GO:0008270	F:nucleic acid binding; F:zinc ion binding
>QLOD02000002.1.	g5831.t1	---NA---	230										mobidb-lite (MOBIDB_LITE); mobidb-lite (MOBIDB_LITE)	no GO terms	no GO terms
>QLOD02000002.1.	g5834.t1	---NA---	118										no IPS match	no IPS match	no IPS match
>QLOD02000002.1.	g5854.t1	guanine nucleotide-binding protein subunit gamma 2-like	158	10	1.3942E-34	76.19	1	P:GO:0023052	P:signaling				IPR015898 (PFAM); mobidb-lite (MOBIDB_LITE); mobidb-lite (MOBIDB_LITE); IPR045878 (PANTHER)	P:GO:0007186	P:G protein-coupled receptor signaling pathway
>QLOD02000002.1.	g5865.t1	hypothetical protein CK203_059148	482	10	1.77516E-76	66.51	1	F:GO:0046983	F:protein dimerization activity				IPR007021 (PFAM); mobidb-lite (MOBIDB_LITE); mobidb-lite (MOBIDB_LITE); PTHR32166 (PANTHER); IPR012337 (SUPERFAMILY)	no GO terms	no GO terms
>QLOD02000002.1.	g5866.t1	---NA---	99										mobidb-lite (MOBIDB_LITE); mobidb-lite (MOBIDB_LITE)	no GO terms	no GO terms
>QLOD02000002.1.	g5897.t1	Retrovirus-related Pol polyprotein from transposon TNT 1-94	227	10	3.85237E-11	71.44	2	P:GO:0015074; F:GO:0003676	P:DNA integration; F:nucleic acid binding				IPR036397 (G3DSA:3.30.420.GENE3D); IPR012337 (SUPERFAMILY)	F:GO:0003676	F:nucleic acid binding
>QLOD02000002.1.	g5910.t1	protein PLASTID MOVEMENT IMPAIRED 1-RELATED 1-like isoform X1	812	10	1.26033e-61	50.06	1	C:GO:0005886	C:plasma membrane				IPR039614 (PANTHER)	no GO terms	no GO terms
>QLOD02000002.1.	g5928.t1	ankyrin repeat-containing protein BDA1-like	728	10	1.43501E-119	78.98	1	C:GO:0016020	C:membrane				IPR002110 (PFAM); IPR026961 (PFAM); IPR036770 (G3DSA:1.25.40.GENE3D); mobidb-lite (MOBIDB_LITE); PTHR24128 (PANTHER); IPR002110 (PROSITE_PROFILES); PS50297 (PROSITE_PROFILES); IPR002110 (PROSITE_PROFILES); PS50297 (PROSITE_PROFILES); IPR036770 (SUPERFAMILY)	F:GO:0005515	F:protein binding
>QLOD02000002.1.	g5930.t1	reverse transcriptase	1448	10	0.0	63.95	1	F:GO:0016740	F:transferase activity		EC:2	Transferases	PF08284 (PFAM); IPR043128 (G3DSA:3.30.70.GENE3D); IPR043128 (G3DSA:3.30.70.GENE3D); IPR036397 (G3DSA:3.30.420.GENE3D); IPR021109 (G3DSA:2.40.70.GENE3D); IPR000477 (PFAM); IPR041373 (PFAM); IPR021109 (G3DSA:2.40.70.GENE3D); mobidb-lite (MOBIDB_LITE); mobidb-lite (MOBIDB_LITE); PTHR24559 (PANTHER); cd09274 (CDD); cd01647 (CDD); cd00303 (CDD); cd00303 (CDD); IPR021109 (SUPERFAMILY); IPR012337 (SUPER…	F:GO:0003676	F:nucleic acid binding
>QLOD02000002.1.	g5931.t1	---NA---	140										mobidb-lite (MOBIDB_LITE)	no GO terms	no GO terms
>QLOD02000002.1.	g6013.t1	putative vacuolar protein sorting-associated protein 13C	252	10	5.56577E-12	62.89	1	P:GO:0006869	P:lipid transport				no IPS match	no IPS match	no IPS match
>QLOD02000002.1.	g6017.t1	hypothetical protein KY284_005022	399	10	2.30677E-37	75.95							PF14223 (PFAM); mobidb-lite (MOBIDB_LITE); cd09272 (CDD)	no GO terms	no GO terms
>QLOD02000002.1.	g6023.t1	ABC transporter G family member 12 like	169	10	4.04187E-32	89.17	1	C:GO:0016020	C:membrane				PTHR36334 (PANTHER)	C:GO:0005622; C:GO:0005737; C:GO:0009507; C:GO:0009536; C:GO:0016020; C:GO:0043226; C:GO:0043227; C:GO:0043229; C:GO:0043231; C:GO:0110165	C:intracellular anatomical structure; C:cytoplasm; C:chloroplast; C:plastid; C:membrane; C:organelle; C:membrane-bounded organelle; C:intracellular organelle; C:intracellular membrane-bounded organelle; C:cellular anatomical entity
>QLOD02000002.1.	g6024.t1	---NA---	158										no IPS match	no IPS match	no IPS match
>QLOD02000002.1.	g6039.t1	hypothetical protein OIU76_023249	453	10	2.3643E-58	69.17							IPR005162 (PFAM); PTHR33223 (PANTHER)	no GO terms	no GO terms
>QLOD02000002.1.	g6092.t1	UBN2_3 domain-containing protein	322	10	7.8341e-18	67.16	2	C:GO:0016020; C:GO:0016020	C:membrane; C:membrane				PTHR37610 (PANTHER)	no GO terms	no GO terms
>QLOD02000002.1.	g6121.t1	Hsp70-Hsp90 organizing protein 2	202	10	7.97725e-31	63.56							G3DSA:3.40.30.10 (GENE3D); mobidb-lite (MOBIDB_LITE); PTHR47682 (PANTHER); IPR036249 (SUPERFAMILY)	no GO terms	no GO terms
>QLOD02000002.1.	g6210.t1	DNA cross-link repair 1A protein	1336	10	3.01773E-164	80.8	1	P:GO:0006974	P:DNA damage response				IPR013103 (PFAM); IPR036866 (G3DSA:3.60.15.GENE3D); IPR013761 (G3DSA:1.10.150.GENE3D); IPR001660 (PFAM); mobidb-lite (MOBIDB_LITE); PTHR23240 (PANTHER); IPR001660 (PROSITE_PROFILES); cd09487 (CDD); cd16273 (CDD); IPR013761 (SUPERFAMILY); IPR036866 (SUPERFAMILY); IPR043502 (SUPERFAMILY)	P:GO:0000723; P:GO:0006139; P:GO:0006259; P:GO:0006281; P:GO:0006302; P:GO:0006303; P:GO:0006725; P:GO:0006807; P:GO:0006950; P:GO:0006974; P:GO:0006996; P:GO:0008152; P:GO:0009987; P:GO:0016043; P:GO:0032200; P:GO:0033554; P:GO:0034641; P:GO:0036297; P:GO:0043170; P:GO:0044237; P:GO:0044238; P:GO:0044260; P:GO:0046483; P:GO:0050896; P:GO:0051276; P:GO:0051716; P:GO:0071704; P:GO:0071840; P:GO:00…	P:telomere maintenance; P:nucleobase-containing compound metabolic process; P:DNA metabolic process; P:DNA repair; P:double-strand break repair; P:double-strand break repair via nonhomologous end joining; P:cellular aromatic compound metabolic process; P:nitrogen compound metabolic process; P:response to stress; P:DNA damage response; P:organelle organization; P:metabolic process; P:cellular proc…
>QLOD02000002.1.	g6231.t1	ER membrane protein complex subunit 10	329	10	2.77079E-26	84.88							mobidb-lite (MOBIDB_LITE); mobidb-lite (MOBIDB_LITE); PTHR21397 (PANTHER)	no GO terms	no GO terms
>QLOD02000002.1.	g6241.t1	putative nucleotidyltransferase, Ribonuclease H	508	10	8.22949E-98	80.09	2	F:GO:0016740; F:GO:0016787	F:transferase activity; F:hydrolase activity		EC:2; EC:3	Transferases; Hydrolases	IPR036397 (G3DSA:3.30.420.GENE3D); mobidb-lite (MOBIDB_LITE); mobidb-lite (MOBIDB_LITE); mobidb-lite (MOBIDB_LITE); mobidb-lite (MOBIDB_LITE); PTHR47266 (PANTHER); IPR001584 (PROSITE_PROFILES); IPR012337 (SUPERFAMILY)	P:GO:0015074; F:GO:0003676	P:DNA integration; F:nucleic acid binding
>QLOD02000002.1.	g6248.t1	hypothetical protein Acr_00g0004810	630	10	7.82392E-54	63.66	5	P:GO:0006508; P:GO:0015074; F:GO:0003676; F:GO:0004190; F:GO:0008270	P:proteolysis; P:DNA integration; F:nucleic acid binding; F:aspartic-type endopeptidase activity; F:zinc ion binding				PF08284 (PFAM); IPR005162 (PFAM); G3DSA:3.10.10.10 (GENE3D); IPR021109 (G3DSA:2.40.70.GENE3D); mobidb-lite (MOBIDB_LITE); IPR032567 (PANTHER); cd00303 (CDD); IPR043502 (SUPERFAMILY)	no GO terms	no GO terms
>QLOD02000002.1.	g6289.t1	---NA---	74										no IPS match	no IPS match	no IPS match
>QLOD02000002.1.	g6297.t1	Synaptotagmin-3 like	457	10	0.0	82.61	1	F:GO:0008289	F:lipid binding				IPR000008 (PRINTS); IPR035892 (G3DSA:2.60.40.GENE3D); IPR035892 (G3DSA:2.60.40.GENE3D); IPR000008 (PFAM); mobidb-lite (MOBIDB_LITE); mobidb-lite (MOBIDB_LITE); IPR045050 (PANTHER); IPR000008 (PROSITE_PROFILES); IPR000008 (PROSITE_PROFILES); cd00030 (CDD); IPR035892 (SUPERFAMILY); IPR035892 (SUPERFAMILY)	F:GO:0008289; C:GO:0005622; C:GO:0005737; C:GO:0005773; C:GO:0005783; C:GO:0005886; C:GO:0012505; C:GO:0016020; C:GO:0043226; C:GO:0043227; C:GO:0043229; C:GO:0043231; C:GO:0071944; C:GO:0110165	F:lipid binding; C:intracellular anatomical structure; C:cytoplasm; C:vacuole; C:endoplasmic reticulum; C:plasma membrane; C:endomembrane system; C:membrane; C:organelle; C:membrane-bounded organelle; C:intracellular organelle; C:intracellular membrane-bounded organelle; C:cell periphery; C:cellular anatomical entity
>QLOD02000002.1.	g6308.t1	GATA transcription factor 8-like	327	10	4.6253E-106	69.66	2	P:GO:0006355; F:GO:0003677	P:regulation of DNA-templated transcription; F:DNA binding				IPR000679 (PFAM); IPR013088 (G3DSA:3.30.50.GENE3D); mobidb-lite (MOBIDB_LITE); mobidb-lite (MOBIDB_LITE); PTHR45658 (PANTHER); IPR000679 (PROSITE_PROFILES); IPR000679 (CDD); SSF57716 (SUPERFAMILY)	P:GO:0006355; F:GO:0008270; F:GO:0043565	P:regulation of DNA-templated transcription; F:zinc ion binding; F:sequence-specific DNA binding
>QLOD02000002.1.	g6308.t1	GATA transcription factor 8-like	327	10	4.6253E-106	69.66	2	P:GO:0006355; F:GO:0003677	P:regulation of DNA-templated transcription; F:DNA binding				IPR000679 (PFAM); IPR013088 (G3DSA:3.30.50.GENE3D); mobidb-lite (MOBIDB_LITE); mobidb-lite (MOBIDB_LITE); PTHR45658 (PANTHER); IPR000679 (PROSITE_PROFILES); IPR000679 (CDD); SSF57716 (SUPERFAMILY)	P:GO:0006355; F:GO:0008270; F:GO:0043565	P:regulation of DNA-templated transcription; F:zinc ion binding; F:sequence-specific DNA binding
>QLOD02000002.1.	g6329.t1	protein disulfide isomerase-like 1-4	1044	10	0.0	85.3	3	F:GO:0016853; F:GO:0140096; C:GO:0005783	F:isomerase activity; F:catalytic activity, acting on a protein; C:endoplasmic reticulum		EC:5.3.4.1	Protein disulfide-isomerase	PR00421 (PRINTS); IPR005788 (TIGRFAM); G3DSA:3.40.30.10 (GENE3D); G3DSA:3.40.30.10 (GENE3D); PF13848 (PFAM); IPR005792 (TIGRFAM); G3DSA:3.40.30.10 (GENE3D); G3DSA:3.40.30.10 (GENE3D); IPR013766 (PFAM); mobidb-lite (MOBIDB_LITE); mobidb-lite (MOBIDB_LITE); mobidb-lite (MOBIDB_LITE); mobidb-lite (MOBIDB_LITE); mobidb-lite (MOBIDB_LITE); PTHR18929 (PANTHER); IPR013766 (PROSITE_PROFILES); cd02981 (CD…	P:GO:0006457; P:GO:0006950; P:GO:0009987; P:GO:0033554; P:GO:0034976; P:GO:0050896; P:GO:0051716; F:GO:0003756; F:GO:0003824; F:GO:0016853; F:GO:0140096; C:GO:0005622; C:GO:0005737; C:GO:0005773; C:GO:0005783; C:GO:0005886; C:GO:0012505; C:GO:0016020; C:GO:0043226; C:GO:0043227; C:GO:0043229; C:GO:0043231; C:GO:0071944; C:GO:0110165	P:protein folding; P:response to stress; P:cellular process; P:cellular response to stress; P:response to endoplasmic reticulum stress; P:response to stimulus; P:cellular response to stimulus; F:protein disulfide isomerase activity; F:catalytic activity; F:isomerase activity; F:catalytic activity, acting on a protein; C:intracellular anatomical structure; C:cytoplasm; C:vacuole; C:endoplasmic ret…
>QLOD02000002.1.	g6329.t1	protein disulfide isomerase-like 1-4	1044	10	0.0	85.3	3	F:GO:0016853; F:GO:0140096; C:GO:0005783	F:isomerase activity; F:catalytic activity, acting on a protein; C:endoplasmic reticulum		EC:5.3.4.1	Protein disulfide-isomerase	PR00421 (PRINTS); IPR005788 (TIGRFAM); G3DSA:3.40.30.10 (GENE3D); G3DSA:3.40.30.10 (GENE3D); PF13848 (PFAM); IPR005792 (TIGRFAM); G3DSA:3.40.30.10 (GENE3D); G3DSA:3.40.30.10 (GENE3D); IPR013766 (PFAM); mobidb-lite (MOBIDB_LITE); mobidb-lite (MOBIDB_LITE); mobidb-lite (MOBIDB_LITE); mobidb-lite (MOBIDB_LITE); mobidb-lite (MOBIDB_LITE); PTHR18929 (PANTHER); IPR013766 (PROSITE_PROFILES); cd02981 (CD…	P:GO:0006457; P:GO:0006950; P:GO:0009987; P:GO:0033554; P:GO:0034976; P:GO:0050896; P:GO:0051716; F:GO:0003756; F:GO:0003824; F:GO:0016853; F:GO:0140096; C:GO:0005622; C:GO:0005737; C:GO:0005773; C:GO:0005783; C:GO:0005886; C:GO:0012505; C:GO:0016020; C:GO:0043226; C:GO:0043227; C:GO:0043229; C:GO:0043231; C:GO:0071944; C:GO:0110165	P:protein folding; P:response to stress; P:cellular process; P:cellular response to stress; P:response to endoplasmic reticulum stress; P:response to stimulus; P:cellular response to stimulus; F:protein disulfide isomerase activity; F:catalytic activity; F:isomerase activity; F:catalytic activity, acting on a protein; C:intracellular anatomical structure; C:cytoplasm; C:vacuole; C:endoplasmic ret…
>QLOD02000002.1.	g6332.t1	NAC domain-containing protein 2-like	220	10	7.03425E-25	96.6	2	P:GO:0006355; F:GO:0003677	P:regulation of DNA-templated transcription; F:DNA binding				IPR003441 (PFAM); IPR036093 (G3DSA:2.170.150.GENE3D); PTHR31719 (PANTHER); IPR003441 (PROSITE_PROFILES); IPR036093 (SUPERFAMILY)	P:GO:0006355; F:GO:0003677	P:regulation of DNA-templated transcription; F:DNA binding
>QLOD02000002.1.	g6339.t1	DNA-directed RNA polymerase subunit beta like	226	10	8.18108E-44	61.91	1	C:GO:0000428	C:DNA-directed RNA polymerase complex				mobidb-lite (MOBIDB_LITE); PTHR34130 (PANTHER)	no GO terms	no GO terms
>QLOD02000002.1.	g6341.t1	50S ribosomal protein L18, chloroplastic-like	388	10	1.98353E-13	67.74	2	F:GO:0003723; C:GO:0043226	F:RNA binding; C:organelle				no IPS match	no IPS match	no IPS match
>QLOD02000002.1.	g6359.t1	hypothetical protein LOK49_LG07G01165	927	10	1.99861e-100	79.79	1	F:GO:0003824	F:catalytic activity				IPR043131 (G3DSA:3.30.470.GENE3D); IPR043132 (G3DSA:3.20.10.GENE3D); PTHR33527 (PANTHER); IPR036038 (SUPERFAMILY)	F:GO:0003824	F:catalytic activity
>QLOD02000002.1.	g6360.t1	sporulation protein RMD1	564	10	4.79319E-112	87.9	1	C:GO:0016020	C:membrane				IPR003734 (PFAM); mobidb-lite (MOBIDB_LITE); mobidb-lite (MOBIDB_LITE); PTHR16255 (PANTHER)	no GO terms	no GO terms
>QLOD02000002.1.	g6372.t1	Ribonuclease H domain	420	10	4.69749e-47	67.1	2	P:GO:0006259; F:GO:0005488	P:DNA metabolic process; F:binding				G3DSA:3.10.10.10 (GENE3D); IPR000477 (PFAM); IPR043128 (G3DSA:3.30.70.GENE3D); mobidb-lite (MOBIDB_LITE); mobidb-lite (MOBIDB_LITE); PTHR24559 (PANTHER); cd01647 (CDD); IPR043502 (SUPERFAMILY)	no GO terms	no GO terms
>QLOD02000002.1.	g6376.t1	---NA---	64										no IPS match	no IPS match	no IPS match
>QLOD02000002.1.	g6385.t1	Two-component response regulator-like PRR73	544	10	6.7375E-125	80.13	1	P:GO:0023052	P:signaling				IPR010402 (PFAM); mobidb-lite (MOBIDB_LITE); mobidb-lite (MOBIDB_LITE); mobidb-lite (MOBIDB_LITE); mobidb-lite (MOBIDB_LITE); mobidb-lite (MOBIDB_LITE); mobidb-lite (MOBIDB_LITE); mobidb-lite (MOBIDB_LITE); IPR045281 (PANTHER); IPR010402 (PROSITE_PROFILES)	P:GO:0000003; P:GO:0003006; P:GO:0007275; P:GO:0009791; P:GO:0009908; P:GO:0009909; P:GO:0022414; P:GO:0032501; P:GO:0032502; P:GO:0048367; P:GO:0048608; P:GO:0048731; P:GO:0048856; P:GO:0050789; P:GO:0050793; P:GO:0051239; P:GO:0061458; P:GO:0065007; P:GO:2000026; F:GO:0005515; C:GO:0005622; C:GO:0005634; C:GO:0016020; C:GO:0043226; C:GO:0043227; C:GO:0043229; C:GO:0043231; C:GO:0110165	P:reproduction; P:developmental process involved in reproduction; P:multicellular organism development; P:post-embryonic development; P:flower development; P:regulation of flower development; P:reproductive process; P:multicellular organismal process; P:developmental process; P:shoot system development; P:reproductive structure development; P:system development; P:anatomical structure development…
>QLOD02000002.1.	g6386.t1	CDP-diacylglycerol--glycerol-3-phosphate 3-phosphatidyltransferase 1	292	10	9.5095E-57	69.58	2	P:GO:0006629; F:GO:0016740	P:lipid metabolic process; F:transferase activity		EC:2.7.8.5	CDP-diacylglycerol--glycerol-3-phosphate 1-phosphatidyltransferase	IPR043130 (G3DSA:1.20.120.GENE3D); IPR000462 (PFAM); mobidb-lite (MOBIDB_LITE); PTHR14269 (PANTHER)	P:GO:0006629; P:GO:0006644; P:GO:0006650; P:GO:0006793; P:GO:0006796; P:GO:0008152; P:GO:0008610; P:GO:0008654; P:GO:0009058; P:GO:0009987; P:GO:0019637; P:GO:0044237; P:GO:0044238; P:GO:0044249; P:GO:0044255; P:GO:0045017; P:GO:0046474; P:GO:0046486; P:GO:0071704; P:GO:0090407; P:GO:1901576; F:GO:0003824; F:GO:0016740; F:GO:0016772; F:GO:0016780; C:GO:0005622; C:GO:0005737; C:GO:0009507; C:GO:00…	P:lipid metabolic process; P:phospholipid metabolic process; P:glycerophospholipid metabolic process; P:phosphorus metabolic process; P:phosphate-containing compound metabolic process; P:metabolic process; P:lipid biosynthetic process; P:phospholipid biosynthetic process; P:biosynthetic process; P:cellular process; P:organophosphate metabolic process; P:cellular metabolic process; P:primary metab…
>QLOD02000002.1.	g6386.t1	CDP-diacylglycerol--glycerol-3-phosphate 3-phosphatidyltransferase 1	292	10	9.5095E-57	69.58	2	P:GO:0006629; F:GO:0016740	P:lipid metabolic process; F:transferase activity		EC:2.7.8.5	CDP-diacylglycerol--glycerol-3-phosphate 1-phosphatidyltransferase	IPR043130 (G3DSA:1.20.120.GENE3D); IPR000462 (PFAM); mobidb-lite (MOBIDB_LITE); PTHR14269 (PANTHER)	P:GO:0006629; P:GO:0006644; P:GO:0006650; P:GO:0006793; P:GO:0006796; P:GO:0008152; P:GO:0008610; P:GO:0008654; P:GO:0009058; P:GO:0009987; P:GO:0019637; P:GO:0044237; P:GO:0044238; P:GO:0044249; P:GO:0044255; P:GO:0045017; P:GO:0046474; P:GO:0046486; P:GO:0071704; P:GO:0090407; P:GO:1901576; F:GO:0003824; F:GO:0016740; F:GO:0016772; F:GO:0016780; C:GO:0005622; C:GO:0005737; C:GO:0009507; C:GO:00…	P:lipid metabolic process; P:phospholipid metabolic process; P:glycerophospholipid metabolic process; P:phosphorus metabolic process; P:phosphate-containing compound metabolic process; P:metabolic process; P:lipid biosynthetic process; P:phospholipid biosynthetic process; P:biosynthetic process; P:cellular process; P:organophosphate metabolic process; P:cellular metabolic process; P:primary metab…
>QLOD02000002.1.	g6403.t1	Ankyrin repeat-containing protein	608	10	0.0	89.09	1	C:GO:0016020	C:membrane				IPR026961 (PFAM); IPR002110 (PFAM); IPR036770 (G3DSA:1.25.40.GENE3D); IPR036770 (G3DSA:1.25.40.GENE3D); IPR036770 (G3DSA:1.25.40.GENE3D); mobidb-lite (MOBIDB_LITE); PTHR24186 (PANTHER); IPR002110 (PROSITE_PROFILES); IPR002110 (PROSITE_PROFILES); PS50297 (PROSITE_PROFILES); PS50297 (PROSITE_PROFILES); IPR002110 (PROSITE_PROFILES); PS50297 (PROSITE_PROFILES); IPR002110 (PROSITE_PROFILES); IPR036770…	P:GO:0006470; P:GO:0006793; P:GO:0006796; P:GO:0006807; P:GO:0008152; P:GO:0009987; P:GO:0016311; P:GO:0019220; P:GO:0019222; P:GO:0019538; P:GO:0019538; P:GO:0031323; P:GO:0031399; P:GO:0035303; P:GO:0035304; P:GO:0036211; P:GO:0036211; P:GO:0043170; P:GO:0043412; P:GO:0044237; P:GO:0044238; P:GO:0044260; P:GO:0050789; P:GO:0050794; P:GO:0051171; P:GO:0051174; P:GO:0051246; P:GO:0051246; P:GO:00…	P:protein dephosphorylation; P:phosphorus metabolic process; P:phosphate-containing compound metabolic process; P:nitrogen compound metabolic process; P:metabolic process; P:cellular process; P:dephosphorylation; P:regulation of phosphate metabolic process; P:regulation of metabolic process; P:protein metabolic process; P:protein metabolic process; P:regulation of cellular metabolic process; P:re…
>QLOD02000002.1.	g6481.t1	---NA---	119										mobidb-lite (MOBIDB_LITE)	no GO terms	no GO terms
>QLOD02000002.1.	g6494.t1	---NA---	177										no IPS match	no IPS match	no IPS match
>QLOD02000002.1.	g6500.t1	DUF296 domain-containing protein	306	10	1.37738E-86	73.31	3	P:GO:0006355; F:GO:0003677; F:GO:0140110	P:regulation of DNA-templated transcription; F:DNA binding; F:transcription regulator activity				G3DSA:3.30.1330.80 (GENE3D); IPR005175 (PFAM); IPR014476 (PIRSF); mobidb-lite (MOBIDB_LITE); mobidb-lite (MOBIDB_LITE); mobidb-lite (MOBIDB_LITE); mobidb-lite (MOBIDB_LITE); mobidb-lite (MOBIDB_LITE); IPR014476 (PANTHER); IPR005175 (PROSITE_PROFILES); IPR005175 (CDD); SSF117856 (SUPERFAMILY)	F:GO:0000976; F:GO:0001067; F:GO:0003676; F:GO:0003677; F:GO:0003680; F:GO:0003690; F:GO:0003700; F:GO:0005488; F:GO:0043565; F:GO:0097159; F:GO:0140110; F:GO:1901363; F:GO:1990837; C:GO:0005622; C:GO:0005634; C:GO:0016020; C:GO:0043226; C:GO:0043227; C:GO:0043229; C:GO:0043231; C:GO:0110165	F:transcription cis-regulatory region binding; F:transcription regulatory region nucleic acid binding; F:nucleic acid binding; F:DNA binding; F:minor groove of adenine-thymine-rich DNA binding; F:double-stranded DNA binding; F:DNA-binding transcription factor activity; F:binding; F:sequence-specific DNA binding; F:organic cyclic compound binding; F:transcription regulator activity; F:heterocyclic…
>QLOD02000002.1.	g6504.t1	---NA---	85										mobidb-lite (MOBIDB_LITE); mobidb-lite (MOBIDB_LITE)	no GO terms	no GO terms
>QLOD02000002.1.	g6505.t1	protein phosphatase 2C 37-like	542	10	0.0	81.2	2	F:GO:0016787; F:GO:0140096	F:hydrolase activity; F:catalytic activity, acting on a protein		EC:3.1.3.16	Protein-serine/threonine phosphatase	IPR001932 (PFAM); IPR036457 (G3DSA:3.60.40.GENE3D); mobidb-lite (MOBIDB_LITE); mobidb-lite (MOBIDB_LITE); IPR015655 (PANTHER); IPR001932 (PROSITE_PROFILES); IPR001932 (CDD); IPR036457 (SUPERFAMILY)	P:GO:0006470; F:GO:0004722; C:GO:0005622; C:GO:0005634; C:GO:0005737; C:GO:0005829; C:GO:0016020; C:GO:0043226; C:GO:0043227; C:GO:0043229; C:GO:0043231; C:GO:0110165	P:protein dephosphorylation; F:protein serine/threonine phosphatase activity; C:intracellular anatomical structure; C:nucleus; C:cytoplasm; C:cytosol; C:membrane; C:organelle; C:membrane-bounded organelle; C:intracellular organelle; C:intracellular membrane-bounded organelle; C:cellular anatomical entity
>QLOD02000002.1.	g6514.t1	probable glycosyltransferase At5g25310	354	10	5.5298E-123	76.22	1	F:GO:0016740	F:transferase activity		EC:2	Transferases	IPR040911 (PFAM); IPR004263 (PANTHER)	P:GO:0006486; F:GO:0016757	P:protein glycosylation; F:glycosyltransferase activity
>QLOD02000002.1.	g6531.t1	subtilase family protein	175	10	1.07417e-68	79.68	2	F:GO:0016787; F:GO:0140096	F:hydrolase activity; F:catalytic activity, acting on a protein		EC:3.4.21	Acting on peptide bonds (peptidases)	IPR041469 (PFAM); G3DSA:2.60.40.2310 (GENE3D); IPR045051 (PANTHER)	no GO terms	no GO terms
>QLOD02000002.1.	g6544.t1	7-deoxyloganetic acid glucosyltransferase	489	10	0.0	75.65	1	F:GO:0016740	F:transferase activity		EC:2.4	Glycosyltransferases	G3DSA:3.40.50.2000 (GENE3D); IPR002213 (PFAM); G3DSA:3.40.50.2000 (GENE3D); PTHR48049 (PANTHER); IPR002213 (CDD); SSF53756 (SUPERFAMILY)	F:GO:0008194	F:UDP-glycosyltransferase activity
>QLOD02000002.1.	g6551.t1	---NA---	141										mobidb-lite (MOBIDB_LITE)	no GO terms	no GO terms
>QLOD02000002.1.	g6571.t1	ARM repeat superfamily protein	170	10	6.02217e-27	96.89							PTHR14873 (PANTHER)	no GO terms	no GO terms
>QLOD02000002.1.	g6576.t1	transcription factor DIVARICATA-like	145	10	3.40056E-30	72.15	1	F:GO:0003677	F:DNA binding				IPR006447 (TIGRFAM); G3DSA:1.10.10.60 (GENE3D); IPR043363 (PANTHER); IPR017930 (PROSITE_PROFILES); IPR017884 (PROSITE_PROFILES); IPR001005 (CDD); IPR009057 (SUPERFAMILY)	F:GO:0003677	F:DNA binding
>QLOD02000002.1.	g6596.t1	Myosin-5 like	184	10	8.11798e-26	55.18	9	P:GO:0016571; P:GO:0032259; F:GO:0008168; F:GO:0008237; F:GO:0016740; F:GO:0018024; C:GO:0016020; C:GO:0016020; C:GO:0031969	P:histone methylation; P:methylation; F:methyltransferase activity; F:metallopeptidase activity; F:transferase activity; F:obsolete histone lysine N-methyltransferase activity; C:membrane; C:membrane; C:chloroplast membrane				mobidb-lite (MOBIDB_LITE); mobidb-lite (MOBIDB_LITE); PTHR34271 (PANTHER)	no GO terms	no GO terms
>QLOD02000002.1.	g6615.t1	DNA-directed RNA polymerase I subunit rpa49	441	10	0.0	84.39	3	P:GO:0006351; F:GO:0003677; C:GO:0005730	P:DNA-templated transcription; F:DNA binding; C:nucleolus				IPR009668 (PFAM); mobidb-lite (MOBIDB_LITE); mobidb-lite (MOBIDB_LITE); mobidb-lite (MOBIDB_LITE); IPR009668 (PANTHER)	P:GO:0006139; P:GO:0006351; P:GO:0006352; P:GO:0006354; P:GO:0006360; P:GO:0006725; P:GO:0006807; P:GO:0008152; P:GO:0009058; P:GO:0009059; P:GO:0009987; P:GO:0010467; P:GO:0016043; P:GO:0016070; P:GO:0018130; P:GO:0019438; P:GO:0022607; P:GO:0032774; P:GO:0034641; P:GO:0034645; P:GO:0034654; P:GO:0042790; P:GO:0043170; P:GO:0043933; P:GO:0044085; P:GO:0044237; P:GO:0044238; P:GO:0044249; P:GO:00…	P:nucleobase-containing compound metabolic process; P:DNA-templated transcription; P:DNA-templated transcription initiation; P:DNA-templated transcription elongation; P:transcription by RNA polymerase I; P:cellular aromatic compound metabolic process; P:nitrogen compound metabolic process; P:metabolic process; P:biosynthetic process; P:macromolecule biosynthetic process; P:cellular process; P:gen…
>QLOD02000002.1.	g6620.t1	NF-X1-type zinc finger protein NFXL2	271	10	1.37348E-57	84.82	2	P:GO:0006355; F:GO:0140110	P:regulation of DNA-templated transcription; F:transcription regulator activity				no IPS match	no IPS match	no IPS match
>QLOD02000002.1.	g6621.t1	putative serine/threonine-protein kinase-like protein CCR3	789	10	0.0	83.47	2	F:GO:0016740; F:GO:0140096	F:transferase activity; F:catalytic activity, acting on a protein		EC:2.7.1	Transferring phosphorus-containing groups	IPR000719 (PFAM); PF13540 (PFAM); IPR009091 (G3DSA:2.130.10.GENE3D); G3DSA:3.30.200.20 (GENE3D); G3DSA:1.10.510.10 (GENE3D); mobidb-lite (MOBIDB_LITE); mobidb-lite (MOBIDB_LITE); IPR044815 (PANTHER); IPR000719 (PROSITE_PROFILES); IPR011009 (SUPERFAMILY); IPR009091 (SUPERFAMILY); IPR009091 (SUPERFAMILY)	P:GO:0006468; F:GO:0004672; F:GO:0004674; F:GO:0005524	P:protein phosphorylation; F:protein kinase activity; F:protein serine/threonine kinase activity; F:ATP binding
>QLOD02000002.1.	g6627.t1	PHD finger protein ALFIN-LIKE 1-like	148	10	2.30919E-54	82.97	3	P:GO:0006325; P:GO:0006355; F:GO:0042393	P:chromatin organization; P:regulation of DNA-templated transcription; F:histone binding				IPR021998 (PFAM); IPR045104 (PANTHER)	P:GO:0006355; F:GO:0000976; F:GO:0001067; F:GO:0003676; F:GO:0003677; F:GO:0003690; F:GO:0003712; F:GO:0005488; F:GO:0042393; F:GO:0043565; F:GO:0097159; F:GO:0140110; F:GO:1901363; F:GO:1990837; C:GO:0005622; C:GO:0005634; C:GO:0016020; C:GO:0043226; C:GO:0043227; C:GO:0043229; C:GO:0043231; C:GO:0110165	P:regulation of DNA-templated transcription; F:transcription cis-regulatory region binding; F:transcription regulatory region nucleic acid binding; F:nucleic acid binding; F:DNA binding; F:double-stranded DNA binding; F:transcription coregulator activity; F:binding; F:histone binding; F:sequence-specific DNA binding; F:organic cyclic compound binding; F:transcription regulator activity; F:heteroc…
>QLOD02000002.1.	g6657.t1	ethylene-responsive transcription factor ABI4	303	10	1.2071E-42	66.65	3	P:GO:0006355; F:GO:0003677; F:GO:0140110	P:regulation of DNA-templated transcription; F:DNA binding; F:transcription regulator activity				IPR001471 (PRINTS); IPR001471 (PFAM); IPR036955 (G3DSA:3.30.730.GENE3D); mobidb-lite (MOBIDB_LITE); mobidb-lite (MOBIDB_LITE); mobidb-lite (MOBIDB_LITE); PTHR31241 (PANTHER); IPR001471 (PROSITE_PROFILES); IPR001471 (CDD); IPR016177 (SUPERFAMILY)	P:GO:0006139; P:GO:0006351; P:GO:0006355; P:GO:0006725; P:GO:0006807; P:GO:0006950; P:GO:0008152; P:GO:0009058; P:GO:0009059; P:GO:0009889; P:GO:0009891; P:GO:0009893; P:GO:0009987; P:GO:0010467; P:GO:0010468; P:GO:0010556; P:GO:0010557; P:GO:0010604; P:GO:0016070; P:GO:0018130; P:GO:0019219; P:GO:0019222; P:GO:0019438; P:GO:0031323; P:GO:0031325; P:GO:0031326; P:GO:0031328; P:GO:0032774; P:GO:00…	P:nucleobase-containing compound metabolic process; P:DNA-templated transcription; P:regulation of DNA-templated transcription; P:cellular aromatic compound metabolic process; P:nitrogen compound metabolic process; P:response to stress; P:metabolic process; P:biosynthetic process; P:macromolecule biosynthetic process; P:regulation of biosynthetic process; P:positive regulation of biosynthetic pro…
>QLOD02000002.1.	g6658.t1	LOB domain-containing protein 21	170	10	6.57432E-74	75.21							IPR004883 (PFAM); PTHR31301 (PANTHER); IPR004883 (PROSITE_PROFILES)	no GO terms	no GO terms
>QLOD02000002.1.	g6659.t1	---NA---	83										mobidb-lite (MOBIDB_LITE); mobidb-lite (MOBIDB_LITE); mobidb-lite (MOBIDB_LITE)	no GO terms	no GO terms
>QLOD02000002.1.	g6662.t1	sorting and assembly machinery component 50 homolog B-like	833	10	5.67994e-99	89.31	1	C:GO:0009536	C:plastid				IPR000184 (PFAM); G3DSA:3.10.20.310 (GENE3D); G3DSA:2.40.160.50 (GENE3D); mobidb-lite (MOBIDB_LITE); mobidb-lite (MOBIDB_LITE); mobidb-lite (MOBIDB_LITE); IPR039910 (PANTHER)	P:GO:0006605; P:GO:0006626; P:GO:0006810; P:GO:0006839; P:GO:0006886; P:GO:0006996; P:GO:0007005; P:GO:0007006; P:GO:0008104; P:GO:0008104; P:GO:0009987; P:GO:0015031; P:GO:0016043; P:GO:0017038; P:GO:0022607; P:GO:0033036; P:GO:0033365; P:GO:0043933; P:GO:0044085; P:GO:0045184; P:GO:0046907; P:GO:0051179; P:GO:0051205; P:GO:0051234; P:GO:0051641; P:GO:0051649; P:GO:0051668; P:GO:0061024; P:GO:00…	P:protein targeting; P:protein targeting to mitochondrion; P:transport; P:mitochondrial transport; P:intracellular protein transport; P:organelle organization; P:mitochondrion organization; P:mitochondrial membrane organization; P:protein localization; P:protein localization; P:cellular process; P:protein transport; P:cellular component organization; P:protein import; P:cellular component assembl…
>QLOD02000002.1.	g6672.t1	LOB domain-containing protein 12-like	139	10	1.22285e-57	93.21							IPR004883 (PFAM); mobidb-lite (MOBIDB_LITE); mobidb-lite (MOBIDB_LITE); PTHR31301 (PANTHER); IPR004883 (PROSITE_PROFILES)	no GO terms	no GO terms
>QLOD02000002.1.	g6675.t1	cytosolic endo-beta-N-acetylglucosaminidase 1	212	10	1.10641e-103	85.33	2	F:GO:0016787; C:GO:0005829	F:hydrolase activity; C:cytosol		EC:3.2.1.96	Mannosyl-glycoprotein endo-beta-N-acetylglucosaminidase	IPR005201 (PFAM); G3DSA:3.20.20.80 (GENE3D); mobidb-lite (MOBIDB_LITE); IPR032979 (PANTHER)	P:GO:0006807; P:GO:0008152; P:GO:0009100; P:GO:0009987; P:GO:0019538; P:GO:0019538; P:GO:0036211; P:GO:0036211; P:GO:0043170; P:GO:0043412; P:GO:0044237; P:GO:0044238; P:GO:0044260; P:GO:0071704; P:GO:1901135; P:GO:1901564; F:GO:0003824; F:GO:0004553; F:GO:0016787; F:GO:0016798; F:GO:0033925; C:GO:0005737	P:nitrogen compound metabolic process; P:metabolic process; P:glycoprotein metabolic process; P:cellular process; P:protein metabolic process; P:protein metabolic process; P:protein modification process; P:protein modification process; P:macromolecule metabolic process; P:macromolecule modification; P:cellular metabolic process; P:primary metabolic process; P:obsolete cellular macromolecule metab…
>QLOD02000002.1.	g6679.t1	protein trichome birefringence-like 33	349	10	6.73578E-155	84.17	3	P:GO:0005975; P:GO:0071554; F:GO:0016740	P:carbohydrate metabolic process; P:cell wall organization or biogenesis; F:transferase activity		EC:2.3.1	Acyltransferases	IPR025846 (PFAM); IPR026057 (PFAM); mobidb-lite (MOBIDB_LITE); IPR029962 (PANTHER)	F:GO:0003824; F:GO:0008374; F:GO:0016407; F:GO:0016413; F:GO:0016740; F:GO:0016746; F:GO:0016747; C:GO:0005622; C:GO:0005737; C:GO:0005773; C:GO:0005794; C:GO:0005886; C:GO:0012505; C:GO:0016020; C:GO:0043226; C:GO:0043227; C:GO:0043229; C:GO:0043231; C:GO:0071944; C:GO:0110165	F:catalytic activity; F:O-acyltransferase activity; F:acetyltransferase activity; F:O-acetyltransferase activity; F:transferase activity; F:acyltransferase activity; F:acyltransferase activity, transferring groups other than amino-acyl groups; C:intracellular anatomical structure; C:cytoplasm; C:vacuole; C:Golgi apparatus; C:plasma membrane; C:endomembrane system; C:membrane; C:organelle; C:membr…
>QLOD02000002.1.	g6684.t1	Laccase-12 like	579	10	0.0	92.66	2	F:GO:0016491; C:GO:0005576	F:oxidoreductase activity; C:extracellular region		EC:1.10.3.2	Laccase	IPR017761 (TIGRFAM); IPR001117 (PFAM); IPR008972 (G3DSA:2.60.40.GENE3D); IPR008972 (G3DSA:2.60.40.GENE3D); IPR008972 (G3DSA:2.60.40.GENE3D); IPR011707 (PFAM); IPR011706 (PFAM); IPR045087 (PANTHER); IPR034288 (CDD); IPR034285 (CDD); IPR034289 (CDD); IPR008972 (SUPERFAMILY); IPR008972 (SUPERFAMILY); IPR008972 (SUPERFAMILY)	P:GO:0046274; F:GO:0003824; F:GO:0005507; F:GO:0016491; F:GO:0052716; C:GO:0048046	P:lignin catabolic process; F:catalytic activity; F:copper ion binding; F:oxidoreductase activity; F:hydroquinone:oxygen oxidoreductase activity; C:apoplast
>QLOD02000002.1.	g6707.t1	Protein NRT1/ PTR FAMILY 5.1	592	10	0.0	91.08	2	P:GO:0055085; F:GO:0005215	P:transmembrane transport; F:transporter activity				IPR000109 (PFAM); IPR036259 (G3DSA:1.20.1250.GENE3D); PTHR11654 (PANTHER); IPR044739 (CDD); IPR036259 (SUPERFAMILY)	P:GO:0042938; P:GO:0055085; F:GO:0022857; F:GO:0042937; F:GO:0071916; C:GO:0016020	P:dipeptide transport; P:transmembrane transport; F:transmembrane transporter activity; F:tripeptide transmembrane transporter activity; F:dipeptide transmembrane transporter activity; C:membrane
>QLOD02000002.1.	g6710.t1	LOB domain-containing protein 15	225	10	1.30403E-100	86.44							IPR004883 (PFAM); mobidb-lite (MOBIDB_LITE); mobidb-lite (MOBIDB_LITE); PTHR31301 (PANTHER); IPR004883 (PROSITE_PROFILES)	no GO terms	no GO terms
>QLOD02000002.1.	g6711.t1	YLP motif-containing protein 1-like	221	10	1.23362e-09	56.37							mobidb-lite (MOBIDB_LITE); mobidb-lite (MOBIDB_LITE); mobidb-lite (MOBIDB_LITE); PTHR33257 (PANTHER)	no GO terms	no GO terms
>QLOD02000002.1.	g6728.t1	Protein SMAX1-LIKE like	212	10	3.45753E-69	74.4							PTHR35127 (PANTHER)	no GO terms	no GO terms
>QLOD02000002.1.	g6739.t1	WRKY transcription factor 55-like	408	10	1.14295E-75	61.08	5	P:GO:0006355; F:GO:0003677; F:GO:0003700; F:GO:0043565; C:GO:0005634	P:regulation of DNA-templated transcription; F:DNA binding; F:DNA-binding transcription factor activity; F:sequence-specific DNA binding; C:nucleus				IPR036576 (G3DSA:2.20.25.GENE3D); IPR003657 (PFAM); mobidb-lite (MOBIDB_LITE); mobidb-lite (MOBIDB_LITE); mobidb-lite (MOBIDB_LITE); mobidb-lite (MOBIDB_LITE); mobidb-lite (MOBIDB_LITE); mobidb-lite (MOBIDB_LITE); IPR044810 (PANTHER); IPR003657 (PROSITE_PROFILES); IPR036576 (SUPERFAMILY)	P:GO:0006355; F:GO:0003700; F:GO:0043565	P:regulation of DNA-templated transcription; F:DNA-binding transcription factor activity; F:sequence-specific DNA binding
>QLOD02000002.1.	g6794.t1	zinc finger CCCH domain-containing protein 54	200	10	1.13132e-58	59.06	2	F:GO:0003677; F:GO:0046872	F:DNA binding; F:metal ion binding				G3DSA:4.10.1000.10 (GENE3D); IPR000571 (PFAM); IPR045234 (PANTHER); IPR000571 (PROSITE_PROFILES); IPR036855 (SUPERFAMILY)	F:GO:0046872	F:metal ion binding
>QLOD02000002.1.	g6798.t1	ethylene-responsive transcription factor ERF106-like	228	10	3.64562E-52	63.05	5	P:GO:0006355; P:GO:0006952; F:GO:0003677; F:GO:0003700; C:GO:0005634	P:regulation of DNA-templated transcription; P:defense response; F:DNA binding; F:DNA-binding transcription factor activity; C:nucleus				IPR001471 (PRINTS); IPR036955 (G3DSA:3.30.730.GENE3D); IPR001471 (PFAM); mobidb-lite (MOBIDB_LITE); mobidb-lite (MOBIDB_LITE); IPR044808 (PANTHER); IPR001471 (PROSITE_PROFILES); IPR001471 (CDD); IPR016177 (SUPERFAMILY)	P:GO:0006355; P:GO:0009873; F:GO:0003677; F:GO:0003700	P:regulation of DNA-templated transcription; P:ethylene-activated signaling pathway; F:DNA binding; F:DNA-binding transcription factor activity
>QLOD02000002.1.	g6817.t1	Protein PHOTOPERIOD-INDEPENDENT EARLY FLOWERING like	383	10	4.51847E-85	66.13	2	C:GO:0016020; C:GO:0016020	C:membrane; C:membrane				mobidb-lite (MOBIDB_LITE); mobidb-lite (MOBIDB_LITE); mobidb-lite (MOBIDB_LITE); PTHR33625 (PANTHER)	no GO terms	no GO terms
>QLOD02000002.1.	g6826.t1	---NA---	136										no IPS match	no IPS match	no IPS match
>QLOD02000002.1.	g6838.t1	E3 ubiquitin protein ligase RIN2-like isoform X1	666	10	0.0	82.45	2	F:GO:0043130; C:GO:0016020	F:ubiquitin binding; C:membrane				IPR001841 (PFAM); IPR013083 (G3DSA:3.30.40.GENE3D); PTHR15067 (PANTHER); IPR001841 (PROSITE_PROFILES); cd16455 (CDD); SSF57850 (SUPERFAMILY)	P:GO:0002376; P:GO:0002682; P:GO:0002684; P:GO:0002831; P:GO:0002833; P:GO:0006508; P:GO:0006511; P:GO:0006807; P:GO:0006950; P:GO:0006952; P:GO:0006955; P:GO:0008152; P:GO:0008219; P:GO:0009056; P:GO:0009057; P:GO:0009605; P:GO:0009607; P:GO:0009987; P:GO:0010941; P:GO:0010942; P:GO:0012501; P:GO:0016567; P:GO:0019538; P:GO:0019538; P:GO:0019941; P:GO:0030163; P:GO:0030163; P:GO:0031347; P:GO:00…	P:immune system process; P:regulation of immune system process; P:positive regulation of immune system process; P:regulation of response to biotic stimulus; P:positive regulation of response to biotic stimulus; P:proteolysis; P:ubiquitin-dependent protein catabolic process; P:nitrogen compound metabolic process; P:response to stress; P:defense response; P:immune response; P:metabolic process; P:c…
>QLOD02000002.1.	g6860.t1	40S ribosomal protein S13	218	10	5.87273E-96	99.86	5	F:GO:0003723; F:GO:0005198; C:GO:0005730; C:GO:0005829; C:GO:0005840	F:RNA binding; F:structural molecule activity; C:nucleolus; C:cytosol; C:ribosome				IPR012606 (PFAM); G3DSA:1.10.287.10 (GENE3D); G3DSA:4.10.860.130 (GENE3D); IPR000589 (PFAM); mobidb-lite (MOBIDB_LITE); mobidb-lite (MOBIDB_LITE); IPR023029 (PANTHER); IPR023029 (HAMAP); IPR000589 (CDD); IPR009068 (SUPERFAMILY); SSF101447 (SUPERFAMILY)	P:GO:0006412; F:GO:0003676; F:GO:0003723; F:GO:0003735; F:GO:0005198; F:GO:0005488; F:GO:0019843; F:GO:0097159; F:GO:1901363; C:GO:0005622; C:GO:0005634; C:GO:0005730; C:GO:0005737; C:GO:0005829; C:GO:0005840; C:GO:0015935; C:GO:0016020; C:GO:0022626; C:GO:0022627; C:GO:0031974; C:GO:0031981; C:GO:0032991; C:GO:0043226; C:GO:0043227; C:GO:0043228; C:GO:0043229; C:GO:0043231; C:GO:0043232; C:GO:00…	P:translation; F:nucleic acid binding; F:RNA binding; F:structural constituent of ribosome; F:structural molecule activity; F:binding; F:rRNA binding; F:organic cyclic compound binding; F:heterocyclic compound binding; C:intracellular anatomical structure; C:nucleus; C:nucleolus; C:cytoplasm; C:cytosol; C:ribosome; C:small ribosomal subunit; C:membrane; C:cytosolic ribosome; C:cytosolic small rib…
>QLOD02000002.1.	g6872.t1	K(+) efflux antiporter 5 like	158	10	9.64205E-40	94.32	2	P:GO:0055085; F:GO:0005215	P:transmembrane transport; F:transporter activity				IPR006153 (PFAM); IPR038770 (G3DSA:1.20.1530.GENE3D); IPR045158 (PANTHER)	P:GO:0006812; P:GO:0055085; P:GO:0071805; P:GO:1902600; F:GO:0015297; F:GO:0015386; C:GO:0016020	P:monoatomic cation transport; P:transmembrane transport; P:potassium ion transmembrane transport; P:proton transmembrane transport; F:antiporter activity; F:potassium:proton antiporter activity; C:membrane
>QLOD02000002.1.	g6876.t1	DEAD-box ATP-dependent RNA helicase 7	716	10	0.0	90.67	5	F:GO:0003723; F:GO:0016787; F:GO:0140096; F:GO:0140098; F:GO:0140657	F:RNA binding; F:hydrolase activity; F:catalytic activity, acting on a protein; F:catalytic activity, acting on RNA; F:ATP-dependent activity		EC:3.4.24; EC:3.6.4.13	Acting on peptide bonds (peptidases); RNA helicase	IPR001650 (PFAM); IPR011545 (PFAM); IPR027417 (G3DSA:3.40.50.GENE3D); IPR012562 (PFAM); G3DSA:3.30.70.2280 (GENE3D); IPR027417 (G3DSA:3.40.50.GENE3D); mobidb-lite (MOBIDB_LITE); mobidb-lite (MOBIDB_LITE); mobidb-lite (MOBIDB_LITE); mobidb-lite (MOBIDB_LITE); PTHR47959 (PANTHER); IPR014001 (PROSITE_PROFILES); IPR001650 (PROSITE_PROFILES); cd12937 (CDD); cd18787 (CDD); cd00268 (CDD); IPR027417 (SUP…	F:GO:0003676; F:GO:0003723; F:GO:0004386; F:GO:0005524	F:nucleic acid binding; F:RNA binding; F:helicase activity; F:ATP binding
>QLOD02000002.1.	g6879.t1	Receptor-like serine/threonine-protein kinase	415	10	4.7605E-114	85.93	2	F:GO:0016740; F:GO:0140096	F:transferase activity; F:catalytic activity, acting on a protein		EC:2.7.1	Transferring phosphorus-containing groups	IPR001245 (PFAM); G3DSA:1.10.510.10 (GENE3D); G3DSA:3.30.200.20 (GENE3D); IPR044576 (PANTHER); IPR000719 (PROSITE_PROFILES); IPR011009 (SUPERFAMILY); IPR011009 (SUPERFAMILY)	P:GO:0006468; F:GO:0004672; F:GO:0005524	P:protein phosphorylation; F:protein kinase activity; F:ATP binding
>QLOD02000002.1.	g6879.t1	Receptor-like serine/threonine-protein kinase	415	10	4.7605E-114	85.93	2	F:GO:0016740; F:GO:0140096	F:transferase activity; F:catalytic activity, acting on a protein		EC:2.7.1	Transferring phosphorus-containing groups	IPR001245 (PFAM); G3DSA:1.10.510.10 (GENE3D); G3DSA:3.30.200.20 (GENE3D); IPR044576 (PANTHER); IPR000719 (PROSITE_PROFILES); IPR011009 (SUPERFAMILY); IPR011009 (SUPERFAMILY)	P:GO:0006468; F:GO:0004672; F:GO:0005524	P:protein phosphorylation; F:protein kinase activity; F:ATP binding
>QLOD02000002.1.	g6880.t1	transcription factor bHLH36-like	234	10	9.72703E-44	70.95	6	P:GO:0006355; P:GO:0006357; F:GO:0003677; F:GO:0003700; F:GO:0046983; C:GO:0005634	P:regulation of DNA-templated transcription; P:regulation of transcription by RNA polymerase II; F:DNA binding; F:DNA-binding transcription factor activity; F:protein dimerization activity; C:nucleus				IPR036638 (G3DSA:4.10.280.GENE3D); IPR011598 (PFAM); mobidb-lite (MOBIDB_LITE); mobidb-lite (MOBIDB_LITE); mobidb-lite (MOBIDB_LITE); PTHR13935 (PANTHER); IPR011598 (PROSITE_PROFILES); cd18914 (CDD); IPR036638 (SUPERFAMILY)	P:GO:0006139; P:GO:0006351; P:GO:0006355; P:GO:0006357; P:GO:0006366; P:GO:0006725; P:GO:0006807; P:GO:0008152; P:GO:0009058; P:GO:0009059; P:GO:0009889; P:GO:0009987; P:GO:0010467; P:GO:0010468; P:GO:0010556; P:GO:0016070; P:GO:0018130; P:GO:0019219; P:GO:0019222; P:GO:0019438; P:GO:0031323; P:GO:0031326; P:GO:0032774; P:GO:0034641; P:GO:0034645; P:GO:0034654; P:GO:0043170; P:GO:0044237; P:GO:00…	P:nucleobase-containing compound metabolic process; P:DNA-templated transcription; P:regulation of DNA-templated transcription; P:regulation of transcription by RNA polymerase II; P:transcription by RNA polymerase II; P:cellular aromatic compound metabolic process; P:nitrogen compound metabolic process; P:metabolic process; P:biosynthetic process; P:macromolecule biosynthetic process; P:regulatio…
>QLOD02000002.1.	g6884.t1	Carboxylesterase 1	349	10	1.04189E-129	71.22	1	F:GO:0016787	F:hydrolase activity		EC:3.1.1	Acting on ester bonds	IPR013094 (PFAM); IPR029058 (G3DSA:3.40.50.GENE3D); mobidb-lite (MOBIDB_LITE); PTHR23024 (PANTHER); IPR029058 (SUPERFAMILY)	F:GO:0003824; F:GO:0016787	F:catalytic activity; F:hydrolase activity
>QLOD02000002.1.	g6891.t1	Translation initiation factor IF-2 like	609	10	4.41126E-160	58.77	2	P:GO:0006413; F:GO:0003743	P:translational initiation; F:translation initiation factor activity				IPR025486 (PFAM); IPR032795 (PFAM); mobidb-lite (MOBIDB_LITE); mobidb-lite (MOBIDB_LITE); mobidb-lite (MOBIDB_LITE); mobidb-lite (MOBIDB_LITE); PTHR37751 (PANTHER)	no GO terms	no GO terms
>QLOD02000002.1.	g6914.t1	Protein DETOXIFICATION 49	536	10	0.0	83.01	3	P:GO:0055085; P:GO:0098754; F:GO:0005215	P:transmembrane transport; P:detoxification; F:transporter activity				IPR002528 (PFAM); IPR002528 (TIGRFAM); PTHR11206 (PANTHER); IPR045069 (CDD)	P:GO:0055085; P:GO:1990961; F:GO:0005215; F:GO:0015297; F:GO:0022857; F:GO:0042910; C:GO:0016020; C:GO:0110165	P:transmembrane transport; P:xenobiotic detoxification by transmembrane export across the plasma membrane; F:transporter activity; F:antiporter activity; F:transmembrane transporter activity; F:xenobiotic transmembrane transporter activity; C:membrane; C:cellular anatomical entity
>QLOD02000002.1.	g6919.t1	probable transcriptional regulator SLK2 isoform X2	865	10	0.0	70.74							IPR029005 (PFAM); mobidb-lite (MOBIDB_LITE); mobidb-lite (MOBIDB_LITE); mobidb-lite (MOBIDB_LITE); mobidb-lite (MOBIDB_LITE); IPR029005 (PANTHER)	P:GO:0000122; P:GO:0006139; P:GO:0006351; P:GO:0006355; P:GO:0006357; P:GO:0006366; P:GO:0006725; P:GO:0006807; P:GO:0008152; P:GO:0009058; P:GO:0009059; P:GO:0009889; P:GO:0009890; P:GO:0009891; P:GO:0009892; P:GO:0009893; P:GO:0009987; P:GO:0010467; P:GO:0010468; P:GO:0010556; P:GO:0010557; P:GO:0010558; P:GO:0010604; P:GO:0010605; P:GO:0016070; P:GO:0018130; P:GO:0019219; P:GO:0019222; P:GO:00…	P:negative regulation of transcription by RNA polymerase II; P:nucleobase-containing compound metabolic process; P:DNA-templated transcription; P:regulation of DNA-templated transcription; P:regulation of transcription by RNA polymerase II; P:transcription by RNA polymerase II; P:cellular aromatic compound metabolic process; P:nitrogen compound metabolic process; P:metabolic process; P:biosynthet…
>QLOD02000002.1.	g6940.t1	protein phosphatase inhibitor 2-like isoform X1	180	10	1.53491E-54	73.51	1	P:GO:0055085	P:transmembrane transport				IPR007062 (PFAM); mobidb-lite (MOBIDB_LITE); mobidb-lite (MOBIDB_LITE); mobidb-lite (MOBIDB_LITE); IPR007062 (PANTHER)	P:GO:0006470; P:GO:0006793; P:GO:0006796; P:GO:0006807; P:GO:0008152; P:GO:0009966; P:GO:0009987; P:GO:0010921; P:GO:0016311; P:GO:0019220; P:GO:0019222; P:GO:0019538; P:GO:0019538; P:GO:0031323; P:GO:0031399; P:GO:0035303; P:GO:0035304; P:GO:0036211; P:GO:0036211; P:GO:0043170; P:GO:0043412; P:GO:0043666; P:GO:0044237; P:GO:0044238; P:GO:0044260; P:GO:0050789; P:GO:0050790; P:GO:0050794; P:GO:00…	P:protein dephosphorylation; P:phosphorus metabolic process; P:phosphate-containing compound metabolic process; P:nitrogen compound metabolic process; P:metabolic process; P:regulation of signal transduction; P:cellular process; P:regulation of phosphatase activity; P:dephosphorylation; P:regulation of phosphate metabolic process; P:regulation of metabolic process; P:protein metabolic process; P:…
>QLOD02000002.1.	g6942.t1	membrane steroid-binding protein 1-like	208	10	4.793E-80	75.2	1	C:GO:0016020	C:membrane				IPR036400 (G3DSA:3.10.120.GENE3D); IPR001199 (PFAM); mobidb-lite (MOBIDB_LITE); PTHR10281 (PANTHER); IPR036400 (SUPERFAMILY)	C:GO:0005622; C:GO:0005737; C:GO:0005773; C:GO:0005886; C:GO:0012505; C:GO:0016020; C:GO:0043226; C:GO:0043227; C:GO:0043229; C:GO:0043231; C:GO:0071944; C:GO:0110165	C:intracellular anatomical structure; C:cytoplasm; C:vacuole; C:plasma membrane; C:endomembrane system; C:membrane; C:organelle; C:membrane-bounded organelle; C:intracellular organelle; C:intracellular membrane-bounded organelle; C:cell periphery; C:cellular anatomical entity
>QLOD02000002.1.	g6978.t1	probable receptor-like protein kinase At5g24010	832	10	0.0	84.5	3	F:GO:0016740; F:GO:0060089; F:GO:0140096	F:transferase activity; F:molecular transducer activity; F:catalytic activity, acting on a protein		EC:2.7.10.1	Receptor protein-tyrosine kinase	G3DSA:1.10.510.10 (GENE3D); IPR024788 (PFAM); G3DSA:2.60.120.430 (GENE3D); G3DSA:3.30.200.20 (GENE3D); IPR001245 (PFAM); IPR045272 (PANTHER); IPR000719 (PROSITE_PROFILES); cd14066 (CDD); IPR011009 (SUPERFAMILY)	P:GO:0006468; P:GO:0006793; P:GO:0006796; P:GO:0006807; P:GO:0008152; P:GO:0009987; P:GO:0016310; P:GO:0019538; P:GO:0019538; P:GO:0036211; P:GO:0036211; P:GO:0043170; P:GO:0043412; P:GO:0044237; P:GO:0044238; P:GO:0044260; P:GO:0046777; P:GO:0071704; P:GO:1901564; F:GO:0003824; F:GO:0004672; F:GO:0004714; F:GO:0005524; F:GO:0016301; F:GO:0016740; F:GO:0016772; F:GO:0016773; F:GO:0140096; C:GO:00…	P:protein phosphorylation; P:phosphorus metabolic process; P:phosphate-containing compound metabolic process; P:nitrogen compound metabolic process; P:metabolic process; P:cellular process; P:phosphorylation; P:protein metabolic process; P:protein metabolic process; P:protein modification process; P:protein modification process; P:macromolecule metabolic process; P:macromolecule modification; P:c…
>QLOD02000002.1.	g6978.t1	probable receptor-like protein kinase At5g24010	832	10	0.0	84.5	3	F:GO:0016740; F:GO:0060089; F:GO:0140096	F:transferase activity; F:molecular transducer activity; F:catalytic activity, acting on a protein		EC:2.7.10.1	Receptor protein-tyrosine kinase	G3DSA:1.10.510.10 (GENE3D); IPR024788 (PFAM); G3DSA:2.60.120.430 (GENE3D); G3DSA:3.30.200.20 (GENE3D); IPR001245 (PFAM); IPR045272 (PANTHER); IPR000719 (PROSITE_PROFILES); cd14066 (CDD); IPR011009 (SUPERFAMILY)	P:GO:0006468; P:GO:0006793; P:GO:0006796; P:GO:0006807; P:GO:0008152; P:GO:0009987; P:GO:0016310; P:GO:0019538; P:GO:0019538; P:GO:0036211; P:GO:0036211; P:GO:0043170; P:GO:0043412; P:GO:0044237; P:GO:0044238; P:GO:0044260; P:GO:0046777; P:GO:0071704; P:GO:1901564; F:GO:0003824; F:GO:0004672; F:GO:0004714; F:GO:0005524; F:GO:0016301; F:GO:0016740; F:GO:0016772; F:GO:0016773; F:GO:0140096; C:GO:00…	P:protein phosphorylation; P:phosphorus metabolic process; P:phosphate-containing compound metabolic process; P:nitrogen compound metabolic process; P:metabolic process; P:cellular process; P:phosphorylation; P:protein metabolic process; P:protein metabolic process; P:protein modification process; P:protein modification process; P:macromolecule metabolic process; P:macromolecule modification; P:c…
>QLOD02000002.1.	g7006.t1	hypothetical protein RHGRI_008605	204	10	3.75695E-37	78.37	1	C:GO:0016020	C:membrane				mobidb-lite (MOBIDB_LITE); PTHR31852 (PANTHER)	no GO terms	no GO terms
>QLOD02000002.1.	g7010.t1	Spastin like	822	10	0.0	89.34	3	F:GO:0016787; F:GO:0140657; C:GO:0005739	F:hydrolase activity; F:ATP-dependent activity; C:mitochondrion		EC:3.6.1.15	Nucleoside-triphosphate phosphatase	G3DSA:1.10.8.60 (GENE3D); IPR027417 (G3DSA:3.40.50.GENE3D); IPR003959 (PFAM); IPR041569 (PFAM); mobidb-lite (MOBIDB_LITE); mobidb-lite (MOBIDB_LITE); mobidb-lite (MOBIDB_LITE); PTHR45644 (PANTHER); IPR027417 (SUPERFAMILY)	F:GO:0005524; F:GO:0016887; C:GO:0005622; C:GO:0005737; C:GO:0005739; C:GO:0005740; C:GO:0005741; C:GO:0016020; C:GO:0019867; C:GO:0031090; C:GO:0031966; C:GO:0031967; C:GO:0031968; C:GO:0031975; C:GO:0043226; C:GO:0043227; C:GO:0043229; C:GO:0043231; C:GO:0098588; C:GO:0110165	F:ATP binding; F:ATP hydrolysis activity; C:intracellular anatomical structure; C:cytoplasm; C:mitochondrion; C:mitochondrial envelope; C:mitochondrial outer membrane; C:membrane; C:outer membrane; C:organelle membrane; C:mitochondrial membrane; C:organelle envelope; C:organelle outer membrane; C:envelope; C:organelle; C:membrane-bounded organelle; C:intracellular organelle; C:intracellular membr…
>QLOD02000002.1.	g7031.t1	hypothetical protein RHGRI_008658	130	10	4.8814E-42	79.83	1	C:GO:0016020	C:membrane				PTHR34967 (PANTHER)	no GO terms	no GO terms
>QLOD02000002.1.	g7045.t1	Protein BOBBER like	298	10	1.4425e-145	83.74	1	P:GO:0006950	P:response to stress				IPR007052 (PFAM); IPR008978 (G3DSA:2.60.40.GENE3D); mobidb-lite (MOBIDB_LITE); mobidb-lite (MOBIDB_LITE); mobidb-lite (MOBIDB_LITE); mobidb-lite (MOBIDB_LITE); IPR037898 (PANTHER); IPR007052 (PROSITE_PROFILES); cd06467 (CDD); IPR008978 (SUPERFAMILY)	P:GO:0006457; P:GO:0009987; F:GO:0005488; F:GO:0005515; F:GO:0051082; C:GO:0005622; C:GO:0005737; C:GO:0110165	P:protein folding; P:cellular process; F:binding; F:protein binding; F:unfolded protein binding; C:intracellular anatomical structure; C:cytoplasm; C:cellular anatomical entity
>QLOD02000002.1.	g7050.t1	E3 ubiquitin-protein ligase SINAT3-like	414	10	0.0	93.0	3	P:GO:0030163; F:GO:0016740; F:GO:0140096	P:protein catabolic process; F:transferase activity; F:catalytic activity, acting on a protein		EC:2.3.2	Acyltransferases	IPR013083 (G3DSA:3.30.40.GENE3D); IPR008974 (G3DSA:2.60.210.GENE3D); IPR018121 (PFAM); mobidb-lite (MOBIDB_LITE); PTHR10315 (PANTHER); IPR013010 (PROSITE_PROFILES); cd03829 (CDD); SSF49599 (SUPERFAMILY)	P:GO:0006511; P:GO:0007275; F:GO:0003824; F:GO:0004842; F:GO:0005515; F:GO:0008270; F:GO:0016740; F:GO:0019787; F:GO:0061630; F:GO:0061659; F:GO:0140096; C:GO:0005622; C:GO:0005737; C:GO:0110165	P:ubiquitin-dependent protein catabolic process; P:multicellular organism development; F:catalytic activity; F:ubiquitin-protein transferase activity; F:protein binding; F:zinc ion binding; F:transferase activity; F:ubiquitin-like protein transferase activity; F:ubiquitin protein ligase activity; F:ubiquitin-like protein ligase activity; F:catalytic activity, acting on a protein; C:intracellular …
>QLOD02000002.1.	g7053.t1		2037										G3DSA:2.60.120.650 (GENE3D); G3DSA:2.60.120.650 (GENE3D); IPR003347 (PFAM); mobidb-lite (MOBIDB_LITE); mobidb-lite (MOBIDB_LITE); mobidb-lite (MOBIDB_LITE); mobidb-lite (MOBIDB_LITE); mobidb-lite (MOBIDB_LITE); mobidb-lite (MOBIDB_LITE); mobidb-lite (MOBIDB_LITE); mobidb-lite (MOBIDB_LITE); mobidb-lite (MOBIDB_LITE); IPR045109 (PANTHER); IPR003347 (PROSITE_PROFILES); IPR001841 (PROSITE_PROFILES);…	P:GO:0006139; P:GO:0006351; P:GO:0006355; P:GO:0006357; P:GO:0006366; P:GO:0006482; P:GO:0006725; P:GO:0006807; P:GO:0008152; P:GO:0008214; P:GO:0009058; P:GO:0009059; P:GO:0009889; P:GO:0009987; P:GO:0010467; P:GO:0010468; P:GO:0010556; P:GO:0016070; P:GO:0016570; P:GO:0018130; P:GO:0019219; P:GO:0019222; P:GO:0019438; P:GO:0019538; P:GO:0019538; P:GO:0031323; P:GO:0031326; P:GO:0032774; P:GO:00…	P:nucleobase-containing compound metabolic process; P:DNA-templated transcription; P:regulation of DNA-templated transcription; P:regulation of transcription by RNA polymerase II; P:transcription by RNA polymerase II; P:protein demethylation; P:cellular aromatic compound metabolic process; P:nitrogen compound metabolic process; P:metabolic process; P:protein dealkylation; P:biosynthetic process; …
>QLOD02000002.1.	g7057.t1	phytolongin Phyl2.2	281	10	2.21858E-101	74.09	1	C:GO:0016020	C:membrane				G3DSA:3.30.450.50 (GENE3D); mobidb-lite (MOBIDB_LITE); IPR044783 (PANTHER); IPR010908 (PROSITE_PROFILES); IPR010908 (CDD); IPR011012 (SUPERFAMILY)	C:GO:0016020	C:membrane
>QLOD02000002.1.	g7060.t1	Protein of unknown function DUF688 protein	194	10	7.88814E-51	70.5							mobidb-lite (MOBIDB_LITE); mobidb-lite (MOBIDB_LITE); mobidb-lite (MOBIDB_LITE); mobidb-lite (MOBIDB_LITE); PTHR34371 (PANTHER)	no GO terms	no GO terms
>QLOD02000002.1.	g7063.t1	hypothetical protein RHGRI_027927	516	10	1.27663E-109	56.23	2	C:GO:0016020; C:GO:0016020	C:membrane; C:membrane				mobidb-lite (MOBIDB_LITE); mobidb-lite (MOBIDB_LITE); mobidb-lite (MOBIDB_LITE); PTHR33868 (PANTHER)	no GO terms	no GO terms
>QLOD02000002.1.	g7064.t1	RNA-binding KH domain-containing protein RCF3	761	10	0.0	80.22	1	F:GO:0003723	F:RNA binding				IPR004088 (PFAM); IPR036612 (G3DSA:3.30.1370.GENE3D); G3DSA:3.30.310.210 (GENE3D); IPR036612 (G3DSA:3.30.1370.GENE3D); IPR036612 (G3DSA:3.30.1370.GENE3D); mobidb-lite (MOBIDB_LITE); PTHR10288 (PANTHER); PS50084 (PROSITE_PROFILES); PS50084 (PROSITE_PROFILES); PS50084 (PROSITE_PROFILES); PS50084 (PROSITE_PROFILES); PS50084 (PROSITE_PROFILES); IPR000048 (PROSITE_PROFILES); cd22459 (CDD); cd22459 (CD…	P:GO:0008152; P:GO:0010467; P:GO:0010468; P:GO:0019222; P:GO:0043170; P:GO:0050789; P:GO:0060255; P:GO:0065007; P:GO:0071704; F:GO:0003676; F:GO:0003723; F:GO:0003729; F:GO:0005488; F:GO:0005515; F:GO:0097159; F:GO:1901363; C:GO:0005622; C:GO:0005634; C:GO:0005737; C:GO:0016020; C:GO:0043226; C:GO:0043227; C:GO:0043229; C:GO:0043231; C:GO:0110165	P:metabolic process; P:gene expression; P:regulation of gene expression; P:regulation of metabolic process; P:macromolecule metabolic process; P:regulation of biological process; P:regulation of macromolecule metabolic process; P:biological regulation; P:organic substance metabolic process; F:nucleic acid binding; F:RNA binding; F:mRNA binding; F:binding; F:protein binding; F:organic cyclic compo…
>QLOD02000002.1.	g7089.t1	auxin-responsive protein SAUR32	116	10	4.27685E-43	87.95	1	P:GO:0009733	P:response to auxin				IPR003676 (PFAM); IPR003676 (PANTHER)	P:GO:0009733	P:response to auxin
>QLOD02000002.1.	g7093.t1	Protein IQ-DOMAIN like	489	10	4.36386E-119	63.03	1	F:GO:0005516	F:calmodulin binding				IPR000048 (PFAM); IPR025064 (PFAM); G3DSA:1.20.5.190 (GENE3D); mobidb-lite (MOBIDB_LITE); mobidb-lite (MOBIDB_LITE); mobidb-lite (MOBIDB_LITE); PTHR32295 (PANTHER); IPR000048 (PROSITE_PROFILES); IPR000048 (PROSITE_PROFILES)	F:GO:0005515	F:protein binding
>QLOD02000002.1.	g7100.t1	two-component response regulator-like APRR5	678	10	0.0	74.84	1	P:GO:0023052	P:signaling				IPR010402 (PFAM); G3DSA:3.40.50.2300 (GENE3D); IPR001789 (PFAM); mobidb-lite (MOBIDB_LITE); mobidb-lite (MOBIDB_LITE); mobidb-lite (MOBIDB_LITE); mobidb-lite (MOBIDB_LITE); IPR045279 (PANTHER); IPR001789 (PROSITE_PROFILES); IPR010402 (PROSITE_PROFILES); cd17582 (CDD); IPR011006 (SUPERFAMILY)	P:GO:0000160; P:GO:0009736; F:GO:0005515	P:phosphorelay signal transduction system; P:cytokinin-activated signaling pathway; F:protein binding
>QLOD02000002.1.	g7102.t1	caffeic acid O-methyltransferase	183	10	4.76106E-51	93.03	1	F:GO:0016740	F:transferase activity		EC:2.1.1.68	Caffeate O-methyltransferase	IPR001077 (PFAM); IPR029063 (G3DSA:3.40.50.GENE3D); IPR016461 (PANTHER); IPR016461 (PROSITE_PROFILES); IPR029063 (SUPERFAMILY)	P:GO:0006725; P:GO:0008152; P:GO:0009058; P:GO:0009987; P:GO:0019438; P:GO:0032259; P:GO:0044237; P:GO:0044249; F:GO:0003824; F:GO:0008168; F:GO:0008171; F:GO:0008757; F:GO:0016740; F:GO:0016741	P:cellular aromatic compound metabolic process; P:metabolic process; P:biosynthetic process; P:cellular process; P:aromatic compound biosynthetic process; P:methylation; P:cellular metabolic process; P:cellular biosynthetic process; F:catalytic activity; F:methyltransferase activity; F:O-methyltransferase activity; F:S-adenosylmethionine-dependent methyltransferase activity; F:transferase activit…
>QLOD02000002.1.	g7105.t1	nascent polypeptide-associated complex subunit alpha-like protein 2	205	10	1.07632E-71	92.76	1	C:GO:0005854	C:nascent polypeptide-associated complex				G3DSA:1.10.8.10 (GENE3D); IPR044034 (PFAM); IPR038187 (G3DSA:2.20.70.GENE3D); IPR002715 (PFAM); mobidb-lite (MOBIDB_LITE); mobidb-lite (MOBIDB_LITE); mobidb-lite (MOBIDB_LITE); mobidb-lite (MOBIDB_LITE); mobidb-lite (MOBIDB_LITE); IPR016641 (PANTHER); IPR002715 (PROSITE_PROFILES); cd14358 (CDD); cd22054 (CDD)	P:GO:0006605; P:GO:0006612; P:GO:0006810; P:GO:0006886; P:GO:0008104; P:GO:0008104; P:GO:0009987; P:GO:0015031; P:GO:0033036; P:GO:0045184; P:GO:0046907; P:GO:0051179; P:GO:0051234; P:GO:0051641; P:GO:0051649; P:GO:0051668; P:GO:0070727; P:GO:0071702; P:GO:0071705; P:GO:0072657; P:GO:0090150; F:GO:0005488; F:GO:0005515; F:GO:0051082; C:GO:0005622; C:GO:0005737; C:GO:0005854; C:GO:0110165	P:protein targeting; P:protein targeting to membrane; P:transport; P:intracellular protein transport; P:protein localization; P:protein localization; P:cellular process; P:protein transport; P:macromolecule localization; P:establishment of protein localization; P:intracellular transport; P:localization; P:establishment of localization; P:cellular localization; P:establishment of localization in c…
>QLOD02000002.1.	g7122.t1	TRP-like ion channel protein	243	10	2.27521E-128	84.09	1	C:GO:0016020	C:membrane				IPR006747 (PFAM); PTHR31168 (PANTHER)	no GO terms	no GO terms
>QLOD02000002.1.	g7154.t1	FAS1 domain-containing protein	174	10	4.97014E-50	70.6	2	C:GO:0016020; C:GO:0016020	C:membrane; C:membrane				mobidb-lite (MOBIDB_LITE); mobidb-lite (MOBIDB_LITE); mobidb-lite (MOBIDB_LITE); PTHR36069 (PANTHER)	no GO terms	no GO terms
>QLOD02000002.1.	g7166.t1	maltose excess protein 1-like, chloroplastic	887	10	3.22775E-178	84.27	1	C:GO:0016020	C:membrane				IPR015671 (PFAM); mobidb-lite (MOBIDB_LITE); mobidb-lite (MOBIDB_LITE); mobidb-lite (MOBIDB_LITE); mobidb-lite (MOBIDB_LITE); mobidb-lite (MOBIDB_LITE); mobidb-lite (MOBIDB_LITE); mobidb-lite (MOBIDB_LITE); IPR034628 (PANTHER)	F:GO:0005215; F:GO:0015144; F:GO:0022857; C:GO:0005622; C:GO:0005737; C:GO:0009507; C:GO:0009526; C:GO:0009536; C:GO:0009941; C:GO:0016020; C:GO:0031967; C:GO:0031975; C:GO:0043226; C:GO:0043227; C:GO:0043229; C:GO:0043231; C:GO:0110165	F:transporter activity; F:carbohydrate transmembrane transporter activity; F:transmembrane transporter activity; C:intracellular anatomical structure; C:cytoplasm; C:chloroplast; C:plastid envelope; C:plastid; C:chloroplast envelope; C:membrane; C:organelle envelope; C:envelope; C:organelle; C:membrane-bounded organelle; C:intracellular organelle; C:intracellular membrane-bounded organelle; C:cel…
>QLOD02000002.1.	g7166.t1	maltose excess protein 1-like, chloroplastic	887	10	3.22775E-178	84.27	1	C:GO:0016020	C:membrane				IPR015671 (PFAM); mobidb-lite (MOBIDB_LITE); mobidb-lite (MOBIDB_LITE); mobidb-lite (MOBIDB_LITE); mobidb-lite (MOBIDB_LITE); mobidb-lite (MOBIDB_LITE); mobidb-lite (MOBIDB_LITE); mobidb-lite (MOBIDB_LITE); IPR034628 (PANTHER)	F:GO:0005215; F:GO:0015144; F:GO:0022857; C:GO:0005622; C:GO:0005737; C:GO:0009507; C:GO:0009526; C:GO:0009536; C:GO:0009941; C:GO:0016020; C:GO:0031967; C:GO:0031975; C:GO:0043226; C:GO:0043227; C:GO:0043229; C:GO:0043231; C:GO:0110165	F:transporter activity; F:carbohydrate transmembrane transporter activity; F:transmembrane transporter activity; C:intracellular anatomical structure; C:cytoplasm; C:chloroplast; C:plastid envelope; C:plastid; C:chloroplast envelope; C:membrane; C:organelle envelope; C:envelope; C:organelle; C:membrane-bounded organelle; C:intracellular organelle; C:intracellular membrane-bounded organelle; C:cel…
>QLOD02000002.1.	g7172.t1	PHD and RING finger domain-containing protein 1	375	10	1.25636E-74	56.68	1	F:GO:0046872	F:metal ion binding				mobidb-lite (MOBIDB_LITE)	no GO terms	no GO terms
>QLOD02000002.1.	g7174.t1	Alcohol dehydrogenase-like	403	10	7.88344E-155	80.47	1	F:GO:0016491	F:oxidoreductase activity		EC:1	Oxidoreductases	G3DSA:3.40.50.720 (GENE3D); IPR013149 (PFAM); IPR013154 (PFAM); G3DSA:3.90.180.10 (GENE3D); PTHR43880 (PANTHER); cd08277 (CDD); IPR036291 (SUPERFAMILY); IPR011032 (SUPERFAMILY); IPR011032 (SUPERFAMILY)	P:GO:0008152; P:GO:0009056; P:GO:0009636; P:GO:0009987; P:GO:0010033; P:GO:0042221; P:GO:0044237; P:GO:0044248; P:GO:0044281; P:GO:0044282; P:GO:0050896; P:GO:0051716; P:GO:0070887; P:GO:0071704; P:GO:1901575; P:GO:1901700; P:GO:1901701; F:GO:0003824; F:GO:0005488; F:GO:0008270; F:GO:0016491; F:GO:0016616; F:GO:0043167; F:GO:0043169; F:GO:0046872; F:GO:0046914; C:GO:0005622; C:GO:0005737; C:GO:00…	P:metabolic process; P:catabolic process; P:response to toxic substance; P:cellular process; P:response to organic substance; P:response to chemical; P:cellular metabolic process; P:cellular catabolic process; P:small molecule metabolic process; P:small molecule catabolic process; P:response to stimulus; P:cellular response to stimulus; P:cellular response to chemical stimulus; P:organic substanc…
>QLOD02000002.1.	g7176.t1	Carbohydrate/puine kinase, PfkB, conserved site protein	575	10	0.0	92.54	1	F:GO:0016740	F:transferase activity		EC:2.7.1	Transferring phosphorus-containing groups	IPR002139 (PRINTS); IPR029056 (G3DSA:3.40.1190.GENE3D); IPR011611 (PFAM); mobidb-lite (MOBIDB_LITE); mobidb-lite (MOBIDB_LITE); mobidb-lite (MOBIDB_LITE); PTHR43320 (PANTHER); cd01168 (CDD); IPR029056 (SUPERFAMILY)	F:GO:0016301	F:kinase activity
>QLOD02000002.1.	g7176.t1	Carbohydrate/puine kinase, PfkB, conserved site protein	575	10	0.0	92.54	1	F:GO:0016740	F:transferase activity		EC:2.7.1	Transferring phosphorus-containing groups	IPR002139 (PRINTS); IPR029056 (G3DSA:3.40.1190.GENE3D); IPR011611 (PFAM); mobidb-lite (MOBIDB_LITE); mobidb-lite (MOBIDB_LITE); mobidb-lite (MOBIDB_LITE); PTHR43320 (PANTHER); cd01168 (CDD); IPR029056 (SUPERFAMILY)	F:GO:0016301	F:kinase activity
>QLOD02000002.1.	g7181.t1	putative cinnamoyl-CoA reductase	310	10	1.01525e-80	83.63							G3DSA:3.40.50.720 (GENE3D); PTHR10366 (PANTHER); IPR036291 (SUPERFAMILY)	F:GO:0003824; F:GO:0016491; F:GO:0016616	F:catalytic activity; F:oxidoreductase activity; F:oxidoreductase activity, acting on the CH-OH group of donors, NAD or NADP as acceptor
>QLOD02000002.1.	g7186.t1	norbelladine synthase-like	110	10	2.05152E-35	87.58	1	P:GO:0006952	P:defense response				IPR023393 (G3DSA:3.30.530.GENE3D); IPR000916 (PFAM); SSF55961 (SUPERFAMILY)	P:GO:0006952	P:defense response
>QLOD02000002.1.	g7201.t1	suppressor of gene silencing like protein	952	10	0.0	66.27	1	P:GO:0031047	P:RNA-mediated gene silencing				IPR005380 (PFAM); IPR038588 (G3DSA:3.30.70.GENE3D); mobidb-lite (MOBIDB_LITE); mobidb-lite (MOBIDB_LITE); mobidb-lite (MOBIDB_LITE); mobidb-lite (MOBIDB_LITE); mobidb-lite (MOBIDB_LITE); mobidb-lite (MOBIDB_LITE); mobidb-lite (MOBIDB_LITE); mobidb-lite (MOBIDB_LITE); PTHR46619 (PANTHER)	P:GO:0031047	P:RNA-mediated gene silencing
>QLOD02000002.1.	g7234.t1	TRNA pseudouridine synthase	155	8	2.3143E-14	64.72							mobidb-lite (MOBIDB_LITE); mobidb-lite (MOBIDB_LITE)	no GO terms	no GO terms
>QLOD02000002.1.	g7242.t1	Protein SMAX1-LIKE 3	387	10	0.0	83.13	1	F:GO:0016787	F:hydrolase activity		EC:3	Hydrolases	IPR036628 (G3DSA:1.10.1780.GENE3D); IPR004176 (PFAM); PTHR43572 (PANTHER); IPR004176 (PROSITE_PROFILES); IPR036628 (SUPERFAMILY)	no GO terms	no GO terms
>QLOD02000002.1.	g7257.t1	Uncharacterized protein LOK49_LG01G00269	339	10	1.17251E-108	65.86	1	F:GO:0097573	F:obsolete glutathione oxidoreductase activity				G3DSA:3.40.30.10 (GENE3D); IPR002109 (PFAM); PTHR45669 (PANTHER); PS51354 (PROSITE_PROFILES); cd03031 (CDD); IPR036249 (SUPERFAMILY)	no GO terms	no GO terms
>QLOD02000002.1.	g7265.t1	DEAD-box ATP-dependent RNA helicase 42	1231	20	0.0	90.85	3	F:GO:0016787; F:GO:0140098; F:GO:0140657	F:hydrolase activity; F:catalytic activity, acting on RNA; F:ATP-dependent activity		EC:3.6.4.13	RNA helicase	IPR001650 (PFAM); IPR011545 (PFAM); IPR027417 (G3DSA:3.40.50.GENE3D); IPR027417 (G3DSA:3.40.50.GENE3D); mobidb-lite (MOBIDB_LITE); mobidb-lite (MOBIDB_LITE); mobidb-lite (MOBIDB_LITE); mobidb-lite (MOBIDB_LITE); mobidb-lite (MOBIDB_LITE); mobidb-lite (MOBIDB_LITE); mobidb-lite (MOBIDB_LITE); mobidb-lite (MOBIDB_LITE); mobidb-lite (MOBIDB_LITE); PTHR24031 (PANTHER); IPR014014 (PROSITE_PROFILES); I…	P:GO:0000375; P:GO:0000377; P:GO:0000398; P:GO:0006139; P:GO:0006396; P:GO:0006397; P:GO:0006725; P:GO:0006807; P:GO:0008152; P:GO:0008380; P:GO:0009987; P:GO:0010467; P:GO:0016070; P:GO:0016071; P:GO:0034641; P:GO:0043170; P:GO:0044237; P:GO:0044238; P:GO:0046483; P:GO:0071704; P:GO:0090304; P:GO:1901360; F:GO:0003676; F:GO:0003724; F:GO:0005524; C:GO:0005622; C:GO:0005634; C:GO:0016020; C:GO:00…	P:RNA splicing, via transesterification reactions; P:RNA splicing, via transesterification reactions with bulged adenosine as nucleophile; P:mRNA splicing, via spliceosome; P:nucleobase-containing compound metabolic process; P:RNA processing; P:mRNA processing; P:cellular aromatic compound metabolic process; P:nitrogen compound metabolic process; P:metabolic process; P:RNA splicing; P:cellular pr…
>QLOD02000002.1.	g7265.t1	DEAD-box ATP-dependent RNA helicase 42	1231	20	0.0	90.85	3	F:GO:0016787; F:GO:0140098; F:GO:0140657	F:hydrolase activity; F:catalytic activity, acting on RNA; F:ATP-dependent activity		EC:3.6.4.13	RNA helicase	IPR001650 (PFAM); IPR011545 (PFAM); IPR027417 (G3DSA:3.40.50.GENE3D); IPR027417 (G3DSA:3.40.50.GENE3D); mobidb-lite (MOBIDB_LITE); mobidb-lite (MOBIDB_LITE); mobidb-lite (MOBIDB_LITE); mobidb-lite (MOBIDB_LITE); mobidb-lite (MOBIDB_LITE); mobidb-lite (MOBIDB_LITE); mobidb-lite (MOBIDB_LITE); mobidb-lite (MOBIDB_LITE); mobidb-lite (MOBIDB_LITE); PTHR24031 (PANTHER); IPR014014 (PROSITE_PROFILES); I…	P:GO:0000375; P:GO:0000377; P:GO:0000398; P:GO:0006139; P:GO:0006396; P:GO:0006397; P:GO:0006725; P:GO:0006807; P:GO:0008152; P:GO:0008380; P:GO:0009987; P:GO:0010467; P:GO:0016070; P:GO:0016071; P:GO:0034641; P:GO:0043170; P:GO:0044237; P:GO:0044238; P:GO:0046483; P:GO:0071704; P:GO:0090304; P:GO:1901360; F:GO:0003676; F:GO:0003724; F:GO:0005524; C:GO:0005622; C:GO:0005634; C:GO:0016020; C:GO:00…	P:RNA splicing, via transesterification reactions; P:RNA splicing, via transesterification reactions with bulged adenosine as nucleophile; P:mRNA splicing, via spliceosome; P:nucleobase-containing compound metabolic process; P:RNA processing; P:mRNA processing; P:cellular aromatic compound metabolic process; P:nitrogen compound metabolic process; P:metabolic process; P:RNA splicing; P:cellular pr…
>QLOD02000002.1.	g7271.t1	fasciclin-like arabinogalactan protein 15	524	10	9.12218E-139	89.54							IPR036378 (G3DSA:2.30.180.GENE3D); IPR036378 (G3DSA:2.30.180.GENE3D); IPR000782 (PFAM); mobidb-lite (MOBIDB_LITE); IPR044654 (PANTHER); IPR000782 (PROSITE_PROFILES); IPR000782 (PROSITE_PROFILES); IPR036378 (SUPERFAMILY); IPR036378 (SUPERFAMILY); IPR036378 (SUPERFAMILY)	no GO terms	no GO terms
>QLOD02000002.1.	g7284.t1	receptor-like protein EIX2 isoform X1	1032	10	0.0	70.39	1	C:GO:0016020	C:membrane				PR00019 (PRINTS); IPR013210 (PFAM); IPR032675 (G3DSA:3.80.10.GENE3D); IPR032675 (G3DSA:3.80.10.GENE3D); IPR001611 (PFAM); IPR032675 (G3DSA:3.80.10.GENE3D); IPR032675 (G3DSA:3.80.10.GENE3D); PTHR48063 (PANTHER); IPR001611 (PROSITE_PROFILES); SSF52058 (SUPERFAMILY); SSF52058 (SUPERFAMILY); SSF52058 (SUPERFAMILY)	F:GO:0005515	F:protein binding
>QLOD02000002.1.	g7295.t1	Ethylene-responsive transcription factor 1B	220	10	3.89389E-53	71.45	2	P:GO:0050794; P:GO:0050896	P:regulation of cellular process; P:response to stimulus				IPR001471 (PRINTS); IPR001471 (PFAM); IPR036955 (G3DSA:3.30.730.GENE3D); IPR044808 (PANTHER); IPR001471 (PROSITE_PROFILES); IPR001471 (CDD); IPR016177 (SUPERFAMILY)	P:GO:0006355; P:GO:0009873; F:GO:0003677; F:GO:0003700	P:regulation of DNA-templated transcription; P:ethylene-activated signaling pathway; F:DNA binding; F:DNA-binding transcription factor activity
>QLOD02000002.1.	g7297.t1	Ethylene-responsive transcription factor 1B like	192	10	5.22546E-51	69.62	2	P:GO:0050794; P:GO:0050896	P:regulation of cellular process; P:response to stimulus				IPR001471 (PRINTS); IPR036955 (G3DSA:3.30.730.GENE3D); IPR001471 (PFAM); IPR044808 (PANTHER); IPR001471 (PROSITE_PROFILES); IPR001471 (CDD); IPR016177 (SUPERFAMILY)	P:GO:0006355; P:GO:0009873; F:GO:0003677; F:GO:0003700	P:regulation of DNA-templated transcription; P:ethylene-activated signaling pathway; F:DNA binding; F:DNA-binding transcription factor activity
>QLOD02000002.1.	g7309.t1	myb-related protein Myb4-like	200	10	2.63078E-39	59.33							G3DSA:1.10.10.60 (GENE3D); IPR001005 (PFAM); mobidb-lite (MOBIDB_LITE); PTHR10641 (PANTHER); IPR017930 (PROSITE_PROFILES); IPR001005 (PROSITE_PROFILES); IPR001005 (CDD); IPR009057 (SUPERFAMILY)	no GO terms	no GO terms
>QLOD02000002.1.	g7325.t1	Transcription factor btd like	152	10	2.17454E-27	59.17	2	C:GO:0016020; C:GO:0016020	C:membrane; C:membrane				PTHR35719 (PANTHER)	no GO terms	no GO terms
>QLOD02000002.1.	g7327.t1	ammonium transporter 1 member 2	448	10	0.0	90.77	3	P:GO:0055085; F:GO:0005215; C:GO:0005886	P:transmembrane transport; F:transporter activity; C:plasma membrane				IPR001905 (TIGRFAM); IPR024041 (PFAM); IPR029020 (G3DSA:1.10.3430.GENE3D); PTHR11730 (PANTHER); SSF111352 (SUPERFAMILY)	P:GO:0006810; P:GO:0006811; P:GO:0006812; P:GO:0009987; P:GO:0034220; P:GO:0042592; P:GO:0048878; P:GO:0050801; P:GO:0051179; P:GO:0051234; P:GO:0055067; P:GO:0055080; P:GO:0055085; P:GO:0065007; P:GO:0065008; P:GO:0071705; P:GO:0072488; P:GO:0098655; P:GO:0098660; P:GO:0098662; P:GO:0098771; F:GO:0005215; F:GO:0008324; F:GO:0008519; F:GO:0015075; F:GO:0015318; F:GO:0022857; F:GO:0022890; C:GO:00…	P:transport; P:monoatomic ion transport; P:monoatomic cation transport; P:cellular process; P:monoatomic ion transmembrane transport; P:homeostatic process; P:chemical homeostasis; P:monoatomic ion homeostasis; P:localization; P:establishment of localization; P:obsolete monovalent inorganic cation homeostasis; P:monoatomic cation homeostasis; P:transmembrane transport; P:biological regulation; P:…
>QLOD02000002.1.	g7334.t1	hypothetical protein CXB51_034629	430	10	4.75748E-127	69.28	1	F:GO:0005488	F:binding				IPR013103 (PFAM); IPR036397 (G3DSA:3.30.420.GENE3D); mobidb-lite (MOBIDB_LITE); mobidb-lite (MOBIDB_LITE); PTHR11439 (PANTHER); IPR001584 (PROSITE_PROFILES); IPR012337 (SUPERFAMILY)	P:GO:0015074; F:GO:0003676	P:DNA integration; F:nucleic acid binding
>QLOD02000002.1.	g7354.t1	U-box domain-containing protein 9	469	10	0.0	84.26	2	F:GO:0016740; F:GO:0140096	F:transferase activity; F:catalytic activity, acting on a protein		EC:2.3.2	Acyltransferases	IPR011989 (G3DSA:1.25.10.GENE3D); IPR000225 (PFAM); IPR013083 (G3DSA:3.30.40.GENE3D); IPR003613 (PFAM); PTHR23315 (PANTHER); IPR003613 (PROSITE_PROFILES); IPR045210 (CDD); SSF57850 (SUPERFAMILY); IPR016024 (SUPERFAMILY)	P:GO:0016567; F:GO:0004842; F:GO:0005515; C:GO:0005622; C:GO:0005634; C:GO:0005737; C:GO:0016020; C:GO:0043226; C:GO:0043227; C:GO:0043229; C:GO:0043231; C:GO:0110165	P:protein ubiquitination; F:ubiquitin-protein transferase activity; F:protein binding; C:intracellular anatomical structure; C:nucleus; C:cytoplasm; C:membrane; C:organelle; C:membrane-bounded organelle; C:intracellular organelle; C:intracellular membrane-bounded organelle; C:cellular anatomical entity
>QLOD02000002.1.	g7383.t1	Cadherin-18 like	190	10	1.12773E-55	73.53	1	C:GO:0016020	C:membrane				IPR036758 (G3DSA:2.30.240.GENE3D); IPR007493 (PFAM); IPR007493 (PANTHER); IPR036758 (SUPERFAMILY)	no GO terms	no GO terms
>QLOD02000002.1.	g7387.t1	Acyl carrier protein like	241	10	1.00156E-31	93.89	1	P:GO:0006629	P:lipid metabolic process				IPR009081 (PFAM); IPR036736 (G3DSA:1.10.1200.GENE3D); IPR003231 (TIGRFAM); IPR003231 (PANTHER); IPR003231 (HAMAP); IPR009081 (PROSITE_PROFILES); IPR036736 (SUPERFAMILY)	P:GO:0006633; F:GO:0005488; C:GO:0005622; C:GO:0005737; C:GO:0005739; C:GO:0016020; C:GO:0043226; C:GO:0043227; C:GO:0043229; C:GO:0043231; C:GO:0110165	P:fatty acid biosynthetic process; F:binding; C:intracellular anatomical structure; C:cytoplasm; C:mitochondrion; C:membrane; C:organelle; C:membrane-bounded organelle; C:intracellular organelle; C:intracellular membrane-bounded organelle; C:cellular anatomical entity
>QLOD02000002.1.	g7391.t1	AP2-like ethylene-responsive transcription factor BBM	732	10	6.16719E-167	54.32	5	P:GO:0006355; P:GO:0006952; F:GO:0003677; F:GO:0003700; C:GO:0005634	P:regulation of DNA-templated transcription; P:defense response; F:DNA binding; F:DNA-binding transcription factor activity; C:nucleus				IPR036955 (G3DSA:3.30.730.GENE3D); mobidb-lite (MOBIDB_LITE); mobidb-lite (MOBIDB_LITE); mobidb-lite (MOBIDB_LITE); mobidb-lite (MOBIDB_LITE); PTHR32467 (PANTHER); IPR001471 (PROSITE_PROFILES); IPR001471 (CDD); IPR016177 (SUPERFAMILY)	P:GO:0006355; F:GO:0003677; F:GO:0003700	P:regulation of DNA-templated transcription; F:DNA binding; F:DNA-binding transcription factor activity
>QLOD02000002.1.	g7397.t1	Metallophosphoesterase precursor	748	10	0.0	85.48	1	F:GO:0016787	F:hydrolase activity		EC:3	Hydrolases	IPR004843 (PFAM); IPR029052 (G3DSA:3.60.21.GENE3D); PTHR14795 (PANTHER); IPR029052 (SUPERFAMILY)	F:GO:0016787	F:hydrolase activity
>QLOD02000002.1.	g7422.t1	sister chromatid cohesion 1 protein 4 isoform X1	1273	10	7.99769E-180	65.52	3	P:GO:0007062; C:GO:0005634; C:GO:0008278	P:sister chromatid cohesion; C:nucleus; C:cohesin complex				mobidb-lite (MOBIDB_LITE); mobidb-lite (MOBIDB_LITE); mobidb-lite (MOBIDB_LITE); mobidb-lite (MOBIDB_LITE); IPR039781 (PANTHER); cd21793 (CDD)	P:GO:0000003; P:GO:0000070; P:GO:0000278; P:GO:0000279; P:GO:0000280; P:GO:0000724; P:GO:0000725; P:GO:0000819; P:GO:0006139; P:GO:0006259; P:GO:0006281; P:GO:0006302; P:GO:0006310; P:GO:0006725; P:GO:0006807; P:GO:0006950; P:GO:0006974; P:GO:0006996; P:GO:0007049; P:GO:0007059; P:GO:0007062; P:GO:0007064; P:GO:0007127; P:GO:0007129; P:GO:0007130; P:GO:0007134; P:GO:0008152; P:GO:0009987; P:GO:00…	P:reproduction; P:mitotic sister chromatid segregation; P:mitotic cell cycle; P:M phase; P:nuclear division; P:double-strand break repair via homologous recombination; P:recombinational repair; P:sister chromatid segregation; P:nucleobase-containing compound metabolic process; P:DNA metabolic process; P:DNA repair; P:double-strand break repair; P:DNA recombination; P:cellular aromatic compound me…
>QLOD02000002.1.	g7426.t1	Collagen alpha-1(XX) chain like	436	10	1.87328e-117	65.43							mobidb-lite (MOBIDB_LITE); mobidb-lite (MOBIDB_LITE); mobidb-lite (MOBIDB_LITE); mobidb-lite (MOBIDB_LITE); mobidb-lite (MOBIDB_LITE); PTHR31949 (PANTHER)	P:GO:0000226; P:GO:0006996; P:GO:0007010; P:GO:0007017; P:GO:0009987; P:GO:0016043; P:GO:0030865; P:GO:0031122; P:GO:0071840; P:GO:0097435; C:GO:0005622; C:GO:0005737; C:GO:0005856; C:GO:0005874; C:GO:0005881; C:GO:0005938; C:GO:0015630; C:GO:0030863; C:GO:0043226; C:GO:0043228; C:GO:0043229; C:GO:0043232; C:GO:0071944; C:GO:0099080; C:GO:0099081; C:GO:0099512; C:GO:0099513; C:GO:0110165	P:microtubule cytoskeleton organization; P:organelle organization; P:cytoskeleton organization; P:microtubule-based process; P:cellular process; P:cellular component organization; P:cortical cytoskeleton organization; P:cytoplasmic microtubule organization; P:cellular component organization or biogenesis; P:supramolecular fiber organization; C:intracellular anatomical structure; C:cytoplasm; C:cy…
>QLOD02000009.1.	g7437.t1	---NA---	137										mobidb-lite (MOBIDB_LITE); PTHR33978 (PANTHER)	no GO terms	no GO terms
>QLOD02000009.1.	g7437.t1	---NA---	137										mobidb-lite (MOBIDB_LITE); PTHR33978 (PANTHER)	no GO terms	no GO terms
>QLOD02000009.1.	g7439.t1	phospholipase A1 PLIP1, chloroplastic-like	692	10	0.0	72.19	2	P:GO:0006629; F:GO:0008970	P:lipid metabolic process; F:phospholipase A1 activity				IPR029058 (G3DSA:3.40.50.GENE3D); IPR002921 (PFAM); mobidb-lite (MOBIDB_LITE); mobidb-lite (MOBIDB_LITE); mobidb-lite (MOBIDB_LITE); mobidb-lite (MOBIDB_LITE); IPR043367 (PANTHER); cd00519 (CDD); IPR029058 (SUPERFAMILY)	P:GO:0006629; F:GO:0008970	P:lipid metabolic process; F:phospholipase A1 activity
>QLOD02000009.1.	g7447.t1	long chain acyl-CoA synthetase 4-like isoform X4	693	10	0.0	80.58	3	P:GO:0006629; F:GO:0016874; F:GO:0140657	P:lipid metabolic process; F:ligase activity; F:ATP-dependent activity		EC:6.2.1.12; EC:6.2.1.3	4-coumarate--CoA ligase; Long-chain-fatty-acid--CoA ligase	IPR042099 (G3DSA:3.40.50.GENE3D); IPR000873 (PFAM); PTHR43272 (PANTHER); SSF56801 (SUPERFAMILY)	F:GO:0003824; F:GO:0004467; F:GO:0016462; F:GO:0016787; F:GO:0016817; F:GO:0016818; F:GO:0016874; F:GO:0016877; F:GO:0016887; F:GO:0017111; F:GO:0140657; C:GO:0005622; C:GO:0005737; C:GO:0005773; C:GO:0005783; C:GO:0005886; C:GO:0012505; C:GO:0016020; C:GO:0043226; C:GO:0043227; C:GO:0043229; C:GO:0043231; C:GO:0071944; C:GO:0110165	F:catalytic activity; F:long-chain fatty acid-CoA ligase activity; F:pyrophosphatase activity; F:hydrolase activity; F:hydrolase activity, acting on acid anhydrides; F:hydrolase activity, acting on acid anhydrides, in phosphorus-containing anhydrides; F:ligase activity; F:ligase activity, forming carbon-sulfur bonds; F:ATP hydrolysis activity; F:ribonucleoside triphosphate phosphatase activity; F…
>QLOD02000009.1.	g7451.t1	histone-lysine N-methyltransferase ATX3-like isoform X3	1030	10	0.0	71.44	1	F:GO:0016740	F:transferase activity		EC:2	Transferases	IPR046341 (G3DSA:2.170.270.GENE3D); IPR013083 (G3DSA:3.30.40.GENE3D); IPR001214 (PFAM); IPR013083 (G3DSA:3.30.40.GENE3D); IPR000313 (PFAM); PF13831 (PFAM); IPR000770 (PFAM); IPR019787 (PFAM); G3DSA:2.30.30.140 (GENE3D); IPR010919 (G3DSA:3.10.390.GENE3D); mobidb-lite (MOBIDB_LITE); mobidb-lite (MOBIDB_LITE); PTHR13793 (PANTHER); IPR000313 (PROSITE_PROFILES); IPR034732 (PROSITE_PROFILES); IPR001214…	P:GO:0006139; P:GO:0006351; P:GO:0006355; P:GO:0006357; P:GO:0006366; P:GO:0006725; P:GO:0006807; P:GO:0008152; P:GO:0009058; P:GO:0009059; P:GO:0009889; P:GO:0009987; P:GO:0010467; P:GO:0010468; P:GO:0010556; P:GO:0016070; P:GO:0018130; P:GO:0019219; P:GO:0019222; P:GO:0019438; P:GO:0031323; P:GO:0031326; P:GO:0032774; P:GO:0034641; P:GO:0034645; P:GO:0034654; P:GO:0043170; P:GO:0044237; P:GO:00…	P:nucleobase-containing compound metabolic process; P:DNA-templated transcription; P:regulation of DNA-templated transcription; P:regulation of transcription by RNA polymerase II; P:transcription by RNA polymerase II; P:cellular aromatic compound metabolic process; P:nitrogen compound metabolic process; P:metabolic process; P:biosynthetic process; P:macromolecule biosynthetic process; P:regulatio…
>QLOD02000009.1.	g7457.t1	putative GDSL esterase/lipase-like	198	10	3.16968E-63	79.31	1	F:GO:0016740	F:transferase activity		EC:2.7	Transferring phosphorus-containing groups	IPR004864 (PFAM); PTHR31852 (PANTHER); SSF117070 (SUPERFAMILY)	no GO terms	no GO terms
>QLOD02000009.1.	g7478.t1	putative serine/threonine-protein kinase WNK4	811	10	0.0	73.12	2	F:GO:0016740; F:GO:0140096	F:transferase activity; F:catalytic activity, acting on a protein		EC:2.7.1	Transferring phosphorus-containing groups	IPR000719 (PFAM); G3DSA:1.10.510.10 (GENE3D); G3DSA:3.10.20.90 (GENE3D); G3DSA:3.30.200.20 (GENE3D); PTHR13902 (PANTHER); IPR000719 (PROSITE_PROFILES); IPR011009 (SUPERFAMILY)	P:GO:0006468; P:GO:0006793; P:GO:0006796; P:GO:0006807; P:GO:0007154; P:GO:0007165; P:GO:0008152; P:GO:0009987; P:GO:0016310; P:GO:0019538; P:GO:0019538; P:GO:0023052; P:GO:0035556; P:GO:0036211; P:GO:0036211; P:GO:0043170; P:GO:0043412; P:GO:0044237; P:GO:0044238; P:GO:0044260; P:GO:0050789; P:GO:0050794; P:GO:0050896; P:GO:0051716; P:GO:0065007; P:GO:0071704; P:GO:1901564; F:GO:0003824; F:GO:00…	P:protein phosphorylation; P:phosphorus metabolic process; P:phosphate-containing compound metabolic process; P:nitrogen compound metabolic process; P:cell communication; P:signal transduction; P:metabolic process; P:cellular process; P:phosphorylation; P:protein metabolic process; P:protein metabolic process; P:signaling; P:intracellular signal transduction; P:protein modification process; P:pro…
>QLOD02000009.1.	g7488.t1	Angiomotin-like protein	396	10	1.11709E-25	51.14							PR01217 (PRINTS); mobidb-lite (MOBIDB_LITE); mobidb-lite (MOBIDB_LITE); mobidb-lite (MOBIDB_LITE); mobidb-lite (MOBIDB_LITE); mobidb-lite (MOBIDB_LITE); mobidb-lite (MOBIDB_LITE); mobidb-lite (MOBIDB_LITE); PTHR33472 (PANTHER)	no GO terms	no GO terms
>QLOD02000009.1.	g7488.t1	Angiomotin-like protein	396	10	1.11709E-25	51.14							PR01217 (PRINTS); mobidb-lite (MOBIDB_LITE); mobidb-lite (MOBIDB_LITE); mobidb-lite (MOBIDB_LITE); mobidb-lite (MOBIDB_LITE); mobidb-lite (MOBIDB_LITE); mobidb-lite (MOBIDB_LITE); mobidb-lite (MOBIDB_LITE); PTHR33472 (PANTHER)	no GO terms	no GO terms
>QLOD02000009.1.	g7489.t1	Histone-lysine N-methyltransferase	360	10	2.10524E-39	54.28	4	P:GO:0001763; P:GO:0032259; F:GO:0008168; F:GO:0016740	P:morphogenesis of a branching structure; P:methylation; F:methyltransferase activity; F:transferase activity				IPR044989 (PANTHER)	P:GO:0001763	P:morphogenesis of a branching structure
>QLOD02000009.1.	g7495.t1	---NA---	59										no IPS match	no IPS match	no IPS match
>QLOD02000009.1.	g7500.t1	Rho GTPase-activating protein 3	682	10	1.01495E-136	64.39	6	P:GO:0007165; P:GO:0009664; P:GO:0050790; F:GO:0005096; C:GO:0005886; C:GO:0009531	P:signal transduction; P:plant-type cell wall organization; P:regulation of catalytic activity; F:GTPase activator activity; C:plasma membrane; C:secondary cell wall				IPR000095 (PFAM); IPR000198 (PFAM); IPR008936 (G3DSA:1.10.555.GENE3D); IPR036936 (G3DSA:3.90.810.GENE3D); mobidb-lite (MOBIDB_LITE); mobidb-lite (MOBIDB_LITE); IPR044785 (PANTHER); IPR000095 (PROSITE_PROFILES); IPR000198 (PROSITE_PROFILES); cd00159 (CDD); cd00132 (CDD); IPR008936 (SUPERFAMILY); IPR008936 (SUPERFAMILY)	P:GO:0007165; F:GO:0005096	P:signal transduction; F:GTPase activator activity
>QLOD02000009.1.	g7501.t1	transcription factor MYC2-like	523	10	5.4461E-153	64.88	1	F:GO:0003677	F:DNA binding				IPR036638 (G3DSA:4.10.280.GENE3D); IPR025610 (PFAM); IPR011598 (PFAM); mobidb-lite (MOBIDB_LITE); mobidb-lite (MOBIDB_LITE); mobidb-lite (MOBIDB_LITE); IPR045084 (PANTHER); IPR011598 (PROSITE_PROFILES); cd11449 (CDD); IPR036638 (SUPERFAMILY)	P:GO:0006139; P:GO:0006351; P:GO:0006355; P:GO:0006725; P:GO:0006807; P:GO:0008152; P:GO:0009058; P:GO:0009059; P:GO:0009889; P:GO:0009987; P:GO:0010467; P:GO:0010468; P:GO:0010556; P:GO:0016070; P:GO:0018130; P:GO:0019219; P:GO:0019222; P:GO:0019438; P:GO:0031323; P:GO:0031326; P:GO:0032774; P:GO:0034641; P:GO:0034645; P:GO:0034654; P:GO:0043170; P:GO:0044237; P:GO:0044238; P:GO:0044249; P:GO:00…	P:nucleobase-containing compound metabolic process; P:DNA-templated transcription; P:regulation of DNA-templated transcription; P:cellular aromatic compound metabolic process; P:nitrogen compound metabolic process; P:metabolic process; P:biosynthetic process; P:macromolecule biosynthetic process; P:regulation of biosynthetic process; P:cellular process; P:gene expression; P:regulation of gene exp…
>QLOD02000009.1.	g7501.t1	transcription factor MYC2-like	523	10	5.4461E-153	64.88	1	F:GO:0003677	F:DNA binding				IPR036638 (G3DSA:4.10.280.GENE3D); IPR025610 (PFAM); IPR011598 (PFAM); mobidb-lite (MOBIDB_LITE); mobidb-lite (MOBIDB_LITE); mobidb-lite (MOBIDB_LITE); IPR045084 (PANTHER); IPR011598 (PROSITE_PROFILES); cd11449 (CDD); IPR036638 (SUPERFAMILY)	P:GO:0006139; P:GO:0006351; P:GO:0006355; P:GO:0006725; P:GO:0006807; P:GO:0008152; P:GO:0009058; P:GO:0009059; P:GO:0009889; P:GO:0009987; P:GO:0010467; P:GO:0010468; P:GO:0010556; P:GO:0016070; P:GO:0018130; P:GO:0019219; P:GO:0019222; P:GO:0019438; P:GO:0031323; P:GO:0031326; P:GO:0032774; P:GO:0034641; P:GO:0034645; P:GO:0034654; P:GO:0043170; P:GO:0044237; P:GO:0044238; P:GO:0044249; P:GO:00…	P:nucleobase-containing compound metabolic process; P:DNA-templated transcription; P:regulation of DNA-templated transcription; P:cellular aromatic compound metabolic process; P:nitrogen compound metabolic process; P:metabolic process; P:biosynthetic process; P:macromolecule biosynthetic process; P:regulation of biosynthetic process; P:cellular process; P:gene expression; P:regulation of gene exp…
>QLOD02000009.1.	g7501.t1	transcription factor MYC2-like	523	10	5.4461E-153	64.88	1	F:GO:0003677	F:DNA binding				IPR036638 (G3DSA:4.10.280.GENE3D); IPR025610 (PFAM); IPR011598 (PFAM); mobidb-lite (MOBIDB_LITE); mobidb-lite (MOBIDB_LITE); mobidb-lite (MOBIDB_LITE); IPR045084 (PANTHER); IPR011598 (PROSITE_PROFILES); cd11449 (CDD); IPR036638 (SUPERFAMILY)	P:GO:0006139; P:GO:0006351; P:GO:0006355; P:GO:0006725; P:GO:0006807; P:GO:0008152; P:GO:0009058; P:GO:0009059; P:GO:0009889; P:GO:0009987; P:GO:0010467; P:GO:0010468; P:GO:0010556; P:GO:0016070; P:GO:0018130; P:GO:0019219; P:GO:0019222; P:GO:0019438; P:GO:0031323; P:GO:0031326; P:GO:0032774; P:GO:0034641; P:GO:0034645; P:GO:0034654; P:GO:0043170; P:GO:0044237; P:GO:0044238; P:GO:0044249; P:GO:00…	P:nucleobase-containing compound metabolic process; P:DNA-templated transcription; P:regulation of DNA-templated transcription; P:cellular aromatic compound metabolic process; P:nitrogen compound metabolic process; P:metabolic process; P:biosynthetic process; P:macromolecule biosynthetic process; P:regulation of biosynthetic process; P:cellular process; P:gene expression; P:regulation of gene exp…
>QLOD02000009.1.	g7508.t1	protein IQ-DOMAIN 1	519	10	0.0	71.68							IPR025064 (PFAM); mobidb-lite (MOBIDB_LITE); mobidb-lite (MOBIDB_LITE); mobidb-lite (MOBIDB_LITE); mobidb-lite (MOBIDB_LITE); mobidb-lite (MOBIDB_LITE); mobidb-lite (MOBIDB_LITE); PTHR32295 (PANTHER); IPR000048 (PROSITE_PROFILES)	F:GO:0005515	F:protein binding
>QLOD02000009.1.	g7512.t1	UvrABC system protein C	198	10	2.65689E-53	73.23							IPR025322 (PFAM); PTHR33148 (PANTHER)	no GO terms	no GO terms
>QLOD02000009.1.	g7512.t1	UvrABC system protein C	198	10	2.65689E-53	73.23							IPR025322 (PFAM); PTHR33148 (PANTHER)	no GO terms	no GO terms
>QLOD02000009.1.	g7513.t1	RNA-binding protein 38 isoform X1	296	10	1.78605E-123	83.47	2	P:GO:0030154; F:GO:0003723	P:cell differentiation; F:RNA binding				IPR000504 (PFAM); IPR012677 (G3DSA:3.30.70.GENE3D); PTHR11176 (PANTHER); IPR000504 (PROSITE_PROFILES); cd12384 (CDD); IPR035979 (SUPERFAMILY)	F:GO:0003676; F:GO:0003723	F:nucleic acid binding; F:RNA binding
>QLOD02000009.1.	g7525.t1	NDR1/HIN1-like protein	292	10	1.33746e-64	79.53	1	P:GO:0098542	P:defense response to other organism				mobidb-lite (MOBIDB_LITE); IPR044839 (PANTHER)	P:GO:0098542	P:defense response to other organism
>QLOD02000009.1.	g7527.t1	transcription factor bHLH67 isoform X1	439	10	1.47971E-66	60.12	5	P:GO:0006357; F:GO:0000978; F:GO:0000981; F:GO:0046983; C:GO:0005634	P:regulation of transcription by RNA polymerase II; F:RNA polymerase II cis-regulatory region sequence-specific DNA binding; F:DNA-binding transcription factor activity, RNA polymerase II-specific; F:protein dimerization activity; C:nucleus				IPR036638 (G3DSA:4.10.280.GENE3D); IPR011598 (PFAM); mobidb-lite (MOBIDB_LITE); mobidb-lite (MOBIDB_LITE); IPR044283 (PANTHER); IPR011598 (PROSITE_PROFILES); IPR036638 (SUPERFAMILY)	P:GO:0010052; F:GO:0003700; F:GO:0046983	P:guard cell differentiation; F:DNA-binding transcription factor activity; F:protein dimerization activity
>QLOD02000009.1.	g7527.t1	transcription factor bHLH67 isoform X1	439	10	1.47971E-66	60.12	5	P:GO:0006357; F:GO:0000978; F:GO:0000981; F:GO:0046983; C:GO:0005634	P:regulation of transcription by RNA polymerase II; F:RNA polymerase II cis-regulatory region sequence-specific DNA binding; F:DNA-binding transcription factor activity, RNA polymerase II-specific; F:protein dimerization activity; C:nucleus				IPR036638 (G3DSA:4.10.280.GENE3D); IPR011598 (PFAM); mobidb-lite (MOBIDB_LITE); mobidb-lite (MOBIDB_LITE); IPR044283 (PANTHER); IPR011598 (PROSITE_PROFILES); IPR036638 (SUPERFAMILY)	P:GO:0010052; F:GO:0003700; F:GO:0046983	P:guard cell differentiation; F:DNA-binding transcription factor activity; F:protein dimerization activity
>QLOD02000009.1.	g7527.t1	transcription factor bHLH67 isoform X1	439	10	1.47971E-66	60.12	5	P:GO:0006357; F:GO:0000978; F:GO:0000981; F:GO:0046983; C:GO:0005634	P:regulation of transcription by RNA polymerase II; F:RNA polymerase II cis-regulatory region sequence-specific DNA binding; F:DNA-binding transcription factor activity, RNA polymerase II-specific; F:protein dimerization activity; C:nucleus				IPR036638 (G3DSA:4.10.280.GENE3D); IPR011598 (PFAM); mobidb-lite (MOBIDB_LITE); mobidb-lite (MOBIDB_LITE); IPR044283 (PANTHER); IPR011598 (PROSITE_PROFILES); IPR036638 (SUPERFAMILY)	P:GO:0010052; F:GO:0003700; F:GO:0046983	P:guard cell differentiation; F:DNA-binding transcription factor activity; F:protein dimerization activity
>QLOD02000009.1.	g7536.t1	B3 domain-containing protein Os03g0120900-like	434	10	8.36343E-65	62.35	4	P:GO:0006355; F:GO:0003677; F:GO:0003700; C:GO:0005634	P:regulation of DNA-templated transcription; F:DNA binding; F:DNA-binding transcription factor activity; C:nucleus				IPR015300 (G3DSA:2.40.330.GENE3D); IPR003340 (PFAM); mobidb-lite (MOBIDB_LITE); IPR044800 (PANTHER); IPR003340 (PROSITE_PROFILES); IPR003340 (CDD); IPR015300 (SUPERFAMILY)	F:GO:0003677; F:GO:0003700	F:DNA binding; F:DNA-binding transcription factor activity
>QLOD02000009.1.	g7536.t1	B3 domain-containing protein Os03g0120900-like	434	10	8.36343E-65	62.35	4	P:GO:0006355; F:GO:0003677; F:GO:0003700; C:GO:0005634	P:regulation of DNA-templated transcription; F:DNA binding; F:DNA-binding transcription factor activity; C:nucleus				IPR015300 (G3DSA:2.40.330.GENE3D); IPR003340 (PFAM); mobidb-lite (MOBIDB_LITE); IPR044800 (PANTHER); IPR003340 (PROSITE_PROFILES); IPR003340 (CDD); IPR015300 (SUPERFAMILY)	F:GO:0003677; F:GO:0003700	F:DNA binding; F:DNA-binding transcription factor activity
>QLOD02000009.1.	g7536.t1	B3 domain-containing protein Os03g0120900-like	434	10	8.36343E-65	62.35	4	P:GO:0006355; F:GO:0003677; F:GO:0003700; C:GO:0005634	P:regulation of DNA-templated transcription; F:DNA binding; F:DNA-binding transcription factor activity; C:nucleus				IPR015300 (G3DSA:2.40.330.GENE3D); IPR003340 (PFAM); mobidb-lite (MOBIDB_LITE); IPR044800 (PANTHER); IPR003340 (PROSITE_PROFILES); IPR003340 (CDD); IPR015300 (SUPERFAMILY)	F:GO:0003677; F:GO:0003700	F:DNA binding; F:DNA-binding transcription factor activity
>QLOD02000009.1.	g7541.t1	---NA---	442										mobidb-lite (MOBIDB_LITE); mobidb-lite (MOBIDB_LITE); mobidb-lite (MOBIDB_LITE); mobidb-lite (MOBIDB_LITE); mobidb-lite (MOBIDB_LITE)	no GO terms	no GO terms
>QLOD02000009.1.	g7576.t1	Exocyst complex component SEC10a	385	10	0.0	94.05	1	P:GO:0016192	P:vesicle-mediated transport				IPR009976 (PFAM); IPR009976 (PANTHER)	P:GO:0006810; P:GO:0006887; P:GO:0006892; P:GO:0006893; P:GO:0006906; P:GO:0006996; P:GO:0009987; P:GO:0016043; P:GO:0016050; P:GO:0016192; P:GO:0032940; P:GO:0046903; P:GO:0048193; P:GO:0048284; P:GO:0051179; P:GO:0051234; P:GO:0051641; P:GO:0051668; P:GO:0061024; P:GO:0061025; P:GO:0071840; P:GO:0090174; P:GO:0098876; P:GO:0099500; P:GO:0140029; P:GO:0140352; C:GO:0000145; C:GO:0005622; C:GO:00…	P:transport; P:exocytosis; P:post-Golgi vesicle-mediated transport; P:Golgi to plasma membrane transport; P:vesicle fusion; P:organelle organization; P:cellular process; P:cellular component organization; P:vesicle organization; P:vesicle-mediated transport; P:secretion by cell; P:secretion; P:Golgi vesicle transport; P:organelle fusion; P:localization; P:establishment of localization; P:cellular…
>QLOD02000009.1.	g7583.t1	C-terminal binding protein AN	306	10	5.65452E-174	92.17	2	P:GO:0007010; F:GO:0016491	P:cytoskeleton organization; F:oxidoreductase activity		EC:1.1.1.29	Glycerate dehydrogenase	IPR006140 (PFAM); G3DSA:3.40.50.720 (GENE3D); G3DSA:3.40.50.720 (GENE3D); IPR045015 (PANTHER); IPR036291 (SUPERFAMILY)	P:GO:0000226; F:GO:0051287	P:microtubule cytoskeleton organization; F:NAD binding
>QLOD02000009.1.	g7587.t1	Serine-rich adhesin for platelets like	1149	10	0.0	70.97	1	F:GO:0004180	F:carboxypeptidase activity				mobidb-lite (MOBIDB_LITE); mobidb-lite (MOBIDB_LITE); mobidb-lite (MOBIDB_LITE); PTHR34802 (PANTHER)	no GO terms	no GO terms
>QLOD02000009.1.	g7595.t1	ferric reduction oxidase 2-like	684	10	0.0	82.12	2	F:GO:0016491; C:GO:0005886	F:oxidoreductase activity; C:plasma membrane		EC:1.16	Oxidizing metal ions	IPR000778 (PRINTS); IPR039261 (G3DSA:3.40.50.GENE3D); IPR013112 (PFAM); IPR013121 (PFAM); IPR013130 (PFAM); IPR039261 (G3DSA:3.40.50.GENE3D); SFLDS00052 (SFLD); SFLDG01168 (SFLD); PTHR11972 (PANTHER); cd06186 (CDD); IPR039261 (SUPERFAMILY)	F:GO:0016491; C:GO:0005886; C:GO:0016020; C:GO:0071944; C:GO:0110165	F:oxidoreductase activity; C:plasma membrane; C:membrane; C:cell periphery; C:cellular anatomical entity
>QLOD02000009.1.	g7615.t1	SKP1-like protein 21	312	10	3.68185E-128	82.85	2	P:GO:0023052; P:GO:0030163	P:signaling; P:protein catabolic process				IPR011333 (G3DSA:3.30.710.GENE3D); IPR016072 (PFAM); IPR016073 (PFAM); mobidb-lite (MOBIDB_LITE); mobidb-lite (MOBIDB_LITE); IPR016897 (PANTHER); IPR011333 (SUPERFAMILY); IPR036296 (SUPERFAMILY)	P:GO:0006508; P:GO:0006511; P:GO:0006807; P:GO:0008152; P:GO:0009056; P:GO:0009057; P:GO:0009987; P:GO:0010498; P:GO:0019538; P:GO:0019538; P:GO:0019941; P:GO:0030163; P:GO:0030163; P:GO:0031146; P:GO:0043161; P:GO:0043170; P:GO:0043632; P:GO:0044237; P:GO:0044238; P:GO:0044248; P:GO:0044260; P:GO:0044265; P:GO:0051603; P:GO:0071704; P:GO:1901564; P:GO:1901565; P:GO:1901575; F:GO:0005488; F:GO:00…	P:proteolysis; P:ubiquitin-dependent protein catabolic process; P:nitrogen compound metabolic process; P:metabolic process; P:catabolic process; P:macromolecule catabolic process; P:cellular process; P:proteasomal protein catabolic process; P:protein metabolic process; P:protein metabolic process; P:modification-dependent protein catabolic process; P:protein catabolic process; P:protein catabolic…
>QLOD02000009.1.	g7638.t1	FT-interacting protein 3-like	1015	10	0.0	88.77	1	C:GO:0016020	C:membrane				IPR035892 (G3DSA:2.60.40.GENE3D); IPR000008 (PFAM); IPR035892 (G3DSA:2.60.40.GENE3D); IPR035892 (G3DSA:2.60.40.GENE3D); IPR013583 (PFAM); mobidb-lite (MOBIDB_LITE); mobidb-lite (MOBIDB_LITE); IPR047259 (PANTHER); IPR000008 (PROSITE_PROFILES); IPR000008 (PROSITE_PROFILES); IPR000008 (PROSITE_PROFILES); IPR000008 (PROSITE_PROFILES); IPR047258 (CDD); IPR047257 (CDD); cd04022 (CDD); IPR047255 (CDD); …	no GO terms	no GO terms
>QLOD02000009.1.	g7658.t1	putative esterase F42H10.6	208	10	7.37873E-48	84.18	1	F:GO:0016787	F:hydrolase activity		EC:3.1.2.20	Acyl-CoA hydrolase	G3DSA:3.10.129.10 (GENE3D); IPR039298 (PANTHER); cd03443 (CDD); IPR029069 (SUPERFAMILY)	F:GO:0003824; F:GO:0016787; F:GO:0016788; F:GO:0016790; F:GO:0047617	F:catalytic activity; F:hydrolase activity; F:hydrolase activity, acting on ester bonds; F:thiolester hydrolase activity; F:acyl-CoA hydrolase activity
>QLOD02000009.1.	g7665.t1	probable methyltransferase PMT13	382	10	0.0	90.5	1	F:GO:0016740	F:transferase activity		EC:2.1.1	Transferring one-carbon groups	IPR029063 (G3DSA:3.40.50.GENE3D); IPR004159 (PFAM); IPR004159 (PANTHER); IPR029063 (SUPERFAMILY)	F:GO:0008168; C:GO:0005622; C:GO:0005737; C:GO:0005768; C:GO:0005773; C:GO:0005794; C:GO:0005802; C:GO:0005886; C:GO:0012505; C:GO:0016020; C:GO:0031410; C:GO:0031982; C:GO:0031984; C:GO:0043226; C:GO:0043227; C:GO:0043229; C:GO:0043231; C:GO:0071944; C:GO:0097708; C:GO:0098791; C:GO:0110165	F:methyltransferase activity; C:intracellular anatomical structure; C:cytoplasm; C:endosome; C:vacuole; C:Golgi apparatus; C:trans-Golgi network; C:plasma membrane; C:endomembrane system; C:membrane; C:cytoplasmic vesicle; C:vesicle; C:organelle subcompartment; C:organelle; C:membrane-bounded organelle; C:intracellular organelle; C:intracellular membrane-bounded organelle; C:cell periphery; C:int…
>QLOD02000009.1.	g7671.t1	probable methyltransferase PMT15	316	10	6.3854E-91	76.62	1	F:GO:0016740	F:transferase activity		EC:2.1.1	Transferring one-carbon groups	IPR004159 (PFAM); IPR004159 (PANTHER); IPR029063 (SUPERFAMILY)	F:GO:0008168; C:GO:0005622; C:GO:0005737; C:GO:0005768; C:GO:0005773; C:GO:0005794; C:GO:0005802; C:GO:0005886; C:GO:0012505; C:GO:0016020; C:GO:0031410; C:GO:0031982; C:GO:0031984; C:GO:0043226; C:GO:0043227; C:GO:0043229; C:GO:0043231; C:GO:0071944; C:GO:0097708; C:GO:0098791; C:GO:0110165	F:methyltransferase activity; C:intracellular anatomical structure; C:cytoplasm; C:endosome; C:vacuole; C:Golgi apparatus; C:trans-Golgi network; C:plasma membrane; C:endomembrane system; C:membrane; C:cytoplasmic vesicle; C:vesicle; C:organelle subcompartment; C:organelle; C:membrane-bounded organelle; C:intracellular organelle; C:intracellular membrane-bounded organelle; C:cell periphery; C:int…
>QLOD02000009.1.	g7677.t1	Ethylene-responsive transcription factor RAP2-11	302	10	3.55725E-62	71.68	5	P:GO:0006355; P:GO:0006952; F:GO:0003677; F:GO:0003700; C:GO:0005634	P:regulation of DNA-templated transcription; P:defense response; F:DNA binding; F:DNA-binding transcription factor activity; C:nucleus				IPR001471 (PRINTS); IPR036955 (G3DSA:3.30.730.GENE3D); IPR001471 (PFAM); mobidb-lite (MOBIDB_LITE); mobidb-lite (MOBIDB_LITE); PTHR31194 (PANTHER); IPR001471 (PROSITE_PROFILES); IPR001471 (CDD); IPR016177 (SUPERFAMILY)	P:GO:0006355; F:GO:0003677; F:GO:0003700	P:regulation of DNA-templated transcription; F:DNA binding; F:DNA-binding transcription factor activity
>QLOD02000009.1.	g7682.t1	Two-component response regulator ORR21	774	10	5.69043E-44	56.75	1	P:GO:0009987	P:cellular process				IPR001005 (PFAM); G3DSA:1.10.10.60 (GENE3D); IPR001789 (PFAM); G3DSA:3.40.50.2300 (GENE3D); IPR006447 (TIGRFAM); IPR045279 (PANTHER); IPR017930 (PROSITE_PROFILES); IPR001789 (PROSITE_PROFILES); IPR009057 (SUPERFAMILY); IPR011006 (SUPERFAMILY)	P:GO:0000160; P:GO:0009736; F:GO:0003677	P:phosphorelay signal transduction system; P:cytokinin-activated signaling pathway; F:DNA binding
[truncated: 4,288 more rows]
