# Supplementary material for: Genome-wide identification of SSR markers from coding regions for endangered Argania spinosa L. skeels and construction of SSR database: AsSSRdb
Source: Database (Oxford). 2024 Nov 27;2024:baae118. doi: 10.1093/database/baae118 (PMC11602033; doi:10.1093/database/baae118)
Supplement: baae118_Supp [file baae118_supp.zip › baae118_Supp/SuplTab S5.xlsx]

## Sheet: in silico-PCR A. spinosa
The summarized results from the in silico PCR reactions.
Primer	Orientation	Targeted_contig	Product	Position in Contig		in silico PCR prducts				Product sequence
				Start	End	1 Product	2 Products	3 Products	>3 Products
RK-As1	B A	QLOD02000001.1	2601 bp	91258	93839	+	-	-	-	AAGCGGATTGAGAAGTGGTGGTGGTAGTAGCAGTCATGTGGGTAACGAAGACTACAACAGCAGTATTATAATTAGGAAAAGGTTTGAAGAAAAGATGAGGCTTGAAAGGGACGACGACGACGACAAGATCTTCAATCCCACCAAGTACTTTGTCCAAGAAGTTGTTAATTGCTTTGATGAGTCTGACCTCTACAGAACTTGGATCAAGGTATGCCTCCCATTTCAACTCCCTGGCTAGCCAAGGCATATGCATATTATATGCATATATATATTCGTGTATATATGAAATTAACTAATAAAAAACATTTGTACAAATATCAATTGCCAACAAAGAGGTTGCTGGCTCTATTTTTTTAACTCTTTCTACGGGTAGGAAATAACTAGAATAGCAGCTAGCTC…
RK-As2	B A	QLOD02000001.1	2221 bp	151885	154086	+	-	-	-	ACGGAAAAGACTGCAAATGGGTAAAACTATATATAACTTTTACTTGAATCAGTCTTCTTTACTGTTATAATTACACCCTCTTTTTTGAACACGCGTTTTTATTTTTATTTTTTACTTTTCATCTTCTGCCAAATTTCAATTAGATCACCGGATGTATAATTGGTGGAAAAGAATAACTTGCATTATGTTTATTAAATCGTTGCTTTTTCCATCTCCTCCTTTTTTTACTAATTTTAATAAACTTAAAAAAAAGGTCTCTAAAATCTGAAATTTACATGCATACCATCAGTGGTGTGCCCAGAAATTTGGGCCAGCGTAGGCCAAATCAATTGTAAATTTTTAAATTCTAAATAAATACAAGAAATACGATAAAATACAAAATATTATACATTGATATCA…
RK-As3	B A	QLOD02000001.1	854 bp	149835	150669	+	-	-	-	AGGATGACATGGGAATCTGGGACCTCAACCATTTTGTCTAGCTCTCTCCCAAGAGAAAGCGACGAAAATGACATGGGTTTGGCTCTGTATTGTTTAACAAATTTAAGTGGCTTAAAAACTCTACATGTGAGGGGTGCTCATATATTAGATGGAGTCCTTCCAAATGATCTCGTCTGCTTACAAAATTTGTGTTGGCTAGATCTAAGCCACACCAACATTGAAGCATTGCCAAAGCTTCCATCTCGACTAGAAGAACTACATGCAGATAATTGTACGTCATTAAGAAGAGTAGTTCCAGGCCTATTTAGCAGGTGTAATGAAAAGTTGAAAAGTATTTCGTTAGTTAATTGCTTCTGTCTGGTACAAAATCGAGAGGACAGCTTTTTGGATACAGTTATG…
RK-As4	B A	QLOD02000001.1	1581 bp	250977	252538	+	-	-	-	TATCTCTGACCTCCCCACCAACACCTCCTCCTTCTTCTTCTTCTTCTCCCTCACTGCTCGACTGGTTTTTCTTTGAACCACCAGCAGGAACTTCTTCTATTAATGTTTCCGATAATCCAATAGTACCATTTGAGAGTTCTAAGAGGCAAGCTTTGGGATCCAAAGACAACGAACAAGATGATTTGGCCAGGCTACCGGAGGGTCGCCGTGTATTAAAATTTGCCGGATCGGAATATTCGTCATCACCGGCCGTGGAATTAAGCGGTGGGGAAGAGGGGAGTTGTAGGTTGAGGAAGAGGCCTTCAAGGCTCATTGTTCCTGNNNNNNNNNNNNNNNNNNNNNNNNNNNNNNNNNNNNNNNNNNNNNNNNNNNNNNNNNNNNNNNNNNNNNNNNNNNNNN…
RK-As5	B A	QLOD02000001.1	438 bp	377068	377486	+	-	-	-	ATGGCGGAGGAAGAGGTTATGGCGGCGGCGGCGGCTGCGGCTGCGGATGCAGTGAGTCCTGGCCCGTCGGACCATAAGCGTAAGCATGAAGATTTGGAGCCGGGAGCCCCCGAACCTCTGTCGGTCGACTCGAATGCGAGCGCAAAAGAAAACGAATCCGACTCGGTCGGGGCCGAGGAGGAGAAAGAGGCCGTCGGGGACGCTGTTTCCGACGAGTCCGAAGCGAAACGGCCTCGTCTGGACGAGAAGCNNNNNNNNNNNNNNNNNNNNNNNNNNNNNNNNNNNNNNNNNNNNNNNNNNNNNNNNNNNNNNNNNNNNNNNNNNNNNNNNNNNNNNNNNNNNNNNNNNNNCGAGGAGGAGAAAGAGGCCGTCGGGGACGCTGTTTCCGACGAGTCCGAA…
RK-As6	A B	QLOD02000001.1	4763 bp	464707	469450	+	-	-	-	TGGGTAGCAGGAAGAACTGGGGTAGGTACTTTCTAATTCTATTATATCTTGTCTAATTATTTTAAAGAAATGTTCAATTTCAGGTCTCTACCCATGATTGTCTTTAAACAGTTTGCATAACTTAGGGTTATATGATGCTGTCAGTCTGCCCACCTTCTGGCTCTGCCATCCTCTCAAATCATATAATAATCTAACAAGGACATAATTAGCTCTTTAGGAATGTTATAGATTAATGTTCAGTGTTTGCTGTAACAGGAACCTTTGCTCGAAGATTAGCACAAGAATTTCCAACATGGCAGGTAAATTCCTTTGAGTATGCGGNNNNNNNNNNNNNNNNNNNNNNNNNNNNNNNNNNNNNNNNNNNNNNNNNNNNNNNNNNNNNNNNNNNNNNNNNNNNNN…
RK-As7	B A	QLOD02000001.1	400 bp	617592	617972	+	-	-	-	TGACTTGCTGGGGAGAGAGTAATAATTTCAGTTTGCCAGAAGCTTTGAGAACCATCGAGTTCATTTCAATCGAAGCGAAACGCAGCATTTTCTGCGGGGTTTTGTATAACAATTATTCCTTGTTTTGTTGGGGGAATCAGATTTTGGATTCAAATCCAATGGTGTTTGAGAATGTAGTGCCTGGTCCTTGCAAAAGTACTTGTCCTTGCCCCCTATCGAATTTTGATAATTATTGCAGCCATGGACTAATGATCTGCCAGCCTTGTGCCAGTTCATCAGGTTCCGGTGAAACACCACCACCTCCTCCTCCACCACCACCATCACCTCCTCCTCCTCCTCCTCATCCACCGCCACCGCCACCACCACCAAGGTGCAACGTTTGGAATAAGAAAACGGTGGC
RK-As8	A B	QLOD02000001.1	400 bp	868153	868533	+	-	-	-	TGCACAAGCTTTTACGAGGAAGCCCTTCAGGCCCCATTCTCTGCACTGCTACTGTGGGTAATTCCACTATTCCCTCTCTCTCCCTACCCTTCACCAAAAGCGCCAACTTTCTCCCTCCGCGGTTCAAGAGCAAGAACAGGAATAACCCCTTCCTCTCTCCCCTCCCTCCACCACGACCACCGCCGCAGCCGCCACAACCCACAATGCCTGCTTTTCATCTCCACCTATCTGCCGCCGCCGCCGCCGCCTCCGTCGCTTCTGGGTTTTCTCTCAGGAATTGCCGTCGTGTTTGCAGTTGCTCGATGGACAATATGGACCCTCTGAGGGCTTGGATTGTGCTCAAGGAGAGCCGAACTGGGTCTCGCTCGGCCTGGTTTCACACTGCTTCGGATAGGGCTTT
RK-As9	B A	QLOD02000001.1	350 bp	1042740	1043069	+	-	-	-	TGGAAGGTGGTGGAGAAGTAAAAAAGGTTCCGGAACTACAAGAAGAAGAAGAACAACAACAACAACCGCCGCCACAATCGCCGCTGCGAAAGATAATAATGGTGGCTTCGATCGCCGCCGGTATCCAGTTCGGCTGGGCTCTTCAGCTCTCCCTTCTGACGCCCTACGTTCAGCTTCTCGGCATATCTCACACGTGGGCCGCCTTCATCTGGCTCTGCGGCCCCGTCTCCGGCATGATCGTCCAGCCCTTGGTCGGCTACTACAGCGACCGCTGCACCTCCCGCTTCGGGCGGCGCCGCCCATTCATAGCCGCCGGCGCAGCACTCGTCGCCATTGCCATCTTCCTCATC
RK-As10	B A	QLOD02000001.1	399 bp	1546932	1547311	+	-	-	-	AAGGGGTTCGGATTCATAGCTCCGGATGGTGGCGGCGAGGATCTCTTTGTCCACCAGACGGAGATCCAGTCTGACGGATTCCGGACACTCCGGGAGGGCCAGAGGGTCGAGTTCGCCATCGATTCCGGCGAGGATGGGCGTGCCAAGGCTGTTGATGTGGTGGGTCTCGCTGGATCTTACCGTTTCGGCCGCGGACGCGGGCGTGGCACGGCGCGGGGTGCTGGGCGTGGTAGCTACGGCAGGTACGGAGACGGTTACGGTGGCGGTTATGGGAGGGGTCGCGGGAGAGGTGGCGGCTATGGTACTGCGGTGGAGTGCTATAACTGTGGCAGAATGGGTCATTTGGCGAGAGACTGTTACCGGGGTGGTGGTGGTGGTGGAGGAAATTGGGGTTATGGC
RK-As11	B A	QLOD02000001.1	374 bp	1546798	1547152	+	-	-	-	GTGGGTCTCGCTGGATCTTACCGTTTCGGCCGCGGACGCGGGCGTGGCACGGCGCGGGGTGCTGGGCGTGGTAGCTACGGCAGGTACGGAGACGGTTACGGTGGCGGTTATGGGAGGGGTCGCGGGAGAGGTGGCGGCTATGGTACTGCGGTGGAGTGCTATAACTGTGGCAGAATGGGTCATTTGGCGAGAGACTGTTACCGGGGTGGTGGTGGTGGTGGAGGAAATTGGGGTTATGGCAATGGCAGAGGCGGTCGAGGGTATAGCGTAGGTGGTGGTGGTGGTGGTGGGCGCGGATACGGGGGCGGCGGCGGAGTAGGAGGTGGTGGGCTTTGCTACCGTTGTGGGGAAGAGGGACATTTTGCAAGGGATTG
RK-As12	B A	QLOD02000001.1	4509 bp	1883145	1887634	+	-	-	-	CCCCAACTCCCTTCTTCTTCTTCTCCTCTTCCTTCTTCTTCTTCTTCTTCTTCTTCTCATCAAACCACAACCATTGCTCTCTTCAAATCAAAAGCCAAAGCAGCCCCCGCCAAGAAGGTGTGTATTTCTTTCTTTCTTTTTATATTTTTCTTAATTTATTTTGAAAATTCCTCACTTTTGTTTGTTTTTTTCAAGTAACTTATTTAATTTAGTTTAATTTGTAGGAAGCTCCAAAGCCCAAGGTTGAAGATGGTATTTTTGGGACCTCAGGAGGGATTGGTTTCACCAAGAAAAATGAGCTTTTTGTGGGTCGTGTTGCCATGATCGGCTTCGCTGTAAGTATTTATGTACACATTATTTAATTAACCTTCCTTCGTCACTTCAGTTTTATCATCCCCC…
RK-As13	B A	QLOD02000001.1	315 bp	1911763	1912058	+	-	-	-	TCTTCATTGGAGGGTTGGAGCAGCAGGCCCGGCAGTTGCTCAAGGTGGGTGCGGGTCGGTGCATAAGCTGCGGTTCACCCGCCGATCTGGTGGAGTACGAAAAGGTACTCAAGCTCTTCTTCATCCCCGTCTGGCGGTGGCCCGGCAAGGACCCCCTTTTGTACTGCAACAACTGCAATCTCTTCTTCCCCCCCAAGTTCTCTCCGCCGCCGCCGCCGCCCGTTTCCGGAGTCCCGGACATCCTCCGGTGCAATTTCTGTTCACGGGAGGTTGATCCCCAGTTCAGGTTCTGCCCCTTCTGCGGTTCTGCTCTCT
RK-As14	B A	QLOD02000001.1	400 bp	2028452	2028832	+	-	-	-	GTGTCGAAGGAAGACGAACCGTTGGTGATTCTTTGTAGAGAGAGAAAGGACCTGATCAGGGCCGCCGCGGACCACCGCTACGCCCTCGCCTCCGCCCACGTGGCCTACTTCCGTTCCTTGGCGGCCGTCGGCGACGCTCTCCGTCGGTTCGTCGACGAAGAGCTCGTAATCGTCTCCCCCTCGGCTTCCCCCGAGCTGACATTACCCTCTGAAAGGAAGATCAAGAAGAAGAAGAAGAAGAAGAAGAACAAGGGGAAATATAGAAGCACTGATCGGAGCATTGATCCCAGAAACTCATCGTCTTCAACCTCGCTGTCGCATTCGGGTTCGGGTTCGCATATTCACTTGTCAGATGATGACGAGGATGGAGATGGTTCGCACTTGCATTTGTCTTCGGGTT
RK-As15	B A	QLOD02000001.1	1107 bp	2161647	2162734	+	-	-	-	CGGTTCGCAAGAAGAACAACAGTCTAAGGGTATTAAAAAAAAAACCGATCCAGACCCAAATTTCTATGGTTATATATGTGGCTGAGATTAGGACTTTTTTGACCTCTATTCTCCAAAATACCCTCCTGGGCCCGTCATTCCTTAGTAAAATTTGAGGATCAACTCAGTCATTTTAAGTTGGAAGTTATTAAAAAAAAAAAGTCTATTTACTTAATAGGCTGGGGGTACATCATTCTCCATTGACTAATCAGATCAATTCATCAATGGATCGCTTGACAAACGGCCAGTTGTTTCCGCCTGGAAACAAGTGTTTCGTTGAGCTGATGCCCTCAAAATCATTGTAATTAAATTAAAATATTAAGAGTGTGTTGGAGTTCCCAAAAACAAAAAAAAAAGTTA…
RK-As16	B A	QLOD02000001.1	723 bp	2306059	2306762	+	-	-	-	GCTTGTGCCTGCACAGATAATCTACGATGCATTCTATGGGAGATACCACAATTCAGTTGGAGCTGTAATTTTCCTTTGCATTATCTGGGGATCTTTCTTCTTTTGTGGCCTTTCAGTTACTACTACTGCTGCAAGAGTGGTATTTGCATCTCTCTCTCTCTCTCTACATATATACATATATAAGTACATATATATAAAATTCTCTCTCTCTCTCTTTATGCGAAACTCACAGCTCTGAATCATCAAACTGTGTTCTCTTACACATCTAGGCTAGGCTATGTTTGAGTGGATTGAATGATAAAATATAAGTAATAATACTATAATTTATGAGATTGGATTAATTTAATAGGTGATACTATTATTTTGGTGTTTGGTTTTAGAGTTGAAAAAAATACAAAA…
RK-As17	A B	QLOD02000001.1	578 bp	2330562	2331120	+	-	-	-	CCAATGCATGTGAAGAATGGGGATTCTTTCAGGTATTCCCTAACTTCTAAATCCAACTTATGTACCTAACAACTAGACGTATGAAATTAGTCATTTTTGTGTTATGTGTGTGTGTGTGTGTAGAGAGAGAGAGAGAGAGTTAAATGCCAAGTCTTATCTAATGCTATTTTGTTGCAGTTGGTGAACCATGGGATTCCGGAGGAGCTCCTTGAGATGGTGAAGAAGGTGTCCTCTGAATGTTATAAGCTCGAAAGAGAAGAAGCTTTCAAGAACTCGACCAAGGTCAAAATGTTGAATGATTTGGTGGAGAAGAAAAGCACCGACAAGCTGGAGAACATAGACTGGGAGGATGTGTTCCTTCTCTCAGATGACAATGCATGGCCATCCTACACACCCGGA…
RK-As18	A B	QLOD02000001.1	403 bp	2391462	2391845	+	-	-	-	CCGTTACCCTCATCCTCAAAGACAACACTGTCTTCATATCTTCTTCTTCTTCTTATTCCTTTTATGGTAGTCATTCATTTCACAACAATCACGTCTTCTTACGATCGGCGGCGGCTGCTGCTACAACGGGGGGGATTGTTCGCGGGGGCGTAGTCGAAGAATGGCAGGCGAAGGATGTGGCGCTATCCTTCAAGCAATGGTTCAAGTCTGGAAACAATCCACTGCTTGATCGGATTTTTGAGATATTGGGGAGCGGAGAACAAGGCGCTGGCCCTGCTGCGGAGGACACCGTCACATCTCGTCTGTCGGCGGATTTGGCCCTTTCGCAACTGAATCTTCGCCTGACGGAAGAGTTGGTTTTGGAGGTCTTGCATTACCGCAGAGATGTGCTCTCCTGCA…
RK-As19	B A	QLOD02000001.1	396 bp	2577038	2577414	+	-	-	-	GGAGTGGGGTTCAATTCAGAGCTCATCACATAATGGAATATGAAGATGAGTCCTCCGCCGGCGGCGGCGGCGGCTCTCCTTCACCCCTTCTGTGGCAACCCCAGAACAATAATTATAGCCGGCACTTATTGCCTTCAAATTCTCGAGCTCAGGCAATAGCCAGAGGCCAGTGGGAGCTCATGGAGATGGTTAAGACCATGCCAGAGTCTTGCTATGAGCTCTCCTTGAAGGATCTTGTTGAGCACCCCACCACCAGAATGGTGGAAGAAACTAAAGAAGCTTGTTTGGTTGATGAGAAACTTTTTGGTGAGATTAATCAACAGGAGGATAAGGTAGTTAAGAGTCAGGGAAGTAAGAAGAAGAATCATGAGACCAACAAAGCAGCGAAGATGATGA
RK-As20	B A	QLOD02000001.1	409 bp	2576857	2577246	+	-	-	-	AGTGGGAGCTCATGGAGATGGTTAAGACCATGCCAGAGTCTTGCTATGAGCTCTCCTTGAAGGATCTTGTTGAGCACCCCACCACCAGAATGGTGGAAGAAACTAAAGAAGCTTGTTTGGTTGATGAGAAACTTTTTGGTGAGATTAATCAACAGGAGGATAAGGTAGTTAAGAGTCAGGGAAGTAAGAAGAAGAATCATGAGACCAACAAAGCAGCGAAGATGATGAGAATTAGCAGCATTGAGAATGGAGGGTTGCTTCTCAACATGGTCCTTCCTTTTTCTTTGGGATCAAAGAAGAAAAAGAAATCTGCAACTAACACCGGTTCCAGAGTCTCACCCAAGCCTGAGGCATCTGATAAATCTTCAATAAGCAGCAGCAGCAGCAGCAGTAGCCGCA…
RK-As21	B A	QLOD02000001.1	400 bp	2730126	2730506	+	-	-	-	CGAACAATGCTCCTCAAACATCCCATGGTGGCTTAACAGGGGCAGCTCATATGAGTTCTGCAACTTCACCAAATATTTCCATGCAACAACCAACTTTATCCAGTGATGCTGATCCAAATGATTCCCAGAGTTCAGTTCAGAAAATCATACATGAAATGATGATGACTTCGCAGCTTAATGGTGGTGGTGGTGGTAGTATGGTGGGTGTTGGTACCTTGGGGAACGAGGTGAAAAGGGTCGATGGAGTGGTGCCACCGAGCAGTAGCATGGCAGTTAATGGTGGTAATGTCCTGGTGGGTAATGGAACTGTCAACCCCAGTGCAGGAATTGGGGGTGCAGGATTTGGTAGCATGGGCACTGGACTCAACCAGTCTGCTATTATGATGAATGGAATCCGAGC
RK-As22	B A	QLOD02000001.1	397 bp	2740107	2740484	+	-	-	-	TTGCCAGATCAGCAACAGTCTCAACAACTTGACTCTCAAAACTTCCAACATAGTCAGCAAGCATTACAACAGTTTTCTGCTCCTCAGAGCAACCATCAGCAGCAATATCAATCAATTCGGGGAGGATTGGGTGGCGTTGGACCTGTCAGGTTGGAACCACAGTTGATGAATGATCAACATGCCCAGCCTGGACAGCAATTGCATTCTTTGAGAAATCCTGGTTCCATTAAACTAGAACAACAGCAAGCCCAGACCATGAGAAGCCTGGGATCAGTCAAGATGGAGCCCCAACATTCAGACCAGTCATTATTTCTACATCAGCAACAGCAGCAGCAGCAGCAGCAACAGCAGTTTCTCCACATGTCCCGATCATCTCCTCAAGCTGCTACTGCTGCTC
RK-As23	B A	QLOD02000001.1	403 bp	2740019	2740402	+	-	-	-	CTCAGAGCAACCATCAGCAGCAATATCAATCAATTCGGGGAGGATTGGGTGGCGTTGGACCTGTCAGGTTGGAACCACAGTTGATGAATGATCAACATGCCCAGCCTGGACAGCAATTGCATTCTTTGAGAAATCCTGGTTCCATTAAACTAGAACAACAGCAAGCCCAGACCATGAGAAGCCTGGGATCAGTCAAGATGGAGCCCCAACATTCAGACCAGTCATTATTTCTACATCAGCAACAGCAGCAGCAGCAGCAGCAACAGCAGTTTCTCCACATGTCCCGATCATCTCCTCAAGCTGCTACTGCTGCTCAGATTAATATTTTGCATCAGCAGAGACTCTTGCAGTTTCAGCAGCAGCAGCAGCAGCAGCAGCAACAGCAGCTTGCTTTGAAGG…
RK-As24	A B	QLOD02000001.1	190 bp	2882629	2882799	-	-	-	+	CCCCTTCACCCAAACCTTACTATTACAAATCTCCTCCACCGCCACCCAAGAAGCCCTACAAGTACTATTCTCCTCCACCACCACCTTATGAATACAAGTCTCCTCCACCACCACCACCAGTTTATAAGTACAAGTCTCCACCGCCACCACCCAAGAAACCCTACAAGTACTACTCTCCTCCACCACCACC
RK-As24	A B	QLOD02000001.1	400 bp	2882629	2883009	-	-	-	+	CCCCTTCACCCAAACCTTACTATTACAAATCTCCTCCACCGCCACCCAAGAAGCCCTACAAGTACTATTCTCCTCCACCACCACCTTATGAATACAAGTCTCCTCCACCACCACCACCAGTTTATAAGTACAAGTCTCCACCGCCACCACCCAAGAAACCCTACAAGTACTACTCTCCTCCACCACCACCCTATGAATACAAGTCTCCTCCTCCTCCCCCTCCAGTTTACAAGTACAAGTCCCCACCACCACCACCCAAGAAACCTTACAAATACTCCTCTCCACCACCGCCACCATATAAGTACAAGTCTCCCCCTCCTCCCCCTCCGGTTTACAAGTACAAGTCCCCACCACCACCACCCAAGAAGCCCTACAAGTACTACTCTCCTCCACCACCACC
RK-As24	A B	QLOD02000001.1	1430 bp	2882629	2884039	-	-	-	+	CCCCTTCACCCAAACCTTACTATTACAAATCTCCTCCACCGCCACCCAAGAAGCCCTACAAGTACTATTCTCCTCCACCACCACCTTATGAATACAAGTCTCCTCCACCACCACCACCAGTTTATAAGTACAAGTCTCCACCGCCACCACCCAAGAAACCCTACAAGTACTACTCTCCTCCACCACCACCCTATGAATACAAGTCTCCTCCTCCTCCCCCTCCAGTTTACAAGTACAAGTCCCCACCACCACCACCCAAGAAACCTTACAAATACTCCTCTCCACCACCGCCACCATATAAGTACAAGTCTCCCCCTCCTCCCCCTCCGGTTTACAAGTACAAGTCCCCACCACCACCACCCAAGAAGCCCTACAAGTACTACTCTCCTCCACCACCAC…
RK-As24	A B	QLOD02000001.1	196 bp	2883863	2884039	-	-	-	+	CCCCTTCACCCAAACCTTACTATTACAAATCTCCCCCACCACCACCACCACCCAAAAAACCCTATAAATACTATTCTCCTCCACCACCACCTTATGAGTATAAGTCTCCACCACCACCACCACCAGTTTACAAGTACAAGTCCCCACCGCCACCACCCAAGAAACCCTATAAATATTACTCTCCTCCACCACCACC
RK-As25	A B	QLOD02000001.1	290 bp	2882569	2882839	-	-	+	-	CAGCCACTTACGAGCACTCATCTCCACCACCTACACCTTACAAATACAAGTCCCCACCACCCCCTTCACCCAAACCTTACTATTACAAATCTCCTCCACCGCCACCCAAGAAGCCCTACAAGTACTATTCTCCTCCACCACCACCTTATGAATACAAGTCTCCTCCACCACCACCACCAGTTTATAAGTACAAGTCTCCACCGCCACCACCCAAGAAACCCTACAAGTACTACTCTCCTCCACCACCACCCTATGAATACAAGTCTCCTCCTCCTCCCCCTCCAGTTTAC
RK-As25	A B	QLOD02000001.1	1635 bp	2882569	2884184	-	-	+	-	CAGCCACTTACGAGCACTCATCTCCACCACCTACACCTTACAAATACAAGTCCCCACCACCCCCTTCACCCAAACCTTACTATTACAAATCTCCTCCACCGCCACCCAAGAAGCCCTACAAGTACTATTCTCCTCCACCACCACCTTATGAATACAAGTCTCCTCCACCACCACCACCAGTTTATAAGTACAAGTCTCCACCGCCACCACCCAAGAAACCCTACAAGTACTACTCTCCTCCACCACCACCCTATGAATACAAGTCTCCTCCTCCTCCCCCTCCAGTTTACAAGTACAAGTCCCCACCACCACCACCCAAGAAACCTTACAAATACTCCTCTCCACCACCGCCACCATATAAGTACAAGTCTCCCCCTCCTCCCCCTCCGGTTTACAAGT…
RK-As25	A B	QLOD02000001.1	401 bp	2883803	2884184	-	-	+	-	CAGCCACTTACGAGCACTCATCTCCACCCCCTCCACCTTATAAATACAAGTCCCCACCACCCCCTTCACCCAAACCTTACTATTACAAATCTCCCCCACCACCACCACCACCCAAAAAACCCTATAAATACTATTCTCCTCCACCACCACCTTATGAGTATAAGTCTCCACCACCACCACCACCAGTTTACAAGTACAAGTCCCCACCGCCACCACCCAAGAAACCCTATAAATATTACTCTCCTCCACCACCACCCTACGAGTACAAGTCTCCGCCTCCTCCCCCTCCGGTTTACAAGTATAAGTCTCCACCACCACCACCCAAAAAGCCTTACAAATACTCCTCTCCACCACCGCCATCATACAAGTACAAGTCTCCCCCTCCTCCCCCTCCAGTTT…
RK-As26	A B	QLOD02000001.1	290 bp	2882569	2882839	-	-	+	-	CAGCCACTTACGAGCACTCATCTCCACCACCTACACCTTACAAATACAAGTCCCCACCACCCCCTTCACCCAAACCTTACTATTACAAATCTCCTCCACCGCCACCCAAGAAGCCCTACAAGTACTATTCTCCTCCACCACCACCTTATGAATACAAGTCTCCTCCACCACCACCACCAGTTTATAAGTACAAGTCTCCACCGCCACCACCCAAGAAACCCTACAAGTACTACTCTCCTCCACCACCACCCTATGAATACAAGTCTCCTCCTCCTCCCCCTCCAGTTTAC
RK-As26	A B	QLOD02000001.1	1635 bp	2882569	2884184	-	-	+	-	CAGCCACTTACGAGCACTCATCTCCACCACCTACACCTTACAAATACAAGTCCCCACCACCCCCTTCACCCAAACCTTACTATTACAAATCTCCTCCACCGCCACCCAAGAAGCCCTACAAGTACTATTCTCCTCCACCACCACCTTATGAATACAAGTCTCCTCCACCACCACCACCAGTTTATAAGTACAAGTCTCCACCGCCACCACCCAAGAAACCCTACAAGTACTACTCTCCTCCACCACCACCCTATGAATACAAGTCTCCTCCTCCTCCCCCTCCAGTTTACAAGTACAAGTCCCCACCACCACCACCCAAGAAACCTTACAAATACTCCTCTCCACCACCGCCACCATATAAGTACAAGTCTCCCCCTCCTCCCCCTCCGGTTTACAAGT…
RK-As26	A B	QLOD02000001.1	401 bp	2883803	2884184	-	-	+	-	CAGCCACTTACGAGCACTCATCTCCACCCCCTCCACCTTATAAATACAAGTCCCCACCACCCCCTTCACCCAAACCTTACTATTACAAATCTCCCCCACCACCACCACCACCCAAAAAACCCTATAAATACTATTCTCCTCCACCACCACCTTATGAGTATAAGTCTCCACCACCACCACCACCAGTTTACAAGTACAAGTCCCCACCGCCACCACCCAAGAAACCCTATAAATATTACTCTCCTCCACCACCACCCTACGAGTACAAGTCTCCGCCTCCTCCCCCTCCGGTTTACAAGTATAAGTCTCCACCACCACCACCCAAAAAGCCTTACAAATACTCCTCTCCACCACCGCCATCATACAAGTACAAGTCTCCCCCTCCTCCCCCTCCAGTTT…
RK-As27	A B	QLOD02000001.1	404 bp	2883976	2884360	+	-	-	-	CCACCACCACCAGTTTACAAGTACAAGTCCCCACCGCCACCACCCAAGAAACCCTATAAATATTACTCTCCTCCACCACCACCCTACGAGTACAAGTCTCCGCCTCCTCCCCCTCCGGTTTACAAGTATAAGTCTCCACCACCACCACCCAAAAAGCCTTACAAATACTCCTCTCCACCACCGCCATCATACAAGTACAAGTCTCCCCCTCCTCCCCCTCCAGTTTACAAGTACAAATCCCCACCATCACCACCTAAGAAGCCTTACAAATACTACTCTCCTCCACCACCTCCATATGAATACAAGTCTCCTCCTCCTCCTCCAGTTTACAAATATAAGTCCCCACCACCACCACCTCCTGTGCACAAGCCACCACCTCACTATTACTACAGCTCGCCT…
RK-As28	B A	QLOD02000001.1	400 bp	2907398	2907778	+	-	-	-	TCACTTCCCAAACTCCACCTCTCCGCTTCCTCGCCCTCCGCCCCCCTCATCTCCACCACCACCACCACCAAAATCGCCACGTGTCTCCAGATCCCACTCTCCACGCCTTCGATCCGGACCAGAACCAGTGGCTCAGATTCCCCCTCACCTTCCTCCCGTTCCGGTCCCCGCAACCCGTCGCCTCCTCGCGCGGACTGGTCTACCTCTGGGCCGAGTCGGCTGATTCCACCAAAAACCTCATCGCCTGCAATCCCTTGACTCGCCAGTTCCGAGTCATCCCCCAGCTCGGATCGGCCTGGTCCCGCCACGGCTCGGTCCTGGTCGGCCACCCCAACCGAGTCATCGTCCTGAGCGAACTCGCCACTCTCTACTTCTCAGGATCCAACAACAATTGGCTCAA
RK-As29	A B	QLOD02000001.1	752 bp	3020509	3021241	+	-	-	-	AGCTGGAGATGATCCTGCATCAGCAGCAGCAGCAGGGTCATCAAAAGACAAGCGACTGTTGAGTAGCAGCGGATCACAACTGAGTAAGATAACTTCAAAATTTTCAAATCACAACAACATTTTGGCCACTGGTTAATGATGGGAAAAAATATATATATTTGCAGCAAATACTCAGTCAGAAAGATTGTGTCATGCCTTGAAGATACTAGTTGAAACTGAGAAGCAACTCAGGTCCTCAACTGACCAGAATTCCAGGATATTGGCGGCCCTCCTTGAAATAACTTCTGAAGATGTGTGCAATAGAATATCCACCGGCATAGTCTTCCAAAGAAATGCAACTTCAATCTCAGGTATTAGAACCATGATAGATAGATAGGATAATGCTATACAATCAGAAAA…
RK-As30	B A	QLOD02000001.1	406 bp	3127564	3127950	+	-	-	-	GTTTGTCTTCAACCGCGAATACTCAAACGGCTGGTGAACTTCCGACCGTTCATATCATATCGCCTAACGGCGATCTCCGCCAATATGCAGTTCCGATTAGCGTCTCTCAGGTTCTCTTGATGATGGAATTTATGCAGCCTTCTTCGTCAGATTCTTCTTCTTCTTCTTCGTCGTCGTCGTCATCGGCGTTCTTCGTCTGCAATTCGGACCTGCTGTACTCCGACGAGTACATACCGGCCATGGCTGCCGAAGAACAACTGCAGGCGAATCAAATCTACTTCGTTCTCCCAATCTCTAAACTTCAGTACTGCCTCACAGCCTCCGACATGGCAGCTTTGGCCGTCAAGGCCAGTGTCGCCTTTCACAAAGTTAGTTCCTCCAATTCTAACAACAAAACCT…
RK-As31	A B	QLOD02000001.1	221 bp	3223202	3223403	-	-	+	-	GGAACAGATCGATTGGGAAAACATGATGTTCGATGAAAATCAAGAGGCAGATATGGGTGTATTCGACCCCTCTCTCCTTTCAGATTTGTCCCTTCCGCTGCCCAATGATCCGAGTCTATCCAATCGGTCCCCGGATTCATTTCCTTTGTCGATCGCTGAGATCGAGCAGTTGTTGATGTTTGGGGACGACGACGACGACGACCATAACAACGCTGCTTTCA
RK-As31	B A	QLOD02156551.1	218 bp	43	241	-	-	+	-	GGAACAGATCGATTGGGAAAACATGATGTTCGATGAAAATCAAGAGGCAGATATGAGTCTATTCGATCCCTCTCTCCTTTCAGATTTGTCCCTTCCGCTGCCCAATGATCCGAGTCTATCCAATCCGCCCCCGGATTCATTTCCTTTGTCGATCGCTGAGATCGAGCAGTTGTTGATGTTTGGGGACGACGACGACGACCATAACAACGCTGCTTTCA
RK-As31	A B	QLOD02000001.1	398 bp	3223202	3223580	-	-	+	-	GGAACAGATCGATTGGGAAAACATGATGTTCGATGAAAATCAAGAGGCAGATATGGGTGTATTCGACCCCTCTCTCCTTTCAGATTTGTCCCTTCCGCTGCCCAATGATCCGAGTCTATCCAATCGGTCCCCGGATTCATTTCCTTTGTCGATCGCTGAGATCGAGCAGTTGTTGATGTTTGGGGACGACGACGACGACGACCATAACAACGCTGCTTTCACAAATAAGGTGGTCGCGGACGAACAAGCCCTACAATTCTCCAANNNNNNNNNNNNNNNNNNNNNNNNNNNNNNNNNNNNNNNNNNNNNNNNNNNNNNNNNNNNNNNNNNNNNNNNNNNNNNNNNNNNNNNNNNNNNNNNNNNNGACGACGACGACGACCATAACAACGCTGCTTTCA
RK-As32	A B	QLOD02000001.1	404 bp	3223263	3223647	+	-	-	-	TTCGACCCCTCTCTCCTTTCAGATTTGTCCCTTCCGCTGCCCAATGATCCGAGTCTATCCAATCGGTCCCCGGATTCATTTCCTTTGTCGATCGCTGAGATCGAGCAGTTGTTGATGTTTGGGGACGACGACGACGACGACCATAACAACGCTGCTTTCACAAATAAGGTGGTCGCGGACGAACAAGCCCTACAATTCTCCAANNNNNNNNNNNNNNNNNNNNNNNNNNNNNNNNNNNNNNNNNNNNNNNNNNNNNNNNNNNNNNNNNNNNNNNNNNNNNNNNNNNNNNNNNNNNNNNNNNNNGACGACGACGACGACCATAACAACGCTGCTTTCACAAATAAGGTGGTCGCGGACGAACAAGCCCTACAATTCTCCAATGATTTCTTGTCGGATTTC…
RK-As33	A B	QLOD02000001.1	516 bp	3379422	3379918	+	-	-	-	CACCACCAGAACCACAATCACCAGCAGCAGCAGCACCACCACCACCACCGCCACCGGCAGCTGTCCCGATTGTCCAGGAGGTCTCAAGGCCCGCCTCTGAAACCACAGCCCTAAAGCTGGAGTCTTCCCCAACAAATACGACCACACCGGCTTCCACTGCCGCCGTTGCATCGGATAATTCCAAAGATACTCCGGCCACCGTCGCTTCCAGGCCGCCAGAGCCACCCTCTTCCACCGACGCCGACTTTATATACATCCCCAGCTATTCCAGTAAGCAAACCCTTCATTTACAATATGCTCCCTCCATTTTTGTTTTCCCTTCAGCTTAAAAGCACAGCTTTTGTATTGCCTAGCGGAGACTAGAAAATGTCTCTCTTCTATCCTCCACAAATCTGTAAT…
RK-As34	A B	QLOD02000001.1	382 bp	3470921	3471283	+	-	-	-	TTCAGCATCACTTCCCAGAAATTGACCTCAAAACCACAACTAACCCAGTTGTGTCCCAGCCCAACTACTCCTTCCCAATAAATGACCTCCAAACATATTTTTCACCCACCAACAGCAACCACCCATCACCGTCCATTCCCTTGGAGTCTCTCCTCTCACATCAAGTTTACAGTTTGAAGCAGCAGCAACAGCAACAACAACAAGAAGCGAGTACTGTTCCAAAACAGTGCAAGACAGAGACCAACTTTTTCCCATTTCAACCCCCAGATACTAACTTGTGCTGGGTGGACAGGGTTCTTAACCTTGAACCACCCTATCCAAATAATAATAATAATCCCTTGTTTCTTGGGATGGATTGTGGGGTGGTGATGGGGTTCTCATC
RK-As35	A B	QLOD02000001.1	1873 bp	3760112	3761965	+	-	-	-	GTGCTGGGGATTTTCAGTTGTCCAAAATTGAACTTCTGAAGGATCCATGCCCGCTGAATGCAAGGAAAGGAGGGGATTTTATGGATTCAGATGAAATGCATGATGTGCAGGTATTGGTTTTGAATTTCAAATATAAACAAATAAGAGGAATTAGCTAACCATGATTTGTTTCTGCATACCATAGAAGGTTTATATATTTTTTTGCTTTACTTTTAGTTCTATTCATATACATAGGAGGACTTGTCAATAAAAAAAAAAAAAAAAGGAGTTAATGATATACTGGTTTTAACATTAAGCTCAGCAAGTTCTTATTGTTATTATTGCCAGCTTGTCTGCGTTTCCTCAAAGGTTTTGATTATTTGTTTTAGTTGTTTCTAAGTTGTAATATATTCATTATTA…
RK-As36	B A	QLOD02000001.1	402 bp	3772644	3773025	+	-	-	-	TCGTCGCTGACAGTAAATCCTTCATTCCTTTCAAATTCCTCTTCTTCTTCTTCTTCTTCTTCTGCAGTTCTCTTATCATGTCGAGGGAATCGGTCGCGTTCTTCAATCAGCTTCCCAAAGAAGATAATCAATAGAGGTGGATTCATCTTGAGAGCTCATTCTCACGATTCTTCTCAGAACAACAACATCAGTGACGGCAACAAATCTTCTAATGCTGNNNNNNNNNNNNNNNNNNNNNNNNNNNNNNNNNNNNNNNNNNNNNNNNNNNNNNNNNNNNNNNNNNNNNNNNNNNNNNNNNNNNNNNNNNNNNNNNNNNNATTCATCTTGAGAGCTCATTCTCACGATTCTTCTCAGAACAACAACATCAGTGACGGCAACAAATCTTCTAATGCTGGCGAT…
RK-As37	A B	QLOD02000001.1	1674 bp	3820284	3821938	+	-	-	-	GGACAGACAAGTGGGCTGAGACTGAACTAGGAACCAAATGGGGAGACAAGTGGGAGGAAAAGTTTTTTGCTGGCATAGGTTCACGTCAAGGGGAGACATGGCATGTGTCGGCAAGTGCTGATCGTACGTCTCATCCTTCTTTTGATATTTTAATTTCGCTACATTGGCTTATAGCACTTAATCTAAATATCCACAATTCTCAGTCATAAAATCAAGTTTGATTCATTGTAATACATCTTGAAGTTAGCTTTTGTCAAATGATATTCCAGTTAATATTTGCAGTTGAGAGCATTTAGGAAAAGTTGCTTTATATTTTGTAGTAGGTATATGATTTACTAAGGATTTATATGAGAGAGATCTTTTGTGACAACACATAAATGTATGTGTTTTACCGTTGTA…
RK-As38	B A	QLOD02000001.1	886 bp	3832592	3833458	+	-	-	-	GAACAAGCAAGGGAAAGAGGCGGCGGAGGAGGAGGAGGAGGAGGATCGGAGGCAGATGCAGCACCAACCTCCCAATATCTCGCCCATGAAGGCCGTCACCAAAGGTGCTTACGGCGGCGGAATATACGGAACGGAGGAGGGGCAGCCGGAGAAAGCCACGAAACCACCGGCGAGTGATACGCAGAGTGCGGATGGGCCGGCCAATCCAGAAGTCCAACCGAAGCACAAGCCTCCAGCGTCAACCGGCGATCGCGATGTTGATATCACCGGCCAATCTTATATTCAGTGACTAGTCATCTGATCCCTTCTTCGAGTCACAGATTCTCATTCGTAATGTTCTGAAATGTGTGCTGCTTTTGTAGTTTGTAACTCTCCCATGGATCAAATATGTAGTCGGAA…
RK-As39	A B	QLOD02000001.1	533 bp	3919132	3919645	+	-	-	-	CAACAGAAACACCACCATCGGGAGGAGGAGGAGGAGAAGAAGAGCCATGAGTGCGAGACCACCGTCAAGACTGCGGACGAGGTGGCGGTTGAAACCACGGATCGTGGGCTGTTTGATTTCATGGGGAAGAAAGAGGAAGAGAAACAACAGCCTCAGGAGGAGGTGATCGCCGCGGAGTTCCAGAAAGTCCAGGTGTCGGAGCCCGAACCGAAGGTGGTCGAGGAGCACAAAGAGGATGAGAAAAAGCACGGCTTATTGGAGAAGCTCCACCGATCCGGCAGCAGTTCAAGCTCTGTAAGTAAATATATATATTATTAGTACGGCGTTGTTGTGAATCTGGTGATTGCAAGATTTGATAACGTTAATGATTGATCTTGTGATTTTGTGTAACTTTTTGCA…
RK-As40	A B	QLOD02000001.1	2021 bp	4024613	4026614	+	-	-	-	TGTCGTCGACGCAAATAGTCCCCGCCGGAAATGGGGTGGAGGGTAGGCGCTATCCTCCTCCGCTAGCCTCCCATGAAGACGTTGTCAGGGACCCTACGCTCTTCTGGGACACCCTCCGCAACTTCAACTCTGAGTTGGGTACCAAACACATGTAAGACCAATACATTATTTTTTTGGTCTGCTGGGTTTTTACATTTTTTTGGATGTAATGCTCCATGTTATATATATATATATATAGATATATATAAGTAATAAATGAATCAAAATTTTAATTTATTTGTTGAAGGGTTCCTGTGATTGGAGGGAAGGAGCTAAACTTGCATGTTTTATATGTAGAGGTGACAAGAAGGGGTGGTTATGACAAGGTTCAGTATAATATTCAAACTCTGTTCCACGTTT…
RK-As41	B A	QLOD02000001.1	410 bp	4599736	4600126	+	-	-	-	GAAGTGACGACTGCTCCACATTTTCATTCTAAAGAGCGGCCCAAGTTGTTAGCAAATCTGGGATCTTCTAATAGGGAATTGACAGTATCAGATCAGCAGTCTGATGTTAATCCACTGCCCTTGATGAAGCTCCAGTCCAGAATCTCAATGATGTTTGAGTCTATGTCTCAGGATGCCGACGTGGAAAAGATTTTGAATGACATCAGATGTGTTGTGCAGGAAACACACGATAGTCTGCATCAACATTCTGTGGTTTGTGCTTTTGAGGAAAGTCACTGCTCTGATAGCACCTGTAGTAGAAATGCTTGTCCTGAGGGGGCTGAAGTCACAAGAGAGAGAGAGATCTCTTTGTCCAAAGATAGTACGCTGGGCATAGAAATACAACATACCATCACCGAA…
RK-As42	B A	QLOD02000001.1	398 bp	4921709	4922087	+	-	-	-	GGAGATCAGGGAGCCTAACCGCGGTGCTCGGCTCTGGCTCGGCACCTTCGACACCTCCCACGGGGCTGCTGTGGCTTATGATGCTGCTGCTCGCAAACTCTATGGTTCCTCGGCCAAGCTCAACTTGCCGGAGCTTTGCCGGACTACTACTACTCATCATCATCATCAGCAGCTTTCAAACTCTGCTACCCATGTCAAGAAAGAAATCCGGGATCAGCAGAGCTCTGGCAGTGCAGCAGGTTCGTCGGATAGCCCTCTATCTGGGGTCACTGATGAATCTGTGCTTTCTGATAATAACGCTAACAAATCTTGTGTTGCAGCTGGGGAAATTTTTGGGTCTCAGAATAGCATCAAGGAGGAGGTTGTGGGCGAGAATGAAATGGGAATTGGTGGGTTTT
RK-As43	B A	QLOD02000001.1	356 bp	5339966	5340301	+	-	-	-	CCAAAGAAAACGAAGGAGCTATCAGTAGCCATAGCAGAATCCTCATCCATAGGTGGAGAACCAGCGCAGCAACAACAAGAACAACAGCAGCAGACTCCTAGGAAAAGAGGGAGGCCTCGCAAAGTGATTGACAAGATCGAGAGCGGAGAGATTAAAGAAGAGCAATTACAAGTCGTGGAGAGTGAATCAAAAAAGCCTAAGATGAGCAAAGAAGAAGAAGAAGAAGAAGAAGAGCAGCCTCGGATGAAGGAAGTTCCTGCACAATCGTATGTTGTGGGAGACACAAAGGAGGAGCCACCACAGAGGAGCAGAAGAGCTCGGCGTAAAAGTAAACCCCATAAGAGCAGCCAAAACTG
RK-As45	A B	QLOD02000001.1	388 bp	5580000	5580368	+	-	-	-	GGCCTGCTCTTCCACACTAACACTCACAACTCCCCTTCTTTTATTGCTATTACTTCTCTCAAATTCTGCTCTATTTCTTTCCTCAGCGTCTCCTCAATCTCATCACCACCACCACCACCGCCGTCGCCGCCACCACCGCCAATATCACCATATCAGCCCACCAAGGGGTCTACCACCTAACTCAAGGTTTAGGCCAAGGCCTAGGCCGCCGCCACCACCACATTTTGCGCCACGAAAATCTCTGCCGCCACCACCGCCTGCATGGTTTTACTTCTACTCTCCTCCACCACCTGCACGGTTTTACTACTGCTCTCCGCCACCTCCTAGTCCTCTATACTCTACAAGCCGCCGTGCGCCACCACCTCCTTATTTCCGGTCTTCATCGTTG
RK-As47	B A	QLOD02000001.1	1881 bp	5794679	5796540	+	-	-	-	GCAGCATCAAACGAAGACAGTTTCGCAATAGTTATGCGTCCCTCCCACGTATACAAAGGATTCTACATGGTAACTTCTTAATTGGTTACCCAATTGTGATCGCATTTTTAGATCTTCCGGCTCTTCTCATTTTTCTCCACCCTCTTTTCTTTCTTTGCCATGAGAAAAACATCTATAGCAGTTGGATTTTAAGTAATAGTGCTGAGGTTTGGTTTTCCTGATTGTCTGATCTATGTGTTACAATATTGTGCGATGCAGTCAATTCCTTCTCAATTTGCAACTTTCCATCTCCCTCATAAGAGCGAAGATGTGATTCTCCGCGTTAAAGATAACACATGGCATGCCAGATTTTATTACAGAGTTTGTGGTGGTGGACTGACAGGGGGCTGGAAGAATTTT…
RK-As51	A B	QLOD02000001.1	402 bp	5854652	5855034	+	-	-	-	CCGTCGTCTTCCTCTTCTTGTACCTTAACCTGCGACCCATTACTCGGGCGCCCGATTTCGATGCCACCCGGAATCAAAACCGAGATGGGCTCGCCGCAGTGTACTGATGCGACCCTTCACGAGAACCTACCCGGGAGCGAGAGTTTCTCTTCGTTGCTGAACCCGCCGGGTACTGGCTTCTTCGCCTTCGGCGGGTACGGCCTAGGTCTCGGGTCCGGGTCCGGGTTTCGAGAAATGGGGTTTGGGCTCGGCACTGGCGTTTGGGCGATGGAGGAGGTCGGCGGCGGCGGCGGCGGTGCTGCACCTGGTTGCAACACGTGGCAGGCGGGCAGTGTTGAAGGCGGGTTGCCCGATGGGGATTGCTTTGGTTGGCCGGATCTTGCTATTTCCACACCAGGC…
RK-As52	A B	QLOD02000001.1	401 bp	6221989	6222370	+	-	-	-	GGTCGGAACACTGGATTGATGGGTAATAGGATTCCTGAGAATAATAATCACACTGCCATACAACCTCCTAATCTACCGTTGAATGTAAATGGGCTTAGATCAACGCAGCAACATCTATCCGTGCCCCAGTCCCAGCCGCAGCAGCAGCAGCAGCAACAGCAAATTTTTCCCAAGCAACCAACCCTGGCTTATGCCAATCCCATGCCTATGGCGGGTGGTACTCAGCTGGGTAGCCCTGGAATTAGGAGTGGGATTGTTGGAATTACAGATTCACCGATGAATAATAACTTTGCTCAGAGCGCTACACTACAGGGTGGAGGAGGGATGGGGATGATTGGTATCGGAGCCGGGGCTGTTACTGTAGCAGCGAATTCTCCAGCAGTTTCTTCAGATGGGCTT…
RK-As53	B A	QLOD02000001.1	399 bp	6400139	6400518	+	-	-	-	GGTCGACTAGCAACCTTCCAACGACAAAACCCACCTCGTTACTCTATATACATCGATACCCAGAACAGTCCCGGCGCCAGATTTATCCACGCATCCCTCGATTTATCCATATCCGACATTCTTTCGCCGGTCGATGTCCCTCCGGTCGTTCAATCCTTCTTCGACCACGACAGGGCAATCAACCACGATGGTCACACCAAGTCATTGCTCTCTGTTCAGGTGACGGAGTTGGTTGACGGGGTCTTCATTGGATGTTCAGTCAACCACATGGTCGCCGACGGAACATCTTACTGGAGTTTTCTCAATGCTTGGTCGGAGATTTTCCGATCAGGAGGAGGAGGAGGAGGAGGAAAGACTAATGATGTTGGTGTTCCCCGTATTTCTTGTTCCCCGATTCAC
RK-As54	B A	QLOD02000001.1	2313 bp	6411252	6413544	+	-	-	-	TCAGGTTCAGCATCAGATTCATGCTCCGGGACCGGACGGTGCGGCGGCGGCGGCGGCGGCGGCCAATGCTGCCGGTGGGAACCAGTTCGTGACGACGTCGCTGTACGTTGGGGACTTGGAATTGAACGTGACTGACTCTCAGCTCTACGATCTGTTCAATCAGGTCGGCCAGGTTGTGTCGGTTAGGGTTTGTAGGGACTTGAGCACCCGGCGATCTCTCGGTTATGGCTACGTCAACTACAGCAACCCTCAAGATGGTCAGTACTGCCTAATTTACGTTTCGGATTGCGCACATTTGATTGAGATTTTTCATTACTATATTTTGAGGGTGACTGAGCTTAAACATTTTTGGTTAATCTTCGTTCATGATTGGGATTGTAGATTAATGTAGTACAAGTG…
RK-As55	A B	QLOD02000001.1	501 bp	6752816	6753297	+	-	-	-	CGCCGGAAAGAGGTACTATGGCGAGAACCTGGCGGGGGTGGAGGAGGCGAGGCTGTTCTGGGAGATCGTGGCGGAGACGTTTCGAATTGGGGGCGCGTCCAATATCCTGGATTTCTTGCCGGTCCTGAGGTGGTTGGGAGTGGGAGGGTTGGAGAAGAAACAGACGGCGCTGAAGGCGAAGAGAGATCAGTTCATGCAGGAATTGATAGAAGAACATAGAAGAAGAAGAAGAAGGAGTGAAGATAGTAATCCCGATGAGGCGGTGGAAGCGAATAATGAGGCGAAGACGATGGTTGAGGCGCTGTTGTCACTGCAAGATTCAGATCCAAATTATTACACCGATGAAATGATCAGAGGCATGATGATTGTAAGAGATCTCCGCCGTTCATCCATTTTCAT…
RK-As56	A B	QLOD02000001.1	401 bp	6776512	6776893	+	-	-	-	GAGAAAGCAGGGGTTCCTTTCGGCGCTGGAGGAGGTGGTGAGGGGGCTGTCGCCGGGGAGGTCGAGGGGGAGGGTTAGGGAAAAGGAGAAGAGCAGGTCGAGGAGTGTTTCTCCCGGTTCCGGTCTTCTGCGGCGGAGGAGAGGCGGAGGCCGCCACGTGGCCCGGCCGGAGGTGGTTTTTACGAGATCCGGGAGCTTGAGGGCGGCGGAATCGCTGTCGCCTCTGATGGAAGGGCCTGATCCGGAGGAGTCGGACGGCGGGGATTCGAGGATGGAGAAATGGGGGCATTGGATGAAGGGCCAGCTCTGTAGGGCTCCGTATGTTTCTTCTGCTTCGTCGTCGTCGTCCTCCTCCTCCTCCTCTGCCTATCAACGGTCAGATCTGAGGTTACTGCTTGG…
RK-As57	A B	QLOD02000001.1	499 bp	6932195	6932674	+	-	-	-	GCTCTCAAAATTGCCAAGGATAGTATCGTCAGAAGAAAAGATGAGAGATATTTGACCAATGGCAATTCCGTCACATCGGTAAAAATACGCCAGTCGTCGTCGTCGTCGCCGACATCTCGTAAACTCGTTCGACGACCAATCTACGCGTCGACAGGCGCGGCAGGCTCGGGCCACAGCCAGACCCACAATCCAGCCCCAGCAGAGAGAGATCTGCATATGGCTGCTTCTGATTCCGACCACAACGATGCTCGCATCGCTAGAATCGCATCCGCGATCCGTGTCATTCCCAACTTCCCCAAACCCGGTACTACTTCCCAATCTTATCTCTGCTACTTACAAATATATGTTTATGTGTATTTATTAGGTGATGGGGATTTTTTTTTTTTTTTTGGGAAATTT…
RK-As58	A B	QLOD02000001.1	406 bp	6949478	6949864	+	-	-	-	GGCCATCGAAGGAGCTAATAGGAACATCGTTGGAGTTGATGATGGGAGTTCGTTCCATTCTAATTATGATACTAATCTTCAATATTTTTCTCCAGAAAGTAGCAACAGCAGTGGCGGCGGCGGCGGCGGAAACGGCGTCTTTTTCCCAGTTCCAACCCATGAAAATCACCACTACTACCATAGTCATGATTCTAACCATTTTCAAGAAACAAATAACATTGTCTCCATTGATTTTTGTGCAATGGACAAGCTAGGGATTAGTAACTTGCCATTCCCTATTTTTCCTGACATTAGTGTAATGGAGGATATTCTCTGCATGAAAGAAGAGATTACAAGTGACAAACTGAGAAATGCTGATGATCAAGCGGCAGTATTTACTGCTGATCCTGTCCAAGAACT…
RK-As59	A B	QLOD02000001.1	1001 bp	7091035	7092016	+	-	-	-	TGGCTAATTTTGAAGGAGCTGCTGCTGCTGCTTCTGTTGGTGGTTGCAGCTGCTGCTGCTGCTGCCTCCACAACATTGCCAAGATGGAGGAGATACATCCACACCCAGTGATGGAGCAGCTCCCTGGCGTTCAATATTGCATCGACAGTCCTCCTCCTTGGCGTCTCTCTCTCTCTCTCTCTCATATTATTTTCTCGTATTCTACACTTTCATTTGTATTTTATATTGTTGCGTTGAGTGAATTAAAATCCCAATATGTGTNNNNNNNNNNNNNNNNNNNNNNNNNNNNNNNNNNNNNNNNNNNNNNNNNNNNNNNNNNNNNNNNNNNNNNNNNNNNNNNNNNNNNNNNNNNNNNNNNNNNTATTATTTTCTCGTATTCTACACTTTCATTTGTATTTT…
RK-As60	B A	QLOD02000001.1	1975 bp	7259932	7261887	+	-	-	-	TGGAATCATAGTGGGGAGGTAAAAGTCAACAAGAGGAAGAGGGAAGCGGGTAGGCTGTTACCTTTTGCCTGATTTGGGTTATTTGGGATGAGAGGAATTAGAGGTTTTTCCAAGACTCGGAAATGTCACTGTAGAGATAAAAAGGTGCCTTTTTGTCACTTTTGTGTAGTTGGGATTCAGGGGGGAATAGATGCAGTTACACAATTTTTTGCATTTTGTTGAGAACTTGGGGATTACTGGAGCTGGGCAGGGCCTTTCTGATCCTACACAAATGTTGGGAGTGTTTGCATCCCTCTTGCTGAAGTCTACTATCCACCTATTTTTCTTATTTTCTAGGAAAGTTAGTTTTTTTTTTCTTTGACTTGCTTGTATTGATTTGCTGCATATCCTGAAGCATAT…
RK-As61	B A	QLOD02000001.1	1090 bp	7313378	7314448	+	-	-	-	ACTTCTCTGCTCCCAAAGCAATGCTCCTTCACCAGCAGCAGCAGCAGCAGAAGAGAGGCTCTTTATTGAGATCCAATACCACTCTCCTCTGTGATGGTCAGCAGATGCTGAGCTTCTCTTCAGTACCCACCTCCTCGCAGACTGTTACTTTCCCTTACTATAACCACTCTTCTACTGCTTATGGTAGGAATGTTACAGGTAGGTACTTATTGGGGGTTGGGATTGAAAATGATATATGTATATGGTGAGGTTTCTCACATTTTTGGCTTTGTGGGTATATTATTATTATCGCATGGAGCTCAAGGTTCTACGAGGTTGTCCTTGCTTTTTTGGTGAATTATGTGTTGCTCTTAAGGTTGTAGAAGGGAAGGTTGTTGTTAACTTGTTATTGGTCATTTT…
RK-As62	A B	QLOD02000001.1	172 bp	7473496	7473648	+	-	-	-	GACGACGGCTAGTGAAGAGGGCAAAGACGCCGGAGAGAGAGAGAGAGAGAGAGGGCAATGTTGCGGCAGAGAGGCCTTTGACGATTTGATTGTCGGTTACTCGATTGTCTTCCTCGCTAGTTGTCGGCGCTCAGTATTCGGCAGAGAGAACAAGTATCGGGTGAAGGCTTGA
RK-As65	B A	QLOD02000001.1	428 bp	7629160	7629566	+	-	-	-	TGCTACCGCTACTGCTATGTTCTACTACTACCACCACGGCCACCGACGACTGTGCCGTTGGCAGGTGCAATGACCAAGTTACCCTTGTTCCGGAAGATGTACTTTCTGACCATTCCTCTGTACATTGAAGGTCGTTTTGGGGCATTCACAGATGAGGGCGTGCAATGTGGGTCTCTCTCTCTCTCTCGCTCCCTGTGAAGACCCCCCATCCCTCTCCTCTCATTGCGTGGAAAAGGGCAGACAGGATGGAGCCAGGCATTACATATACGTAATTATATATATATGTATTTATATTTCATTTTCACTCACAGAAACTCTCAATATCCCTTTTGTTTCTTTTATATATTTATGATTTTCCGAGGCTACCGAAGAGGTGAAAATGCAAACGATTTTGAGGAT…
RK-As66	B A	QLOD02000001.1	403 bp	7700910	7701293	+	-	-	-	AGGAGGAGGTTGAAGGAGGAAGAGGAGGAGGAGGAGGAGAAGAAGGAGAAGAAGAAGAGAGAGAGAAGGGGACGGAAGAGGGGAAAGTTTTCTCGTGTAATTTTTGCAAGAGACAATTCTCAACTTCGCAAGCACTTGGTGGGCACCAAAATGCACACAAACAAGAGCGTGCTGTGGCAAAAAGAAGGCACGAATTGATGGATCATGTAGTGGGGGGACCTTCTGAGCACCCACTTCCATATCCCTATTACTCTTATTCTGATTTTCCTCATCCTCATCCTTTGTTTGGTTCGAATTTCAATAGGTCTTCACCTGGGGTTCGAATGGAGTCTATTATACACAAACCCTTTGCCTTTTCACCGTCTTGTTCTTCTTCTTCTTCTGGGTATCGTTTTGGGC…
RK-As67	B A	QLOD02000001.1	399 bp	7700896	7701275	+	-	-	-	GAAGAGGAGGAGGAGGAGGAGAAGAAGGAGAAGAAGAAGAGAGAGAGAAGGGGACGGAAGAGGGGAAAGTTTTCTCGTGTAATTTTTGCAAGAGACAATTCTCAACTTCGCAAGCACTTGGTGGGCACCAAAATGCACACAAACAAGAGCGTGCTGTGGCAAAAAGAAGGCACGAATTGATGGATCATGTAGTGGGGGGACCTTCTGAGCACCCACTTCCATATCCCTATTACTCTTATTCTGATTTTCCTCATCCTCATCCTTTGTTTGGTTCGAATTTCAATAGGTCTTCACCTGGGGTTCGAATGGAGTCTATTATACACAAACCCTTTGCCTTTTCACCGTCTTGTTCTTCTTCTTCTTCTGGGTATCGTTTTGGGCATTACGATGGGTGGTCTT
RK-As68	A B	QLOD02000001.1	396 bp	7711854	7712230	+	-	-	-	CACAATCGGAGCGAATATCAATTTGGGATCTTTCTACTTGGTGGGTATGCCGGTGGCGATTTCCTTGGGATTTGCGTTGAAAATGGGTTTCGCGGGGCTCTGGCTGGGGTTGCTTGCGGCTCAGGCCACTTGTGCCATTCTCATGCTCTTTGTTCTGTTCAGAACGGATTGGGCTGATCAAGTAAACAGAGCAAGAAAGCTCACACAATCTTCTCCTCCTCCTCCTCCTTCTTCTACAATTAATAATACTCCATTGCCGGTATCGTCGCCGCCGGAAACTGCCGTTGTTAAGGAAACAAAAACAAGTGTTGATCTTGAAGAGATTTTGTGTGGTAAAGATGGGTCGAAGGCAGCTCCTCCTCTTGAAACAGACCCTCTCTTATCCGCCCACATTGT
RK-As69	A B	QLOD02000001.1	399 bp	8013059	8013438	+	-	-	-	CACGGGGTCTTCAAAATGATCATAATACCGTGGGGATTAGATTTGAAATCCAACCACGTGACCAAGAGAATATTGATGGCGAGGATGATGATGATGAGGGGATGTCTGGGGATGACCGGGACGATGTGGATGAAGATGAAGATGAGGATGAGGATGAGGATGATGAGGAACATAATGATCTGGAAGAAGACGATGTCCATCACCTGCCGCATCCTGACACTGATCAAGATGACCAAGATATAGATGAAGATGAGTTTGATGAGGAGGTGATGGATGAAGATGATGAAGATGATGATGATGATGAAGAGGATGGGGTTATACTTAGGCTGGAGGAGGGAATCAATGGTATAAATGTTTTTGATCACATAGAGGTTTTTGGTAGAGATCACAGCTTCGGCA
RK-As71	A B	QLOD02000001.1	2438 bp	8284044	8286462	+	-	-	-	AATCAGGGCGGATTACTCGGGATGAAAGATCCGACGGCTGTGAATCACTGTCCAGTCTGCGCCCAGTGTTTGTATTAAAAGAATCCGACGGTCGGGGGGAGCGCCAATCGACTGTAATTTGAAGCGACACATCAAATCAATGAGCACGGCAACACCACTCTGTGTTACTCTGGAGCATAAAGGTACTCTCTGAAGTTGTCTTTGTGGATTCTAGAGAGAGAGAGAGAGTGGACTTGAGTTTCTCCTTCTAGCTGAGGCAAGCTCTTCTCCTTCTTCTGTTGCTGCTGCTGCTGCATCATGTGAGTTTTTTTAACCTGATTGTTGCAATTTAGGTCTCATTTTGATTCAAATGAAATGTGGTATTCTCACTTGCTTTGTTTTTTCGTGAACATTTTGAGA…
RK-As73	B A	QLOD02000001.1	397 bp	8391574	8391951	+	-	-	-	GAGAAGAGAGCTGCCCTGAAGAACCTCGAGGACGTCCTCCTCGAACCGCCCAGAGCGGCTTCCGGGAGATCCAAGACCTACCAGAAACGGACCAAGTACTTGCCGGACTTACTGGGTGACTCCCTCGAAAGCTACCCACGCCGGGTTTTCATCGATGTCGGCTTGCCAGATAAGTTCGGCGGTGGCGGCGGCGGCGGCGGTGGGGGGTGGTTCAAGACGCATTACCCGACGAGGGGCAAGAAGTTTGAGATGTACAAGATAGAGACGGTGACGGAGGAGTCTTCCGGGAAGGAGGTTCCGATGATGATCGGAATGTCGGAGTGGTTGAGGAAGAACGTGAGGGAGGAGGAGTTTGTGGTGATGAAGGCGGAGGCTGAGATGGTGGAGGAGATGGAGA
RK-As74	A B	QLOD02000001.1	223 bp	8520859	8521062	-	+	-	-	AAGGTCTGCAATTGGTGCTTGACTCAAAGAGACGACACAGCAGAGAAAATCCAGAACGCTTCCAATTCATCTTCTTCTTCATCGGAAAGAAGCGAAGACGATGGTGATGGCGATCACGTGATCAAGAAATTAAAGAATAATAACAATAAGAACAAGAAGAAGAAGAAGAAGAAGAGGAATGGTAGCAGTGACAATCTTGGAGGGCTCAAGGGTCACAAAGGTC
RK-As74	A B	QLOD02000001.1	400 bp	8520859	8521239	-	+	-	-	AAGGTCTGCAATTGGTGCTTGACTCAAAGAGACGACACAGCAGAGAAAATCCAGAACGCTTCCAATTCATCTTCTTCTTCATCGGAAAGAAGCGAAGACGATGGTGATGGCGATCACGTGATCAAGAAATTAAAGAATAATAACAATAAGAACAAGAAGAAGAAGAAGAAGAAGAGGAATGGTAGCAGTGACAATCTTGGAGGGCTCAAGGGTCACAAAGGTCCTTTACACTTGCAAGTCGTCATGAGTGGACNNNNNNNNNNNNNNNNNNNNNNNNNNNNNNNNNNNNNNNNNNNNNNNNNNNNNNNNNNNNNNNNNNNNNNNNNNNNNNNNNNNNNNNNNNNNNNNNNNNNGAATGGTAGCAGTGACAATCTTGGAGGGCTCAAGGGTCACAAAGGTC
RK-As75	B A	QLOD02000001.1	399 bp	8652317	8652696	+	-	-	-	TCGCCATTACATCGTTGTTGAATTCAGATTTATTGAGAGAGGTAGAAGCCTTGGTGGGGATGGTTGAAGAGATATGCAGAGCTCCAGATTCGCTCCATTTCCAACAGAACAATTTGGTGTACGAGGTCGTGAGTTTGGTCGCCGGAGATTACCGTTCGACTCAGAACCAAATCCAGATGAGACTCGGTGAGTGCGGCGACAGAGTTACCGGGCTGAGCTCTGGTGAGTCGGCCGAGTTGACTCGTTGTTTGGAGAGGCTAGAAGAGTGCAGGGAGAGATTGTTGGCGTTGTTTGTGAATCGGGCAAGAAACGACGCGTTTTGGGATTTGGTGAGTGAGACGAAGATGAAGGTTGGGAAGGCGGAGCAAGAGAGAGAGAGATCGAAGAGGTGGTTGGTGA
RK-As76	B A	QLOD02000001.1	382 bp	9047184	9047546	+	-	-	-	GGAAGGCAGAGAATCCAAAGGGCCGCCTCCTCCTCCTCCTCCTTCCGCAGATCTATTTGTCTGTTTTCCATCCAGAGTCTCCCACCTAAGCCTAATCCCCAAGCCCATCTGCAGCCCAGCAAGATCATCAGAACCCAACAACCGCCACCTCCTCCACCGGTATAACCACCTCAAAAGATCAAGCAACAGAGGGGTTGGAGCAGGCCATGCCAGCCCTCTCCTATGGGCTAAAACAAAGTCTATGAGCAAGGAGATAGATGAACCAACTTCCCCGAGAGTGAACTGTGCCGGAAAGATCAAAGTCAGGACTACTAAAGAGAGTAGTAGTAGTGCATGCAAAAAGTGGGAATCATCGGCCGCAATGGAAGCGATGGAGAAACTT
RK-As77	B A	QLOD02000001.1	402 bp	9047080	9047462	+	-	-	-	CCTAAGCCTAATCCCCAAGCCCATCTGCAGCCCAGCAAGATCATCAGAACCCAACAACCGCCACCTCCTCCACCGGTATAACCACCTCAAAAGATCAAGCAACAGAGGGGTTGGAGCAGGCCATGCCAGCCCTCTCCTATGGGCTAAAACAAAGTCTATGAGCAAGGAGATAGATGAACCAACTTCCCCGAGAGTGAACTGTGCCGGAAAGATCAAAGTCAGGACTACTAAAGAGAGTAGTAGTAGTGCATGCAAAAAGTGGGAATCATCGGCCGCAATGGAAGCGATGGAGAAACTTCATCACAACAGAAAATTACACAAGAAGAAGAAGAAGAAGAATGCAATGCAGGAGTTCTTTCCATGTTTAACGAGAATAAGAGTATTTCATTTCCGATGCTT…
RK-As78	B A	QLOD02000001.1	395 bp	9046089	9046464	+	-	-	-	AAATGCCCTATTGCTCATGCGTTGTAGGTCTGCTCCGGCTAAAAGCAGGTTAGAAGTGAGATCAGATCAAGAAGAAAAAGATGGGGGAGCTAACGACCAAGACAAACATGACCAAAAAGAGAGAGATGCGGAGGAGGAGGAGGAGGAGGCGGCGGAAGAAGAAGAAGGAGAAGAGGACGAAGAAGAAAAGAAAGGGAAGTTGGGAANNNNNNNNNNNNNNNNNNNNNNNNNNNNNNNNNNNNNNNNNNNNNNNNNNNNNNNNNNNNNNNNNNNNNNNNNNNNNNNNNNNNNNNNNNNNNNNNNNNNGGAGGAGGAGGAGGAGGAGGCGGCGGAAGAAGAAGAAGGAGAAGAGGACGAAGAAGAAAAGAAAGGGAAGTTGGGAATGGATGAGGAAG
RK-As79	B A	QLOD02000001.1	395 bp	9046089	9046464	+	-	-	-	AAATGCCCTATTGCTCATGCGTTGTAGGTCTGCTCCGGCTAAAAGCAGGTTAGAAGTGAGATCAGATCAAGAAGAAAAAGATGGGGGAGCTAACGACCAAGACAAACATGACCAAAAAGAGAGAGATGCGGAGGAGGAGGAGGAGGAGGCGGCGGAAGAAGAAGAAGGAGAAGAGGACGAAGAAGAAAAGAAAGGGAAGTTGGGAANNNNNNNNNNNNNNNNNNNNNNNNNNNNNNNNNNNNNNNNNNNNNNNNNNNNNNNNNNNNNNNNNNNNNNNNNNNNNNNNNNNNNNNNNNNNNNNNNNNNGGAGGAGGAGGAGGAGGAGGCGGCGGAAGAAGAAGAAGGAGAAGAGGACGAAGAAGAAAAGAAAGGGAAGTTGGGAATGGATGAGGAAG
RK-As80	B A	QLOD02000001.1	1263 bp	9634740	9635983	+	-	-	-	CATCGGAAACATCAAAGCAAAAGAAGCTCGGAGGGGGAGAGAGAGAGAGAGATAGGCGATTCAGTCAACCACAAGAAGGACATGAAACTCATCTTCTCTCTCCTCTTTCTCTATCTAAAATTCTTCTCCTTCTTCCACGCCGCCGCCGCCAGAGGCGGCGAACGGTGCTCCAATACCTCAGGTCTTCTCCTCCTCCTCTTTCCCATCGATACCTGTTATGTTTCTTGCTTCTCTCTTGTTTGGTAACCCTGAAAATGCTTGATAAAGATTAAAGAAAGAAATATAGCATTTGTTTACAACCGAGGAAAATTTTTATACGTGTTTATCTGCACAGGTCTTTGTCTACCCTTTAGGTTTTTGAGGTCTGCCGAGCGAAACTGTTGAATTAGTTTTATTAAG…
RK-As81	A B	QLOD02000001.1	397 bp	9691969	9692346	+	-	-	-	AGTGGCTTCATGTTCCATCCCATACATCAAAATCTCAACTTCTTCTTGTTCTTCTTCTTCTTCATCGTCAGCAGCAGCAGCAGTGGCAGCATGTTCTTCTTCGTCTTCTTCCCCATCATCTTCCACCTTCAGATTCCCTTCAACTAGGCCCACCCTTTTTACCATAAGGTGTTCTCAAACCGAAGGCCCCATCAGAAGACCCGTGGCTCCCACTCCTCCCACTACTTTGAAACCCGTCCCGCCGTCGCCGCCCACAGCGGCTTCCTCGCCAGCTGCGCCGCCCAAGCCTGCGCCGGTGGTGGAGGATAAGAGTGTGATTACGATGGAATTTCAGAGGCAAAAGGCTAAGGAGCTTCAGGAGTACTTTAAGCAGAAGAAACTCGAGGAGGCTGATCAA
RK-As82	A B	QLOD02000001.1	397 bp	9691969	9692346	+	-	-	-	AGTGGCTTCATGTTCCATCCCATACATCAAAATCTCAACTTCTTCTTGTTCTTCTTCTTCTTCATCGTCAGCAGCAGCAGCAGTGGCAGCATGTTCTTCTTCGTCTTCTTCCCCATCATCTTCCACCTTCAGATTCCCTTCAACTAGGCCCACCCTTTTTACCATAAGGTGTTCTCAAACCGAAGGCCCCATCAGAAGACCCGTGGCTCCCACTCCTCCCACTACTTTGAAACCCGTCCCGCCGTCGCCGCCCACAGCGGCTTCCTCGCCAGCTGCGCCGCCCAAGCCTGCGCCGGTGGTGGAGGATAAGAGTGTGATTACGATGGAATTTCAGAGGCAAAAGGCTAAGGAGCTTCAGGAGTACTTTAAGCAGAAGAAACTCGAGGAGGCTGATCAA
RK-As83	A B	QLOD02000001.1	380 bp	9697931	9698291	-	+	-	-	GCCTGAGGTGAAGAAAAGCATTTCTGGACAAGGTGGTGGTGGTGGTGGTCAAGAAGGGANNNNNNNNNNNNNNNNNNNNNNNNNNNNNNNNNNNNNNNNNNNNNNNNNNNNNNNNNNNNNNNNNNNNNNNNNNNNNNNNNNNNNNNNNNNNNNNNNNNNGGGCAGCCGGATTCCACGGCCTGAGGTGAAGAAAAGCATTTCTGGACAAGGTGGTGGTGGTGGTGGTCAAGAAGGGAAGTTGAGTAGCAGCCGTAGTGGTGGCAGCAGCGGCAGCGGCAGAGGCAGTAGTAGCAGTGGTGGTGGTTCTGGCAGTATTTCTAAGAGGGTTGCATCGCTAAATCTGACCGTGGAGGAGGAGCGAGTGGATGGTTGGCCAAAAT
RK-As83	A B	QLOD02000001.1	203 bp	9698108	9698291	-	+	-	-	GCCTGAGGTGAAGAAAAGCATTTCTGGACAAGGTGGTGGTGGTGGTGGTCAAGAAGGGAAGTTGAGTAGCAGCCGTAGTGGTGGCAGCAGCGGCAGCGGCAGAGGCAGTAGTAGCAGTGGTGGTGGTTCTGGCAGTATTTCTAAGAGGGTTGCATCGCTAAATCTGACCGTGGAGGAGGAGCGAGTGGATGGTTGGCCAAAAT
RK-As84	A B	QLOD02000001.1	724 bp	9697931	9698635	-	+	-	-	GCCTGAGGTGAAGAAAAGCATTTCTGGACAAGGTGGTGGTGGTGGTGGTCAAGAAGGGANNNNNNNNNNNNNNNNNNNNNNNNNNNNNNNNNNNNNNNNNNNNNNNNNNNNNNNNNNNNNNNNNNNNNNNNNNNNNNNNNNNNNNNNNNNNNNNNNNNNGGGCAGCCGGATTCCACGGCCTGAGGTGAAGAAAAGCATTTCTGGACAAGGTGGTGGTGGTGGTGGTCAAGAAGGGAAGTTGAGTAGCAGCCGTAGTGGTGGCAGCAGCGGCAGCGGCAGAGGCAGTAGTAGCAGTGGTGGTGGTTCTGGCAGTATTTCTAAGAGGGTTGCATCGCTAAATCTGACCGTGGAGGAGGAGCGAGTGGATGGTTGGCCAAAATGGCTCACTGATAATATCCC…
RK-As84	A B	QLOD02000001.1	547 bp	9698108	9698635	-	+	-	-	GCCTGAGGTGAAGAAAAGCATTTCTGGACAAGGTGGTGGTGGTGGTGGTCAAGAAGGGAAGTTGAGTAGCAGCCGTAGTGGTGGCAGCAGCGGCAGCGGCAGAGGCAGTAGTAGCAGTGGTGGTGGTTCTGGCAGTATTTCTAAGAGGGTTGCATCGCTAAATCTGACCGTGGAGGAGGAGCGAGTGGATGGTTGGCCAAAATGGCTCACTGATAATATCCCTAGAGATAGTCTAGTTGGTCTAGTCCCTAGAAGTGCAGATTCTTATCACAAGCTTGATAAGGTGATTAGCCTTCTAATTCTTCACTAATCTTATTAATTGCTTTGATCCTGCTAGAAGAATTTAGAATCTCCAAATATTTATCATAATTTTCGGTGATAAATTCTCATGTCTGAATT…
RK-As85	B A	QLOD02000001.1	592 bp	9835777	9836349	+	-	-	-	TGTTTGCAGACCTTGCTACGAATACGAAAGAAGAGAGGGCAATCAGGCCTGCCCTCAATGCAAAACCAGATACAAGCGCATCAAAGGTTAATATGTTCTCACCATTTAATAGCTTACTTTTGTAATTTCTGAAAACTGTGAAAATGGTTCCAGTGTACCTAACATTTGACCCATATAACAGGGAGTCCCCGAGTTGAAGGCGATGAAGAAGAAGAAGAATTTGATGACTTGGATAATGAATTCGAATTCGGGAGTAATGACCAGAGAGAACCTCAACACATCGCAGAGACAGTGCTCTCTGCTCGCCTTAATACTGGCCGTGGTCCCCAACCCAATGCTTCTGGGTTCAGTACTCCCTCAGAGATGGAGTCGTCTTCTCTAACTCCAGAAATCCCTCTG…
RK-As86	B A	QLOD02000001.1	567 bp	9869724	9870271	+	-	-	-	ATCACCACCACCACCAATTCCGTCGTGAGGAAGAGAAGCCCACCGATGCCGTTGCCTATTCTGAGACAACATACACTGGTGAAGAGACTGTCAACTATGATTACGAAAAGGAAGCGAGAAAATATAGGCATCACGAGCACTTGGCTGAGCTCGGTGCTGTTACTCTTGGTGCTTATTCCTTGGTAGGGTGCATGCTTAATTAGAAATTTATGAGATTCTTTATTAGTCATTTCTGGACTTTATTTTTTCTTTTTATATAAATTTAATTTCTTGGTGGAACTAATAATATCGGCAACTGCTATGGGTTTCATCTCAATATATATATATTAATTTAATTTACAAATTGTCCATGTAATGAAAATTTCATACATATATATATATATATTTCAGCATGAGAAG…
RK-As87	B A	QLOD02000001.1	404 bp	9976737	9977121	+	-	-	-	AGTGGGCTGAATTGTTCCAGACACTAATGAACGAAGTGATCGCGAAGCAAGAGGAGATGCAGAAGAAATTCATCGAAACGTTGGAGAAACGGGAGCGCGACCGCGTGGCTAGAGAGGAGGCTTGGAGAGTACAAGAGATGGCGAGAATGAATAGAGAGCACGATCTTTTGGTCCAAGAAAGGTCCATAGCAGCTGCCAAAGACGCAGCTGTGATCGCATTCTTGGAGAAGGTATCCGAGCAACAAATCCCAAATGTACCCCAAATGCAAATCCAGGTTCAATCTCAGGATCATAACAATTCAGTGCCACCACCACCGCAACCATTAGTACTTCAGCCAACACCACCACCACCACAGCCACAGCCACCACCACCGTCACAGCAGCCGGTAAACCCACCTC…
RK-As90	A B	QLOD02000001.1	407 bp	10337392	10337779	+	-	-	-	GGGCTAGCAGTTGTTGCTTCATCTTGTAGGGATCTGCGGGATCTGAGGGTATTTCAATCTTATCCCCGCGTTCAGGTGAATCATGCTGTAACTGAAGAGGGTCTGGTGTGTATTTCCATGGGCTGTCCCCTGCTACGTTCTTTGCAATTCTTCTGTCAGCAGATGACAAATGCTGCCTTAATAACCGTGGCTAAGAACTGCCCCAGTTTGACTTGCTTCAGATTAGGTATTGTCGATCCAAAGAAACCCGATGATACCACTTTGCGACCCCTGGATGAAGGTTTTGGGGCAATTGTACAGTCATGTAATGGACTTAGGCGACTCTCTCTCTCTGGACTTCTAACTGACCAGGTTTTCCTTTACATTGGAATGTATGCTGAGCAATTGGAGACACTTTTC…
RK-As91	B A	QLOD02000001.1	175 bp	10347232	10347387	+	-	-	-	GGAGGCTACTACCCATCAGCACCGCCGCCTCCGCAGCCTTTTGGAGGGTACCCTCCTCCTCTGCCGCCCCGACCTCCCGCTCCCCTCAGCTATCAAGGCTACTTTAGCGACTACCCTCCACCTCAACATGCCTACCACCACCACCACCACCACAGAGAAGACGATGGCTGTGCTT
RK-As92	A B	QLOD02000001.1	401 bp	10843943	10844324	+	-	-	-	TGGTAAAACACCAGCATCCATTGCTGCCGCCAGTGGACACAAGGGACTTGCAGGTTATCTTTCTGAGGTGGCTGTAACTAGCCATCTTTCATCCCTCACACTGGAAGAAAATGAGCTGTCTAAAAGCGCAGCTGATGTGGAAGCTGAAGTTGCTGTAAATAGTATTTCCCAGGGGAGCCTTACTACAAATGAGGATCACCTCTCTCTTAAAGACACTTTGGCCGCCGTCAGAAATACAGCACTGGCAGCTGCACGAATACAAGCTGCATTTCGTGCACTTTCTTTCAGGAGAAGGCGACAGAGAGAAGCTGAAGCCGCCGCCGCCGCCGCCGCAGCCGCTGCCGCTGATAGTCTTGATGAGTATGGTATCCTTTCAAATGATATTCCAGGGCTTTTTGC…
RK-As93	B A	QLOD02000001.1	402 bp	11183040	11183422	+	-	-	-	GCGTTTCTCAACAACCCATTGCTCTGTGGATTTCCTCTGCAAAACTCGTGCCAGAACAGCTCTGTAACTCTGCCGGGAACTCAGAACTCATCGCCGGGAACCGAAAACAGCGGTCGGCGAAAAGGATTAAAGCCGGGTTTGATCGTATTGATCTCGGTGGCTAATGCACTTGCGGTTGCGTTCGTTGGTTTGGTCATTGTTTATTTGTATTGGAAGAGGAGAGAGCCTCACGGTTGTAGCTGTACCTGTAAGAGAAAATTTGGTGACAATCAGAAGCCAAACTTCTGTTCCTGTCCATGTATGAGTGGGTTTACGATTAACGACTCAGACCTCGACTCCGAAAAAGATGGCGGCGGCGGCGGCGGCGGCGCAGGTGGTGGCGGTCGTGGTGAGGGTGAT…
RK-As94	A B	QLOD02000001.1	398 bp	11896513	11896892	+	-	-	-	TCGCAGAACTTTCCGAGTCTGAAGGAAGCGGCGACTACGAAGCAGAAGAAGAAGAAGATGACCTTGCAGGAGTTCACGATGCAGGCCGGCGTGGGCGGCAGCGGCATCGGGGGGCGGAGAGATTCGGCGCTTGATTACAAGGGCTTGACGCAGGACGAGATGCTCCGGCTTCCGACCGGCCCGAAGGAGCGGTCCGCGGAGGAAATGCAGCACGGACGGCTCGGCGGAGGGTTCTCCAACTACGGCCGGTCCGGCGGTGGGCCGGGTCGAAGCATGCGCGATCGAGACGGCGATGGGGAGGCTTCTTGGGGAGGCGGTCGTAGATCTTATGGTGGATTTGATGACGATCGCAGAGGTCCGCCGCCAACTAGGGCTTCGGATTTCGACCAACCCTCGAG
RK-As95	B A	QLOD02000001.1	971 bp	11901585	11902536	-	+	-	-	GGGCAAGGAAACTATTCCAAAATATAAGGCTGAGATTAGGTACTTGAAACTCTGGAAATATAACTGGGAAACTTATGAAAGTGGTAGATACAATAGAAAGGAGATGTACCGAAATTGCTTGCTTGCTTGCTTGCAAGAGACAGAGTGGATGGGACAAAAAGCTAAAGAGATTGAGAGGATTGGGTATAAGTTATGATATACGAGATTTAATAGATCGAGGAATGGGGTCGGCATAGTGGTAAGCAAGGATCTAAATGATATATAGTTAATGTAAAACGCTATTGAGATAGGATTATTGTAATTAAGTTAGTGTTAAGAGAAAATATAGTGAACGTAATTAGTGCTTAAACCCCCCAAGTAGGCTTAGGAGATGGACACAAGGAGAAGTTTTGGGAAGAC…
RK-As95	B A	QLOD02118072.1	958 bp	4041	4979	-	+	-	-	GGGCAAGGAAACTATTCCAAAATATAAGGCTAAGATTAGGCACTTAGAACTTTGGAAACATAATTGGGAAACTTATGGAAGTAGTAGATATAATGGAAATGAGACGTACTGAAATTGCTTGCTTGCAAAAGACAAAGTGGGTGGGACAAAAGGCTAAAAAAGTTGAGAGGATTGGATATAAGTTATGATATACAAGATTTAATAGATCAAGGAATGGGGTCGACATAGTGGTAAGCAAGGATCTAAATGAAAATATAGTTAATGTAAAACGCTATTGATATAGGATTATTGCAATTAAGTTAGTGTTAGGAGAAGACATAGTGAACGTAATTAGTGCTTAAGCCCCCAGGTGGGTTTAGGAGATTGACATAAGGAGAAGTTTTGGGAAGACTTGGAAGG…
RK-As96	A B	QLOD02000001.1	398 bp	11919815	11920193	+	-	-	-	CTCCCCTCTCTAACCCCAACAGCTGTATCTACTGCAACGTCCTCTTCTGCCCCAACAACGCCCCCAAACTAACAGCCGCCGCCGCCGCCGCCGCCTTTTGCAGAGCCGCCATCACTCCCTCTTCCACTTCCACTTCCACTCTTCGACAACCGCCACTTTCGCTTCTCACCACTAACGCCTCCTCTTCCTCCCTCGCAAACGGCGCCTCCAAGCAGCACTCCCTCCAAAACCCTAATCCTGGCCCTGGCCCTCTCCGCCACGTGTGTGTCGATGAATCTGAAGGAGGCGATGGAGCTTTGCTGTCTTCTGCCTCTGCCGTCGCGGCGGCTATACGCAGGGCCTCGACCTCCCCGGTTGAGTTCGTGCAGAGGATCGAGAAGGACGGGAAGAATAAAGGC
RK-As97	B A	QLOD02000001.1	2352 bp	12031031	12033363	+	-	-	-	GGCAAGTCTGGAGACAAAGCAAGGGATTCTGATTCAAGAAAAAGGTCTATTCATCCTGATGTTAAGGACGATAAAAAGGAAAAAGAGAGAGAGAGACGAGTTAATGCTAAAGAAGATAGTGATAGAAGAAGAGAACGAAGAAAGGATGAGAAGGGGGAGAGATCAAGACATAAGCTTGCGAATGAATCGAGCAGGCATAAGAGGCGTCGTTCTTCTTCAGTTGGCAGTAGAGGTAGAAACAGCAAGGACAACTCGGTGGTCAGTCATGCTAATGATTCAAGTGGTGAATCTTCAGATGATTCTAAAAGGTTAATCATCAGATTTCTTGTCTCTTCCTCTTTTGTTCCCAGGCCATAATTATATTTGATTGTGTGGTGCAGGAAGCTTCATTCAAAAAGT…
RK-As98	A B	QLOD02000001.1	376 bp	12616694	12617050	+	-	-	-	TCCCAAACAGCCTTCATCATCCTCATCCCACTCTAATGGATCCTTTGGGACAGTTTTCATCGTGCTGGCTGTGATACTTGTCATCTCAGCCATCGCTTGCTTTCTTGGGCGGCTATGTAACCGGCGCCACGACCACCACCACCACCGTCCAAAGGCTAGGCAGAGCCACCCACCACCACCTCTGTCACGAGAAAGGGAGGCAAACCAGAACCATGACTTCCATGCCAGAGACGGTGGGGATATAGAGCTTGGGTTTCGGAAGGGGATTCCTGGTTCTAAGCATTTTGGAAATGGAGAAGCCAAAGGAGATAGACCGGTAATTGGAAATGGAGAAATCAGAGATGAACAGAGGTTGGCTGATGAAGGGCTCAGAGCT
RK-As99	A B	QLOD02000001.1	983 bp	12623411	12624374	+	-	-	-	CTGCAGAAGGAGGTGAAGGAACTTCAGGATGAGCTCAAGGAAATGACAGAAGAGAAATGCGAAATAAAAGTTGACAAGTTTGAGATCCCAGAATCGAGCGCATCCGAAGGCACCAGAAATTCAAGTCCTGAGCAAAATCAAGATACACCTAGCATTGATGGAAAGAAACAAATGAAGGTACGAAGGGCCCTTGAAAATACAATTTTAGATCTCTTTTCCAGACTGAAGTTCAGTTAGTTATTGGTATTCGTGGTGAAATACATTTATGAGAGTAGGTTTCTTTAATCGTATGTAATTGTACCAATTGATGCTTTGTTTGCTTCTGTCTTGAATTTTGCTTTAGGTGCAAGTGGAAGTAAACCAGGTTGGCACAAGAGATTTCTTGCTCCAATTCTTGTG…
RK-As100	B A	QLOD02000001.1	3868 bp	12718525	12722373	+	-	-	-	AAACAATCGCCACCGTCTATGGACGGCGATGAACAGGAACAATTGGTCAGGGAAGAACTCGTGAGGAAGTCGGATAGAGACCTGGAGGAGGCTATTGCAAGGCAGAGATGCTCTGTCGATAGCATTGGACCCCGATTGCCCGACAAGGGTTTGAAGCTGAAGGCAAACCTTAAGCGCTACGAAGACGAGTTAGAGCGTCGGAAACTCTGCCGGGTTGAAAAGGTTCACTTCTTTCACCTTCCATTTCAATGCAATTGGGAATTGGATGAATATAAATGTTTTTTCTTTACAAATAATTACCCTCTATCTATTCGATTTTGTGTTTGCATATGATGGCGCTATTGTATCTTATTAATGGGAACTTTGTTTGGCCTTCATTTGGAATGCAGAGTCTTATTG…
RK-As101	A B	QLOD02000001.1	400 bp	12740526	12740906	+	-	-	-	CGAGATTTGAAACGGGAAAGGGAACTTGAAAGATATGAAAGAGAGAGGGAGCAGGACCGAGCTAGGAGAGAGAGGGAGAGAGAGTATAAGCTCAAGGAAGATGAGCGTAGGTACAAGGCACGTGTTAAGGAGTGGGAATCTAGAGAGAGAGAGAAAGAGTATCTGCGGAAGCTGGAGAAAGAGAAGGACAAAGAAAGGGAATATAAGCGGAAGCGGGAAATTATGGATCAGGAGCATGAAAGTGACGATGGTGATTACAAAAGGAGGAAACACAAAAGTAGTGGATCAGAGGAGAGGAGGAGAAGGTTGCGGGAAAAGGAGGACGACTTGGCTGACAGACTTAAAGAAGAGGAGGAAGCTGTTGAGGCAAAGAGGAGGACCGATGAGGAACTCCAGAAGC
RK-As102	A B	QLOD02000001.1	384 bp	12886499	12886863	+	-	-	-	GGAGGAATATTTCCGGGGTATAGAAAGAAGTCGCCAAGCTATCAATATCATCACCAAGAGCCAAAGTATTCAAATGTGTGGCCGGTGCAAGAGAGCTTTGTGATACCAGATGAAGATGAGCCACCTTCTGTTGAAACTCGGACTCCCACTCCACGCAAAACTTACCCCTTCATGTCTAAGGATGCCAAGAGAATGCAACAGCTCCAGCAAAGCCGTGCTTTTTATAGTGGATGGGATGGAGACTACCGCCAGCAGCAGCAGCAGCAGCCTGTACAGAAACAGCAACATCAACATCAGTATCGTTCGTCTGCTTCACAAACTTACTATGAGCAAAGCTGCGAGACAACCAATGAGATCATGTTCGGTGCAGTTCAGGAGCAGGAT
RK-As103	B A	QLOD02000001.1	383 bp	12921074	12921437	+	-	-	-	TCATTTGACCCACCCTTTTTTCTCTCTACATTCTCCTTCATTCTCCTCTCTTCAATCAACAACCCCTTCTTCATCATCATCATCATCNNNNNNNNNNNNNNNNNNNNNNNNNNNNNNNNNNNNNNNNNNNNNNNNNNNNNNNNTTTTCACCGTAGTCATAGTTGCCCTTATAGTCTTCATTTCTGGTCTCATCCACTTGCTTGTTAGATTTCTATTGAAGAGAACATCTTCCCCATTAATCTCTCAATCCAATAGGCACCCTTCTGATGATCAAACCTCCTCTGGCTCTGGTTCTCTCTTTCAGAGACAGTTACAGCAACTCTTCCACCTTCATGACTCTGGCCTGGATCAGGCTTTGATTGATGCTCTCCCACTGTTCCTCT
RK-As104	B A	QLOD02000001.1	179 bp	12931757	12931916	+	-	-	-	GTTGCAAGGGCAGTAAAGGAATGCGTAGGGTAAACATGAGAAGAAGAAGAAGATCCGGAAGGGGAGCATCGATCCACATGAAGGTGAAGAAGCTGCAGAGGTTAATTCCCGGCGGTCAAGGATTGAACCCCGATCACCTTTTTCTTAGGACAGCAGATTACATCCTGCATTTGAGGCTT
RK-As105	B A	QLOD02000001.1	513 bp	12965720	12966213	-	+	-	-	TCAGTTGGGATCCATTCACAAGGTCTCTCTCTCTCTCTCTCTACACACACATTTATTTATAATTTATTATTATTTTTTGGTTGATTATCATAATTAACTTCTCATTTTGTGGGACATTAATTAATTCATTGTAGGTGATAGAGGACCTGAGCTATGTTGTGTTACTAAGGAAGAAATTCAGCTACATTGAAAGCATTCCAGGAGTGCTCTTGCCACACCCATCATCATCAGCCTACCCCTTCAAGATTGATGGGTACAACAACACACCCGAAGCATGTTATAATTTCCAGCTAGGCAATTTTCCGGGCCCTCATCCTCCTCCTCCTCCAGCAGAATACTACGAGCACTTCAATCAGCCGGCCATGANNNNNNNNNNNNNNNNNNNNNNNNNNNNNNNNN…
RK-As105	B A	QLOD02000001.1	336 bp	12965897	12966213	-	+	-	-	TCAGTTGGGATCCATTCACAAGGTCTCTCTCTCTCTCTCTCTACACACACATTTATTTATAATTTATTATTATTTTTTGGTTGATTATCATAATTAACTTCTCATTTTGTGGGACATTAATTAATTCATTGTAGGTGATAGAGGACCTGAGCTATGTTGTGTTACTAAGGAAGAAATTCAGCTACATTGAAAGCATTCCAGGAGTGCTCTTGCCACACCCATCATCATCAGCCTACCCCTTCAAGATTGATGGGTACAACAACACACCCGAAGCATGTTATAATTTCCAGCTAGGCAATTTTCCGGGCCCTCATCCTCCTCCTCCTCCAGCAGAAT
RK-As106	B A	QLOD02000001.1	223 bp	12965516	12965719	-	+	-	-	CCTCCTCCTCCAGCAGAATACTACGAGCACTTCAATCAGCCGGCCATGAGAATAACTCCCTCCATGAGCAGCCTCGAAGCCCTCCTCTCAAAGCTCCCATCGGTGGTGCAGCCGCCTTCATCATTGCCTCCGGTGTCCTCCTACTGTGAGGATCAGCCTCAATATTCAAATAGACCACCCATGGAGCTGATGGTGGGAATGGAGAAGGTGGCAAAGGAAGAGA
RK-As106	B A	QLOD02000001.1	400 bp	12965516	12965896	-	+	-	-	CCTCCTCCTCCAGCAGAATACTACGAGCACTTCAATCAGCCGGCCATGANNNNNNNNNNNNNNNNNNNNNNNNNNNNNNNNNNNNNNNNNNNNNNNNNNNNNNNNNNNNNNNNNNNNNNNNNNNNNNNNNNNNNNNNNNNNNNNNNNNNGCTAGGCAATTTTCCGGGCCCTCATCCTCCTCCTCCTCCAGCAGAATACTACGAGCACTTCAATCAGCCGGCCATGAGAATAACTCCCTCCATGAGCAGCCTCGAAGCCCTCCTCTCAAAGCTCCCATCGGTGGTGCAGCCGCCTTCATCATTGCCTCCGGTGTCCTCCTACTGTGAGGATCAGCCTCAATATTCAAATAGACCACCCATGGAGCTGATGGTGGGAATGGAGAAGGTGGCAAAGGAAGAGA
RK-As107	A B	QLOD02000001.1	406 bp	13049028	13049414	+	-	-	-	TACGCACCGCAAATAACAAATCTCTCCTCTTCTTCTTCTTCTTCTTCAAACAATTATCGAATAAGAGACCGTCATTGGTACAACACCACCGTCCTTGGCGTAATTAGCAACCGTTCCAGTTCCAAGTCCCCAGTTCAACACATTCACTTGCCTCTCCGGCGACCCACAAAAACGGCGCCTCCTATCATCAAGCCGCCACCGCACCAGAGGAAAAGCACCGCTGCCGTTTTGGACCTCTTGCGATTGATGGATGGCCTAGGCCTTCCCGTGCCCGTAGACATGTACACCTCTCTCCTTAAAGAATGCACCGACACCCGGGACGCCGCCGGAGCTCTTGGGTTGCACGCTCACATCGAGAGGAGCGACCTCCGCACTGGGTTGTCGTTACTAAATCGCCTC…
RK-As108	A B	QLOD02000001.1	406 bp	13104217	13104603	+	-	-	-	CAGAACCCATCAAACCCAACTCTCTTTCCTCTCAAATGGACTGACCCATCTCACTCTTTTTCCCCTTCGTGGCCATTACCGTACCCAGTTTCGTATTTCTGCTTCGAAGAGAAGAAGAAAAGAAGGCAACAGACCCTTGGAAATGAACGATCTCGATATCGACGACGACGACGAAGATGATGATGATGATGATGTTTTTGTACATTTGGGCAGAAGAGGAGACAACTGCCTCTTGGAAATGGAAGGTTTCGATGATAATGACGAGGAGGAGGAAGAAGAAAAAGAGGAAGACGAGGAGGAGATGTTTATACCTTTGGGGAATATGAGAAAGTGGCTTGAGGACAAGCCTCGTGGGTTTGGTGAAGGTAAAGTGTATGAAACTTCAATTGAAGACAAGCT…
RK-As109	A B	QLOD02000001.1	406 bp	13104217	13104603	+	-	-	-	CAGAACCCATCAAACCCAACTCTCTTTCCTCTCAAATGGACTGACCCATCTCACTCTTTTTCCCCTTCGTGGCCATTACCGTACCCAGTTTCGTATTTCTGCTTCGAAGAGAAGAAGAAAAGAAGGCAACAGACCCTTGGAAATGAACGATCTCGATATCGACGACGACGACGAAGATGATGATGATGATGATGTTTTTGTACATTTGGGCAGAAGAGGAGACAACTGCCTCTTGGAAATGGAAGGTTTCGATGATAATGACGAGGAGGAGGAAGAAGAAAAAGAGGAAGACGAGGAGGAGATGTTTATACCTTTGGGGAATATGAGAAAGTGGCTTGAGGACAAGCCTCGTGGGTTTGGTGAAGGTAAAGTGTATGAAACTTCAATTGAAGACAAGCT…
RK-As110	A B	QLOD02000001.1	402 bp	13332630	13333012	+	-	-	-	GCTATCCGCAGTCGTCTTCTTCCTACTTCAGAGGCACTCACGCGGGAAGAAGAAGCAAGGTAACGATTTTAATCCTTATAGGTATCCTTACAGGAGCGATCCAGTGGTGCCTCCGAATGAATTTGCGCGATTCAATGGGAATCTCAAGGGCTTGATTGTTGACGAGGATGGTTTGGATGTTCTTTACTGGAGAAGTTTAGAAGGGGAAGATGTCAAGAACAATTTCAGTAAAGAGGTCTACAAGGAGGAGGAGGAGGAGAGAAGGAAAAAGAAATCGGAACTTCCCATTCAAGAAATTCCTCTGCTTCGGGGCAAGTCTTCAACTTCCCACCTACCACAAGTGGAAGATGGGAATCCAGTTAGAGCTCCTCCACCACCTACAGCTCACGAGAAACAAGG…
RK-As111	B A	QLOD02000001.1	399 bp	13690579	13690958	+	-	-	-	GAGCTGCTACGGCAAGTACCTCACCGCCTCCAACCTCCCCTTCCTCCTCGGCATGACCGGCCGGAAGGTCCTCCAGACTTCCCCGTCCGGACGCCTCGACTCCTCCTTGGAGTGGGAGCCCATCAAAGAAGGTAGTAGTAGTAGTAGCCACGTGAAGCTGAAGACCCGGTACGGCCAGTTCCTCCGCGCCAACGGCGGAGTCCCGCCGTGGCGAAACTCCGTCACTCACGACATCCCCCACCGCTCCTCCCACCAGGATTGGATTCTCTGGCAAGTCTCCGTCGTCGAAATTACACCTCATTCTCCCCACTCCCAGCTTCCTCCTATTCCGGCCGTCCTCCATTCGGACTCTTTGGCCTCTGGATCGAGCTCTCCTTCCACTCATTCCTCCAAATCCCC
RK-As112	B A	QLOD02000001.1	480 bp	13747095	13747554	+	-	-	-	CTGTGGAAGAACCTCAAAAGGTTGATTATGCTTGTACTCTTGCAGAAGCTTCCTGTATTTATTTATTAATTTGTCAGTTTATATAATGAAGCATGTCACCTTGCTTTGTAGGTTGAATTTGAGTTGGAAAATCATACGGAAGTTCATTCTCAGACAGAAGTAGATGAACAACATGCGGAAGGGCAGAACAAGAAAGACATGGAGTCAAAGGAGCAGCATTATGTGCCTCGGAGGAACTATCAGAACCAAAGAGGTGGCCGTGGTGGTGGTGGTGGTCGCAGGGGTTACTCCAATGGCCGTGGAGGTCGGGGAAGCAGCCGGGGAGGTGGGCCTTACCAGAATGGCCGCTACCAATATTATGACCAGCCTGGAAACTATTATCCAAGGAACTATTACAAC…
RK-As113	B A	QLOD02000001.1	484 bp	13753176	13753640	+	-	-	-	CTACGTTACCGACGACGACAGCACCGATCTGCTCGGTGAGGGGGACTTGGATTTGATTTCGATGTTGGGGGGCCTCTTGATTTCCCGGCCGGTCGATTCGAGTCTCTCGCACAAGAATGCTTTGCAGCGGTGCATTGAGCACGCGAAGCAATGGCTGGCCAAGTCCGATCATCCAATGGATTCAGATCCAAATGTTACCTGTATGTCTGTGACCCGGTTTATAAATTTTTGGAAAATTTGTATGGATTCTGTTTGTTTTACCGTCTTTGATTGTTGATTTCTAGATGCTGGATTGAGAGCAAAGCTCAACAAGATTATGGCTTCGGACTATTTCACCACGACACCGGAGATGAAAGCTACTGTTGAAATGGCTGCTGCTGCTGCTGGAAATTATGCCTC…
RK-As114	B A	QLOD02000001.1	904 bp	13767114	13767998	+	-	-	-	CCCACTTTTGGCGACACTATTTTACCTTCAACCACTACAGTTGTGCACGGTATTCTTGAATTGTCATAGAGTTTTACTACAAGTTCTGTCCGTTCTCATTGCTTTCAGTTTTCAAGTCTTCTTCATCTTGAGTTTCCTTGTTAAACCATTGGTTAGCCAGCATATTGGTGGTTATGCTGTGTTATCTGCTTAATTGATTAATACCATCTGGTATTTTGGGAAATGCAATACAAAGTTGTACTTGTTTAGTTTTTCAATTGTTTAAACCAAAATGGGTTGTGCTTCTGAAAGTTCTATTGTGTTAACTTGATTGGATTTCCTCTTCCTCTCCAAATAACTGATAATAGAGTCGATGTACAAGGAAGATGAGGAAGTATGGAAGATGATTCGTGAATGTTT…
RK-As115	A B	QLOD02000001.1	1394 bp	13809470	13810844	+	-	-	-	CTCTTCTGGGCCTTGTTCTGGGCATCGTTGTCTCTTGCCTGGTTTGCTTCCGGGGATGCTAATGCTGCTGCTGCTGCTGCTGACTCCATCAGAGCCTCGAGCTTCGGTCTCAAGATTGCCAACGCTATGCGGAGCTCGGGCTGGCCCGATGAGGCGGTTGTGTTTGCCCTCGCTACCCTTCCTATTATTGAGCTTCGTGGGGCTATTCCTGTTGGCTATTGGTTGCAACTCAAGCCCACACTCCTCACTGTCTTGTCTGTTCTTGGGTTAGTCTCAATTTCTCTAGGACTCGAAACTTTATCCCAATCTGCACATTGTCATTACTCAAATCAGTTATCCATACATGTCTGCTTGAATGACCAGTTAGTTTGTCCTAGTTCCATCTTACCCATGTGATAA…
RK-As116	A B	QLOD02000001.1	2236 bp	13910178	13912394	-	+	-	-	GAAGTGAGCCCATTGAGGAGTCGNNNNNNNNNNNNNNNNNNNNNNNNNNNNNNNNNNNNNNNNNNNNNNNNNNNNNNNNNNNNNNNNNNNNNNNNNNNNNNNNNNNNNNNNNNNNNNNNNNNNTTGCTTGCTGCTGATCCGAAGAGAGAGATGGCAATGACAACCGCAGTGAAATCTGAAGTGAGCCCATTGAGGAGTCGGGTGCATGAGATAGAAGGTGATGTTCCTGCGCCTAAGTTTGTCAAGAGACGACGAAGAGAGCCCTCTACAGTGGCAATTGGCTGCAGTGGTAGTAGTAGTACTGATCAAGGAGAACAACAGCAGTCACAGCAGCTGCAAGTTGATCAGTCCTCCGCCGCCGCTGCCGCTGCCACAGCCACCACCACCACCACCGTGAAG…
RK-As116	A B	QLOD02000001.1	2059 bp	13910355	13912394	-	+	-	-	GAAGTGAGCCCATTGAGGAGTCGGGTGCATGAGATAGAAGGTGATGTTCCTGCGCCTAAGTTTGTCAAGAGACGACGAAGAGAGCCCTCTACAGTGGCAATTGGCTGCAGTGGTAGTAGTAGTACTGATCAAGGAGAACAACAGCAGTCACAGCAGCTGCAAGTTGATCAGTCCTCCGCCGCCGCTGCCGCTGCCACAGCCACCACCACCACCACCGTGAAGAGAAGTTCAAGATTCCGAGGAGTTAGCCGGTATAGAATCGGAATAACGTGGCTCTAGTCTCTGGTGAAAAAACTCACTAAGATTATTAGGATCGATTGTATTTGGCTAATTTTAATTTCATCACAGCCATCGATGGACTGGAAGATTTGAAGCTCACTTGTGGGATAAAGGGTCCTG…
RK-As117	A B	QLOD02000001.1	393 bp	14154468	14154841	+	-	-	-	TGTTGCAGAAGACGACGAAGACTCATCAAAACGCCACAAATCCTATACCCAACACATACTCTCTCTCCTAGAAGAGGACGAAGACGAACCCAACATCCAAGACTTCTCTTCCATCCTCACCGCTCTCCAGCGTGAGCTTTCCAGCGACTCCACCACCATGTTCGACGACCCGTTGTTTCTGCACCGCTTGGAGGCTGAGCCGGACCCAGAAAACCCGACGCCGGGTCCGAGCTCAGAGCTCAGCTCACATGGTGGGTTGACGGGAGGAGGAGGAGGAGGAGAAGAAGAGGATGAGAGAGAGAGGGTGATGAGACATCTACTTGAAGCGTCTGATGACGAGCTTGGAATACCCCACAGAGTGGACGGTGGTGGTGGTGATGATGATGGGGTGAT
RK-As118	A B	QLOD02000001.1	399 bp	14225648	14226027	+	-	-	-	GGGGAGCTACATGTTGCAGTCGAGTTCTTCGGGGCCGATTCCGGCGAGCCATGGTCCGGCGCCGGCGGCTGCGAATTTGTGGATGGTGACCAATCCTAGTGGTGGCCAGGTGACGATGAATGGTGACCCAATATGGACATTGCCTCCTCCTCCTCCTTCTTTAGTCAGTAATGCTAATTTGTTTAAAGGGTCAATGGCAAGTGGGTTACATTTTATGAATTTCCCTACCCCATTGGCTCTCTTGCCGAGCCAGCAGTTGGGTCCTGGCATTGGGGGTGGCAATGGCAGCGGCGGCGGCGGCTTCGGCTGTGGCGGGGTGATGGCGGAAGGGCATCTGGCCATGCTTGCCGCGCTCAATGGGTTTAGGCCGCTTGGGGGAATTGGCGGTTCTGATCAGTC
RK-As119	B A	QLOD02000001.1	376 bp	14334723	14335079	+	-	-	-	GTGCCCTGAAGAGGCATTTACCGCACCACCACCACCACCACCGCCGCCATCAGCCACCAGATGCGGTGTCGGCATATAAAGAATGTCTCAAGAACCACGCGGCCTGCATGGGTGGTCACGCCGTGGACGGCTGCGGAGAGTTCATGCCCTCCCCCACCGCCGACCCCACTGTCCCCACTTCGCTAAAATGCGACGCGTGTGGTTGCCATCGCAACTTCCACCGCCGCGTAGTAGGCGACCCCACCACCCACTTCCTTGACTTCCACCGCCGCCCAGCTCAACAACTACCACCGCCCCCTCGCCGGAGCTCGCCCTTGTCTTCGTCACCCTCCCCACAACCGCCGCAGACGGCCTACTACTATTCGGCACCCCACAT
RK-As120	B A	QLOD02000001.1	437 bp	14488204	14488622	+	-	-	-	GAAGGCATGGCCAACAAATGTGTTGAATTTATGTGCACAAAATAACACAAATGTCATAAGCTATTACTCCTCTAGCAATCTCACATCATCATCATCATCATCATCTTCTTCTTCTTCTTCTGTTGATTCTTCCATGGGGATGGTTTTTGCAGACATGGGTTCTCTCTCCATCACCCCCAACCATGGAGGAGCATCATCTGTATCTTCTTTACCAGACAGCTATGTCTGCAAGAGATCTGAGGAGGAAAATGGAAGACCTAACTGGGGCTTTCCATTTGTGGGAAACTCCAGCAGCAGCGGCTTGGAGGAAACACTGAACAATGACGTGGGTGAGGGGAAGGGCTCTGATTGCAGTGATGGTTTTGAAGAAAACAATGAAACTATTGATCTCAATATTGC…
RK-As121	B A	QLOD02000001.1	437 bp	14488204	14488622	+	-	-	-	GAAGGCATGGCCAACAAATGTGTTGAATTTATGTGCACAAAATAACACAAATGTCATAAGCTATTACTCCTCTAGCAATCTCACATCATCATCATCATCATCATCTTCTTCTTCTTCTTCTGTTGATTCTTCCATGGGGATGGTTTTTGCAGACATGGGTTCTCTCTCCATCACCCCCAACCATGGAGGAGCATCATCTGTATCTTCTTTACCAGACAGCTATGTCTGCAAGAGATCTGAGGAGGAAAATGGAAGACCTAACTGGGGCTTTCCATTTGTGGGAAACTCCAGCAGCAGCGGCTTGGAGGAAACACTGAACAATGACGTGGGTGAGGGGAAGGGCTCTGATTGCAGTGATGGTTTTGAAGAAAACAATGAAACTATTGATCTCAATATTGC…
RK-As122	B A	QLOD02000001.1	404 bp	14692030	14692414	+	-	-	-	ACCACTGGAACACACACCTGAAGAAAAGACTAGCAAAGATGGGGATCGACCCAGTGACTCACAAGCCCAAGAGCAGTGACTCCCTCGGCCCTGAACAGATAAAAGATGCAGCCAACCTCAGCCACATGGCTCAGTGGGAGAGTGCGAGGCTCGAAGCCGAGGCCAGACTCGTCCGAGTCTCCTCCAACCTCCACGTGTCCAACCCTTTCCAAACTCACCTCGGAAACTCCTTTTCACCTAATCACCTCCTCAACAACGTCACTGATTTTCTCCCACAGCCGCCGCCGCCGCCATGTCTGGACGTACTAACCTCGTGGCGAGGGGCACATACTAGCAATATCTATTCCGCCGCCGCCGCCGCTGCATCAACCTTGAACTTCTCGCAAAACCCATTTCCAA…
RK-As123	B A	QLOD02000001.1	404 bp	14692030	14692414	+	-	-	-	ACCACTGGAACACACACCTGAAGAAAAGACTAGCAAAGATGGGGATCGACCCAGTGACTCACAAGCCCAAGAGCAGTGACTCCCTCGGCCCTGAACAGATAAAAGATGCAGCCAACCTCAGCCACATGGCTCAGTGGGAGAGTGCGAGGCTCGAAGCCGAGGCCAGACTCGTCCGAGTCTCCTCCAACCTCCACGTGTCCAACCCTTTCCAAACTCACCTCGGAAACTCCTTTTCACCTAATCACCTCCTCAACAACGTCACTGATTTTCTCCCACAGCCGCCGCCGCCGCCATGTCTGGACGTACTAACCTCGTGGCGAGGGGCACATACTAGCAATATCTATTCCGCCGCCGCCGCCGCTGCATCAACCTTGAACTTCTCGCAAAACCCATTTCCAA…
RK-As124	B A	QLOD02000001.1	502 bp	15103025	15103507	+	-	-	-	AGAAGGACCGCATCAACTGTCCCTTCTATTTTAAGATCGATGCTTGTCGACACGGAGATCGATGCTCTCGCCTCCACAATCAGCCGATCATATCTCCGACTCTCCTCCTCTCTAACATGTACCAGTGCCCCGACATGATCACACCTAACATCGATGCTCAAGGCCAACCTATCGATCCTCGCAAGATTCAGGAGCGTTTTGAGGATTTCTACGAGGACATTTTCGAAGAACTTAGCAAGTTCGGCGAGATCGAGAACCTCAACGTCTGCGATAACCTTGCTGATCACATGATCGGAAACGTCTATGTTCAGTTCAAGGAGGATTTGAGATATGTGACTACAAGAGAGAGGGAGAAACAGTGAGAGGGAGTGTGAGAGAACTAGAGAGGGAGAGAGAGAG…
RK-As125	B A	QLOD02000001.1	394 bp	15419550	15419925	+	-	-	-	AATTGGCGGCCACAAGTATGAACGAAGAAGAAGAAGAAGGAGAGGAGGAGAACTCAGAGGAAATCGAGTTGAACCTTGGGTTGTCATTGGGTGGAAGATTTGGTGTGGACAAGAGTTGTGAGAAGAAGAAGAAGAAGAAGAAGCAGCTGATGAGATCTTCTTCCATTGCTGGGTCCATACCAATCGTTAGAGACTACGATGCCGTGACTCGGCCTCCGCCGGTTTCGTATCCGACCCTCGTCAGGACTTCCTCGCTGCCGGTGGAGACGGAGGAGGAGTGGCGTAAGAGGAAGGAGTTGCAGACGTTGAGACGGATGGAGGCCAAGCGGAGGAGAACGGAGAAGCAGAGGACTTGGCAGGCTTCAGCCGCCGCTGCTCAGAAGGCCATACTTGC
RK-As126	B A	QLOD02000001.1	395 bp	15419485	15419860	+	-	-	-	CGAGTTGAACCTTGGGTTGTCATTGGGTGGAAGATTTGGTGTGGACAAGAGTTGTGAGAAGAAGAAGAAGAAGAAGAAGCAGCTGATGAGATCTTCTTCCATTGCTGGGTCCATACCAATCGTTAGAGACTACGATGCCGTGACTCGGCCTCCGCCGGTTTCGTATCCGACCCTCGTCAGGACTTCCTCGCTGCCGGTGGAGACGGAGGAGGAGTGGCGTAAGAGGAAGGAGTTGCAGACGTTGAGACGGATGGAGGCCAAGCGGAGGAGAACGGAGAAGCAGAGGACTTGGCAGGCTTCAGCCGCCGCTGCTCAGAAGGCCATACTTGCCGGCCGGAGAGGGAATGATCACATGGGGGGCGGCGGCGGCTGTGGTAGTAGCCGTGACCAAGGGT
RK-As127	A B	QLOD02000001.1	2377 bp	15516838	15519195	+	-	-	-	GGACGTCCCTTTCTTCTTCCCACCCAACTTTGTCGTTCACCGCGTCATCTCTCTCGACCCATCGTCATCATCGCCCAATCCAGCAAGAAGAAACATTAGCTCTCCTAAACCCTGACTCTCCTTTTTCTTCTTCTTCTTCCGATTATTGTCTCAAGACCCTTAACCAGCAAGCTCGCCATGTGGGTGGTAACGGTATTCTCTCAGAACCCACCTCATCTCTTTGTTATTATGCGACTCTTCGGTTTATCAGCACCGCTTCGTCTCAAGATTCTCGCGGAAATCAAGAGACCCCAGTTCAGCGTGAGTTCTTCCGATCCTATTATCGCTGTTTAACTATATATATATTGCTTCTATATTTTATGGATTGGTATATATATGATGTCCATATTGATAAACATT…
RK-As128	A B	QLOD02000001.1	404 bp	15657119	15657503	+	-	-	-	TAGAAAGGGTGGATGGCTTGTTTCCACCGGGGACTAAAGAGAGACTGCTCTACTGGCTCCAAGTTGCTATCCCCTTTATAATCACCGCGGTGGTTCTGCTCTTGTGTTTTTGCATTTGCAGTGTTTGCTGGGGCCTACTCTGTTTTGTTGTAGGGAGGGCAATTCAGATTATCTGCCTTTGCTGTGCTCGGGTGTGCCGCCTATTCTGTTTTGTTGTAGGGAAGGCTGTTCATGTGTGCTGCCTTTGCTGCCGTGGTGTAGGGAGTGCAGTGCAGATGATGTCATTGATGATGTTCGCACATAAGCTGATGAAAGTCTCTGAAACGGATTCCAATATGCCCTATGATGATGATGATGATGATGATGACATTCCCGGAAGGAATTACAGTACACGTTGGG…
RK-As129	A B	QLOD02000001.1	394 bp	15659365	15659739	+	-	-	-	GGAATTGTGCTAGCGAGCTTTGGTGGGAGTTTGATATCAAAGGCGTACGATTTATTTCCAACTCAGAAAGTACAGCAGTGGATCCAAGGTGCCGCACCCAACATGAAAGCAAAGGCGAGAGAGATCGGGGCAGAGAATTCGATCAATTTTCTCGTGGAGAAGCTGAAGGAATTGGGATTGGTGGTAGAGAACTATGGGGGTATTTTGATAACAAAGGTGGACGAGATGTTTCCGGTACTTAAGAACGGAGTTGACGAACTGCAGATTTGGTTCCAAGTTGCTAAACCGTATATCGTCCCCGTGGCGGTTCTCCTCCTGTGCTTTTATTGTTTGCGTCGTTGCTGCGGTGGTGGTGGTGGTGGTGGAAGGGCGGGTAAGATGATGAAGGCCCCTG
RK-As130	A B	QLOD02000001.1	409 bp	15715473	15715862	+	-	-	-	CCGTCAGCAGTTGACAGAAAAATCAGATGTGTACTCTTTTGGGGTGGTTTTGATGGAAGTGTTGTGTGCCAGGCCAGTGGTTTTGCCGGTGGTGGAGGAGGAGGAGGACGATGGCCTAAAGCAAGTGAACTTGGCGGAGTGGGCTTTGCATTGTCATCAAATGGGGAATCTTGATCAGATCATAGATCCTTATCTGAGAGGAAAGATTGGTCTTGAATGTTTTAAGACATTCACAGAGACAGCGATGATGTGTTTGGCAGATAAGGGAAGTGAACGGCCCAGAATGGGAGATGTGCTATGGAATTTAGAGCTGGCATGGCATCAGCAGCAGCAGCAGCAGGAAGCTATTGATCTTCATGCAGAGGAGGAAGAAAGGAGGTGTGGTGAGACAAACACAAC…
RK-As131	A B	QLOD02000001.1	401 bp	15715580	15715961	+	-	-	-	ACGATGGCCTAAAGCAAGTGAACTTGGCGGAGTGGGCTTTGCATTGTCATCAAATGGGGAATCTTGATCAGATCATAGATCCTTATCTGAGAGGAAAGATTGGTCTTGAATGTTTTAAGACATTCACAGAGACAGCGATGATGTGTTTGGCAGATAAGGGAAGTGAACGGCCCAGAATGGGAGATGTGCTATGGAATTTAGAGCTGGCATGGCATCAGCAGCAGCAGCAGCAGGAAGCTATTGATCTTCATGCAGAGGAGGAAGAAAGGAGGTGTGGTGAGACAAACACAACCACTGGTGGAGAGGTGGTTGTGACAATCGACGGTCTATGTCCTGGTATTGGTAATTCAGATTTAACACCAGGAGCTGAATTTTCTGAGCTGAGAGATCTAGTTGGCC…
RK-As132	A B	QLOD02000001.1	394 bp	16688381	16688755	+	-	-	-	TCACCACCTCCTTCTCAACCTGTTTCACCACCGCCACAATCTCCACAACCCCCAGTGACTTCACCACCTCCTCCTCCTCAACCTGTTTCACCTTCTGCTTCTCCTCCTCAACCTGTTTCACCTTCTCCTCCTCCTCCTCCTCAACATGTTTCACCTTCTGCTTCTCCTCCTCAACCTGTTTCACCTTCTCCTCCTCCTCCTCCTCCTCAACCTGTTTCACCTTCTCCACCTCCTTCAGCTGTTGTTCCACCTCCACGCTCAAATTCTCCACCACCACCAAAATCAAATCCACCAGAAGCTCCACCTCCTTCTCCATCTAATCCATCACCCCCACGTCCTTCACCGGACCCACCTACTATTTCACCTCTGCCACCATCATCTAATCCACCAGCGC
RK-As133	A B	QLOD02000001.1	394 bp	16688381	16688755	+	-	-	-	TCACCACCTCCTTCTCAACCTGTTTCACCACCGCCACAATCTCCACAACCCCCAGTGACTTCACCACCTCCTCCTCCTCAACCTGTTTCACCTTCTGCTTCTCCTCCTCAACCTGTTTCACCTTCTCCTCCTCCTCCTCCTCAACATGTTTCACCTTCTGCTTCTCCTCCTCAACCTGTTTCACCTTCTCCTCCTCCTCCTCCTCCTCAACCTGTTTCACCTTCTCCACCTCCTTCAGCTGTTGTTCCACCTCCACGCTCAAATTCTCCACCACCACCAAAATCAAATCCACCAGAAGCTCCACCTCCTTCTCCATCTAATCCATCACCCCCACGTCCTTCACCGGACCCACCTACTATTTCACCTCTGCCACCATCATCTAATCCACCAGCGC
RK-As134	A B	QLOD02000001.1	399 bp	17113632	17114011	+	-	-	-	ACACAGTCGCATCGTCATTCAAATTGATGTCTAAATCAGTTGAAGGGGTTTTAGAGGAAAAGTACCCGGCATATAAAGACCGACACAAATTAGCTTTGGAGAGGGAGAAGCAAATCAAGGAAAAAGCTGAGCAAGCAAGAGCAGTGAGGTTTGGTGGAAATTCAAATTTAAGCTCTGGCTTTGAGTCTAAAACCAAGCCAGAGAGAGAGAGACCCACAAATTTGCCACCAAAACTTTCTGAAATTAAGGAGAAAGCAGTTGTCTCTGGTGACTTAAGTAACCAATCCAATGATGGCAAGAGGGCTGATTCTCAAACGGTGAGCAAGATGCAGCTTGCCCATATTGAGAAGAGAGCTCCTCGGGTCCCTCGGCCCCCTCCTAAATCATCTGGAGGTGCCC
RK-As135	B A	QLOD02000001.1	398 bp	17755709	17756087	+	-	-	-	GGACACAATTGGGACTACCGACATGGCAGTAGAGATGCATTCAGGGATAAAGAAAGGGAACGCAGTTCTAGTCATAGCAGATACAGCCGGCAAGTGGACAGGCACCACAGTCGAGAGACTCGGGACAAAGAGAGGGAGGGAAGTCGTGAAACTTTGGATAGAGATAGGGAGGGCAGGGAGAAGGACAGGGATAGAAAACTAGATAGGGAACAGGATCATGACTGGTACAGGGACAAGGAGAGAGAGAGGGAAAGGGCTAGAGAGAAAGATAGAGATAAGGAGTGGGTGAGGGCCAAGGGGAGAGAGAGAGATGTAGAGCTGGAAAGGGAAAGGACCAGGGAGAGAGACAGGTACAGGGAGAGGGAGGAGAGGGAGAGGAGGAGGGAGAATGAGAGGGA
RK-As136	A B	QLOD02000001.1	396 bp	18029473	18029849	+	-	-	-	TACAAAGGGGTTCGATGGAGGACGTGGGGGAAGTGGGCGGCTGAGATTCGTGACCCTTTTAAGAAAGCTCGAATCTGGCTGGGCACCTTCAATTCTGCCGAAGAGGCGCACGAAGCTTTTCTTGCAAAAAAGCGCGAGTTCCAGGCGAAGGCTGAGGAGATTTCGCAGCGGAAAGAGGAACAGGCCGTGTCTCCTTCCTCGGTGCTCGAGAACGAGAGTTCGGTTTTGCCCAGCGATGATGGTAGCAGCGAAATAGGCGAGGCGGCGGCGGCGGCGGGAGGAGATGGAGGAGAAGAGGATGATGGGTTTGGCGGAGCTCTGGCCCTGAAGAAATTGTCGGAATCGAAACTTCGTTCGCTTATTATCGATGACAATGGGTTTCTCTTGGGCGAATTC
RK-As137	A B	QLOD02000001.1	409 bp	18311809	18312198	+	-	-	-	TTTTCCGGTTCTTCATCCAGCCTCTTACCACCACCACCACCACCTCCGCCGCCGCAACCACCGCACCAACCATACATGTACCCATCTCCATCACACCTTGTCTCCTACCCCTCACAATACCCCCCACGCGGTCCCGGCCACCCCTTGAGCGATTACTTCGTAGGGCATGTCCTCCCCGGAAACTCTCAATTCGGCCACCTGAACCCTAACTATGGCGGAGCAGCGCCGCCGGAAGCGAATTACACTTGTATTGGTGCTCCGGTGGGACATGCATTTGGACCGTGTGGTGGCGGAGATGGAAGAGGGATGGATATGGCAGCATCAGGAGGAGGTGGTGGTAGAGACTTATCACTGCAAAATCAGGACGAAGGGTTAAATTGGGGTCGGAGCCACACAGGG…
RK-As138	B A	QLOD02000001.1	1235 bp	18452143	18453358	+	-	-	-	TTGGGTGCTTGAAAATCTCCAGGACTCCATCAAAAGCTCTGGCAATCCACTGTTTATCTTCATGGCACAGCCTTTTCCAAGCAGCAACAATTTTATTTCTCCCTCTCTTGCCTCTGCCCGCATGTACTGCCCCATATCAGCCAGTTATGTCTCTCTCTCTCTCTCTCTCGCTCTTAATTTGAAGACCAGTTAAGAGCCCATATGTATTTTTTGCTTTTTGATAATTGGAAGGTTGAGGTTTGTATGAAAATCGTTTAGGGAATGAAAATTTTTCTACTCACAAGTCATGAACTTTCTTTCTGATGGCAGCGTCTGGGTTGGTTAACTCTATCCACGAAAAGAACAAGCTTGTTTCCCTGATGATTTTGGAGAAAGCTAAGAGCATATCTGCCAGTTTTG…
RK-As139	B A	QLOD02000001.1	241 bp	18474131	18474352	+	-	-	-	GAAGGGAGGAGTGTGGGTAAGAAGAAGGTGATGGTGGCTATTGACGAGAGCGAGTGCAGCCACTACGCTCTCGAGTGGGCTCTCGAAAACCTTGGCCCTTCAATCGCCAACTCTGAGCTCATCATCTTCACCGTTCAGCCCATATCTGATTACAGCTACTTGTATGCTTCTTCTTTCGGTGCTGCTCGTACGCTCTCTCTCTCTCTCTCTCTCTCTCTCCGTTTTGATCTCTGTCGTTGTT
RK-As140	B A	QLOD02000001.1	400 bp	18832996	18833376	+	-	-	-	GACAAAGGAGGTGGATGGAATATTTAGAAGACTATGATTTTGATCTGCAGTATCATCCGGGAAAGGCCAATGTGGTGGCTGATGCTTTGAGCAGGAAGTCACGGAGTTTAACAGCCATGATGATTCGTTCTCAGTTGCATCTTCAAGAAGATATTGGTGATTTTGAGTTTTGGCGGGATGATGATGATGATGACGATGACGATGGCGCTGTTCGTTCTAGTTTAAACTGTTTACAAGTAATACCGATGTTGTTGACACGAGTTATTGAAGCTCAACAAAATGATCAATATTGTCAGAACATGTGGTATTATTTGTCCTCGGGACAAGAAGCTGAAGGTTGGAGCTTATCTGCAGAAGGATATTTGAAGTTCAAAGATAAGATTTTTGTGCCTGATGTGGG
RK-As141	A B	QLOD02000001.1	398 bp	19766412	19766790	+	-	-	-	GGCTTTCATGGAAATTTTGGAACTACTAGTAATGTTGTTGGTGGTGGTGCTGCTTTGGGAGGCAATTCCAATGCAATGGGAGGAGGGTTCCAAGTCCAGCCAACCAATGGTTTAATCCAAGTCCCCCAAGGGTCTTCTTCTGCAAGTGCAGCAGCAGCAGCAGGGCTCCCAACTGGTGTCCCAACTGGTGTTTTAGCAACTGGTCATCAACCATCATCATCATCATCACCATCCATGATGATGAACTTGAATGGGCATCAGCAGTACAACTACAACAATCCCTCAATGCCCTCATCAATCATGACGAACCTACAGAACAGGCATGCCATGCAGCAGCAGCAGCAAATCCAACCCCAGATGATGTATCAAAGGTCTCCTCAGGTTCCTCCTAGCACTGG
RK-As142	A B	QLOD02000001.1	398 bp	19766412	19766790	+	-	-	-	GGCTTTCATGGAAATTTTGGAACTACTAGTAATGTTGTTGGTGGTGGTGCTGCTTTGGGAGGCAATTCCAATGCAATGGGAGGAGGGTTCCAAGTCCAGCCAACCAATGGTTTAATCCAAGTCCCCCAAGGGTCTTCTTCTGCAAGTGCAGCAGCAGCAGCAGGGCTCCCAACTGGTGTCCCAACTGGTGTTTTAGCAACTGGTCATCAACCATCATCATCATCATCACCATCCATGATGATGAACTTGAATGGGCATCAGCAGTACAACTACAACAATCCCTCAATGCCCTCATCAATCATGACGAACCTACAGAACAGGCATGCCATGCAGCAGCAGCAGCAAATCCAACCCCAGATGATGTATCAAAGGTCTCCTCAGGTTCCTCCTAGCACTGG
RK-As143	A B	QLOD02000001.1	398 bp	19766412	19766790	+	-	-	-	GGCTTTCATGGAAATTTTGGAACTACTAGTAATGTTGTTGGTGGTGGTGCTGCTTTGGGAGGCAATTCCAATGCAATGGGAGGAGGGTTCCAAGTCCAGCCAACCAATGGTTTAATCCAAGTCCCCCAAGGGTCTTCTTCTGCAAGTGCAGCAGCAGCAGCAGGGCTCCCAACTGGTGTCCCAACTGGTGTTTTAGCAACTGGTCATCAACCATCATCATCATCATCACCATCCATGATGATGAACTTGAATGGGCATCAGCAGTACAACTACAACAATCCCTCAATGCCCTCATCAATCATGACGAACCTACAGAACAGGCATGCCATGCAGCAGCAGCAGCAAATCCAACCCCAGATGATGTATCAAAGGTCTCCTCAGGTTCCTCCTAGCACTGG
RK-As144	B A	QLOD02000001.1	405 bp	19872553	19872938	+	-	-	-	TACCTCCTCGTCGTCCAATCGAACACCGGTAAAATGTTCAAAGTCGACGCCGACGACGGAACCGCACGAACCGTACTCTTAAACAAAGACTTAACGGCGGCCGACGGAGTCGCCGTCAGAAGGGACGGCGTGGTGGTGGTGGTGTCTCAGTTCAAGGCGCATTTTATCAAAAGCGACGATAGCTGGTCTGAGGGGGTAGTATTTGACGAAACAGCCCTCGAGACCGAGAGGTTCCCTACGTCGGTGGCAGTAGGAGGGGAGGACAGGGTATATGTGTTATATGGGCACGTGCAGGAGGGCATATTTGGAAATAGGGGGAGAGAAGAGTTTAGCATAGTGGAGATCGAGTCAGAGGAGGAAAGCAAAGAAGACGCTGTTTGGATCTTTGTTTTGATTGGG…
RK-As147	B A	QLOD02000001.1	1294 bp	20098014	20099288	+	-	-	-	GCCATTCCTTCTCACAATCCCTCCCTAAACCCTAACGACAATTGTTGTGCTGCTGCTGCTGCTGCTGCAACATCGAAGTGCCACCGCACCACCACCGCAGACGGCGTTGCTCCCACTCTCGGATTCGACGGTGGGGACCCCCAACGCCGACGGATACGGAAACCGCCGCCACGAGCCATGGAGAACTTGACTGCTCTCGCCATTAAACTCGCCACCTCCGACCCCGACAGACCACTGACGCCAGCCCGAAAGACGCTCATGGAGAAACGCCTTCATGAGTTATTCTCTGATTTTCATACTCCCAATCATCCTGCCTACGCCGCGGTAACCCCCATCTCGCTTACATATATATATTTTGTGTGTGTGTGTGTGTGTGTGTGTGTGTGATGACTGAGGATC…
RK-As148	A B	QLOD02000001.1	980 bp	20236112	20237072	-	+	-	-	GCAAAGAACAGGGCAACTTCTTCAAACTGCAGTATACTTTCAGAGGTGTGATTGTGTGGTTGTACCCTAACTTTTACATTTCCATGTTGGATGCAACATGAGTTACAAGCTAGCGACAAATATGATTATATCACTGTTCGAATGGCTAAAATTCATCCAAACTTATAAAAGATTATAATTTTCAACTTCCTTCAACTAAATTTTGTCATATATATAGTCAGTTTTATACCAATTTTTTTAATTTTTTTTTATCACCCAAGCACCATCATATATATATATATGAGAAGTATATATAAATGATACATGGAGTGTTTGGATGATAAAGAAAATAAAAAAATTAATGTCAAAACGAGACTTAATAAAATTTAATGGTAAAAAGTTGATAATTTTTTAAAATTT…
RK-As148	A B	QLOD02000001.1	3082 bp	20236112	20239174	-	+	-	-	GCAAAGAACAGGGCAACTTCTTCAAACTGCAGTATACTTTCAGAGGTGTGATTGTGTGGTTGTACCCTAACTTTTACATTTCCATGTTGGATGCAACATGAGTTACAAGCTAGCGACAAATATGATTATATCACTGTTCGAATGGCTAAAATTCATCCAAACTTATAAAAGATTATAATTTTCAACTTCCTTCAACTAAATTTTGTCATATATATAGTCAGTTTTATACCAATTTTTTTAATTTTTTTTTATCACCCAAGCACCATCATATATATATATATGAGAAGTATATATAAATGATACATGGAGTGTTTGGATGATAAAGAAAATAAAAAAATTAATGTCAAAACGAGACTTAATAAAATTTAATGGTAAAAAGTTGATAATTTTTTAAAATTT…
RK-As149	A B	QLOD02000001.1	2435 bp	20236793	20239208	-	+	-	-	GCAGAGAAGGTTGGAATTGGATTCAATTTGAGGAGAGAGAATTATCGGAGGAGAGAGAGAGAAACACACAAACCAAGCATGCAGATTTGCAGCTAATGAACAGTGCCTTGACTACTTCAATCACAACTAGCTCCCCAGAAGCTTTAGGCATAATAACGGATTCAAAACTCTCAAGCGCTTGCAACCTCAGCAATATTCCATGGAGGACACCCAACAACAGAGAAACTCATATGCTTCATCTCTTCCCGAATAGGAGCGACGATGGTAGCATCTTTAACAAGGACAGTGATGAAGTGGCCATGACGGCCATGGACACCAGCTTCACTCCAAGCAAGTTTTTTGAGTTCCTTCCTCTGAAGAACTGAAGAGAGGGACAGAATTAATAATACCTAATTACTA…
RK-As149	A B	QLOD02000001.1	333 bp	20238895	20239208	-	+	-	-	GCAGAGAAGGTTGGAATTGGATTCAATTTGAGGAGAGAGAATTATCGGAGGAGAGAGAGAGAAACACACAAACCAAGCATGCAGATTTGCAGCTAATGAACAGTGCCTTGACTACTTCAATCACAACTAGCTCCCCAGAAGCTTTAGGCATGATGACGGATTCAAAACTCTCAAGCGCTTGCAACCTCAGCAGTATTCCATGGAGGACACCCAACAACAGAGAAACTCAAATGCTTCATCTCTTCCCGAATAGGAGCGACGATGGTAGCATCTTTAACAAGGACAGTGATGAAGTGGCCATGCCAGCCATGGACACCAGCTTCACTCCAAACA
RK-As150	A B	QLOD02000001.1	420 bp	21598337	21598737	+	-	-	-	GTGGGAAAACCACTCCTTCAAGCCCTCGCGAGTCCTCAAAAACCCCCCGCCTTCGATCGAGTCCTTCGCCTATCGCCCCGCAGCAAACCAGTCCAATTCCAATACCAATTCCAATCACGGCACCGAAAATTCAATTGGAGTGGCGGAAAATTTGGAGGATGATGACGTGGATGAGTTGAGGGAGGTTCGGCCGCAGGCGGCGGGTCGGGGCCGGAGATTTGTTGTCGATGAGGACAGCGAGGATGATTTTGCGGAGGTGATCGAAGTAAAGTCGACGGAGGACGAGCGCAGCGAGCTGAGTTTCGGGGAGGAGGAGGAGGAGAAGGAGGTCGAGGAGGGAGATGTGATTGGGAAGGCTCTGCACAAGTGCGCGAACATATCCGCGGAGCTGCGGAGAGA…
RK-As151	B A	QLOD02000001.1	245 bp	22006597	22006821	+	-	-	-	CCGGGTCTTCCAGACCTATAACGTCATCAATTCCGGAAGTCCAAGTTTCCTCGTTACATCCATCGACGACTGTACTTGATTCTAGTTCGGAGCCATTTATCAAAGTAGAAGTCCCAAGCAGGTTTCCACTCCTCTGTCCTTCTACTTCAACCTCATTGTTAATCCAAGTGAAGGCCTCTGATTCTTCTCTTATGGTCGGCTTGGCTGCTGCTGCTGCTTCACTTTGTGGTCTGGTGGCTAACGTT
RK-As153	B A	QLOD02000001.1	187 bp	22279631	22279799	+	-	-	-	GTTCGTCCGACCAAAGAGGCGCCGGCCATCCTCCCTCCCTCTCCCTCCCTCTCTCTCTCTCTCACTCTCCCTCTCTGTGCGTAAGCAAGCAGCAATGGCAGCAGCTTGAATCCCCCCAGCTCTGGGTGCGTCTCTCGGTCGCCTCTCGGTGGGTCTCTCAATCGCCAGCTCTCTCCACAGGTTTGGA
RK-As154	B A	QLOD02000001.1	801 bp	22314679	22315460	+	-	-	-	ACTTGATCCAAGCCTCATGGAGTTTTATAAGTCTCCATACCACCTCCTCATCAGGGCCGAGTTCTTTCCACCCCAGGGGAGAGTTGATGCGAACACCAATAGGCAATATGGACGTGTATAGGCATCATGCCAAAGAGGCCAACTATTATTATTATGGGACTGATTGTTAATATTTAGTTTAGCTAATTATGTTTTATTTTATTTTTTATTTTAGACTTATTTGTTTTGGACTGTCTTAGTATCAGGTTTATTTTATTTTAGGCCCATAAATTTTTCTATTTAAACCCTAATAAGGATTAATAGAAGATTATTGATTGAATGGTAATTTTGATTACTATTTCTTCCCTAAGGCTACTGCTCTCTCTCTCCCCCCTCCTCCTCCCTCTCCTCCTCCTCATT…
RK-As155	A B	QLOD02000001.1	372 bp	22487442	22487794	+	-	-	-	GGCTGAGGGAAGAGAGAGAGGGAGAGAAAAAGAAATAAATAGAAAGGGAGAGAGAAATGAGCGGCTGGGTTTGTTTATCGAGAGAGAGAGAGAGAGGAGGCAGGCCCGTGGGATGGTAGGAGGCAGTCCCGGAGGCTATAGCCATGGCGGTGACCGCCACATGTGTTATGGCAGAAGTAACAGCACCGTGGACCGACCCCGACCCGGCAGCCACTGCCGTGGCGATCACGTTGCCGGTTGTGAACACCGAATTCAGCGACGACGAGACAGAGAATTTGGGAACGATTTGATTGCGGACGCACCGGAATTTCATGGAATTGCGAAGGTTCCGATTCGAATGGAAGAGGAGATATCAGGGGTTCTTGCAAAAGA
RK-As156	A B	QLOD02000001.1	3220 bp	23559419	23562619	+	-	-	-	AGTACCGCTTGATGGTGAGGGAAATGATGACACAAAAACTTGTCCATGGCCGAAAAAGAATGAAAAGCTTTTTGTTACCTTAATGGATGAGGAGGTTAAGAAAGGAAATATGCAAACGGGGACATTCACCAAACAGGCTTGGACCTACATGAGGGAGCAACTAGTAGCAACAACTAGTTATGCTCACACAAATGATTAGTTGCACAACAAGTACAACCAACTAAGGATTTTGTTCAATAAATTTCAACAACTTCTGAAACAAATTGGTGTTGGATGGGACCCTATTGCAAATAATATCANNNNNNNNNNNNNNNNNNNNNNNNNNNNNNNNNNNNNNNNNNNNNNNNNNNNNNNNNNNNNNNNNNNNNNNNNNNNNNNNNNNNNNNNNNNNNNNNNNNN…
RK-As157	B A	QLOD02000001.1	409 bp	23685147	23685536	+	-	-	-	ATGCCAAAAACCCTCATCACAATTCCTCATCCGAGACCAAACCTGAACCCCCACCCGTCTCTCTCTCTCTCTTCTATTGCTGAGATGGGTGTCTTGGAGTTGTGGGCGATCTCTCTTCTTCTTGGCATCTCTTTACAATCTCATATTTTGAATTCCCAAAACCTGACATGCAATTCCAATGATCTCGAGGCGCTCAAGGGTTTCTTCACTGGTTTGGAGTCGGCAATCAATGGCTGGGACACCAATTCATCATCATCATCGTCATCTTCTTCTTCTTCGGATTGCTGTAGCTGGATGGGCATCACGTGCGCTTCCTCTTCTTCCCTGGGCTTGACCGATCCCATCGATTCCAGTAGGGTAGTCAAGTTGGAGCTCTCGGGGCAGAGATTGACTGGCGAA…
RK-As158	B A	QLOD02000001.1	843 bp	24271311	24272134	+	-	-	-	TCCTGGGGCATTCTATTCACGACTTTAACCTCTTAGCCGAGAACCTTAGCTCTTACCTGCTTAGGCCTGACCCGACTGAAGAGGCTCTGGCTCCTGAACTTAAGAGGAGTAAGTTTTTAGATTTCCTTTTATTCGAGCTTCTAATAATTTTGATTTATTCTTCTCCCTTATCTCTTTTTACAGACAAAGACCCCTCTGTTGAAGCATCTTCTTCAAAAATGAGCTTTGATCCGAAGAGATTATAGACGGCCACTAACCAATCTATTGGCACTAACAAGTAGTCTATTAACACTGAGCAAGGAGTCTCTGAAAAATGGAAACTGCCTCTTGGAGCAAGTACTAAAGAAGCAGCTAGGGGATTAGGGAACCCAATCAGATGAGCTCAGCCTTAGGCCCGAG…
RK-As159	B A	QLOD02000001.1	493 bp	24278087	24278560	+	-	-	-	ATCAGTCAGGCTGTGGATGATACCCTTAATGCCCCTACCGAGGCTGAGACTTCCAGGTGCACCCGTCCGTTCACTCTTAATTCCATGTCTCTATCCTTGCTTCATCTTGAGGGGGAGGTAGAGAACATTAGGACCGATCAGACGGCCCTTAGTGGACGCTTGGACGCCATTGACGTGAACATTAAGGCATTGATTGATCTCTGTACCACCAACTTCCAGTCCTTACACCAGCAGATCGATGATTGGGTGCTTGTCAAGATGAACTACAGGATGATGATGATGATGATGCTGGATTTAGTGGTGGTCCTTTTGGTGGTGATGCCAGCAGCGGAGGTAGTGGCTTTGGTGGTGAGATGGCGGTCCCAGTGGGAGCAGTTTCTTTTGATTTCCTATTACATT…
RK-As160	A B	QLOD02000001.1	507 bp	25303260	25303747	+	-	-	-	GGTGATGGTGATGGTGATGACAACGACAATGAAGATGATGACGACGATGGTAGTGGTGATGGCGATAGAGGTAGTGGTGGTGGTGGTGGTGGTATAGGTGGAGGTAGTAGTTATCATGATACTTAGCAAGCTACTGGTATGTCATGGGCGCAAGGGAACAAAAATTATTATGCCACACAGGATACCGATCATGGATACTGACCGGGAATAGAGGAGCAACGCCGATATTTGCAAAGAATTACTGAATTTGATAGTGGCGATGATTTTTCTGACCAAAGTTATCGTGGCTATAGTCAACAGTATCCAAATATTGGTGCTCAACTGTGTAGTTTGAACTGGGGCCATGGTCAATTTCAGCATAGGGCCTATGCGCCATATGAGGGATATAGATATGGATAC…
RK-As161	B A	QLOD02000001.1	2487 bp	25967918	25970385	+	-	-	-	CCGGTTCTTGTTGAATTCGTCGCCAGCTGGTGCGGCCCTTGCCGTTTGATCTCTCCCGCCATTGACTCGATTGCACAAGTAAGCATAATTGTTCTCTTTCTCGGTCTCCACAAGTAAGAATACTTGTTCTCTCTCTCAGTTTCAATTTCAACATTCAACTTCATTTACTATGAAACATAAATTTGTGTGTATAATTCTCCCTCTCTGAATGCATCATCTGAAACTAATATGATCAGTTTTGTGCATTTTGAGCAAGATTTTTAATATTGACCTTTGATATAGACCAAACAAGATCCTTTTAGTTAATCCAATTAGTTGGGAGAAAGGCTTGGTTAAGTCGTTTAGCATTTTGGTTAACAGTGAAATCAAATGGATTCACCACTCACCAGTGCTAGATGT…
RK-As162	A B	QLOD02000001.1	400 bp	26157590	26157970	+	-	-	-	CAACCAACGCAAAGCTACAATGGCGACCATGCTGCAACTACTCACTGATTGCCCATCCAACCCACTACTAGTAATTGGACTTGGACAATCTTCATCTTCATCCTCTTTAAATTCTCTCCTCTCCTGCTCTTCTACTACTTTTAGTGGCGGCAGCAGCAGCAGCAGCAGCAGCAATGTTAGTCCTTATCGCCATTGCAGAGGTTCCAATTCCCATACTGGCATAATCCCCAGAGCCTCTAACCAGCACCAGCACCGCACACAACAACAACAACAGCAACAATTATGGTTTTTCAACCGCAGACACTTCATAGCGGATACTGCGGTTCTTTCGCTTTCGTTGGCTGGGTTCCAACAACAAACAGCCAAATCGGACGAGCTTCTCTCGGAATGGGAAAGAGTG
RK-As163	A B	QLOD02000001.1	400 bp	26157590	26157970	+	-	-	-	CAACCAACGCAAAGCTACAATGGCGACCATGCTGCAACTACTCACTGATTGCCCATCCAACCCACTACTAGTAATTGGACTTGGACAATCTTCATCTTCATCCTCTTTAAATTCTCTCCTCTCCTGCTCTTCTACTACTTTTAGTGGCGGCAGCAGCAGCAGCAGCAGCAGCAATGTTAGTCCTTATCGCCATTGCAGAGGTTCCAATTCCCATACTGGCATAATCCCCAGAGCCTCTAACCAGCACCAGCACCGCACACAACAACAACAACAGCAACAATTATGGTTTTTCAACCGCAGACACTTCATAGCGGATACTGCGGTTCTTTCGCTTTCGTTGGCTGGGTTCCAACAACAAACAGCCAAATCGGACGAGCTTCTCTCGGAATGGGAAAGAGTG
RK-As165	A B	QLOD02000001.1	792 bp	28175315	28176087	+	-	-	-	TGGCTATTCCAAGGCTGACTTAACTTTCCCCTTAACAGCTAAACTTCTCTTGTTTGTTGCGTTCATTGTTTTTTTGAGGAAGCATGTTCTATAGCCTGCATTCACCATTAGTTTGCTTCAAAATTGCCTTTTTTTTTTTTTTTTTTCTGGTAAGTTTGCTTCAAAGTTGATACTTAAATGCATTTTGTTTATTCCAATAGTCTCCAACATTATGAAAACGATGTGCTTTGATGTATACTTTTCATTTATTTCCTTAGCAAATGAAATGCATATTGCATACATGTGTTTTGCCATTCAGGTTGATATTTTGTTGCTGTCTGTCAATTTGTTTATGTTACTAATGTCACATTTCATATGGTACAGCACAGAAAACCAGCTGATAGCATGCTTGTGGGCAGT…
RK-As166	A B	QLOD02000001.1	403 bp	28890715	28891098	+	-	-	-	TCCCTTTGCAATTGCTCTCTACGGAGTCAGACTCAGGTCCCATACTCCCTTCTTATCGTTGTCGTCGTCGTCGTCCTCCTCCTCAATTCGCATGTTTGCAGCAGCAGCAGCAGCAAACCCTAACGCTACGAATCCTAGAAGCAGTGGCGATAAACGACAAGCGTCAGAGAACAAACGATTACAAGAGGAACAAGAAGAAGAGGTGGAGGAGGATCTTCCGTGGATACAGGAGAAGGCGCTAGACCTGGTGGAGTTCACGGGCTCGGTCACACAGGCAATTCCAGGGCCAAGAGTCGGACGCACCTCCTTGCCTTGGATTCTTGCGATTCCCTTGACTTATGTTGGTATCACCTTCGTCGTCGCATTCGTCAAGACCGTCCGCAAGTTCAATTCCCCCAA…
RK-As167	A B	QLOD02000001.1	403 bp	28890715	28891098	+	-	-	-	TCCCTTTGCAATTGCTCTCTACGGAGTCAGACTCAGGTCCCATACTCCCTTCTTATCGTTGTCGTCGTCGTCGTCCTCCTCCTCAATTCGCATGTTTGCAGCAGCAGCAGCAGCAAACCCTAACGCTACGAATCCTAGAAGCAGTGGCGATAAACGACAAGCGTCAGAGAACAAACGATTACAAGAGGAACAAGAAGAAGAGGTGGAGGAGGATCTTCCGTGGATACAGGAGAAGGCGCTAGACCTGGTGGAGTTCACGGGCTCGGTCACACAGGCAATTCCAGGGCCAAGAGTCGGACGCACCTCCTTGCCTTGGATTCTTGCGATTCCCTTGACTTATGTTGGTATCACCTTCGTCGTCGCATTCGTCAAGACCGTCCGCAAGTTCAATTCCCCCAA…
RK-As168	B A	QLOD02000001.1	562 bp	29060858	29061400	+	-	-	-	AACCGCATTATCACGTCCTCATCATCCTCTAAATCTGAGACTGGTGAGTCAAGTATCCCACTTGTTCATTCATTGAGGTCTCCCACACCTGTTCACAATCCTCCACCTGACTATAATACATTTCAGTTTAGGAACAATGATTGTTAAGATTCTTACAATTCTCTCTATTATGTTTGTCCTCTCCATAGAGAGAGAGATATTCTTGGAGCACTTTCTGGCTCTTCAGCCACGTTTCGAGGCACTGGGTCTCTCCCAATTTGCCTCATTCCGAGGTTTTGGACCTTTTCGAGACCATGCCATTCCCATCCTTGTTCGCGAATTCTATGCACTATGCATGGTATTGATGTTGATAATCTAGTGCTTCACACCTTTGTCTGGTCTAAGTCTATTATCATATCC…
RK-As169	A B	QLOD02000001.1	796 bp	29089181	29089956	+	-	-	-	CATTGCTTGCTGCTGCTTATTACCTCAATCCTCATTTTCATTATAACCCTACTTTTAAAGTTGATGCTAACATTAAATCTGGATTTTATAAATGCATTCAAATAATGGATCCTGACAAGGATGAAAGATTGAAGATAGATTTACAGCTTGAATCTTTTAAGAATGCAAAAGGATTATTTGGTTATGAAGCTGCTGAGTTGACAAGGACTAAGAAGGCACTAGCTGAGTGGTGGGATTCTTATGTGGATTAGTGTCCAGAGCTTACAAGATTTTCTATTCGAGTTCTTAGCTTGACTTGTAGCACTTCTAGTGATGAAAGGAATCGGAGCGGTTTCGAATGGTAAGATTAGATTAGAAGTTGACATATACTTATTTTTGAATTTCCATCTTTTGTTTTTC…
RK-As170	A B	QLOD02000001.1	412 bp	29909821	29910213	+	-	-	-	ATCGCGAAGTTAATCGAGGAGAATCAGGGGGCTCATCTGCCTCCGAATTTCAAGAAGCTTTTGCTCGTTCAGTTGAAGAAACTCGTCGCCTCTGGAAAGCTCGTGAAGGTGAAGAACTCGTTCAAGCTCGCTGCGATGACGAAACCGTCATCCGCCGCCGCCGCCGCCGCAACTAAGAAGGCTCCGGCTGTGGCGGTGAAAGCTTCGGCGAAGAAGAAAGTTGCGACGAAGGGAAAGGATGGTGGTGGAGTGAAGCCGAGGGGTGCGACTCCGGTGAAGACGAAGAAGGTTGCGGCGAAGCAAAAGGCGGCATCGAAGCCGAAGAAAGCGGAGAGGACCGCGACGGTGACGTCGCCGGGGAAGAAGAAGGTGGCGGCGCCATCTGTGCTGAAGGTGAAA…
RK-As171	B A	QLOD02000001.1	398 bp	30042815	30043193	+	-	-	-	TAGGCCAGTTTTGGAACGACCTGATTCGGATGCTGGAGACGAACCAACTCCCACATGATTTTCACAAGCGAGCCAAATGGGTAAACGCTTCTCAGTTCTATAAACTCCTCGTCGAGCCCTTGGACATTGCTGAGTATTATCGAGAGGGAATGCACAGAGTGAAGGGCCATTACTTGAAGCATGGAAGGGATAGAAGGTACGAGATTTTTGATAAGTGGTGGAATATGAAGAAGATTGGTGAAGAAGAAGAAGAAGATACTAATAATAAGAGGAGTAAATTTGCGAGTTTGACACAAGATTCATGCTTCTGGGCGAAGGTGGAAGAGGCGAGGGAGTGGATTGAGAATCTTAGGACGGAGAGTGATGCGAGGAAGCTCTCTGCATTGTGGGTGAACATC
RK-As172	A B	QLOD02000001.1	1740 bp	30351686	30353406	+	-	-	-	TCCATGCCTCTTGGAGTTTTATGAGAGTCTTTCCACCGCCACCTCGTCAGAGCTCAGTTCTTTCCACCCCGGGAGAGTTGGTGCAGACACCAGTAGGCGATATGGACGTGTTTATGGACGTCGGATCAAAGAGGCCCAACCATTAGTCTTATGGACTAATTATTAATATTTAGTTTAGCGAATTGATTTTATCTTACTTATTATTTTGGACTCATTTGTTTTGGCCAATTTTTAGTAATAGGTTATTTATTTTAGGCCTTTATTTTTGCCCATGCACTTTTTTATTTAAACCCTAATTAAGGTTTTAACAGACGATTGATTTTATGATATTTTGACGGCTATTTCTTTTTTACAGCTGCTATCCTCTCTCCCCTCCTCCTCCTTCTTCTTCTTCTTCTA…
RK-As173	A B	QLOD02000001.1	2802 bp	30565808	30568590	+	-	-	-	TTTGGGAATCCTCGACTTTGTGGACTTCCACTTCCAAACAAGTGCCCAGGAGAGAAAACCGTTGTTGAACCTCCGGTCGCTACTCTTGACAAGGGGATTCAGGAAGACGAGGATAGGTTCATCACCACAGGATTTTATATTAGCATGGGACTTGGCTTTTTCGTTGGATTTTGGTCAATTTTTGGCCCCACTCTCTTCAGCCGTCATTGGAGAGGAGTTTATTTCAAGTTCTTGGAGAATGTGATAGATTGGTTCTATGTAACAATTGCCTTAAAAGCATCTACACTGCGAAGGAGGCTTCTTTAGAGCATATATATAATTGGTAAGTTGTATATTTTTCAATTTTTAATTCACTTTTACTGTTCTTCATTGTAAACAATGTTTTACGAAATTAATCTC…
RK-As174	B A	QLOD02000001.1	1569 bp	30612449	30613998	+	-	-	-	TTGGTTCCCAATCCTGTCTCAGATTATCCTGGAAAGCTAGTCGATGATGATGATGACGATTATGATGATGATGATGATTTTAGTAGTAAAGATGAAGATGCAATTCTAGGGTTTGAAGCAGTTCATCTAGGTAGCGGCGGAATTACGAGAAATTGACAATAATAAAATTGCAAAGATGATGAATTTAAATTAAAGGTAGATTTTCCATCTTTTCCTAGTGATCTTGATATAGAAGAATTTTGGATCGGCTGACTGAGATAGATAGATTCTTCGAGTATTTGGAGATTCCTCGAGGGAGGTGTGTTAAATTAGTGGTCTACATATTTAAAGATGGTGCATTTATTTAGTGGGAATGATTGAGTGAGACTAGAGTTTGTGGGGGGTATGGTCCTATACGAA…
RK-As175	B A	QLOD02000001.1	394 bp	30632243	30632617	+	-	-	-	GCCAGTCTTTGACAGCCAATCTGACAATGATACTGCAGCTCCAAATAGGAAGAAGAGATCGTCAAGAAGAAGAACACTCATCAGAAGGTACATGCCCACAAATTCTTCCTTCTTTATTGCAAATAATAATAATAATAATAATGGCTCTACTTCATCTCTCTCTGAGATTGAGCATGAGCAAGAGGAGGTTGCTATGTGTTTGATGATGCTCTCCAAGGATGTGGGTAACAAGGGTAGCGGTTTAAACTCCGTTGCTGAGTCTTCTGACAACAATTTTGACCTCCTAGAAGTCAGAAAGAGTAAGAACAATTCTTGGTCTGATGGTGGTGAGACTCCGAAGTTCAAGAAGATGAGAAATGGAAAGATGGAGTCTTACCATTTGGCGTCTGAGAAT
RK-As176	B A	QLOD02000001.1	1479 bp	30706000	30707459	+	-	-	-	GCTTTTAATTTTGGGGCTCAAGGTCATCTCCACAGTGACATTGCTAGGATGTTCTTCTCATTAGGTTTGCAATTTCATTTGGCTAGAATCTTTTACGGCAAATAATAACATACCAGGATACCTACCACCGGGAGACAATTTGTTGAGAACCACATTGTTTCAAAAAGAAAGGGCAAATATTGATGGGTTATTAGAACCTATTAAAGGCACATGGAGCGAGAAAAAGGTAATTATTGTTAGTGATGGTTGGAGCGACTCTCGTAGAAGGCTCTTAATTAATTTTATGGCGGTGGCAGATGGTGGGTCTATGTTTCTTAAAGCGGTTGATTGCACGGGGGAAACAAAAGATAATATTTTATAAAAAATTTGATGAAAGAAGTAATCATAGAAGTTTGACCC…
RK-As177	B A	QLOD02000001.1	580 bp	30863416	30863976	+	-	-	-	TGGCAGATATGCTGCTGAAGCAAATAACTCAAAGGTAGGTAATAATTCACAGGTTCGTTGTTTTTCTTGTGGACAAAAGGGACACACATCTTATGCATGCCCACAACGAAGAATCAATTTAGTAGAACCCAAGGAAGAGGAAGAGGAAGAGGAAGAGGAAGTAATGGAACCAATTTATGAAGAATATGATGATGGAGTGGAAAATGTTGATATTTTTCTAGTACAAAATGCATCCTTGGTTGTATGAAGAGTGATGACACCCAAGACTAAAGGAGGAGAGGATTATAGGACATAGTCAAAACCTTAATGCCCAATAGTTAGAAGATGGAGAGACTTTCGTTGAACATAGTCGAAAGGTTCTTGAGGAAGTGAGGAGTGCTCTCAATAATAGCAATAAAG…
RK-As178	B A	QLOD02000001.1	303 bp	31069112	31069395	+	-	-	-	AAAGGATGTGTTGCAGTCCAAGTGGGATTGGATTTAGAAGAAGGTGAAGAGAGTGGTTTTCAAAGGTTCATAATCGCAATATCTTATCTTTACCACCCTCTGTTCCAGCCTTTGCTAGACAAAGCTCATGAGGTTTATGGGTACTCTTCCACTGGCCCCTTGAGGCTGCCATGCTCAGTTGATGATTTCCTTCATATTCGATGGCAGATAGAGAAGGAGGAGACCAACCATCACCACCACCACCACCAACAAAGCTCCCACCACCACTACCTTCCCTTTACTCTGTCCTTTCGTCCTTGTTGA
RK-As179	A B	QLOD02000001.1	852 bp	31085949	31086781	+	-	-	-	GCATCACTCACTCCCTCTCCATCTTCCTCCAAACATCAAGACGATGAATATGAGGATGAATATGAGGAGGAGGAGGAGGAGAATGAGGTAGTAAGTGAAGAAGAAAATAAGGATGAGGGAGATGCAGATGAAGAGAGTGAAGAACGAACTAAGGATTTTGAGGATGATGCTAATAGGGAGGATGATGAGAATGATGATGAGTTTAGTTATGATGAACACAAATTTGTAAGTAGAGAAGCTCAAGATCTTTATAATTTCTATTGGAGTCAGTGGATTATAATTTGTGAGCGGGGTATTAAATTGGAGATCTTTCGAGATACACCTGCCCCATTTTAGACTTGGATAGCAGAGAGGGGATGGACTGAGGTTCTCTCATTTTGAGCTACTACTGACCTGGTT…
RK-As180	B A	QLOD02000001.1	535 bp	31132318	31132833	+	-	-	-	TCATATACTCGGCCCTCTCGCTCTCTCTTCGGAGAGGGCGAGGGGGCCTTTTTTTATGCGAATTTTTCAGTTCACTTGGGGTGGGCCACGGCGTTCGAGAGACGGCTGCCGTCGTCTGAATCGTCAGTCTTCGTCTTATCCCTTCCCTCGACGTCGTCGTCGTCGTCGTCGTCGTCGTCGTCGTCGTCGTCGTCGTCGTCGTCGTCGTCGTCGTCGTCGTCGTCGTCGNNNNNNNNNNNNNNNNNNNNNNNNNNNNNNNNNNNNNNNNNNNNNNNNNNNNNNNNNNNNNNNNNNNNNNNNNNNNNNNNNNNNNNNNNNNNNNNNNNNNGGAAAGAAGACCCTGTTGAGCTTGACTCTAGTCTGACTTTGTGAAATGACTTGAGAGGCGTAGGATAAGTG…
RK-As181	B A	QLOD02000001.1	396 bp	31905672	31906048	+	-	-	-	TGCATACACAGCACCCATTTTCCATCGTCTTCTATCCCCGTCCCCATCAAACCCTAATTCAGACCCTCCAAATCCGAAACACAGAAGAACCCGACTCAAGCTTCAACCCATTAATGTTTGTAGTAGAGCTCCGTTACCAGTAAAGAGGAGGCACTTGTTGCTCCTCTCCCTCCCTATTTCCCTTCCTATTTGCTACACCTCTTCTTCTCCTGCTGCTGCTGCTGCTTTAGCAAACTTCTACCTGGTGACCCCAGAAGAGAGAGACGCCAGCTCCTTGGTCTCCCGGAGAGTGGCTGACGCCGTGGAGCTGCTGGAGAGGGGTCGCGAGTTACAGGCTCGTGGGGACTTCAATCGAGCTCTTGAGTGCTTCACTCAGGTAAACCCACTGTTGGCTCC
RK-As182	B A	QLOD02000001.1	396 bp	32163677	32164053	+	-	-	-	TCCGTCCACTACTCCCACTCCAAACCTCCTCCTCCTCCTAAGCCAGAAACGCCCTCGAAATCCGCCAGTTCCTTCCCCAGCTCTCCTCAGAGCAGTCGCCTCGGCTTGGTCGGCCGGATTGACCCCCGCCGGATCTTGTCCCCCGGCCGAGTCTCTCCCATCACCGACTCCGAACCGGTTGATTCCCTTCGAGAAATCACGGTTTCTCACCCCTCCCCGATCGCTAATGCCAATTCGCACGCGAGATCTGAACGCGCGGCGAAGACGCCGACGCCGGCGCCGGAGGGTTCCTTAGGTTTAACCGACATTTCCAAGGAGGAGGAGGAGGAGGAAAGTAGTTTGGGAGTGTTCGATGTGAGGTTGAGCTTGAAAGGAAAGAATGGAGGCACTTTGGTG
RK-As183	B A	QLOD02000001.1	396 bp	32163677	32164053	+	-	-	-	TCCGTCCACTACTCCCACTCCAAACCTCCTCCTCCTCCTAAGCCAGAAACGCCCTCGAAATCCGCCAGTTCCTTCCCCAGCTCTCCTCAGAGCAGTCGCCTCGGCTTGGTCGGCCGGATTGACCCCCGCCGGATCTTGTCCCCCGGCCGAGTCTCTCCCATCACCGACTCCGAACCGGTTGATTCCCTTCGAGAAATCACGGTTTCTCACCCCTCCCCGATCGCTAATGCCAATTCGCACGCGAGATCTGAACGCGCGGCGAAGACGCCGACGCCGGCGCCGGAGGGTTCCTTAGGTTTAACCGACATTTCCAAGGAGGAGGAGGAGGAGGAAAGTAGTTTGGGAGTGTTCGATGTGAGGTTGAGCTTGAAAGGAAAGAATGGAGGCACTTTGGTG
RK-As184	B A	QLOD02000001.1	395 bp	32576527	32576902	+	-	-	-	CAAATACCCTTGTCCGGTGTTCATCTCCATGACCAAGTGGAAAACAACCATCACCATCAACAACAAGAAGAAGAAGAAGAAGTAGGAGAAGGAGAAGAACCAGAAGAGGAGCTCGGGGCCATGAAGGAGATGATGTACAAGATCGCCGCTATGCAACCGGTCGACATTGATCCGGCTACAATTCACAAGCCAAAGAGGCGAAATGTGAGAATTAGTGACGATCCTCAAAGTGTAGCTGCCAGGCACCGCAGAGAGAGGATCAGTGAGAAGATTAGGATTCTTCAAAGACTTGTCCCCGGAGGAACTAAGATGGACACTGCATCAATGCTAGACGAAGCAATTCGCTACGTTAAGTTCTTGAAGAGGCAAATCCGTAAGCTACAATCCGACCACCA
RK-As185	B A	QLOD02000001.1	404 bp	32576402	32576786	+	-	-	-	GGCCATGAAGGAGATGATGTACAAGATCGCCGCTATGCAACCGGTCGACATTGATCCGGCTACAATTCACAAGCCAAAGAGGCGAAATGTGAGAATTAGTGACGATCCTCAAAGTGTAGCTGCCAGGCACCGCAGAGAGAGGATCAGTGAGAAGATTAGGATTCTTCAAAGACTTGTCCCCGGAGGAACTAAGATGGACACTGCATCAATGCTAGACGAAGCAATTCGCTACGTTAAGTTCTTGAAGAGGCAAATCCGTAAGCTACAATCCGACCACCACCACCACCCTCCGGGTGTCGGACTTGGGCATCTCCCCACCGGAGATTGGCCAATTACAACCAACAAGACACTTGGTTCCACCGCGGAACCACAACCAGTGAGGCCTCAATACAATTTGGG…
RK-As186	B A	QLOD02000001.1	1550 bp	33692805	33694335	+	-	-	-	GGGACCATCAATACGGTCTGTTGCTGCAATGGTGCCCATACGAAGCCCTGCAGCTGGAGGCTCCTCGGGTGGATCTTTTGGCAGTGGTTGGGGTGGTTATGCCAATGATGATGGTGGCTGGAGAGGTCAGTCCATGGACCGGGATAGGACTACACCAGGTCCGCGATCAGGTATTTCAAGTTATTTATCTTCTCTCTTCTCATACTCATGGATGTTGGGGATTTTTTTTTNNNNNNNNNNNNNNNNNNNNNNNNNNNNNNNNNNNNNNNNNNNNNNNNNNNNNNNNNNNNNNNNNNNNNNNNNNNNNNNNNNNNNNNNNNNNNNNNNNNNTTTTTTTTTGGGGTAAGTAATGTAGGGATGAATATTAAAGGGTATTGAGGGAATGCCACCAGTGGTGCA…
RK-As187	B A	QLOD02000001.1	3805 bp	34147627	34151412	+	-	-	-	AAGCCGAAGGAGGTGGAGGTGGAGGCTCCGGTGCCGAAGGAGGAGGAGGAGGAGGAGGAAAAGGCAGCCGGCAAGCTGTCCGATTCCAAAGTGGTCGTTGTTGCAGAGAAGGTAAAGAAAATCTATGGAGAGACGGAGATTGTTGAAGATGACGCGGCTGAAGAGCACGGAAACAAGCGCCGATCTCTCAGTAACTTGTTCAAGGAGGTATCACTTCAGTTCACATACATCTATATATATGTGTGTGTGTGTGTGGAATTGATATACGTGTGTGCGATCAGTGTGCCAAGTACTTCTTCGGTTTGTTGGAAATGACTCTGATTTCATTCTTTCTCTGGTTCTTAGTTTCAAGTTCCTTCTCTTGAAGTTTTTAATTGTTCTTAAAAGAAATTAGTTTTC…
RK-As188	B A	QLOD02000001.1	413 bp	34290139	34290532	+	-	-	-	AGAGAGAGCGTGACGAGAGGGAGCGGTCGTCGCGGCACCGGAGTGGTAGGGATGGGGAGAGGGAGGTAGAGAGAGAGAGGGATCGTCACAGGAGTAGCAGAGATGGAGATAGGGAGCCGGAGAGAGATAGGGATCGAGAGAGGGAGAGGGGGTCAAGGGAGAAGGATAGAGAGAAGAAAGAGAAGGATAAAGAGAGGGATAGGGATAGGAGAGAGAAAGAGAAGGAGAGGGAGAGAGAAAGGGAGAGAAGGGAGAGAGACAAAGAGAAGGACAGAGAGAGGGAGAGAGAGAAGGAGAAGGAGAGAGAGAAGGAGAAGGAGAGAGAGCGGTCGCGAAGAAGCAGGAGTAGGTCATCCAAGAGGCACGATAGTGATCGAGAAAAAGAGAAGGAACTTTTGA…
RK-As189	A B	QLOD02000001.1	1307 bp	34319907	34321194	-	+	-	-	GCTGTTGATCGTGGATGCTACATAGACCAGAGTCAGAGCCTAAATATACATATGGACCAACCCAACTTTGGAAAACTTACTTCCTTGCACTTCCATGCATGGTCCAAGGTAAGAGCTTCTATTCTACTTAGCATCTTGCTGTTTTAGATTTTTGAAGAGGGAGGGAGTTTGGCATACTTAAATTATCAATTTCTAGGCAGTCATATAATGCTATTTGTTGAAGGGAGAGGAAAGAGGTTCCTTCTCGTGGCTGGATGTCAATAAATGGTTCTGTGATATATTCACTATTTTGGCGTTCGAAATCATATGCATCTTATGATTTTCCAAAGTGGTCCGTTATGAAAGAAAGAAGAAAAAAATGGTTATATTTGCATTGTTCACTCAGATGACATGTAGGGG…
RK-As189	A B	QLOD02000001.1	1517 bp	34319907	34321404	-	+	-	-	GCTGTTGATCGTGGATGCTACATAGACCAGAGTCAGAGCCTAAATATACATATGGACCAACCCAACTTTGGAAAACTTACTTCCTTGCACTTCCATGCATGGTCCAAGGTAAGAGCTTCTATTCTACTTAGCATCTTGCTGTTTTAGATTTTTGAAGAGGGAGGGAGTTTGGCATACTTAAATTATCAATTTCTAGGCAGTCATATAATGCTATTTGTTGAAGGGAGAGGAAAGAGGTTCCTTCTCGTGGCTGGATGTCAATAAATGGTTCTGTGATATATTCACTATTTTGGCGTTCGAAATCATATGCATCTTATGATTTTCCAAAGTGGTCCGTTATGAAAGAAAGAAGAAAAAAATGGTTATATTTGCATTGTTCACTCAGATGACATGTAGGGG…
RK-As190	B A	QLOD02000001.1	1003 bp	34324278	34325261	+	-	-	-	CGTGGTCGTGATGAGTATGGCGGGGCGGCGCTGCCTGTGTTTTCAGGGTTGATAAGTAGAGAGGCGGAAATGTCGGCCATGGTGTCGGCCCTGACCCATGTGGTGGGTGGCGATGTGAATCATGAAGATTTTGTTAATCAATTGGCTTTGGCTGCTGCTGCTGCTGGTGGCGGCGGAAATTCTTCTTCTTCTTCTTCTTCTTCTTCTTCTTTATCATCGTCTACTTCTTTGTGGGGTGTTGGAGAGAAGAGAGGACGTGAAGGGGAGGTTAGTAGAGGTTTCTCTGCAGCAGTTGATAGAGTTTCTGGATCATATGGTCATGATCATTCTTCGGCTGGGGGTTCATCCTCTAGTTTCAAAGGTAAAATTTTACGAGCATATATATATATATATATATTT…
RK-As191	B A	QLOD02000001.1	1003 bp	34324278	34325261	+	-	-	-	CGTGGTCGTGATGAGTATGGCGGGGCGGCGCTGCCTGTGTTTTCAGGGTTGATAAGTAGAGAGGCGGAAATGTCGGCCATGGTGTCGGCCCTGACCCATGTGGTGGGTGGCGATGTGAATCATGAAGATTTTGTTAATCAATTGGCTTTGGCTGCTGCTGCTGCTGGTGGCGGCGGAAATTCTTCTTCTTCTTCTTCTTCTTCTTCTTCTTTATCATCGTCTACTTCTTTGTGGGGTGTTGGAGAGAAGAGAGGACGTGAAGGGGAGGTTAGTAGAGGTTTCTCTGCAGCAGTTGATAGAGTTTCTGGATCATATGGTCATGATCATTCTTCGGCTGGGGGTTCATCCTCTAGTTTCAAAGGTAAAATTTTACGAGCATATATATATATATATATATTT…
RK-As192	B A	QLOD02000001.1	399 bp	34323672	34324051	+	-	-	-	GCCTACGATGAAGCTGCTCTCAGGTTCAGAGGCAACAAGGCCAAACTTAACTTCCCTGAAAATGTCACTCTCCGGCCGTCGCCAGCGACGACAACCATTTCTATTAATAATCCTTCAAATACCCTTCTCTCGGTTTCAACATCAAGTGACCCAATAGTGCATTCTCAGCCTAATTCTGATCACCACACAAGGAGCTACTACTACTACTCTCCTGATCATTTGCAAAGACAGCCCACGAGTTTATTGGACCAAATGCTGTTTTCATCAGCCATGCCTTCAGATGTTCAATCTTCTTCTTCATCTTCTCAACCACCACCACCACCTTCATTTATTCCTCTGTTTCCTTCAATTCAATTCCCATCAGCCACCAGTTGTGATGCAGATTATTTTCCGGGGACA
RK-As193	A B	QLOD02000001.1	381 bp	34665293	34665654	+	-	-	-	TCTCTGCCATCTCCTCTTCCTCATCTCTCTCTCTCTAAAAGCTTCCTCGGCATCTTCTCTCCCCGGGCTGTATAACGACTCACAACAGCTCTTGAACTTCAGAGCTTCTCTCCCCAACCCAAACCCAGTCCGGGACTGGGTTCCCGGCGGCCACCCTTGCAATTTCACCGGCGTTACATGCAGTAACTCTCGGGTTTCGGCCATAGACCTCAACTACGTTCAGCTCAACGTTGATTTCTCAATAGTCTCAAAGTTTCTGATTACTCTTCCGAATTTGGAGTCCCTTTTGCTGAGGCGCTCGAACCTCACCGGCTCGCTCTCTTCCGTGGCCAAAATCCAATGCGGCGCCTTTTTGAACACCGTAGATCTGGCCGAAAATGG
RK-As194	B A	QLOD02000001.1	1892 bp	35335725	35337597	+	-	-	-	GTCGATTCAAACCCAACACCCATAATCCCTCCTCCGCCGCCGCCGCCGCCGCCGCCGACGACGTCAAAATCAACCGTCCAGAGTGAGAATACCACAATCCCCAAAAAAACCCACAGAAAGAAGAAGAAAAATCACGCCATAGATGCCTCCGATGCAGCATCATCGTCAAAGTCGTCGTCGTGTTCTACTTCGCGTCCAATTCAGAGACGAGGGGTTCGCGTTGGGGCTAAGCAGCGAAACCCTAGAGCCTTGATCGGTTCGGCTCGGCAGAAGGAGAGCAATGTCGAGGCCTTGGCGCTTCCTCTGGGAATGTCGATTGCCGCCGTTGTCGCTCAGGTGCCAATTCGATCATTCATTGAGTAGTCTATGTATTATTTCTATCTTTCAGTGATTTCTGTT…
RK-As196	B A	QLOD02000001.1	389 bp	35405355	35405723	+	-	-	-	CAAGACTCTTTCGCTTTTCCATTTTAGTCTTCTTCTTCTTCTTCTCTCTGATATTTGCTGTTCAAGTCAAAGGTGACACAAACAAACTGCTTGTTGGTTCTGGGAATTCAGTAAATCCGGTGACTCCTCTCTCTCCCTCTATATATATATATATATACACACACACGCACATATCATGTATGAAAACTTTTTAGATGATTTTTGAGAAGAATACAATTATACAAGTCTTTAACTGTCATGTATGTAATCCTGGCTTGTGTTTGAGGATAATGCAGGAAAGAGCCGACTGTGCCAAAAAGAGCACCGTGGAGTGCAAAGAAGCCAACAATGGTGGGTTACAGGAGAGTTCTTTTGAGCACGAGGACTACATCTACACTCAATCCCTCCCT
RK-As197	B A	QLOD02000001.1	393 bp	35616448	35616821	+	-	-	-	CCACCAAGCAACACATACCAGTCAATTTTAATGCCACAACCAAGCTTGCAGAGCCAAACTGTTGCCTCTCAGACTCAGTATAGTATGATCCCTAACCCCTCCTCTCAGCAATTTCTGCAACTATCAGGGGGAATAGTAAATTCATATGCCTATGGGAACATTCCACCTTTGCCACCAGGGCCGCCACCGCCCGCACCGCCACCTCCAGCCCACATGGTTGGTCATGTGTTACCTTTGACCGCACGACAGTTGCAGATAACCCAGCAGCAGCAGCAGCCACTAACTTTGGGGCCGCAGCCTTCAGCATTAGCTCAGCAGTACTCAATGCAATTACCTCATCAACCACCGGCGCCTCCAAGCTTCCGCCCTGTTGGCTTGATTCAGACTCCTGGC
RK-As198	A B	QLOD02000001.1	244 bp	35679741	35679965	+	-	-	-	ATGAGTGCCACCAGCAGAGTCCAAGCCAAGCCAACCAAAGTAAGAAGTGGCTTGGAACTGTCGGTGTCCAACCTCATAACCACGCACTCTTCTTCCCCATCTCTCCCTCACTCTCTCTCTCTCTCTCTCTCTACGCCTTTCTCATCTTCCTCCGATCTCCTTCCCTTCTCTGCTAAGCTCATTCATGCATTGAAGATCTCCGATCTCCTCCGATCTCCGCAGTCTCCTCAAGGTCAGCCAATTC
RK-As199	A B	QLOD02000001.1	403 bp	35839684	35840067	+	-	-	-	GCATCATCTCCGACGTTTTCTTCGGCTGGGCTTCTCGGGTCGCCCGGAGCGCCCGAACAGTCAACGTAAGTTTCACCACCGGCGGGGCTTATGGGACCGCAGCCTATAACTCTGTGTGGCAAAACCTCCCCCATCGCGCTGGCTCATCTGATGATAATGATGATGATGATGAGTTTCGGGTACCGGGTTTCCCGGATTCGTGTCGGTTTAAGCGTTCACACCTTCATCAATTCGTTAGATCGGCAGATGGTACTGATCCGTGGTCTCTCTTTTTCCAGACTCAAATTTCCCTCAGTTTAGGAGGGTCTTTTGGGTGGCTGTGTAACACCGCTGAGGAAATTGAACCTTCTGGTTTAGAGATCCTCAGGAAATACACGAAGCTCTCTGTTTGGAGTATTG…
RK-As200	A B	QLOD02000001.1	398 bp	35840158	35840536	+	-	-	-	AACAAGCTTCCCCTTCACCTCCTCGCTACAAGAATGAGAATGACAATAAGATTAATGATATTGGTGTTGTAGGACACAGCGGAAGAGAATGTGAAGTGTCTCCTCAAGAATGCCTTGAATGGTTAGAATCGCATCCACAGGGCTCCGTCCTCTACATCTCATTTGGGTCGCAGAACAGCATTAGTGCTTCCCAGATGATGTCATTAGCCCAAGGATTGGAAGATTGTGGGAAGCCATTCATTTGGTCAATAAGACCTCCTGTTGGATACTACAATAACCACCCCAATGGTAGTGAAGAATCCAGAGCAGCAGCAGCAGCAACATTAGCAAAATGGTTACCGGATGGCTTCGAAGAACGAATCAGAATCGGAACGACAGAAGGTCTGCTAGTGCCTGGA
RK-As201	A B	QLOD02000001.1	413 bp	35883215	35883608	+	-	-	-	CCCACCCTCGACTACTACCACTACTTCCTCAACCGTCTCTGACAAGGCCAACGAGAGTAGCAACAACAACACCTCCAAGAGATTCGAGGATGGTGATCCGGTGGCCGCCGAGTCGTCATCAGTGAGTCGAAACTCGGTGTTGCTTCAACTCATTTCTTGCGGCGGCTCGACGTCGTTTAGGGGGAGGAGTGTGCCGGTTGTGAAGGAGGAGCAGCAACCCCCTAGCGCGGTGGTAGCTGTGGGGAGGAAGAGTGGAAGTGGTAGTCTTCACAAGGGGGTGTTGTGTAAGACGACGGCGGCGGCGGCGGCGGTAGCGGCGGGGGAGGATGAGATGATCAGATGCATGTCGGAGAACCCGCGGTTCGGGAATTTGCAGGCGGAAGAGAAAGAGTACTTTAG…
RK-As202	A B	QLOD02000001.1	397 bp	35950945	35951322	+	-	-	-	GCCGAAGTGTTGGTAGGAGAGTCTTCTGTTTCCCCTGAACTTGACAAAACCCCCTCACAGTCTTCCTCCCCATCGCCGCCGTCTCCGTCACACATTGCCGCCGACAGCCCCCTTTCACCGCCTGTGTCGAGATTGAGTTATATGATATCAGGAGGGACCGGTGCTGTTACTTTTATGGTTAGACCATCTAGTAATGGCTATGTCCATGACCAAGAATCTGAGGCATTTGCAATGCCGCCGCCGCCGCCACCGCCACCACCACCACCACCACCGCCTCCTGGGTCAGGCTCTTCTTGGGATTTCTTTGATCCCACAGATGATTTCGAGAGCTTTAGTTTTGTTGAGCATAATGGATTGAATTTGAATTTTGGTGATTCGGAAGGGCACAGACAGAGAC
RK-As203	A B	QLOD02000001.1	397 bp	35950945	35951322	+	-	-	-	GCCGAAGTGTTGGTAGGAGAGTCTTCTGTTTCCCCTGAACTTGACAAAACCCCCTCACAGTCTTCCTCCCCATCGCCGCCGTCTCCGTCACACATTGCCGCCGACAGCCCCCTTTCACCGCCTGTGTCGAGATTGAGTTATATGATATCAGGAGGGACCGGTGCTGTTACTTTTATGGTTAGACCATCTAGTAATGGCTATGTCCATGACCAAGAATCTGAGGCATTTGCAATGCCGCCGCCGCCGCCACCGCCACCACCACCACCACCACCGCCTCCTGGGTCAGGCTCTTCTTGGGATTTCTTTGATCCCACAGATGATTTCGAGAGCTTTAGTTTTGTTGAGCATAATGGATTGAATTTGAATTTTGGTGATTCGGAAGGGCACAGACAGAGAC
RK-As204	A B	QLOD02000001.1	398 bp	35996558	35996936	+	-	-	-	CAGTAGCAGCAGCAGCAGTCCAGTTTTCTCAGATCCCTTCGGGGAAGAGTTGATGAAAGCACTTGAGCCTTTTATGAAGGGTGCTTCATCAACCACCACCACCACCACCTCCTCAGCCTCCTCTCCTCCTTCACCTTCAACTTCTCCACTTTCTTCTCAATTTAACTCTTCCTCAAAGCTGAATATGTACCCTGGTTTTGGCTCATCAGCATCGACAACCCAAATGTTTTCTCAAGGGTTCTCAAGCCATGACCAGACCAGGTTTTCAATTGGGCTCAACCCATCTCAGATCCTCCAAATCCAAGCTCAATTCCATCTCCAAGTCCAACAACAGCAAAACCAGTACTTGACTTCATTGGCTGCAGCCTCATCACTCAGCAACCAAACCCTTACCCTCA
RK-As206	B A	QLOD02000001.1	406 bp	36052131	36052517	+	-	-	-	CGAAGGTAAAAGGGAAGCACCGCAACCACTCCCCTCCCCATTCACCATCATCATCACCACCACCACCACTACCGGACACGTCTCCTCCTCCTCCTCCTCCCCATTCACCGCCGCCGCGACAACCTTCATTTGATGACTCCGAAACCTACATTGTCCAAATCCCAAGGGACCTCGTCTACCGCATCCCACCTCCTGAAAACGCAAAAATTGTCGAAAGTTACCGCAACCCATCTCACAACAAAAACCACCAATGCGGAGGAAAATGCCGGCTTTGGATCTTCCTATCCCTCGCAATCCTCGCTCTCATTGCAGCCGGTGTCCTGGCCTTCATTCACACGTTTTTATCCCCGAAACCACCCCAATTCTCCATCACAAAACTCCACGTGAAGAGCCCTCCAA…
RK-As207	B A	QLOD02000001.1	409 bp	36052077	36052466	+	-	-	-	CATCACCACCACCACCACTACCGGACACGTCTCCTCCTCCTCCTCCTCCCCATTCACCGCCGCCGCGACAACCTTCATTTGATGACTCCGAAACCTACATTGTCCAAATCCCAAGGGACCTCGTCTACCGCATCCCACCTCCTGAAAACGCAAAAATTGTCGAAAGTTACCGCAACCCATCTCACAACAAAAACCACCAATGCGGAGGAAAATGCCGGCTTTGGATCTTCCTATCCCTCGCAATCCTCGCTCTCATTGCAGCCGGTGTCCTGGCCTTCATTCACACGTTTTTATCCCCGAAACCACCCCAATTCTCCATCACAAAACTCCACGTGAAGAGCCCTCCAACTTCTCCCCACCATAAAAAAACAAACCCAAGCTACGAAATTTCGTTGAAAA…
RK-As208	A B	QLOD02000001.1	400 bp	36125368	36125748	+	-	-	-	ACGCCATCCTAAATGACGACACTACTGCGTGGTCCAAGGCTCTAAGATCCGACCCAATTTGCACCGGCCAGATCAACCCGTCATCCATGGCTTCGCCGACCCGACCATTTGCTGGTTCGTTCACGAACTCGTCGCCTATGGTTCCATTCCCTTCGCGGGGGGCTGCGGCGGACACTACAAAACCACGACCTTCACAGCTGTCGTCGTCGTCGTCGCCGGCGGTGGCGGCTGTGACTAATCAGACCCACGTTGGCCGCAACCCAAAGAAACGATCAAGAGCTTCTCGGCGTGCGCCGACCACCCTACTGACGACGGACACCAGCAATTTCCGAGCCATGGTGCAGGAGTTCACCGGCATACCGGCGCCGCCGTTCACTTCCTCACCGTTCCCTAGAAGCAG
RK-As209	A B	QLOD02000001.1	386 bp	36523665	36524031	-	-	-	+	TCTCAGTGGCATCTTCAGGAAGATATTGGTGATTTTGAGTTTTGGTGGGAGGATGATGATGATGATGATGGCGCTGTACGTTCTAGTTTAAACTGTTTACAAGTAATACCGATGTTGTTGACACGAGTTATTGAAGCTCAACAAAATGATCAATATTGTCAGAACATGCGGTATTATTTGTCCTCGGGACAAGAAGCTGAAAGTTGGAGCTTATCTGCAGAAGGATATTTGAAGTTCAAAGATAAGATTTTTGTGCCTGATGTGGGTGGACTTCGGGAAGAAGTACTTCGGGAGTTTCATCACTCGAGGTTTGCGGTTCATCCTGGTGGAACAAAGATGTATAAAGATTTGGGACGTCAATACTGGTGGAGTGGTATGAAGCGTGA
RK-As209	B A	QLOD02000001.1	383 bp	44341629	44341992	-	-	-	+	TCTCAGTGGCATCTTCAGGAAGATATTGGTGATTTTAAATTTTGGTGGGATGATGATAATAAGGATGGCACTGTCTGTTCTAGTTTGAAATGTTTGCAAGTCATACCGATGTTGTTGACACAGGTTATTGAGGCTCAACAAAATGATAAATATTGTCAGAACATAAGGTATTATTTGTCATTGGGACAATAAGTTGAAGGTTGGAACTTATCTGCAGATGGATATTTGAAGTTCAAAGATAAGATTTTTGTGCCTGATGTGAGTGGACTTCGGGAAGAAGTACTTCGAGTATTTCATCACTCGAGGTTTGCGGTTCATCCTGGTGGAACAAAGATGTATAAAGATTTGGGATGTCAATACTGGTGGAGTGGTATGAAGCGTGA
RK-As209	A B	QLOD02142213.1	392 bp	2639	3011	-	-	-	+	TCTCAGTGGCATCTTCAGGAAAATATTGGTGATTTTGAGTTTTGGTGGGAGGATGATGATGATGACGATGACGATGGCGCTATACGTTCTAGTTTAAACTGTTTACAAGTAATACCGATGTTGTTGACACGAGTTATTGAAACTCAACAAAATGATCAATATTGTTAGAACATGCGGTATTATTTATCCTCGGGACAAGAAGCTAAAAGTTGGAGCTTATCTGCAGATGGATATTTGAAGTTCAAAGATGAGATTTTTGTGCTTGACGTGGATGAACTTCGAGAAGAAATGCTTCGAGAGTTTCATCACTCGAGGTTTGCGGTTCATCCTGGTGGAACAAAGATGTACAAAGATTTGGGACGTCAATACTGGTGGAGTGGTATGAAGCGTGA
RK-As209	B A	QLOD02177143.1	371 bp	869	1220	-	-	-	+	TCTCAGTGGCATCTTCAGGAAGATATTGGTGATTTTGAGTTTTGGTGGGATGATGATGATGATAACGATGGCGCTGTATATTCTAGTTTAAATTGTTTACAAGTAATACCGATGTTGTTGACACGAGTTATTGAAGCTCAACAAAATGATCAATATTGTTAGAACATGCGGTATTATTTGTCCTCGGGACAAGAAGCTGAAGGTTGGAGCTTATCTGCAGAAGGATATTTGAAGTTCAAAGATAAGATTTTTGTGCCTGATGTGGGTGGACTTCGGGAGTTTCATCACTCGAGGTTTGCGGTTCATCCTAGTGGAACAAAGATGTACAAAGATTTGGGATGTCAATACTGGTGGAGTGGTATGAAGCGTGA
RK-As209	A B	QLOD02045510.1	407 bp	5857	6244	-	-	-	+	TCTCAGTGGCATCTTCAGGAAGATATTGGTGATTTTGACTTTTGGTGGGATGATGATGATGATGATGATGACGACGACGACGACGACAATGGCGCTGTACGTTCTAGTTTAAACTGTTTATAAGTAATACCGATGTTGTTGACAAGAGTTATTGAAGCTCAACAAAATGATCAATATTGTCAGAACATGCAGTATTATTTGTCCTCGGGACAAGAAGCTAAAGGTTGGAGCTTATCTGCAAAAGGATATTTGAAGTTCAAAGATAAGATTTTTGTGCCTGATGTGTGTGGACTTCAGGAAGAAGTGCTTCGAGAGTTTCATCACTCGAGGTTTGCGGTTCATCCTGGTGGAATAAAGATGTATAAATATTTGGGACGTCAATACTGATGGAGTGGTATG…
RK-As210	B A	QLOD02000001.1	389 bp	36580069	36580438	+	-	-	-	TCATGCAGTTTGCATTCCATTCCCAGCACAAGGCCACATAAGTCCAATGCTAACCTTAGCAAAGCTTCTTCACCACAAAGGCTTTCACATAACCTTCGTCCACACAGAATTCAACTACTCTCGTTTACTCAAATCCGGAGGTCCGAAGTCACTGCAGGGCTTGCCGGACTTTAGGTTTGCGACCATTCCCGACGGACTCCCGCCGCCGGAAAACCCCGACGAGGACGATCCCACCCGAAACATCATCGAACTCTGCTTCTCAACCCGGAAAAATTGTTTGGTCCCATTTCGCAACCTCCTCAATAAACTCAACAACAGCAACAATGATGGTGATGTCTCTCCTCCTCCTCCTCCTCCGGTGTCTTGTATAGTGGCTGATGGAATCATGA
RK-As211	B A	QLOD02000001.1	398 bp	36654502	36654880	+	-	-	-	CTGGGATTCAAGGCGTTATGATGCTGAATGGAGGTTTCTTTCGGCTGCCCAACGATCTCCCCAGGCCGTTTTGGAGGTACCCCATGTACTATATAGCCTTTCACAAGTATGCGAATCAAGGGTTCTACAAGAACGAGTTCGAGGGACTGAGTTTTCCTAGCAGTGACTCCCGAGGAATTGTTAGTGGTGTTGAGATCTTGAGCAGTGTTTGGCAAGTGGAGATGGGTTACTCTAAGTGGGTGGATCTTGGTGTTTTGTTGGGGATGGTGGTTCTTTATCGGCTCTTGTTCTTTGGGATTGTCAAAGCTGTTGAGAAGGTTAAGCCTATTCTCAGATCTCTTTTCGCTCCTCCTCCTCCTCCTCCTCCTTCGCAGCCCAAACACTCTACACATGTGGGG
RK-As212	B A	QLOD02000001.1	576 bp	36773399	36773955	+	-	-	-	AAATCGTCCAAATCCAAACGCATTTCCCCTCTCTCTCTCTCTCTAAAAGCACTCTCTCCCCTCGTTGCAGCCACTGTTTTAAAAAAGTAAAAAAACAGAATAAAACGGTCAGACTATCATAAATCCAGAAATTCGCAGCTGACTATCAAGAAATTCCATTCTCTCTCTCTCTCTCNNNNNNNNNNNNNNNNNNNNNNNNNNNNNNNNNNNNNNNNNNNNNNNNNNNNNNNNNNNNNNNNNNNNNNNNNNNNNNNNNNNNNNNNNNNNNNNNNNNNTCCAAGGACCTTCCGAGCTCTGGTAGAGGGCGCGGAGAGGAAGTTCGCTAGAGTCCGCGACGTGCCGGCGTACGGACGAGGTCCGAACCAGTACTTCCAAAAGGTCTTCAAGGCATACACGAAG…
RK-As213	A B	QLOD02000001.1	1150 bp	36825011	36826141	+	-	-	-	GCCTCTAGCCCTCCACTGTAAAGCCAACTATGCTAGACAGGGTGTTAGACTAGTAGAGCAGGGCCAATTGTTTTTCCCTCAACCAGATACTATTGCCTATTGGTACGTGTGATTAGTTGCTCTTTATGGTTTGGCCCCTTTATACATGATGCAGAAAAAAAAAAAAAAAAACTATAGAGAAAAATAAAAACCACAAACTAAGCAAACATCGACCTTTCAAAATAATGAGCAAATGATAATGCCTAATCGCCTAAAGGAATCAACCCAAGGGATACAGTTTTAGTGATCACCTCTCACAGGAAGTCTCCCTAAGATAGAAGAAAGCTCTTCTCTAAACAAGCCAAAGGCTGATTAACCCAAAATCATGCCTTTTCAATTCAATTCAAGTTTGCCCTTGAC…
RK-As214	B A	QLOD02000001.1	626 bp	36858903	36859509	+	-	-	-	AAAACAACAACAGCCCCAATGCTGCAATCTCCTCCTCCGTTGGAGGATGTTCTCTGCTTCAGAACCACCACCACCACTTCATGATGTCTCCGAGCTCCTCCTCGTCGATGCTCAAATTCGGGGGTTGCAGCTCGAGCCTGAATTGCTTCCAATTCTCGGAATCGAAAGCGATTCTGGGGGATGCTGCCCAGAAGGCGGCGTATCAGCCGCTGTTTGTGAAGGTGGAGGAGCACAATTTTTTCAGCGGAGACGAGGCTTGTAATTTCTTCTCGGATGACCAAGCTCCCACTCTTGCATGGTGTTGCTCTGAACAATGGAACTAGAGAGAGAGAGAGAGANNNNNNNNNNNNNNNNNNNNNNNNNNNNNNNNNNNNNNNNNNNNNNNNNNNNNNNNNNNNN…
RK-As215	A B	QLOD02000001.1	399 bp	36877402	36877781	+	-	-	-	ACAGAAGGGATGATGGGTTGATTGAAGGAACAGAGTGCTCTGTTTGTTTGAATGAGTTTCAAGAAGACGAGACCCTCCGGCTCTTGCCAAAGTGTAGCCATGCCTTTCACATCCCCTGCATTGATACTTGGCTGAGTTCACATAAGAATTGCCCCTTGTGTCGTGCTCCTGTAATAGTCCCCAATGCAGCTGGGCCAATTTTGAATCATTCGGCGGAGAATTTAGAGAATCGGAATGGGTTGGAAAGTCGTGAAGGTGGGAGTAGTAATGAAATGCGTGTTGGGGATGAAAATTCTGGAGGATTTCCAAGTGGGGAAGGAGGAGGAGGAGGAGGAGAAGAAGAAGTACTACAACCTGTGGGAAGACCAATTTCGAAGGTGGAAATTGAAGGGTGTTCGA
RK-As216	B A	QLOD02000001.1	191 bp	37135427	37135596	+	-	-	-	TCAGAAACCTGAAGGAAAGAGGCGATCGCAGCTAAGCTGGCCGGCGCTGATCAAAGATCAGAAGCAAAGTCGACCGGTTGACCTTTTCTCGAAGGGAGCGTCCTTCACGGGTTCTCCTTTTCTTCCCCTTCCTTCCATAGAGAGAGAGAGAGAAATGGTTTCAGAAAATGCTAGAGAGAGAGAGCGTGGGG
RK-As217	B A	QLOD02000001.1	197 bp	37135404	37135582	-	-	+	-	AGAGGCGATCGCAGCTAAGCTGGCCGGCGCTGATCAAAGATCAGAAGCAAAGTCGACCGGTTGACCTTTTCTCGAAGGGAGCGTCCTTCACGGGTTCTCCTTTTCTTCCCCTTCCTTCCATAGAGAGAGAGAGAGAAATGGTTTCAGAAAATGCTAGAGAGAGAGAGCGTGGGGCGCGAAACGGAGGAAGCGAGAAA
RK-As217	B A	QLOD02000009.1	195 bp	4731008	4731184	-	-	+	-	AGAGGCGATCGCAGCTAAGCTGGCCGGCGCTGATCAAAGATCAGGAGCAAAGTTGACCGGTTGACCTTTTCTCGAAGGGAGCGTCCTTCACGGGTTCTCCTTTTCTGCCTCTTCCTTCCATACAGAGAGAGAGAAATGGTTTCAGAAAATGCTAGAGAGAGAGAGAGTGGGGCGCGAAACGGAGGAAGCGAGAAA
RK-As217	B A	QLOD02000009.1	372 bp	4731008	4731361	-	-	+	-	AGAGGCGATCGCAGCTAAGCTGGCCGGCGCTGATCAAAGATCAGNNNNNNNNNNNNNNNNNNNNNNNNNNNNNNNNNNNNNNNNNNNNNNNNNNNNNNNNNNNNNNNNNNNNNNNNNNNNNNNNNNNNNNNNNNNNNNNNNNNNAAAAGGAAATAATGAATCAGAAACCTGAAGGAAAGAGGCGATCGCAGCTAAGCTGGCCGGCGCTGATCAAAGATCAGGAGCAAAGTTGACCGGTTGACCTTTTCTCGAAGGGAGCGTCCTTCACGGGTTCTCCTTTTCTGCCTCTTCCTTCCATACAGAGAGAGAGAAATGGTTTCAGAAAATGCTAGAGAGAGAGAGAGTGGGGCGCGAAACGGAGGAAGCGAGAAA
RK-As218	B A	QLOD02000001.1	396 bp	37168094	37168470	+	-	-	-	GAACTGTCGGAGAGCGTTTCAGGCGGTGGCGGTGCTGTCCCCACCGCCGGCGGAGGTCGTGAGCCGTGGTCGGTACTGGTGTTTGGGGTCTGGTCCCGTCGGGTTTGGGGGTGAAGAAGGGAAAGGGTTTTCGTCGTGGACGCCTTTCGCTCCACCGTTCGTGGAGACTGACAAGGAGGAGGAGGTGGAGAAGGAATCTGTACTTCGGAGTTGTAATGGATCTAATGGAGACAATTTGATTGAAATTTCTGATGATACTGACGATGAAGTCGTGGGAAGAGAGGAAGCGAAGAAGAAGAAGAAGAAGAAGAAGAAGAAGAGGAAGGGGGATGGTGAAGAAGAAGATGTTGTGGGTACTAGTAGTGTTTCAAAGCCGGTGATGAAGAGGCGGAAGAA
RK-As219	A B	QLOD02000001.1	401 bp	37338398	37338779	+	-	-	-	AGCGCCTCTCTGAAAGACAAATTGAAAAGCAGATTCTTGTCTCTCTGCAACATTCAGGAGGAAGTAACAAAAGCCTTAAAGGTGGGCGCGGATGATGATGATGGAGGAGGAGGAGGAGGAGAAATAGAGTTCAGAAGCATTGAAGCTGCCAAGTTTGTGGGTGAGGTTTTATACATGAAACAAGAGAACAACAAAGTCAGAGATGAACTGCATTTGGGTTCAGAACGCGTGCATGCTCTACAAAATGAGATGGAGAAGACGCTGGCGCATTTGGATGAGGAATTTGGGATGTCGAAGAACAGTCGTCAGCCGCAATTGAGGCACTCGCCGAGCCGTAGAGTTCCTTTAAGATCATTCATATTCGGAACTAAACCAAAGAAGAAGTCATCCATCTTCGCC…
RK-As220	A B	QLOD02000001.1	727 bp	37356306	37357013	+	-	-	-	TCCTCTCTCCCCTCCTCTGAGCTCTGCGCCGTCGCCTTCGCCTGCCCGACGACGCCGTGGAAACTCCGGCAGCTTAATCTCCGGTGTACTAATGTTCTGTTGAAAAAGCTAGTGGAGCTTGTTTTAATTAATGTAATGGATTAATGTAATTTTAACATGGTCTGTGGACTTGGAAAAGAAAAATTCTATTTTTCTTCGTACAGAAGGTTCAGGTCAGTAGGATTCAATTATATAAGAAGCTTTCAATATTATAGTTGCCAAGGAGACAATTTTTAAGACTTGAAAAAGCAATTTCAAGTTTGCGTGGCAACACTGTTAGTGATTGCAGTGATAATTTTTAGGCTTTCCAGCCCTGGAGACTAAGGCCGCGGAGTTCCGTGAAAGAGAGTGCTCTGCTGC…
RK-As221	A B	QLOD02000001.1	577 bp	37418349	37418906	-	-	+	-	GCGGTGACCAATTTTGAGATGAGCCGATACAATGTCGATGCCATCATGAATAGTACTCTTCCTGTTGGGGGNNNNNNNNNNNNNNNNNNNNNNNNNNNNNNNNNNNNNNNNNNNNNNNNNNNNNNNNNNNNNNNNNNNNNNNNNNNNNNNNNNNNNNNNNNNNNNNNNNNNCTGAATGCGGTGACCAATTTTGAGATGAGCCGATACAATGTCGATGCCATCATGAATAGTACTCTTCCTGTTGGGGGAGGATCTGCCAAGAAGATGAAGGTCGAGCAGAAGCCATCTTTGAACCACAATGATGACCAACTGCTACAATGCAGCAGTGGCACGAGCATCAATTTTTCTACGATTCAGCCGCCCCCTTCTATTCCTAGTGGATTACCATTTGATGCCATC…
RK-As221	A B	QLOD02000001.1	400 bp	37418526	37418906	-	-	+	-	GCGGTGACCAATTTTGAGATGAGCCGATACAATGTCGATGCCATCATGAATAGTACTCTTCCTGTTGGGGGAGGATCTGCCAAGAAGATGAAGGTCGAGCAGAAGCCATCTTTGAACCACAATGATGACCAACTGCTACAATGCAGCAGTGGCACGAGCATCAATTTTTCTACGATTCAGCCGCCCCCTTCTATTCCTAGTGGATTACCATTTGATGCCATCGACGCTCGTTATCGTCACTACAAACTCTACCATCACCAACTCGCTTCCTATAACAACGGTGGTGGTGGTGGTGGTACTTCTGATACACCGGGCTCTGCGTCTGCTGCCGTCTCTGTGGTAAATCCGATGACGTTCTTTCCCGCACCGACTGAGTTTTTTGTTTGGCCTCATCAATCGT
RK-As221	A B	QLOD02114383.1	397 bp	6	383	-	-	+	-	GCGGTGACCAATTTTGAGATGAGCCGATACAATGTCGATGCCATCATGAATAGTACTCTTCCTGTTGGGGGTGGATCTGCCAAGAAGATGAAGGTCGAGCAGAAGCCATCTTTGAACCACGATGATGACCAACTGCTACAATGCAGCAGTGGCACGAGCATCAATTTTTCTACAATTCAGCCGCCCCCTTCTATCCCTAGTGGATTACCATTTGATGCCATCGCCGCTCGTTATCGTCACTACAAACTCTACCATCACCAACTCGCTTCCTATAACAACGATGGTGGTGGTGGTACTTCTGATACACCGGGCTCTGCGTCTGCTGCCGTCTCTGTGGTAAATCCAATGACGTTCTTGCCCGCACCGGCTGAGTTTTTTGTTTGGCCTCATCAATCGT
RK-As222	B A	QLOD02000001.1	391 bp	37574636	37575008	+	-	-	-	AGAGAAAATTCCGGCGAAGCCGGCAGCAGCAGCAGCAACAACAACGAAAGACAAAAGCCAGAGCTCCTCCGCGGGCAGCCGGAAAGCAACGCCGGCCATGAGGCCACCGTCGGAGCAAGCTCTCAAGTGTCCGAGGTGCGATTCGCCGAACACCAAATTCTGCTACTACAACAACTACAGCCTCACGCAGCCGAGGCATTTCTGCAAGACGTGCAGAAGGTACTGGACGAAAGGAGGAGCTCTCCGCAACGTCCCGATCGGCGGCGGGTGCCGGAAGAACAAGAAGATGAAGTCGTCATCTTCCCGTCTCTCCGGCGACAATTCGAAGGAGTACTCAAGCGGGTCGTCGACGGACCACATCGGCGCCGGACTCAAGTTCTTCCCCGGACTA
RK-As223	B A	QLOD02000001.1	1037 bp	37757016	37758033	+	-	-	-	CATGCTCAACTTGGCAACAGGTTTCTCTTTCTTTCAATCAATTTTGTCTCTTCTTCTTCTTTCTTTCTTTTCTTTACTTCTTCCACCCCCCTTGCTGTCTCCTCATAGCTAGATTTATCATTCATTAATTAGGCGTTTGAAGGCTCAAATTTTTTCGAAAAAATTTGAAAAATTTTAAAAGATTTTAATTTATTTTATTTAAATTTTACCAGGTGTTGCTTTTATACCACTTCAGCATTGACTTTTGATTTGTTTTGTTTTTTAAACTTTTTCTAAACCCAATCGCACTGCTACGATGCAGTCCGAGGTTACTTTCCACCAATTACCTCTCTTTGATGAAGTATGGGATAATTCTACCAAAGAAATTTCTTCAAGAAAATTCATTTAGAAAGATTCTCC…
RK-As224	B A	QLOD02000001.1	401 bp	37756725	37757105	+	-	-	-	TGAAGAGGGTCAAAACAAGGAAGTAGAATCATCGTTATCAATTCAATCATCCATCTCTCATGAGACCAATTATAAAGAGGAGGAAGACACAAGCATATTGGAAAGCCCCTTTGAAATAATGGAATCTGTGGAAGCCAATAATGGCTTTTGCACAGATGAAGTCCCACTGATCGAACCCCATGAGATGATCAATCTGCTACTCCCTAATTCTGATCCTTCATCATCATCATCATCACCAACGATAACAACCTCTTCATCATCTTCTTCTTTTTCTGCTTATAACTCCTCCTTTTCTTCTTCTTCATATGTGGGTAATAATAATTATTCAACCATTAGTATACCGGAAGAATTGGAGTTACCAAGTCTTGACTGGCACTGTGAGTTCACCAACAGCCTTCA…
RK-As225	A B	QLOD02000001.1	389 bp	37937899	37938268	+	-	-	-	TGAGCGAATTCAATCTCACGAGGACTCCTCCAGATCCCAAGCCTTCCCGCTACAAGTTAGAAGCCATCAAAGCAGCAACACAAGAATCAGCAACCCAAAAATCAGCAGCAGCAAAGCCACTTGTTAATATTAGTCCTTTGTTGTTGAGTCCTACCCATACTGATTGTAACTCTGATCTTCTTGATTCATATGAGATTGAGAGAATTTCGAAGCAACTAGATTATTATATGGAGGCTAGTAGTTTTGAATGCAATGTGATTGGGTTTGTCGGCGGTGATCTGGGTCACCGGAAGAAGATTGTTTCGCCGCCGGAGAGTGATGCGACGAGTGGGTTGAACTTGAAGAAGAAGAAGAAGAAAGGCAAGAAGGTCTTCTGGTTCAAGCCTTCG
RK-As226	A B	QLOD02000001.1	406 bp	37940814	37941200	+	-	-	-	CTCACCCTCCTCCTCAACTGGGATTCCTCTTCTTCTCCATCACCACCACCACGACCACCGCCGCCGCCGCCGCCTGGTACAGTCCGCCGCGATTCGACCGCCATCAAGACCCAGACCCAATCGTCGTAACCCTTTCTCAGGCCATTAAAAACGCCCCAATTAAGCCCCTCGACGCTTCTCTCAAGAAGTTAATCCCTTCCCTCACACCTTCTCATGTTATCGATCTGATCAACCTCAACCCACACTCGCTTGACCCACCTTCTCTCCTCTCCTTCTTCACATGGCTCTCTTCTCAGCCCCCCTTCCGCCACACCGTCCACTCGTACTGCGCCATGGCTCATTTCCTCTGCTCTCATCAAATGCACTCTCAAGCGCAGGACCTCATCCAATTCGTTGTCT…
RK-As228	A B	QLOD02000001.1	383 bp	38372652	38373015	-	-	+	-	GTTCCTCCCAAAGGACAACAACGTGTTGATGATTCAGGAGAGCATCATAGACCCTTTGGGATCAATCGTAGTGTATGCCCCCGTCGATTTTCCGCACATCAAGTCTGCCACGACCGGCGAAGACTCCGCCAACATACCCTTAATTCCGTCGGGGTTCATAATCTCCGGTGACGGCCGGCCCAACGGAGCGTCGACGTCGAGCACGAGTGGTACGAAAAGATCCTCCTCCTCCTCCGGCGGCTCGCTCCTCACGGTGGCTTTCCAGATAGTGGTATGCTCCGGTCTCTCGCAATCGAAGCAAACGAACATGGAGTCCGTGGCTACTGCTAATACCCTCGTCACCTCCACTGTCCAGAAAATTAAGGTTGCCTTGGATTGCTCTA
RK-As228	A B	QLOD02000001.1	1727 bp	38372652	38374359	-	-	+	-	GTTCCTCCCAAAGGACAACAACGTGTTGATGATTCAGGAGAGCATCATAGACCCTTTGGGATCAATCGTAGTGTATGCCCCCGTCGATTTTCCGCACATCAAGTCTGCCACGACCGGCGAAGACTCCGCCAACATACCCTTAATTCCGTCGGGGTTCATAATCTCCGGTGACGGCCGGCCCAACGGAGCGTCGACGTCGAGCACGAGTGGTACGAAAAGATCCTCCTCCTCCTCCGGCGGCTCGCTCCTCACGGTGGCTTTCCAGATAGTGGTATGCTCCGGTCTCTCGCAATCGAAGCAAACGAACATGGAGTCCGTGGCTACTGCTAATACCCTCGTCACCTCCACTGTCCAGAAAATTAAGGTTGCCTTGGATTGCTCTAATCTCGATTGACCACT…
RK-As228	A B	QLOD02000001.1	392 bp	38373987	38374359	-	-	+	-	GTTCCTCCCAAAGGACAACAACGTGTTGATGATTCAAGAGAGCATCATAGACCCTTTGGGATCAATGGTAGTGTATGCCCCCGTCGATGTTCCGCACATCAAGTCAGCCACGACCGGCGAAGACTCCGCCAACATACCCTTAATTCCCTCGGGGTTCATAATCTCCGGTGACGGCCGGCCCAACGGAGCGTCGACGTCGAGCACAAGTGGTACGAAAAGGTCCTCCTCCTCCTCCTCCTCCTCCGGCGGCTCGCTCCTCACGGTGGCTTTCCAGATAGTGGTATGCTCCGGCCTCTCGCAATCGAAGCAAACGAACATGGAGTCCGTGGCTACTGCCAATACCCTCGTCACCTCCACTGTCCAGAAAATTAAGGTTGCCTTGGATTGCTCTA
RK-As229	B A	QLOD02000001.1	1044 bp	38388150	38389174	+	-	-	-	GATGCCGAGAAGATCTCCAACCTCAAATCTGCTGTCGACAGTCTCCCTCAAATCAGGCAAGCGTTTCTCAGTTTTGTTTCTGAGGTTTTTGCGGTTCGATACTCGAGTTTGTTGTTGTTGTTGTTGTCTCTCTCTACCTTGAAGCGTTTGATCGTCGATCTAAGCTATTTTGCTCTTGTCCTTGTTTTTGTGATTCGCAGCGAGAATGAGAAATCTGGATTCATAAATCTTGTCGCTCGTTACCTCAGGTAAAATGTNNNNNNNNNNNNNNNNNNNNNNNNNNNNNNNNNNNNNNNNNNNNNNNNNNNNNNNNNNNNNNNNNNNNNNNNNNNNNNNNNNNNNNNNNNNNNNNNNNNNNNNNNNNNNNNNNNNNNNNNNNNNNNNNNNNNNNNNNNNNNN…
RK-As230	A B	QLOD02000001.1	1243 bp	38494003	38495226	+	-	-	-	TGATGGGAATTGGATGAGGTACTTATCGGAGGATGCGTTTGGCTTCACCAACCAATCGTTTCCCAATTATGGAACCATTCCATATCCCCCATCCAAGGTAATATTCCAACCAAGCACATGAAAAATGTTATGCATGTATAGTTTTTCAAGGCTTTTTTTTTTTTTTTTTTTAACCAGAAATTTGTGACAAAATTGAAGATGTGACTATAATATTTTAGTGACGCTAATGTTATGTGACCATAATTTTGAGGAAATATTTATTAGAATTTGGGGCATCGAAATAAGGGGCATCGAAACTAGTGGAAGGCTAATGTTTTTGGGTGAGAGAGTGATAAACACTTTGGGGAGAAGAGGATAACCTATATTGTATAAAAAATAAATAAATAAATAAAAATGGGT…
RK-As231	B A	QLOD02000001.1	405 bp	38543635	38544020	+	-	-	-	GGCGAGGGCAGTACTAAACACCATCAATACAAGGCTAGATGCTAAGACCATCGCCAATATTCTCATTCACTCCGAAGCAAAGGCCTTCTTCGTCGACTACCAGTTCGTGCCTCTGGCAACCGACGCCCTCCGCCTGCTTTCCGACTCATCATCATCATCATCTATGCCGCTGGCCATCGTCATCGACGACGTAGACTCGCCCACTGGCGTCCGCCTCGGCGAACTCGAATACGAGCAGTTAGTCCGAACCGGCGATCCGACGTTCATCCCGGAGGAAATCGACGACGAATTGGATCCGATTTCCCTGAATTACACCTCGGGGACGACCGCCGCTCCCAAGGGAGTTGTGTACAGCCATAGAGGCGCGTATTTGAGTAGCCTGAGCATTGTTCTGGGCTG…
RK-As232	B A	QLOD02000001.1	571 bp	38569923	38570474	-	-	-	+	CGATCTCTGCACATCCTTGATGAAAGATGTGATCCTCGTAAGTGCTCACTCCTCATTTTCACGCTCTACTGATTTTTCTATATAAATTCTATCTTTAACTGATGTTTTGGCTATGTTGTTATAGTCGAGTCTTCAGTCTATGGAGCTTATTGCAAGGGCGAAAGCCCTTCATGCCAAGGCCGGGCGCGACGATGCCTATATTGATGTAGCCAGGGCGAAAGAAAGAAGCTCAGAGAGAGAGAGATCAAGCGGTTCAAGGAACAACTTGAGGCTGCTGACACAAGAATAAAGGCCGCCAACGATAGAGCCGAAGCTACTGAACGAAAAATGAACGTGGCTCTAAAGGAGGTGGCTACAAAAGATGAGGAGCTTGTGCAGAAGATAGGTGAACTCGGGAAA…
RK-As232	A B	QLOD02014521.1	570 bp	63	613	-	-	-	+	CGATCTCTGCACATCCTTGATGAAAGATGTGATCCTCATAAGTACTCACTTTTCATTTTCATACCCTACTGATTTTTCTTATATAAATTTTATCTTCTACTAACGTTTTGGCTATGTTGTTACAATCGAGTCTTCAGTCCATTGAGCTTATTGCAAGGGCGAAAGCCCTTCATGCCAAGGCCAAGTGCGACGATGCCTACATTGACACAGCCAGGGCAAAAGAAAAAAGCTTGGAGAAAGAGATCCGGCGGCTCCAGGAATAACTTGATGCCGTCGACTCAAAAATAAAGGTCGCCGACGACAGAGCCGAAGCTGTCGAAAGAAACATAAACGTGGCTCTGAAGGAGGTGGCTACAAAGGATGAGGAGCTCGTGCAGAAGATCGGTGAACTCGGGAAAG…
RK-As232	A B	QLOD02139292.1	570 bp	3395	3945	-	-	-	+	CGATCTCTGCACATCCTTGATGAAAGATGTGACCCTCGTAAGTGCTCACTTCTCGTTCTCGTACCCCACTGATTTCTCTCATATAAATTTGGTCTTCTATTAACGTTTTGCCTATGTTGTTACAGTCGAGTCTACAATCCATGGAGCTTATAGCAAGGGCGAAAGCCCTCCATGCCAAGGCCGGGTGCGACGATGCCTGCATTGACGCGGCCAAGGCCAAAGAAAGAAGCTCGGAGAAAGAGATCCGACGGCTCAAGGAACAACTTGACGCCGCTGACTCAAAAATAAAGGCCGCCGACGACAAAGCCGAAGCTGTCGAAAGAAAAATGATCGTGGCTCTGAAGGAGGTGGCTTCAAAGGATGAGGAGCTCGTGCAGAAGATCGAAAAACTCGGGAAAG…
RK-As232	B A	QLOD02007256.1	570 bp	21	571	-	-	-	+	CGATCTCTGCACATCCTTGATGAAAGATGTGATCCTCGTAAGTGCTCACTTCTCGTTCTCATACCCCACTGATTTCTCTCATATAAATTTGGTCTTCTATTAACGTTTTGGCTATGTTGTTACAGTCGAGTCTACAGTCCATGGAGCTTATAGCAAGAGCGAAAGCCCTCCATGCCAAGGCCGGGCGCGACAATGCCTACATTGACGCGGCCAAGGCCAAAGAAAGAAGCTCGGAGAAAGAGATCCGACGGCTCAAGGAACAACTTGATGCCACCGACTCAAAAATAAAGGCCGCCGACGATAGAGCCGAAGCTACCGAAAGAAAAATGAACGTGGCTCTGAAGGAGGTGGCTTCAAATGATGAGGAGCCCGTGCAGAAGATCGGCAAACTCGGGAAAG…
RK-As233	B A	QLOD02000001.1	407 bp	38577388	38577775	+	-	-	-	GGTTCCAAACGGAGTTACGATTTTGATCACGAGGATAGATATAAGAAGAAAGGGGATGGAATTGAAGAAGACAAAGACTTTGACGACAATGTTGGTGGTGGTGGTGGCGGTGGTGATGAGGAGAGAATTCACCGCCGCCATCGAAACCGCCAACGCCAATCTAGGCCCTCTTCGTCTCCGGCGAGGAGGAGGACCCCTAGCAGAGAAAGAGACCGCCAGCAGCAGCAGCGGTCAGGCAGCAGGGAGCGAGGTAGTAGTAGCGCCGGCGGCGGTGGTGGTGGCAGAAGGGTGAGTAGATCTCCGGGGAGGCGATTTGAATCGCCAATGTCCAATGCTAGTGGGAGTAACAACTGTGGTAATAATAGTAGTAATAATAAGCCTGGAAAGATGGTCTCTGTT…
RK-As234	B A	QLOD02000001.1	584 bp	38575584	38576148	-	+	-	-	GGATTGGACACCAAGAAGGACCCTTTTGTGGAGTCAGAAGTGCTTGGTAACAATGATCTAATGGAGCCGAGCTTTCACCGGTACGTGACTCTGAGGAGGGGAAGTGTTGGAGTAGGTGGTGATGATGATATGGAAGAACAAGAATCCTCGGGGAGCAACAGCTTTGTTGGTGGCGGTGGTGCTCATCAAAATTGGGTTTCTTCTTCTTCTTCGTGGGAACCTAATTCGGCTGATTCAACAGGTCGCTGGACTTCTTCGCAATCAAATGGTGGCAGAGAAGATGGAATTAGTCCACTGGGTTTTGAAAGGCACGATGCCAGTGAGGGTCCGAGAAGGTTGGGTGAGAAGAATCATCAGCAGAATGGGATTGGGCGTGGAAGAGTTGGTTCCAGTAGAGGG…
RK-As234	B A	QLOD02000001.1	407 bp	38575761	38576148	-	+	-	-	GGATTGGACACCAAGAAGGACCCTTTTGTGGAGTCAGAAGTGCTTGGTAACAATGATCTAATGGAGCCGAGCTTTCACCGGTACGTGACTCTGAGGAGGGGAAGTGTTGGAGTAGGTGGTGATGATGATATGGAAGAACAAGAATCCTCGGGGAGCAACAGCTTTGTTGGTGGCGGTGGTGCTCATCAAAATTGGGTTTCTTCTTCTTCTTCGTGGGAACCTAATTCGGCTGATTCAACAGGTCGCTGGACTTCTTCGCAATCAAATGGTGGCAGAGAAGATGGAATTAGTCCACTGGGTTTTGAAAGGCACGATGCCAGTGAGGGTCCGAGAAGGTTGGGTGAGAAGAATCATCAGCAGAATGGGATTGGGCGTGGAAGAGTTGGTTCCAGTAGAGGG…
RK-As235	A B	QLOD02000001.1	346 bp	38693671	38693997	+	-	-	-	TGCGAAGAAAAGCAACAGAAGTGGAAAGAAGTTGGGAGAGAGAGAGGAAAAAAACCGTGATGGGAGTAAAGGTAGCCGACCCTCCAGGTGTAGATGTGATCGCCGGGCTTTGGCTCCTCCCTGCTGATCTTGTTCGACAGCACAGTCACCATCTCTCTCTCTCTCTCCCCCTCTCTCTCTCTCTCTCTTACCCCCCTTTCGGAATGGCTACGTTTTGCTTACTCTCCACGGCTCTGCAAACTTTGAGCGGTAATGAAAGTCGAGTAAAGATTAAAGTAAAAGATCCTCTATACGAAGTGGGATGCGCGAAAGGGAAATGGCATTCAGAAGGCTTGGAATCTGTTGG
RK-As236	A B	QLOD02000001.1	346 bp	38693671	38693997	+	-	-	-	TGCGAAGAAAAGCAACAGAAGTGGAAAGAAGTTGGGAGAGAGAGAGGAAAAAAACCGTGATGGGAGTAAAGGTAGCCGACCCTCCAGGTGTAGATGTGATCGCCGGGCTTTGGCTCCTCCCTGCTGATCTTGTTCGACAGCACAGTCACCATCTCTCTCTCTCTCTCCCCCTCTCTCTCTCTCTCTCTTACCCCCCTTTCGGAATGGCTACGTTTTGCTTACTCTCCACGGCTCTGCAAACTTTGAGCGGTAATGAAAGTCGAGTAAAGATTAAAGTAAAAGATCCTCTATACGAAGTGGGATGCGCGAAAGGGAAATGGCATTCAGAAGGCTTGGAATCTGTTGG
RK-As237	A B	QLOD02000001.1	422 bp	38730509	38730911	+	-	-	-	TTACAGTGGCGGCAACAATGGAGGAGGAGGAGGAGGAGGAGGAGGAGGAGGGCCGCCTGTGGTTGCTTTCACAACGCCCCAAAACTACGCCGCCAGATTCTCCCACCTCCTCCGTCTAAAGTGCTGGCAACCCCTCTGGTGCCCCACCGTCGTCGTCGAAACCACCCCACACACCAAGGCTTCCCTCCTCCTCCACCTCTCACCCCCGAACCCTAACCCTAACCAAGACCAACACAAACACTCCCTCGAAGATTTCTCCGCCATAGCTTTCACTTCCAGAACCGGAATTTCGGCTCTCTCCGAAGCCCTCGCCGAAGTCGAGAAACCTCCGTTATCATCCTCCGGCGAGACCTTCACGATCTCCGCCCTCGGCAAGGACGCGGAGCTCCTCGACGAGGC…
RK-As239	A B	QLOD02000001.1	719 bp	39386817	39387516	+	-	-	-	TTGCTTGGGATCTCAGTGTGTTGATACAAACACCAATAACACTATCCCCATAACCACCACCGCCTCCTCCTCCTCCTCCTCCTCCTCCTCCCCCGCCACCGCAGCCGCCGCCGCCCCCACCCCCACCACCGCTGGACCTTCCACTCCAGGTACAACAAAATCTAGATATCAGTTCCGTTTGCTTGTTCTGGGAAAACTTCTGCTCTTCGTTTATTCTCTTTTGGGGTTATGTCTCTGGAGACAAAAGAAAGTTGATTGTTTTCACTGTCTGTTTGATTTTGTCTTGTGTTTTCCCTTTTTATTCTCGAGTCAACACATGGGTTCTCTCTATTTGGTTGTTCTGTTTTGAAATTTTGGGGGGTTTTTTTTTTTTCTTAATTCCGTCGAAACCCAGAATCA…
RK-As240	B A	QLOD02000001.1	413 bp	39432111	39432504	+	-	-	-	AGGGTCCAGAGGAAGAGGACCCGAGAGGGGGACGCCGGAGCGGGACCCTCAAGGGCAGCACAAGACAACCCTCCGCCGCCGGCGGAGGCGTACCGTTACCAGTGCTCGTTGTGCCCATTGCGATTTCTAACCGACAGAGCCCTGTGTGGACACATGAGGAATCATCCTCGCACCTGGACCGGGGCATTTCCTCCGCCGGTGTTCAGCCGGGAAGAGTTCTTGGAGGAGGGGGTGGGCCATCTTCTCAACCCTCTATCAGATGATGAGGAAGAAGACGCGGCCGCAGTGGCGGCGGAGGAAAGTGGTGGTGGTGGTGGAGCAAGAGAGGAGGCTGCCACGGCGGCGGAGGAAGGAGTTGGCGGAGTTAGAGAGGAGGCTGCAGCGGCGGCGGTTGGAGAA…
RK-As241	A B	QLOD02000001.1	3572 bp	39554654	39558206	+	-	-	-	AGCAAATTCGGCTACTGTGGCAGCACCGACGCCTACTGCTCCAACGGTTGCCAGAGCCAATGTACCTCTGGCGGCGGTGGCGGTGGTGGTGGATCAACTCCGGCTCCGTCTACCCCGACGCCAACCCCTTCCGGCGGCGGCGGCGGTGATATTAGTTCTCTTATAAGTCAAGCCCTTTTTGATGAGATGTTGAAGCACCGGAATGATGCCAGTTGCCCNNNNNNNNNNNNNNNNNNNNNNNNNNNNNNNNNNNNNNNNNNNNNNNNNNNNNNNNNNNNNNNNNNNNNNNNNNNNNNNNNNNNNNNNNNNNNNNNNNNNNNNNNNNNNNNNNNNNNNNNNNNNNNNNNNNNNNNNNNNNNNNNNNNNNNNNNNNNNNNNNNNNNNNNNNNNNNNNNNNNN…
RK-As242	B A	QLOD02000001.1	484 bp	39563502	39563966	+	-	-	-	CCGCTATGGAAGTGGAAGAAAGATCAAGAATAGCCCCCCATATTCCCACTCCATCTTCATCTCCTCCATCACAGGAGACTACCCTATCAACCAGCTGTGACCCTCAAGAAAGCTTCGCACCACTAAATGTGACCCCACAAGACATTGTTTTCAAGACAGAAGAAGAAGAAGAAGGAGAAGTGAATGAGAAAAAGGTTCCCTCTTCATTAGTCCAATGTGGCTTTGTGAATGAGAAACTGACAGAGCTGGAAGTGCCCAAGTTCAACATGGACCTGACTATGGATCCATTGTGGAGCCTGCTGAGGAGCCCTTGGCTAGACAACTGGAGCCCTTGTGCTAATTTGCTCAACTTGTGAGTTTGTGATAAACAAGCCAATTATCTTCTGGGGCTTGGGGGGG…
RK-As243	B A	QLOD02000001.1	387 bp	39632532	39632899	+	-	-	-	CCTGAACGTCTACACCGACATGTGTCCCTACGTGGCCAACCGCGGCCTCGGCCAGCCACTTCCGGAAAGTGGGGGCGGCGGCGGCGGCGGCTGGTTCGCCACCCACCAGTTCATTGCGGAGATGATCTTCCACGCGCGGGTCGAGAACCACCCNNNNNNNNNNNNNNNNNNNNNNNNNNNNNNNNNNNNNNNNNNNNNNNNNNNNNNNNNNNNNNNNNNNNNNNNNNNNNNNNNNNNNNNNNNNNNNNNNNNNGGCGGCGGCGGCGGCTGGTTCGCCACCCACCAGTTCATTGCGGAGATGATCTTCCACGCGCGGGTCGAGAACCACCCGTGTCGGACCCGGGATCCGGAACATGCCAATTTGTTCTACGTTCCGTTCTACGGTGG
RK-As244	B A	QLOD02000001.1	387 bp	39632532	39632899	+	-	-	-	CCTGAACGTCTACACCGACATGTGTCCCTACGTGGCCAACCGCGGCCTCGGCCAGCCACTTCCGGAAAGTGGGGGCGGCGGCGGCGGCGGCTGGTTCGCCACCCACCAGTTCATTGCGGAGATGATCTTCCACGCGCGGGTCGAGAACCACCCNNNNNNNNNNNNNNNNNNNNNNNNNNNNNNNNNNNNNNNNNNNNNNNNNNNNNNNNNNNNNNNNNNNNNNNNNNNNNNNNNNNNNNNNNNNNNNNNNNNNGGCGGCGGCGGCGGCTGGTTCGCCACCCACCAGTTCATTGCGGAGATGATCTTCCACGCGCGGGTCGAGAACCACCCGTGTCGGACCCGGGATCCGGAACATGCCAATTTGTTCTACGTTCCGTTCTACGGTGG
RK-As245	A B	QLOD02000001.1	926 bp	39663752	39664658	+	-	-	-	GAGGAATTAATGGCGTCTCGCGAGGTTCGGGATTCAATGACGATGATCCGTCGTTGCTTGTTGCCGTCCTCTTCTTTGGAGGTCCGGACGATCGTGGGGGTTTGGGATTTAGCAGGAGACTGATCATGGATAGTCATATAAACCTTACCGTGATTAGGTTTTTTCCAGCAGCTTTGAAGAAGCAGCAGCAGCAGCACGAGAATGTTGGAGCTACGGAGAAGCAGCAGCAGCAGCACAAGAATATTGGGGCTAATGTTGTTGAACACAAGGAAGGTGTTTCGATGGCCATATCAGACCGTGAGAAGGAGAATGAAGCAGACTCAGCTGTCCTTGCTGACTTTTACAACAAGTAAGGTTCCATTTGAGCAGGCCTTCCCCAAGATTTTCGAGGCCTGAAGT…
RK-As246	A B	QLOD02000001.1	926 bp	39663752	39664658	+	-	-	-	GAGGAATTAATGGCGTCTCGCGAGGTTCGGGATTCAATGACGATGATCCGTCGTTGCTTGTTGCCGTCCTCTTCTTTGGAGGTCCGGACGATCGTGGGGGTTTGGGATTTAGCAGGAGACTGATCATGGATAGTCATATAAACCTTACCGTGATTAGGTTTTTTCCAGCAGCTTTGAAGAAGCAGCAGCAGCAGCACGAGAATGTTGGAGCTACGGAGAAGCAGCAGCAGCAGCACAAGAATATTGGGGCTAATGTTGTTGAACACAAGGAAGGTGTTTCGATGGCCATATCAGACCGTGAGAAGGAGAATGAAGCAGACTCAGCTGTCCTTGCTGACTTTTACAACAAGTAAGGTTCCATTTGAGCAGGCCTTCCCCAAGATTTTCGAGGCCTGAAGT…
RK-As247	B A	QLOD02000001.1	1280 bp	39809893	39811153	+	-	-	-	GAAGCAGTCCATGGTCCAGTAGGCCTATTTGATGATGAGGAAGAGCAAAATGAGAGTGATGATGATGATGATGATGATGATGATGAAGAAATTGACAATGAGAAATTGCGTGCCTATGAATTAAGTAGGCTGAGGTGAATCATTGATGCTAATGCCTGTCACCGCTTCTTATCATTATCTTTACCCCCTTCCCTCTCTCTGTTTGATGTGTAATGGTTGCCAACTTGCCATGTTTTTCTGTTTGGCCCTTCAGGTACTATTATGCTGTTGTGGAATGCGATTCAATTGCCACTGCAGATTACCTTTACAAAACTTGTGATGGAGTTGAGTTTGAAAGATCATCAAATAAGCTGGACTTGAGGTTTATTCCAGACTCCATGGAATTTAAACATCCCCCTC…
RK-As249	B A	QLOD02000001.1	400 bp	39956662	39957042	+	-	-	-	TACCGATCCCACTTCCAAAACCCTAAACCTAGCTCCAATCCCACCGATCCTCCTCCTCCTCCCCAGTTCAACCCTTCCCCTTCTACTTTCGCATCTGCTCCTCCGGTTTCGTCCCTTTACTCTTCCATTGAATACCCTGTTTATTCTTCCTCTTCCTCTTCTTCTTCTAATTGTTCGACAAACCCTTCATATCCTCAATACACTTACCCACCAAACCCTAATTATCAATCATCCGATCCCTCTCCTCAACCCTTCGATTTCCCTCATCTCAATCCCCAGACTACGCCGTGCTATGGCTTTGGTCAGAATCAAATTGGTCTGAATTATGATCATTCGAACCCGAGCTATAATTCCAATGCAAATTCATCGTTTTCATTGAATTCTTATTCATCGGCCTCCA
RK-As250	A B	QLOD02000001.1	401 bp	40215331	40215712	+	-	-	-	GCTCAATCCAACGGCAATAGTAACAACAACAACAACAACAACACGAATCATCAAAACTATCAAGTCCACCACAGTCATCACAATAGTCATTCGCTCACCACGTGGACGAGCGCCAAAGGGAGGGAATCCGAGGACCCTGCTACCAAGGCTCAGATGAAAGCAATGGCTGCAAGAGCCCTCCGGCAACTCGCCAAGGGAAACTCATCAATATGCAGGAACATCACTGAGTCCAGAGCTCTGTTGTGCTTTGCAGTCCTCTTGGAGAAAGGACCCGAAGAAGTTCAGCACAATTCGGCCATGGCCTTGATGGAGATCACTGCAGTGGCCGAGAAGGACGCTGATTTGAGACGATCGGCGTTCAAGCCTAATTCCCCCGCTTGCAAAGCGGTCGTTGATCAG…
RK-As251	A B	QLOD02000001.1	402 bp	40237471	40237853	+	-	-	-	GGCTCATCCGTTGAGAATGTTCGCAAGGATGGTTACGGCCGCGGAAGAGGCGGCCGCAGTGGAGGAGTTGGCTATGGATTTCGTAGCGGCGGCGGCGGCGGTGGTTTTGATAGCGGATGGAGAGGCAATAGGAGGGACGACGACGGCGGCGGCAATGCCTACCGTGGTGGTGCCGGCGGTGGGGGGTGTTATGTTTGCGGGGAGAGTGGCCACTTGGCGAGGGATTGTCGCCGACAGGTGAGCAACGCCGGTGGTGGCGGCGCTTGCTATAACTGCGGCGAGTATGGGCACTTGGCAAGAGAGTGCAATCGGGGGCGTGGTGGCAGCGGCGGAGGTGGTGGGGGATGCTATAACTGTGGGGGGCAGGGGCACTTGGCGAGGGAGTGTCCCAGTAGTGGT…
RK-As253	A B	QLOD02000001.1	373 bp	40583038	40583391	+	-	-	-	TTGACACTGGGAGTGGAACAATGCAGGGAAATATGAATGATGCTGGGTCGCGAAGATCAATTCAAGGAATGCCAGATATGGAATGGGGAAATGGTCGGGGAAATACAAGCACGAACACGAGCAGGAGCGCTTCAGATGGAGTTAGAGTGCGGGAGAGCCATCCTAAACATGGTGGGGAGAGATATATGGGATCAAAAGACCGGGCACTTCAGAGTGGGGATCCGGGATTTGGCAGGGCAAGACAAACATGGAGTAGGCAGCCATCATTCGGCGGCGGCGGCGGAAGTGGAAGTTACTCGAAGCCCCCTACCAAAGGGCAGCGGCTTTGTAAATTCTACTTGAATGGATATTGCAAGAAGGGAGCAGCTTGTGA
RK-As254	B A	QLOD02000001.1	407 bp	40765827	40766214	-	+	-	-	ATGGAAACCTGCAAGACCAGATGTCATATAAAGATCAGCAACAAACTGGGCAAAATGAACAGAAAAAAGAAGAAGAAGAAGAAGAGCAAAAGCAACAACAAACAGGGCAAGACGAACAGCACAGAGTAGAAGTAGAAGGACAAAAGCAACAACAAACAGGGCAAGATGAACAGCAAAAAGAAGAAGAAGAAGAAGAACAAAAGCAACAACAAACAGGGCAAGAAGAACAGCAAAGAGAAGAAGAGCAAAAGCAACAACAAAATGAGCAGTTAGAACAAGAGATTCAAGAGGGAACAAGCCACGATCAAATAGAACATGATGACATGGCACCCCTAGAACATGATGACACAGCACCCCAGCAATTATCTTCCAAAATTGAAGATCAAAAGACCCAACAAG…
RK-As254	B A	QLOD02000001.1	539 bp	40765827	40766346	-	+	-	-	ATGGAAACCTGCAAGACCAGATATCATATAAAGATCAGCAACAGAGGACTGCAGCGGCAGATCACCATGGAAACCGGCAAGACCAGATATCATATAAAGATCAGCAACAGAGGAATGAAGAGGCAGATCACCATGGAAACCTGCAAGACCAGATGTCATATAAAGATCAGCAACAAACTGGGCAAAATGAACAGAAAAAAGAAGAAGAAGAAGAAGAGCAAAAGCAACAACAAACAGGGCAAGACGAACAGCACAGAGTAGAAGTAGAAGGACAAAAGCAACAACAAACAGGGCAAGATGAACAGCAAAAAGAAGAAGAAGAAGAAGAACAAAAGCAACAACAAACAGGGCAAGAAGAACAGCAAAGAGAAGAAGAGCAAAAGCAACAACAAAATGAGC…
RK-As255	B A	QLOD02000001.1	407 bp	40765827	40766214	-	+	-	-	ATGGAAACCTGCAAGACCAGATGTCATATAAAGATCAGCAACAAACTGGGCAAAATGAACAGAAAAAAGAAGAAGAAGAAGAAGAGCAAAAGCAACAACAAACAGGGCAAGACGAACAGCACAGAGTAGAAGTAGAAGGACAAAAGCAACAACAAACAGGGCAAGATGAACAGCAAAAAGAAGAAGAAGAAGAAGAACAAAAGCAACAACAAACAGGGCAAGAAGAACAGCAAAGAGAAGAAGAGCAAAAGCAACAACAAAATGAGCAGTTAGAACAAGAGATTCAAGAGGGAACAAGCCACGATCAAATAGAACATGATGACATGGCACCCCTAGAACATGATGACACAGCACCCCAGCAATTATCTTCCAAAATTGAAGATCAAAAGACCCAACAAG…
RK-As255	B A	QLOD02000001.1	539 bp	40765827	40766346	-	+	-	-	ATGGAAACCTGCAAGACCAGATATCATATAAAGATCAGCAACAGAGGACTGCAGCGGCAGATCACCATGGAAACCGGCAAGACCAGATATCATATAAAGATCAGCAACAGAGGAATGAAGAGGCAGATCACCATGGAAACCTGCAAGACCAGATGTCATATAAAGATCAGCAACAAACTGGGCAAAATGAACAGAAAAAAGAAGAAGAAGAAGAAGAGCAAAAGCAACAACAAACAGGGCAAGACGAACAGCACAGAGTAGAAGTAGAAGGACAAAAGCAACAACAAACAGGGCAAGATGAACAGCAAAAAGAAGAAGAAGAAGAAGAACAAAAGCAACAACAAACAGGGCAAGAAGAACAGCAAAGAGAAGAAGAGCAAAAGCAACAACAAAATGAGC…
RK-As256	A B	QLOD02000001.1	559 bp	40796354	40796893	+	-	-	-	ACTGTGGAAACCAAGCGAAGAAGGACTGTTCACACAGGAGGTGTCGGACTTGTTGCAAGAGCCGAGGGTTTCAGTGCCAGACCCATGTCAAGAGCACTTGGGTTCCTGCTTCTGTGAGGCGCGAGAGGCAACAACAGATCGCTGCTTTGCATCATCATCATCAACAGCAACAACAACAACAAGAGCAGCAGAGAGAGAATCCCCAGAGGCAGAGAGAGAATCCAAATCTTTCCTCTCTCGTCTGCACTCGTTTGCCCACCAACACCTCAGGTATAAAAGTTTTTTTCTTTTTTTTGTTGGTTGATAAGCGTGTTTGAGGATCTAGCATATATGGTTGTTAGCAATTTCTTTTTTTAATATATATTCATTGATCAGTAATTTATTTAATATTTATATGTG…
RK-As257	A B	QLOD02000001.1	412 bp	40958720	40959112	+	-	-	-	TGTGGGATCATTGCAAACTTATGACACAAACATGCTCAAATCTCGAAAGTCCTCAAAAGGAATTGCCTTTAAGACAATAAAAGAAGAAGAAGAAGAGAAAGAAGAATCAAATGAAGAGATGGCTGAGATGACCAAGAAGTTTATCAAATATCTCAAGAAGGCCAAAAACTCAAAGTTCAACAATGTCAACAAGAAGGAGCCAAAGTCTTTGGAAAAAGGCAAGAAATTCAAGAAAGCTGACAAAGAAAGTGATAGGAAGAAGTCAAAGCAGATCCAGTGTTTTGAATGTCAAGGTTATGGACATGTTGCACAAGATTGTGGTAACAAGAAGAAGAACAAGAAACAAGTAATTGTGATGACTGCTACATTTGACGACGACTCTGATTCTGACAAATCCTT…
RK-As258	B A	QLOD02000001.1	326 bp	41156837	41157143	+	-	-	-	CTTCAGGCTCGAGAGTGGTCGGTCGCCGAGGAAGATCGGCAGATCCAACAGCTTATTGCTTTCGTCGGAGCTCGAGTCTTCAGATTTCGCCAATATCACAGCCTACGAGAAGATCTCCGACTCCATGAGGCTCACCGGCGATCGCGATGATCGCTTCCGCAGGCGGAGGAAGAACAGAGCTTGGGCGTTCGTCACCAAGTTCTTCTTCTCCTTCCGGAAAATTGGCAGCAATGACGTTATCGGACGGCCGACGAAGGTGCAAGCTGCGGCGGCGGAGGAGGAGGAGGAGAAGGAAAAAACGCTGTCTAATTCGTGGATTCCGGATC
RK-As259	A B	QLOD02000001.1	401 bp	41691735	41692116	+	-	-	-	GGACCGCTAGGTGATTCAAAGAATCATCAAAACATAGTGAATAGCGGTGACAGTAGTACTGCCATATCTCATCACCATCACCACCACCACCACCACCGTCAGATTTCGAGTATTAATGCGGACTCAGCAGCAGCCATGCAGCTTTTTCTGATGAACCCACAGCAACCGAGGTCTCCTTCACCATCTCCATCTCATCATCCTCCTCCTCCTCCTCCTCCGGCAACTTCCTCTACCCTTCACATGTTGCTTCCAAACCCATCTTCCACTTCTACCCTCCAAGGGTTTCACAACACAATTCCACCCACTGCTTCTCCAGCCGGAGGAGGACCTTTTGGTCCTTCCCAGTTTACTTGGGTTCCTGAAGGCAACAACCCTAGTGAAATTGGAGGTGTGGTGGAA…
RK-As260	A B	QLOD02000001.1	401 bp	41691735	41692116	+	-	-	-	GGACCGCTAGGTGATTCAAAGAATCATCAAAACATAGTGAATAGCGGTGACAGTAGTACTGCCATATCTCATCACCATCACCACCACCACCACCACCGTCAGATTTCGAGTATTAATGCGGACTCAGCAGCAGCCATGCAGCTTTTTCTGATGAACCCACAGCAACCGAGGTCTCCTTCACCATCTCCATCTCATCATCCTCCTCCTCCTCCTCCTCCGGCAACTTCCTCTACCCTTCACATGTTGCTTCCAAACCCATCTTCCACTTCTACCCTCCAAGGGTTTCACAACACAATTCCACCCACTGCTTCTCCAGCCGGAGGAGGACCTTTTGGTCCTTCCCAGTTTACTTGGGTTCCTGAAGGCAACAACCCTAGTGAAATTGGAGGTGTGGTGGAA…
RK-As261	B A	QLOD02000001.1	401 bp	41802013	41802394	+	-	-	-	AGGAAATGGCGGTAAGGAAGAGATCCACGAGGAGGAGGAGGAGGAGATGGACAACTATTGTCACATCTCTCTCCCGGAATTTCCGGGGGGCCCTGAGGCGTTCGAGACGGCGGCCAAGTTCTGCTATGGAGTCAAAATGGAGCTCTCTTCTTCAAACGTCGCTCCGCTCCGCTGCGCCGGGGAAGTTCTGGAGATGACCGAAGAGTACTCTGTAGACAACCTGATCTCCAGAGCCGAGAGGTTTCTCTCGCAGAAGGTCTTCAAGAGCATCAAGGACTCGATCAAAACCCTAAAGTCGTGCGAGCGATTGATGCCTCTGGCGGAGAACCTCGGCATTGTTCAGAGGTGCATTGACTCCATCACTGCGAGGGCTTCTTCCGCCGATCCGTCTTTGTTTGG…
RK-As262	B A	QLOD02000001.1	400 bp	41954675	41955055	+	-	-	-	AGTGGAGCAGAATGGCAAGTAGCATTGGTGAAGTCTAATGGGGACGTTTGGTTATGCAATGGTTGGAAAGAATTCACAGAGTATTACTCTGTAAAATTTGGTCACTTCTTGGTCTTCAGATATGATGGGAATTCCCATTTCCATGTCCTTATATTTGACACGAGTGCTTCAGAGATTGAATATCCATACGGTTGCTCCCAAGGCGGGCAAAGCATCATGGACAAAGGTGGTAATTCTGTTAAAGTCTTGGAAGAATTTTCATCCCGTCAGACAAGGAAGAAAATCTCGGAAAGGGATGAAAATGAAAATGAAAATGAAAATGATGATGATGATGTTTCCATTGAAACCTTGGAGGGTTCTGTTGAAATGGTAGATGCTGAAGAGGTTGCTTCCGTTGAAA
RK-As263	A B	QLOD02000001.1	412 bp	42088273	42088665	+	-	-	-	GGTGGTGCTGGGATAATAGGAGAAGATAGAAAATTCTCCATTAACAGTGCTTTAGAGAGCTCTCCTTCTCCTTCTTCTTCCACAATTACAGCCGCCACCGCCGCCGCCGCCGCCGTCATCCCTGCAAGCTCAACAGCTTCAGCTGAGAATCAAAACCTGAGGTGCCCGCGATGCAATTCTTCTAACACGAAGTTCTGCTACTACAATAACTACAACCTCACTCAGCCTCGTCACTTCTGCAAGACCTGCCGCCGTTACTGGACCAAAGGAGGAGCCCTCCGGAACGTCCCCATAGGGGGCGGTTGCCGGAAAAACAAGAACGTCAGCGTAAATTCCGCCGCGAAATCAAGCCCCGGGAGGTTGAAGAATGTCTCGGCTGAGATAGGAAAGGCAGGAGGA…
RK-As264	A B	QLOD02000001.1	405 bp	42088761	42089146	+	-	-	-	AGCCACCCAAAACCAAAACTCTAACCCTAACCCTAATCCCATATCAGTGAAGGAGGAGACAGTTACGATCGGATCCCAGTTGACCTCAAATCCCATGGGTCGAACTCTCGGGTTGGATCTTTTCAATCAGGATCCGGGCAGTTTTTTCTGGAGAAACAATCAACATCATCAAGCTCAGCAGCAGCAGCAGCAGCAACAGCAACAAAATCACCCCCACCCCCACCATCATCGTCTTCATCATCATCATCATCATCAAAATCATCAACAACAAACTGGTTTTATACTTGGAGAAGTTCAAAACACTCAGGAGATTTATCAACGGCTCAGATCAATCCCCAACTATTATAATCCTGATCATTCTCCTGTAGTACTCAGCAATGCGGCTTCTTCGTCTTCTTC…
RK-As265	A B	QLOD02000001.1	405 bp	42088761	42089146	+	-	-	-	AGCCACCCAAAACCAAAACTCTAACCCTAACCCTAATCCCATATCAGTGAAGGAGGAGACAGTTACGATCGGATCCCAGTTGACCTCAAATCCCATGGGTCGAACTCTCGGGTTGGATCTTTTCAATCAGGATCCGGGCAGTTTTTTCTGGAGAAACAATCAACATCATCAAGCTCAGCAGCAGCAGCAGCAGCAACAGCAACAAAATCACCCCCACCCCCACCATCATCGTCTTCATCATCATCATCATCATCAAAATCATCAACAACAAACTGGTTTTATACTTGGAGAAGTTCAAAACACTCAGGAGATTTATCAACGGCTCAGATCAATCCCCAACTATTATAATCCTGATCATTCTCCTGTAGTACTCAGCAATGCGGCTTCTTCGTCTTCTTC…
RK-As266	A B	QLOD02000001.1	1418 bp	42443422	42444820	+	-	-	-	GACCCAGCAAGATGAGGAAGGCATGGATCCAAGTCTTGGAAACAATCAAGTTGATGATGTTGATGATGATGATGATGAGGGGGAGGTGGTGAAGAAGGAAGTTGTGCAGGAGCAGAATTATCAATGGGAAGATTCGGAGCGGAAGCGGAATTTGACTCCTCTACCCCAGATGTCTAACAACACCCCTCGAACCCCCTCTCCTTCCCCTTCCTCCACCATTCCTCTCTCTGTACTCTCTCTCTCTCTATATATATATGATTAATTATTCTCTGTTTCTCTAGAAATCTCCTTGGTTAATGTTAGATCTGGTTCGTGGTTGCCAGGGGAAACGAAAGAAGAAGCCCAAGGAGATGCACGATGAGTTCTATTACCAATTCAAGAAGAGGAAGAATAAGCCTT…
RK-As267	A B	QLOD02000001.1	411 bp	42982272	42982663	+	-	-	-	TGCCTGTTTCCGGACTCTACTTGAGTCCGGGTAGCCCTTCGGGATCCGACGTCAGCCATTCTAGCCTCCCTGTTTCGTCGTCTTCACACGTGTACCGGCCCGTGGCGAGAACCGGTGGCGTCTTCCCGCCGCAGGTCGAGACGGCGTCATCGACGAATGATCCTCCGACTTCTCTGACCCTATCGCTTCCCGGAGCCGATTCATCCGACGCTTCGAATCCCGTACCGGAGTCGAATCCGTTGAAAAATCGAACTCAGTCGCCACCGCCCGTCTTGCCGCCGCCGCCGCCGGCGCTGATGCCAGAGATTACTGTAAATCATCATAATCAAACGGCGGAATTCGTTCCACCATCGCAGCCAGTGCCGCAGTTTCCGATGAATCAGGTGGACGGCAAGGACG…
RK-As268	A B	QLOD02000001.1	394 bp	43059820	43060194	+	-	-	-	CCAATGCTTTGGACGGTAGTTCTATGTCCAAACCAGCCACATGTCACAAGGTCTTCTCCTGCAATTTCTGCAGGAGGAAATTCTATAGCTCGCAAGCTTTGGGTGGTCACCAGAATGCACATAAGAGAGAGAGAGGAGCGATTAAAAGGTACCACCAGTCCCGGAGGTTGATGATGACTACTGCCGCCATGGGGTATTCCATCAACTCTCCGGGTCGCTCTCTGGGTGTCCAGCCTCACTCTCTTGTGCGCAAGCCGAACAGAGAAGGGACTGCTATGGTAGCTGGATTGAGCGATGCCACCGGAGGGTTTAGAGTAGGGTGGACGCCCTTCATGGTTGAAGAAGAAGAAGCAATATGGCCAGGAAGCTTTCATATGGAAAAACTTCCCAACCC
RK-As269	A B	QLOD02000001.1	417 bp	43059853	43060250	+	-	-	-	CAGCCACATGTCACAAGGTCTTCTCCTGCAATTTCTGCAGGAGGAAATTCTATAGCTCGCAAGCTTTGGGTGGTCACCAGAATGCACATAAGAGAGAGAGAGGAGCGATTAAAAGGTACCACCAGTCCCGGAGGTTGATGATGACTACTGCCGCCATGGGGTATTCCATCAACTCTCCGGGTCGCTCTCTGGGTGTCCAGCCTCACTCTCTTGTGCGCAAGCCGAACAGAGAAGGGACTGCTATGGTAGCTGGATTGAGCGATGCCACCGGAGGGTTTAGAGTAGGGTGGACGCCCTTCATGGTTGAAGAAGAAGAAGCAATATGGCCAGGAAGCTTTCATATGGAAAAACTTCCCAACCCTACAACACCCCGCCTTGTTGAAGAAGAAGAAGAAGTAA…
RK-As270	B A	QLOD02000001.1	391 bp	43207703	43208074	+	-	-	-	TGACGGAAACTGAAATGTGCGCCGCCGATGAAGTCTTCTTTCAAGGCCAAATTCTGCCATTGCGTTACTACTACGTAAGCTCTGAGACCGGCTCGGCCGCCGTGCCCGGCCAAGTGGGTATCCGGAACCCAATCCGGTCCAGTTCAGGGACCGGATCGATGGACCGCTCTCATTCCAGCGGGCTCAGCAGCAGTAGCAGCAGCAGCAGCATTAGGAGCCAGCATTCATCAAGCAGTGGCATAATTAATGAGAAGAGACTCCAAAACCCGTTTCTTACACAGCAAAGTCCCAAGCCTGAAACCCAACTACCGAACGCCCCGTACGGAAATCTGAGCCACCAGAGTCGTCTTAAATCCACGAGAATGAGCTTCTTCAGAGTGGGTTTGGTTCC
RK-As271	B A	QLOD02000001.1	1203 bp	43388975	43390158	+	-	-	-	CCCTGCGGTTCAAAAGACTATCTCATCCCTGTCTAGCCCTGCACATGCAGACGATGGGAGCAGACCTAATCTTGGTAATTCACCAAAGGATGATAGTTTGGGATGACATTTTCATTGCTCAACCAAAGGTTGAGCTTTTTTCTAATCTCATTACCTCCGATTCAATTATGTTGTCTTTACAAAGAGAAAATGAAAAAATGAGTAGGAAATCATAATTTGTTAATAGGGAGTTGTTGATGCATGTGCGCGCATACACACACACATATATATCTTCCAGGTTTTGCCTCCTTATGCAGTGTATGCTAAAAGGACACGAACATGGAAAAAATTCTACAATCACTACCATGGTGTGGATCTTGCTCAGGAGGAAACTGTACCACCAACCACCACCACCACCAC…
RK-As272	A B	QLOD02000001.1	398 bp	43560413	43560791	+	-	-	-	AGCAGAACCTCAAGCAGCTCTAGATCTTCTAGACAAAACCACCCCCAAGAAGAAGACGAAGAAGAATGCTTCAACTTTTTCATGGATGAAGAAGACTTTTCTTCTTCCTCTTCTCGCCACTACTACCACCCTTACCAACAATACCAGCAGCAGCAACCCTCCTCCACCACCCCCACCACCACCACCACTGGAACAAGCACTCCGCCGCCGCCGCCGCAGCATCCCCATGCCTTCGAATCAGCCGAATTCTCCTATTCCCCTTCCCGAGACCTAACCCTCGAATTCGCCTCCTCCATCTCCGGCAAGTGGGCCTCCGACATCCTCCTCGAGGCCGCCCGAGCAATCGCCGATAAGAACAGCGGCAGGTTCCAACGGCTGATGTGGATGGTCAACGAGCT
RK-As273	A B	QLOD02000001.1	398 bp	43560413	43560791	+	-	-	-	AGCAGAACCTCAAGCAGCTCTAGATCTTCTAGACAAAACCACCCCCAAGAAGAAGACGAAGAAGAATGCTTCAACTTTTTCATGGATGAAGAAGACTTTTCTTCTTCCTCTTCTCGCCACTACTACCACCCTTACCAACAATACCAGCAGCAGCAACCCTCCTCCACCACCCCCACCACCACCACCACTGGAACAAGCACTCCGCCGCCGCCGCCGCAGCATCCCCATGCCTTCGAATCAGCCGAATTCTCCTATTCCCCTTCCCGAGACCTAACCCTCGAATTCGCCTCCTCCATCTCCGGCAAGTGGGCCTCCGACATCCTCCTCGAGGCCGCCCGAGCAATCGCCGATAAGAACAGCGGCAGGTTCCAACGGCTGATGTGGATGGTCAACGAGCT
RK-As274	B A	QLOD02000001.1	403 bp	44053196	44053579	+	-	-	-	AAACTGGCGAAAGGGTTCTTGAAGAAAGCCCCGGTTTTGGTTCCGATAAATCGGCACTATTACATTCCGTCGGAGCCGAGTTTGGCCGGAAACCCCGTGTTCTACGTTCACGGCGGCGATTTTCGGCTTTTCAGCTTCGACGTTGCCGGCTTCTTTCAACAAGCTGATTTTTTGTTAAAAGAGGGGGTTAAGTCAAAGAGGAGGGTGAGCTTGTCGAATTTGTTGAGTGCGCCGGCGTGGGCGGCGACGGAGGCGCGGAGAATTGAATTTTGGACGGAGCTGGTGGGGAAAGGGGGAGAGGCGGCGGCGCGTGGCGACGCGCGGTGGTGGTGGTGGTGTAATGGAGAATTAAAACGGTGTTTGGAGGATGCGTGTTGTAGGCTGAGGAAGGGAGGATGG…
RK-As275	B A	QLOD02000001.1	404 bp	44469522	44469906	+	-	-	-	ATGGCGAAAAGTTCGAGAAACGGAAAACATTCAGATACGAATCTGACGACTACGACGACGACGACGACTCTCGGCAACATGGACGAAGTAGAGAAGGTGTTCAACACGTTCGACGTCAATGGAGACGGGAAGATCTCGGTCTCCGAGCTGAGAGCGGTCCTCAAAGCGCTCGGCACCGACACCTCTCCGGAGGAGGTCCAGCGAGTGATGGCCGACATCGACAAGGACGGCGACGGATTCATTGATCTGAAGGAGTTCACTGACTTCCACCGCAAGGGACCGGATGACGGGGACGGCGACAGTAACAAGGAGCTTCGCGACGCCTTCGACCTGTACGATCGCGACAAGAACGGCGTGATTTCCGCTAGCGAGTTGCACGCGGTGTTGAAGAGCCTGGGA…
RK-As276	B A	QLOD02000001.1	399 bp	44575001	44575380	+	-	-	-	GTGAAGGGGTATCCAGGTCATGTGTTATTGGAATCGGAGGAAGTTAAGAAATTTGGAATAAGAGCAAAGCCATTAAAGGCACAGCAAGAGTTGAAGCCCAAGAAGACATATTTCCTAGTGGAATTGCCTAAGCAGGCTGATAAGGATGACGATGATGAGGAGGAGGTGTCAAGGAGGAGGAGGAGGGCACAATCAGGTGTGCACCTGAGTGCCAAAGACCGGCTGGAGTGCCTGATGCTATCCAGAAGATCAGTTTCTGACCTGACAATGATGAGATCAACAACAACAAGAACAACAACTAGTCGGCCAGCTGGTCCTGTTCGGGTTAAGGTGAAGCTACCAAAGGCTCAATTGGTCAAGTTGGTGCAAGAAAGTAGAGATGGAGGAGGAGAGATGGCT
RK-As277	B A	QLOD02000001.1	1167 bp	44582725	44583872	+	-	-	-	CGGGGTAACTTTGCTCAAGATGAAGAAGATCTCATCATCAAGCTCCATGCCCTCCTCGGCAACAGGTTCTGCCCTCTCCCTCTCTCTCTCCCCCCTCCCTCTCCCTCTCATTTTTCAAAAGAAAAATATGATTCTCCAAATCAAACCAACCAATCCAAGTCTTTTCTTGTTAGGTAAGATCTGTTATATGAATTTAACAATGTCAATCAAATTTGTTTAGAAACATGTTATTCGTTAGATCCATGGAGATAAGGACATATTTAACAGTTTTTTTCAACTTCTATTAGGTCTCTCTCTCCCTCTTCTATTCCTGACAATTTTTATACTTTCAAATCTTTTAACCGTTGTCTCTGTTGAACGCCTTCTAACATGATCAAACCATTTTAATCGATTTTCTTT…
RK-As278	A B	QLOD02000001.1	413 bp	45097863	45098256	+	-	-	-	GGAGATTGGTGGGTTTCTGAGTGAGAAGGAGATTGAGGAAGTGATGATGAATGCGGGGTTGATCTATGATGGAAAAGGGTTCGCCGGCGGCGTTAAGACTGAGGTGGTAGTGCTGCAGAGTTTTCTGGATGATTTTGCTGAGATAGAGTATGTATCGGGAGATTTTGGTGATGCTGCGACGGCGGTGGCGGCGTCGGAGAACCTGTTTGCGAGTCTGATAAGCCGGGAAGGTGCCGACCTGCAGTGGGTGACTTCTGCTTCTTATTGGTGGAGGGCTGCTGCTTTGGAGGAGGAGGAGGAGGAGGAAAAGCCGATGAGGGGATGGATTTGGTACCCTTACACTGATGAAGAGCTCAAGCTGAGGAGTTTTGACGAAGATAAGGTTATTTGGGAATACGC…
RK-As279	B A	QLOD02000001.1	760 bp	45382552	45383292	+	-	-	-	AGTTTGTCCTGGCCTTCTCATGGCTCCATCTTTCCCAAATGCTCACATTGAAACCTCTATACCATATCTTAAAGGTGACTATCAGAATTTATTTATTTATTTTACAGAAGCATTCATCAAAATGATGCAGCAGATTTGTAGGTCTATCAATTTGGGAAAAACATAAAATAAATAAATAAATCTCAAACAACCCTTTTACATTAATATATGAATATACTTCAAGATCCCTTAACACATAAAAATTTTTAGAGGAGTTCTAAAACCTCACTGATTGCACAGTCTGCAACTCCATCCAATCCATGGCATTGCCAAACACTTGATCCTTGAATAATGAGTTCAGAGTTCATTTGCCTAGGTGGCCAACTCATGCTACGAAGGGGAATCCTAGCGATCGAAGAC…
RK-As282	A B	QLOD02000001.1	415 bp	45465513	45465908	+	-	-	-	GCCGCTTGATCAGACCTATTAACTCCTCCGCCGCCACTTCCTCCTCCTCCTCCTCCTTCTCCGCCGTCTCGCCCCTGAATCTGAATGACAAGGCCGACCACCCCACCCTCGTCGGAATTCCCACCTCCCCAGCCAGCTCCGTTCTCGATCTCGACGACTTTAAGGAGCTTTTCTCGTCCGTCCCGACCTCGAAGCTCTTCCGGTCGGCGTTGATCCTCCACGCCGCGGCGGTGGAGCCGATGGTCGATCTGGGTACGTGGGTCATGAAGTCTAGCCTCATGGAGACGCCGGTTTTCCGCCAGTTGGCGTTTTTTGCTTTGAGGCACACGTTCTATGACCACTTTTGTGCGGGGAAATCTCCGGCGGAGGCTTGCCGGACGGCGACAAAGCTTTGGGATT…
RK-As283	B A	QLOD02000001.1	397 bp	45573385	45573762	+	-	-	-	GAATTTCTTTCACGGCGAAGAGGAAGAAGAAGAAGAAGACCGATTGAATATCGTCACAGACCTTTTCGTACCTCGCGAACAAGAATGCGGCGCGGACGATCCAGATTCAGCTATTCCGGATGCTGTGACTCGAGACGTTAATTTTAGGGTTTTTGACGAAAACGATGGATTCGTTTCGAGTTACGGGAACGAGCTAGGGTTTGGGTTTGGATTTGGGTCCCGTATTGAATTCGATAGAGTCGCTTTCTCGTCTGAATTGAGTGAATCCTCCTACTCCTCGGCCACTCGTGGCGGGAATTCGAGTTCGGACGGTCTTCGAGTTGTCGGAATCGATTCCGATTCCGATTCGGATGAGGCGGGTCAGGAAGGGTATGATCCGTTTGAAGATTCGGATTCC
RK-As284	A B	QLOD02000001.1	233 bp	45760166	45760379	+	-	-	-	GGGGAGAGGAAGAGTGGAGTTGAAGAGGATAGAGAACAAAATAAATCGGCAGGTGACGTTTGCGAAGAGAAGGAATGGACTCCTCAAGAAAGCTTACGAGCTTTCTGTGCTCTGTGATGCTGAGGTTGCTCTCATCATCTTCTCCAACCGTGGCAAGCTCTATGAGTTCTGTAGCACCTCCAAGTACTCTCTCTCTCTAGATCTCTTGATTTTTGCTGGTGTTCTTGTGGATC
RK-As286	A B	QLOD02000001.1	1679 bp	46245977	46247636	+	-	-	-	GCCGACTGTCTTGCAGCTATTGCACTGCAACTCCTCCTGAAACTCAAGAGGCATCTAAAAATTGTGTATTGTCTAAATGATGTGCGATGCCAGGTAATGCCAATTTGGAGTTCTCTGTTGCTGCCTCTCTTTTCCCCAGATGAGTTCTTTCAGAGTAGCATATGCGATCCTAATTTTCGTGTAATGTTGGACACTTTAACCAGGAGTACTCTCCAAATGAGCCTCTAAAACCGGGTGAGGTTCTATCAAAGCAGAACATTCCATTCAATGTCAGTGAAACACGTACCGATCTACCTAGCACTTATCAAGAAGTGTTGCAAAGATATCAGGTATTGTGAACACAGGCATGAGAACCCAAGTCTCTCTCTCTCTCTCTCTCTCTCTCTCTCNNNNNNNNNN…
RK-As287	B A	QLOD02000001.1	395 bp	46405944	46406319	+	-	-	-	TCATCCAGCGATTCACTCTGCTGGTTTGCAGAGGTTGTTTCCTCGTACGAGGGTGATCTTGATGGTGAGCTCAGAGCAGTTTCAAGAGTTAATGACGGCACCAATGATGAAGAGTCCATGGATTACTTTGAGTTCATGACACTGAATTTGACAGAAACCAAGACAGAAGAATACTGCAATAAGCCTTCAGCCTTCCAGAAACAGAAAGATGAAGGAATAGAGACCAACGACTTTTTGTCGTCTAAACCGCCTCAGAGAGGTCAAGCGAGGGGGAGGAGGAGGAGGAGGCAGCGAAAGGACTTTCAAAGAGAGGTAATGCCTAGTCTCATTTCCCTGTCGAGGCATGAGGTGGCTGACGATGTTCGGGTTATTGAAGAGCTGTTTAAAGCAAGCGG
RK-As288	A B	QLOD02000001.1	1962 bp	46682535	46684477	+	-	-	-	GACGATTCCCTTGCCAGATATTCCGGCGACGTCTGTTGCCCCTGTCTCCGGCGGAGCTCCTCCTCCTCCTCCTCCTCCTCCTCTTCCTCCGCTGTCTCTTACTGTGGATGAAGGTCCCAATCGAGATCTCCCTTCTTCCCCCGAGGATATCAACTCCAGCAGAGTTGAAGAAGATCAAGAACCTGATGAGGTATGATTGGATTGGATTGGATTTGATTAGATTCGATTTGATTTAGTATTTGATTATTTGTTTATTCCGGCTGACAATCCATTATTTGAAACACTAGAACGAGTAGATGAGCGAGCTTAATATTACGTGATTTGGAGTTTTCTCGACGAAGCACAATATCCTCGTTCTAGGAGTGTAGGGAGCCTAATCAGTTTTTTGGATATAGTTTT…
RK-As289	A B	QLOD02000001.1	394 bp	46717465	46717839	+	-	-	-	GAACCCACCTCGCTAAAATGCGCCGCCTGCGGCTGCCACCGCAATTTTCACCGCCGGGAGCCGGAAGAGCCGCGGCCTGCGTCGATCGAGTACCAGCCCCATCACCGCCACCATCCGCCGCCGCCGCCGCTGCTGACGCGGGGCGGCCACAGCAGCCCGAATTCAGACTCTCCGCCGCCGATCTCCTCCTCCTACTACCCCTCCGCTCCACACATGCTCCTTGCCCTCAGCGCCGGCGTATCGGGCCCGCCGACGGAGAATTACCCAGCAATGACTCCCACGGCCGGCACAAAAGCAACAACCCCCAATGGGCGCAAGAGATTCAGAACGAAATTTACGCAGGATCAGAAGGAGAGGATGCATGAATTCGCAGAGAGACTGGGATGGAAGATGC
RK-As290	A B	QLOD02000001.1	423 bp	46717716	46718119	+	-	-	-	GACGGAGAATTACCCAGCAATGACTCCCACGGCCGGCACAAAAGCAACAACCCCCAATGGGCGCAAGAGATTCAGAACGAAATTTACGCAGGATCAGAAGGAGAGGATGCATGAATTCGCAGAGAGACTGGGATGGAAGATGCAGAAGAGGGATGAAGAGCTGATCGCCGAATTCTGCAGCGAAGTTAGAGTCGACAGAGGCGTTTTCAAGGTTTGGATGCATAACAATAAAAACACTCTTGCCAAGAAAGAAACAAACGCCGCCGCCGCCGCCCCCGGCAGCACCCCTGCCACCAACTCTATTGAAATTGGTAGCAGAAATAGTCTTGACAATACCCCCATCCACCACCGCCACGACGAAAATGACCACCACCACCGCCAAAATGACACCGATAACAG…
RK-As291	B A	QLOD02000001.1	386 bp	46863935	46864301	+	-	-	-	CATTCTGGGTTCAAGGAGGAGCTCAAAGAGCTTCTTCCGGGAAATGGGCTAATCGGAGTTGGATTGCCGAGAGTGTTTTTGGGGAGAAAGTACATCGGCGGGGCTGAGGAAATCCGGCGAATGCACGAAGAGGGTCAGCTAGAGAAGCTCTTGGTTGATTGCTGTGAGATGGTGGCCGGCGGCGGCGGCGGCGGCGGCCGCGGAGGAGTTTGTGAGGCTTGTGGTGATATAAGGTTTGTGCCTTGTGAGACTTGTTCAGGGAGTTGTAAGATCTACTGTGAAGGAGACTACTACGATGAAGAAGAAGAATGTGATGAGAGTGATTGTGGTTTTCAGAGATGCCCTGATTGCAATGAGAATGGGATTATTCGATGCCCAATTTGTTG
RK-As292	B A	QLOD02000001.1	394 bp	47378272	47378646	+	-	-	-	CACCTCCTCCGCTAGATCATACCCTATCTACCCCTACCCTCCATCAACGCCAACCCCAACTCCTTCCAAACACCGCTTCTCCTCTCTCTCCGCCCTCAGCGGCAAATCGCCCTCCAACAACAAGTCCTCTCTCTCTTTCCTCCTCCTCCTCCTCTTCTCCCTCCGCTCTCTCTATTCTCTCCTCCCCTTCCTCCGCTCCTCCCCCTCCTCTTTCTCTCTCTTCCCTTTCTCTTTCCTCGTCTCTCTCCTCTCTTTCCTCCTCACCCTCTCTTTCTCTCTCTTCACCTCCTCCTCCTCTTCGTCTCTCTCCAAAAGCCCCTTCCAACAAAAACAACACCAACCCATTTTCTCTCTCACTCTGATAACCCAATCTCAGCACAGGCTTCTCGTTCTC
RK-As293	B A	QLOD02000001.1	398 bp	47524879	47525257	+	-	-	-	TTGCAGTCACAATCGAGGAGCCTTTAGCTGAAATAAATGTTTCAAAACCACCTGTTTTGCCTGATAAACAAAAACCTACAAGTCCCAAGCAATTCACTTGGGTTCTTCTTCTGAAAGCATACAGAGCTCTCACTTGCATTTCTTGGCTGGCAATGGGGTTGGGGGCTGTGTTTGTATCAGTAAGGAAACGCATTGCATTATCTCATAAAATGAGGGATGAAGAAGAAGAAGAAGACCCCAAAAGTAAAGGGAGGTTGTACAGATTTCTCAGGGCTTTTCTTGCAATTTCAATGGTAGCTTTGGTTGTGGAAGTCGTTGCACATTTTAAGAAATGGAATTTGAATCTAATAAATCCATTGGAGATTCAGGGTCTTGTGCAGTGGTCTTACATGGCCTGG
RK-As294	B A	QLOD02000001.1	400 bp	47588602	47588982	+	-	-	-	TCCTCCCCAAGACGAATATGAGCAGCCAGAAGAGGGTTTATTCAGTTCCTTGGGTAGGCTTTTCCTCAACACTGGCTCAACCATTGTTGAAATATTCGCAAGCTTATTTTCTGGTTTTAGGAGGAAGCCCCTCCAACAACCACCTCATTTCCAGGAGCATCATTACCAGCAAGCGAGCAAACATTCCCAAGCTTGGCCATTGCAAGAGAGCTTTGTGATTCCAGATGAAGACGAGCCCCCATCAATAGAAACTAGAAATCCTATAACACCGAGAAAAAAGTACCCCTTAACGACCAACAACATGGAAAAGAACCACCTCCAGCAGCAGCAGCAGCAGCAGCAGTACTTCAAGCAAACCCGGGCCTTTCATGGTGGGTGGAATGGAAGTCTCCACCACCAC
RK-As295	B A	QLOD02000001.1	3560 bp	47647894	47651434	+	-	-	-	AAGGAGAACGACAGGCTCAAAGCTGAGGTAAATACGCTATCTTTTTTTTTTTTTTTTTGGTGAAATTAAGAAATATTTATACTGTCTATATTTTTTCCTGTGACAGTAAATACTAAATGTTGATGAATTATTTTTAAACGAGGGTCCGATACCTTTATAATTTTAGCATATATAATAAATTTCATGCCATTATATGAGTCTTTAAATAACATTAATGGAATTAATTTTTGTATGAACAAGGCAAAAAAATAAAAATTTTCTTTTAGCAACTAATGAAAGATGTTTTTATATTATCATAAAAGCAAATATATAGTGAGATGGATACATGTAATTTTGAGTGGTCGTTTAACTGATAAAATTTTAAATTTACTCTATAGTGGTCGATGGTTTGAACCTTTC…
RK-As296	B A	QLOD02000001.1	392 bp	47797130	47797502	+	-	-	-	GACGGTCAAATTGGTCAGGTTTTCCCGATCTTCAACCGCGATCTCGTGAGGCAGGACGATTGGAATCAACGGGATGATAATAAGCCTGATATATCGACTGCGAGGCTCTCGCTGAAGAAGTTGTTCATCGAGACGCGAGACGAGCTTGATCACTCGTCGTCGTCGTCGTCCTCGTCGGAAGTAGATGAATTGGAAGCCGTACCTGCGGGAACATACTGTGTTTGGCGGCCGAATGTAGTTCAACCATCGCCGAGTAGATGCAAGAAGAGTAATTCCACCGGATCAGAGTCGAAGGGGTGGAAGTTTCTGGATTTACTCCGTCGAAGCAACAGCGATGGCAAGGACTCTTTCGTCTTCTTAACTCCGAAAAACAGAGAAGGAAAGGCCGAAAG
RK-As298	B A	QLOD02000001.1	4557 bp	47886575	47891112	+	-	-	-	AACAACGCAAGGTCCGTATCATCTTCTCCCTTCGGCCGTGAGTTCTAAGGATTGGAATTCATTGAATAAATGAATGACCTCCAAAATTTCGTCTGAATTGAATTTCAATTCAATTCTTCAGAGAGAAAGTGTGTTTTAGAGAGAGAGAGGCTGGTCGGGTCGGGTCGGGAATGGGAAGAGCGTTCGTGTACGTGATACTCGGCGGAGGGGTTGCAGCTGGATACGCCGCTCTCGAATTCACTAGGAGAGGAGTCTCTCATGGTGAACTCTGTATCATCTCTGAAGAACCTGTAAATTCTCAATTCTCTCTCTCTCTCTCTCTCTCTCTCATTATTTCTGTTCTTCTGCTGTTTGGGGGTATGTTCTTTTATTGTTCATTTTTCTAATTTCTTACGTTGT…
RK-As299	B A	QLOD02000001.1	3138 bp	48009122	48012240	+	-	-	-	TACTGAATCGGGATGCGACTGATGATAGAGTCACTGTAGAAAGCGCTGAAGCTACTCTCAAGTAAGTCTTGTTTGGACCGTTTTCTGTGCCAAGAAAAAGCCCCCGGCCGCTAATTAAGGTTTTCTTTTGTATTTGTTCATTTTTTCTGGCAATTGTTTCATCGGATTCTTTATTTTGAGATTCACTGATACAATTGGTATCATAGTTGATGCTGGCTTCTAACAATTCGCTAACTTTTTTAACAGGACTATCTGCCTTCTGCNNNNNNNNNNNNNNNNNNNNNNNNNNNNNNNNNNNNNNNNNNNNNNNNNNNNNNNNNNNNNNNNNNNNNNNNNNNNNNNNNNNNNNNNNNNNNNNNNNNNTGATACAATTGGTATCATAGTTGATGCTGGCTTCTA…
RK-As300	A B	QLOD02000001.1	399 bp	48068435	48068814	+	-	-	-	TATACAAGCGCCTCCCACTCTCTCTTCTCCTAATCCTCCTCCTCCTCCTATTATACAACCACCTCACACACTCTCTCCATCAAATGCTACTCTACCTCCACCACAACAGAATCTGCCTACTTCACTTCAGCTCCAAAACCAATTCCTTTCTAATCAGATTCCTTCTTCTGTGCCTCCGAGAGAGACTTTCTTCCCTCCGCCCCCTGTTCAAACACAAGAAGCCACAAATCAGCAATACCAGCTAGCTCCTCCCCAGCAGCTGCAGCCCCAACTTCCAGCATTGCCCCAGCAACAATATCAGCCGCCACCTCACCCACAGTACTCTCAACCATCCCAACAGCACCCATCTCTCTCAGCAGTTAATCCTTCTCAACCACAACCTTCACTAGGGCATCATCC
RK-As301	B A	QLOD02000001.1	1016 bp	48467067	48468063	+	-	-	-	GGCTTCAATGGCGAATTTCTTGGTGGTGGTGGTGGGAGTGGTGGTGTCGGGTCTAATCGGCGGCGGGTGGGCCGAAGAAAGATCTCAAGAAGCTCCATGGAGGATCCATACCCTGTTCTCGGTAGAGTGCCAGAACTACTTCGACTGGCAGACTGTGGGACTCATGCACAGCTACAGGAAGGCCCGACAACCCGGACCAATCACCCGGCTCCTCAGCTGTACGGACGAGGAGAAGAAGAATTACAGAGGCATGGACTTGGCTCCCACTATGGAGGTTCCTTCCATGAGCAGACACCCCAAAACTGGGGACTGGTACGTTCCACTCCTCTTTCATTTCATGCACTTTCTTCCTCTATGCCCAGAATTTCTTATACCCATTTAGGAATCTAATATCCAAAG…
RK-As302	A B	QLOD02000001.1	418 bp	48509187	48509585	+	-	-	-	CACAGTCCTTTGGAACACCATACAGCTTCTGTTTCCGAAAGAAGTGGAGGCAAGGCAGGCAGCCGGAGTTCTCAATGCCCGAGAAGCTGAGCGTCAAAGCCCTGCAAGAAGAAGAAGCTACTACAATGGGAGGAACGGGAATGTTCAATTGTTAAATAGTCCAGAGGCAGAGAATAGTTCTCGTCATTTGAGAAATAGAAATGTCCCGTTATCATCAAGCAGAGGGAATTTCAGTGTGAGGCAGAGGAGAGAGGTAACATCACCGAGCCAAGATGAGGACGCTGCCTTGGCGCTAAGGTTGCAGAGAGAAGAGTTCTTGGAGGTTTTTAGGTTGGAAGAGCAGCAGCAATACAGAAGAAGCTCCTCCTCCTCCTCCTTTACCTCAGCCAGAGCGCAGTT…
RK-As303	A B	QLOD02000001.1	498 bp	48537731	48538209	+	-	-	-	GGAGGGCTTAGACCTGGAACAGCACATCAATGCGTCCAATCAAATCATCGAGGATTTCAAGAGGGTAGAAGTCAGGTTTGAAGATGAAGACAAGGCTCTCATGTTACCGCACTCACTACCAGATTTGTCAGTGTATGAGAATTTGTTCACAACCCTCACATACGGTAAAGAGACTTGTAAATGAGGAAATCGCAACAGTCTTGTTAGATTTTCAACAGAAACGGAAGCAAAGTGATGAGAATCCTAAGAGAGAGAGAGAGTCTGGTTGTGAAAGACAAGCAAGATAGAGGAAGGAGCAGACAAAGAGAATCAAATGGAAACAAAAATTCTCAATCCAAGTCAAGGAAGAAGAAAAATCCTCAATACTTCAAGTGCGACAAGAAGGGCCACTACAAGCGG…
RK-As304	A B	QLOD02000001.1	399 bp	48584299	48584678	+	-	-	-	CTCCAATGGCGACGTTTTACCGCCACCTCATCATCATCTCCAGCAGCAGCAGCAGATGATTCTCGGCGACAGCAGTGGGGAAGACCACGAAGTGAAAGCTCCGAAGAAGAGAGCGGAGACTTGGGTTCAGGAAGAGACTCGGAGTCTGATCGGTTTCCGCCGAGAAGTGGACGGGCTTTTCAACACTTCTAAATCCAACAAGCACTTGTGGGAGCAGATCTCGACCAAGATGAGAGAGAGGGGGTTTGATCGGTCCGCTACAATGTGTACGGATAAGTGGAGGAACCTGTTGAAGGAGTTCAAGAAGGCCAGGCACCAAGATAGGAGCAGTGCTTCTGCCAAATTGTCCTATTACAAGGAGCTTGAAGATTTGCTTAGAGATAGGCCCAAGAATGGTCC
RK-As305	A B	QLOD02000001.1	700 bp	48763301	48763981	+	-	-	-	ATCCACAGACTTCGGCTCATGGACATCTGGTCAGACATTCAAAGCTGGGGATCAACTTGGTGAGTGTTTCTTTTTTTGGGTTGTTTGGTTGGTCAAAATTAGTCAAAATGAATAAATTTTTTTCAATTTCTTTTGTACTTTCTTTCATTCAAAATTCGTTACATATTATTTTTACATCAAATCTTTGTACNNNNNNNNNNNNNNNNNNNNNNNNNNNNNNNNNNNNNNNNNNNNNTTAATTGACACTAACTCAAGAGGTGAGGTTTTTCTAACGCTCATAAACTGATCCCAGCTCCTCACATAACCGATGCAGGAAAACTTTAACAATTTCAAGGCTAATGAAATTTAAATATATTTATTTCCATGTAGTTTTCAAATACACTTCGGGGTTGCACAGCG…
RK-As306	A B	QLOD02000001.1	403 bp	48814293	48814676	+	-	-	-	GCAAGATGGTTATGCGGTTTCAAAACCATGTTCTCATGTCGCGGTTCATGACGGATGCTTAGAACCACAACTTCATTTTACAGTTCCTTTTGACACCTGCGACTTCAGTTCACGGTTTCACGTTGACCTCGCACGTCCCTTCTTCTTCTTCTTCATTTCACGCCGCTCTCAATCTACTCAGTTACGTTTCTTCTCGCAGCGTGTCAGTAAGCTCCCGAAACTTCATTTCGACATTTCATTTCGTAGTTTCACGTTGGCCTTCACAACCCTCCTTCTTCTTCATTTCACGCCGCTCTCAGTCTACTCAGTTAGATTTCTCTTCGCAGTTCTTAGCGTCCTAGTAAGCTCCCAAAGTCTCCCTTCCGATGCACTTAGCTCGTCAGCGAATTTCACTGATTG…
RK-As307	A B	QLOD02000001.1	400 bp	48816245	48816625	+	-	-	-	CCAGCCCAATCTTTTCAGACGCGAAGGGACAAAAAAGAAGAGGTCCAGGAATCAGAACCACCAATATCGGATAGATCCAAGATCCGACCCTTGAGCAGCTGGGCTGATTCTCAATCCTCAAAACAGAAGATGAGAAAGCCAAACAGGGGAGACTTCCCCACCACCATAAAATCTAATCCGTTCATGGCTTCCTCATCCTTCTCCAGCTTCTTCACCTTTTTCACACCATCAAAACCACCACCACCACCATCGCTGCCGGCGCCGCCACTGCCACCTAAAGCGCCGCTGCCGTACCCTTCTCTGTCCTCCGATTCTCTTCCCCCTCTCTCTTCTTCTCCATCGGGAAACAGAGATGGTTTGGTTCCAATAGTTGCGTCCAAGGATCTCATGTCCGTGGTTT
RK-As308	A B	QLOD02000001.1	409 bp	49143465	49143854	+	-	-	-	TAGCTTAACCCCACCAGCACTGAGATTGGATGCAACCGGAGTTGTTGACGTCCAGTCCCCGGATAGTTCAATTTGGGAGTCGTTTTTCTCCGATCAATTGGAAGGAGACTCGATGATCTCGTCGCCGGTGAGGACCATACCTTCAACTAAAGCTAATTCAAATTTGAATTACAATTATAACTCCGCGCAATCAGTAGTACTGCACGGACAAAGCCATTTGGGAAGGTCTCCTCCTCGAGTTTGGTCTCAACCAGGAACTTATCATTATGATCATCATCATCATAATAATAATAATAATAATAATAGCAGTGCCCAGAGAGAGAAAGGGAAAGGATTGAGTCCACTTCATAAAGTTCTCATCAGCTCCCCAAAGGGTCAATATATGCAAGTAGAGAGCCT…
RK-As309	A B	QLOD02000001.1	387 bp	49215584	49215951	+	-	-	-	GTCCCAATTGCAGATTCCATTTATACCCCACCCACTCCAAGACCCAATTCAAAAATCATTCCATCTGCTTCTCTCTCCTCCTCCTCCTCCTCTTCAACAACTAGGCCTGCCCCATCACAAATCCTGGCCGAACCACCAGTTAAATTCCAAAAGGAACCTCCACCATTTGATCAGCATCAGATGGATGAGAATGAATGGCTTATAGGGAAAACAGTCAATTCTACCATAGTCCCAAATGCTGATTTCATTTACACCCCAATTCAGTTGCTCAACACTGGGACGCTTAGCGCTTCAGTGCTTGATAAAAGCATCCAAAATCAAAAAACCCATATCAGAAATAGGCTTTTGGGAGCTCCAACAACTCCATCTCCTGTGCCTCTGTCTTCC
RK-As310	A B	QLOD02000001.1	1586 bp	49248826	49250392	+	-	-	-	CAAGAAAGCGACGATGATGATAATGACGACGAAAGAAGAATTTCCAATTTTGATGGTTGGGTCGCGTCCCCGAGTTTTAGAGAGTATTGCGTGGATCATGACGACTCAGAAGATCATGATAATAGCTCCATGAATGGTGGTCACTTTTTTCTTTTTTATTCTTGGTTTNNNNNNNNNNNNNNNNNNNNNNNNNNNNNNNNNNNNNNNNNNNNNNNNNNNNNNNNNNNNNNNNNNNNNNNNNNNNNNNNNNNNNNNNNNNNNNNNNNNNGTAATTTTACAACTGCCAATATTGTCAAGAAAAATACTATTTCGTCAAATAAAATTATAAAAAACGTCAATCAAAATGATATGTTTTGTAGTTAAAAAGTGAAATGGTAAATGTACATCACCACTTTTGTC…
RK-As311	B A	QLOD02000001.1	4561 bp	49388509	49393050	+	-	-	-	GGACCAAGGGCCACTTCTATTAACACTTGGGCTCCTCCTCTTCCTCTTCCTCTTCCTACTCCACTTGTTGTCACTACAAATGGAGACAGAGTTCGCAAGACCCGTGGTGGTGGTGGTGGTGGTGGTGATGAGGAGGAGGAGTCCTCCGACTTCACTCTCGGTGTCCAAAGGAAGAAAAGAATGCCCCGACAGAGGCGATCTTCCGTCAACGTCCTCCTACCCTTTCCTTCCCACGTGCCTCCTCATCCCCCACGTGTATGCCCTTTCTTCACCCCCTCCCCTCTCTTTTTACCTCCTGATCTACAGTTTCTATTTATTTATTATTTTTTTTTTTTTTTTGTTTTTTGGGGGGGGGGTTCTTCTGTACTGACATTTTTTTTTTTTTTGGCTAAGTTCTTC…
RK-As312	A B	QLOD02000001.1	604 bp	49398330	49398914	+	-	-	-	TGATGAAATTCCTGCTGCTGCAGTTGCGGAAGACAAGAAGATCGATGATGAATATGAAGACGAAGACGAAGACGAAGACGAAGACGGAGGCGAGGAGGACGACGATGGTGATGAGCATTCGAATGGGAGAGGTGAAATTGATGGCAAGGGCAAAGGGATTTTGAGGGAAGACAAGGGCAAAGGGANNNNNNNNNNNNNNNNNNNNNNNNNNNNNNNNNNNNNNNNNNNNNNNNNNNNNNNNNNNNNNNNNNNNNNNNNNNNNNNNNNNNNNNNNNNNNNNNNNNNCTCTCTCTCTCTACTCCATTTAAAGCAATTATAATTACTGATGAGATAGGTCAACCTGTTGATCAGGTCATTCGAGCAAGGAAAGCTTCCGATCAGGATTCATTTACAGATTGT…
RK-As313	B A	QLOD02000001.1	398 bp	49424598	49424976	+	-	-	-	CCGCACAAGAACTGGAAGATGAAGAGGAGGAGGAGGAAGAAGAAGAAGAAGATGATGAGGGGGAAGAAGATGATAATGGCGGAAATCACTTGAGAGAATTGGGCAATAACACTTTGGTGAAAAAGGTTTTAGAACAAGAGCCGGAGATGTTACCCTGCCACGCCTCGGCGTCCCCGCTCTCCCCTCAGCTTTCTTCCTTGGGGACGCCGCGCCTAGGCCCCTCAATCAAGGTTTGGGACCCTTACAATGTTCTGGCTCCGCCGCCCCCGCTGCCGCCCCCGCCACAGTTCTCGCGGACCTTCTCTTCGGATGCGATCAACGATGATCGGACGATTACGGAAGTATATTTGATCAGTCACGGGGACTGGCATATGAATTTAAGGCCAGATCTGATTGCC
RK-As314	A B	QLOD02000001.1	1564 bp	49488512	49490056	+	-	-	-	ACAAACCCTACCCTCCGAACCTCTCCCCTAAAATTCAACCCCGACAACCTCGTGAACAGCTTCAAACGGACCTTAAGGACCTCGACGACGACGACGATGACGAGGAGGAGGAGGAGGAGGAGGAGGAGAAGCTGCGTCATCGCGGTTCGACTTCGCGTCAATTGGTGAGGCCAGACGATCACGGTGACGAAGAGTGGGAAATTCGATCCTCCATTGGCCTCGACTGTACTTTAGACTATGAGGTACATTTTCATTTCTCTACCTTCATATCATTCTTATCATCTTACTTACTCACCCTCTCGGGAACATATCTTATTATACAGGAGAATGATTTAACTGTACTTTGCAATTTAAGTTCACTAGGCCTTGTGGGAGTGGATATATTAGATGATATCAGAA…
RK-As315	A B	QLOD02000001.1	1564 bp	49488512	49490056	+	-	-	-	ACAAACCCTACCCTCCGAACCTCTCCCCTAAAATTCAACCCCGACAACCTCGTGAACAGCTTCAAACGGACCTTAAGGACCTCGACGACGACGACGATGACGAGGAGGAGGAGGAGGAGGAGGAGGAGAAGCTGCGTCATCGCGGTTCGACTTCGCGTCAATTGGTGAGGCCAGACGATCACGGTGACGAAGAGTGGGAAATTCGATCCTCCATTGGCCTCGACTGTACTTTAGACTATGAGGTACATTTTCATTTCTCTACCTTCATATCATTCTTATCATCTTACTTACTCACCCTCTCGGGAACATATCTTATTATACAGGAGAATGATTTAACTGTACTTTGCAATTTAAGTTCACTAGGCCTTGTGGGAGTGGATATATTAGATGATATCAGAA…
RK-As316	B A	QLOD02000001.1	816 bp	49527982	49528778	+	-	-	-	TGGTCGATCCGATTTTATCATCAAATTATTCTTCATCATCAGCAGCAGCAGCAGCAGCTATTGCCCATCACCTCATCAGCAGCCACATCCCATTCCCATCGATGTCCTCTTCTTCATCTCCTTTGTTCATACTGGCAGCAGTAGACAGCGCCACCGCAGGCTATTCTCTGGCCAGCTACTACACTTCTCTGGGTCTGTTCGTAATCTCTATTCCGGGTCTATGGTCTCTTATCAAGCGCTCTGTTAAATCAAAGGTTAAACAACTACCCACCTGCCAATCCTATTATTTATTTTCAATATTTCCATTTTGATTTGTGTATTTTGAGTTTAGAACTAATCCTTTTGGGATTGACAAAACTTTTATTTTTATTTCCGGGGCAGATAGTGCAAAAGACATAT…
RK-As317	A B	QLOD02000001.1	395 bp	49625698	49626073	+	-	-	-	CGTTATGTTGGTGGTTGTGGTGTTGGCTACTTTGGTCGGAGAGGGGTGGCCTCGGCAGCNNNNNNNNNNNNNNNNNNNNNNNNNNNNNNNNNNNNNNNNNNNNNNNNNNNNNNNNNNNNNNNNNNNNNNNNNNNNNNNNNNNNNNNNNNNNNNNNNNNNGCAGCAGCAGCAGCAGGAGGATACAACAGCAGCAGCTGGGTGCGTGAACCCACAGCAGCAGCTTGCTCCTTGCTTAAACTACCTAAACAATGGGCATGGAAGCGGGGAGCCACCGGAGAGTTGTTGTGATCCTCTGAAACGGGTAATAAAATCAAACCCAGAGTGCTTGTGTAGTATGATAAGCATGAAGGGCACGAACGAAGCTGAACAAGCCGGTATCAATGTGACCGAGGCAC
RK-As318	B A	QLOD02000001.1	401 bp	49644802	49645183	+	-	-	-	TGGACGATAAGGGTTTTCCACGCCCCCTTGTTTCATCGGGGCTCCAAGAAGCAACAATTACTTGTGCAGGCACTAATCGATCAATTGAAATCCAAATATCAGAAGAAGAAGAAGATAGTTTTGCCTCTGATTTCTATAGCTGCGGAACAGATTGGTCTTCTTTGCTGTCTTCCGACGACTGCCAGAAGAAGGAAAGGCCCTACCCGCACAATAGCAAGACGATGCGGCCGCTTAAACAGACCAATCTTTTCGAGATGTGGGGCTTTCACAGTAATAAGACCAACCCAAAAGCATCCTCCGATTACAACGACCAACATCCACCTCAAGAAGACCACAATTACAATAATGCTAATAATGCTGCATATGCAGATGCAGATGCTTCTCTTCTGCCTCACCATC…
RK-As320	A B	QLOD02000002.1	1294 bp	379981	381255	+	-	-	-	AGTTTCCCCAGTTGGAAAGGCAATCATGAGATTCTCAATTATTTGGCATTAATATATTGCTCTTCAAACTATAAAGAGGGGACTGAGCTCGAAATTGAAGGTACGCTCACTATTTGTCACGAAGTGCTGTCAATTTATTTCGAAATCCCTTCAAGCCTTTCTTAACTTTACCATCGGAGGGATTGTGGTCCTTGGCCCTTCCTTTTGAGTTTTTCTTCCCTTTCAGTTTTGAGTAACTGCTTCTCTGTGGACGTGGTAAGCATGCTCGGCGGTATTTTTTTATTACCGAACAAATAACTATCGATTTTTTTTGGGTTACGTGTCTTTGATGTGAATTTTCTAGACCTTGTTTACCCACATGGGGTATCTATTTTAAATCCTATTGTTTGTGACATGAAC…
RK-As321	A B	QLOD02000002.1	402 bp	417359	417741	+	-	-	-	TTCAAGCCCAGAACCTCATCCCAATTACCCACGACGACTATTCGTCGGCGGCTCTCCCTAATTCGGACTCGTCGCCGGTGAAGCAACTGATAATGTCGACGTCCAACCACAGAGAGTGCGAAAACGGGAGTCATGAGATTAACCTCCGGACGTACGATGAGACGGTGGGGCTAGAGATGGGAACGTCGTCGTCGTCTCAAAATCATCAGCTGGTTGCTGCCGGCGGAGGAAGATCGTCGGATGAGAAATATTTGAATGAATGGGGCATGCTGCAAGATCATAGGCTTAGTGTAAGTGGTAATACTAGTACTACTCATCCAATTCTTGGACTTGGGCAAAGCCATGAAGACTCGTCCAAAGAAGGCCACCACCACCACCAGGTGAATCAGCTGTCACTGC…
RK-As322	B A	QLOD02000002.1	402 bp	501794	502176	+	-	-	-	GTTGGAGTCGGAGAGGATGATTCTGCTGAATGAGAACGCTAGGCTGGGGTACAAGGTGATGGCCGTGGTGGAGGAGAACAAGACCCTGGCGGCGGAAACCGTGTTCGTGAAGAGGAAGGCGGCGGAGATGGCAAGGTGCTTGTTCAAGATGAGGGAGGACCATAGAGTCTCCTTACTCACCTGTAAAATCCAGGATCTTCAGGCTCAGATGTACGGCCTCGAGAGGACCAGGAACAACAAGGAAGAATTTATTGCTAATAGTAGTAGCAGCAGCAGCAGTAATAGTAATGGCAGCCACGGCAGTGATCATGATGCCACCACCGATGGTGGTGGAAGGAGGAGGAGGAGGAGGAGCGTGAAAAAAGTGTCCAAGTGGTGGTGGAGCAGGGTCAAGAGCTT…
RK-As323	B A	QLOD02000002.1	491 bp	718829	719300	+	-	-	-	ATGCTTCAGCCACCGTTATCTCCATCCGCATCCTCCATTTCTTCTTCCGATCTTGATACCGAGGTAATTCACCATAGTATCTCTCACTCTTGCTTGTCCAAAATTCGAATTTATCTATAATATATGCATATGTAATCTTTATGTGTTTTGGTACAGTCGACTGGTTCGTTTTTTCACGATCGAAGCACCACGCTGGGGACACTCATGGGCGTGACCTTCCCCGCTATCGCTTTCAGAGCTCCCTCACATAACCGGGAGCACAACGACGCCGCAGCCGCCGCCGCCGCCGGAGACGCCGGAAATGCCGTCGGTGGCGGAGGAAAACGTCGGAGAAACAAAGCGAAGCGGGAGGCGGCCTTGGTTGCGGTGGCGGAGCGGCGGAGACGGAGGTGGTGGAGG…
RK-As326	B A	QLOD02000002.1	394 bp	1197804	1198178	+	-	-	-	GTCCCGAGAATGCTAGTTGCACCTACAGAGGCGTTCGACAGAGGACTTGGGGGAAATGGGTGGCCGAGATCCGCGAGCCCAATCGCGGCGCCAGGCTCTGGCTCGGCACTTTCAACACCTCCCTCGAAGCCGCCCTCGCCTACGACGACGCCGCCCGCAAACTCTACGGTGGCTTCGCCAACCTCAACTTGTCACCTGACCCCCACCGCCCCTCACCACCACCAACTACTACCACCACCACCACCACAAACGTCGACGGAGACACAGATAATACCTCTGTGATGAAGGATGAGAACTTCATTGATGGAGCTAATTCGGTGTTCAGCCATGGTGGTAGTAGTAGTTGCTTGTGGGAGAGTCCTAGTACTTCGTTGTCCACGGTTACTAATTGGCC
RK-As327	B A	QLOD02000002.1	1320 bp	1401037	1402337	+	-	-	-	TCGATGGTCGTTGGTTCATATGGATACATAGCTCCCGGTGAGTTTATGGCTGTAAGTCAAAATTTTCAGTGACGTTGATTAATTTAAAAAAAAAAAAAGAAGTTAATAATTGAAACTTTCTGTACCTTTGGTAAAACAATTAAATTTTTTTAATAATTTTTGACAATTTTAGTATTTGATAAAATAAATAAAAATTTTTGGTAACTTTTATATGTTTATTAAAATTTTGGTTAACTTTTAAGTTGAATTAAAGTGAAATGATAACTATATTCCATCAACTCGACAAAAGTTAGTTTTTTGTCAACTTGCCAATTTAGGGATAGGGGTGTTTGGAAGGTCAAAAATTAGAAAAAGTGTAACCCATGTCTATCACTTTTTGACGTTTGAAATGTCAAATTA…
RK-As328	A B	QLOD02000002.1	389 bp	1656536	1656905	+	-	-	-	CCTACAAAGCCCCTTCTCCTCTTTCCACCAGCTTTCGACTCCGATTTCTCCTCTCTCTCTCTGCCCACACCACCGCCGGCGGTCTCAGAGAGCTCCACCGGCGACCATCAGGTACTCTCTCTTTCTCTCTCTCTGTGCATCATACTTTCAGAGATCTCACATCGCACGGAAGAGGCACAATCATTTCCGCATCCAAGTCCACCACCCGGATCCCTTAACCCGGATCTTCTTCTTCCCATGGCAAGAGCTCTCCCACTCTTCGTCGGGTTTCTGTTCATTTGGTTTCTCTTTTGCTATTCGGATCCGGGTCCTCCTTGTCCGAAGACCAACACCTCTCTGCTCAACTTCGAATCCGAGTTCATAATGCTCCAACACCAACTCAGAGGGGT
RK-As329	A B	QLOD02000002.1	399 bp	1671986	1672363	+	-	-	-	TCCAACTTGGCTTCTCTTCCCCTATATGGTAATTATAATGCTTACAATAAGTCTCTTGGAGTAAAGGTTCACTCAATGATCCATAAACCTTCCTACACACCAAGTTCTTTCAAGAGTTTGTATGGAAATAGTAGCGGATGGCCAAGGCTTATCATTGATCAACAACCAGCCATTGGAAAGCTAGAAACCGATAATATTTGCCACGCAAGTACATCAATAGCGCGGCTATCTCAAGCTGGAGTTGGGAGATTCTTCGACGCGGTGAGCGATGAGATGATGATCGGCTCTCCATCCGATGAGGTATTTGGTGGCTATTGGCGGTCGGGTGGCGGCGGCGGCGGCGGTGAGTTGAAGAGTAATGAGGATAGGAAACAAAAGCTTGATTTGTCCCTCAAACTC
RK-As330	B A	QLOD02000002.1	994 bp	1878270	1879244	+	-	-	-	GGAAACTCCAAGTCCACTGCGGAGGGGGGAGAGAGAGAGAGGGAGAAAGAAAGAATCGACTCCATCAAGACCCAAAGAACACTGCAGACCACACTTTTAAAGCGGGGGGAGTGGGTAGAAAAAAGAAAGTTTAGAGAGGAGAAAATCTCAAGAAAAAAAAGTGAGACGATGTTTGCAGCAGAAAATGGACTCAAGGGAGACCCAAGGCTTGAAGCTATCTCTGAAGCCATTAGAGTCATCCCTGACTTCCCAAAACCAGGTTCAATTTAATTTTTCTTTGCGTTAATGCTTTAGTTCATCATATGTTTCCATTCCTTCGAAGTTCCTTTTTTTTTCTTGTTAATTGAAATGTTACAAGTTAAGGTTTATGAAAACTTATACAGTGCTGGTACTGCTTTT…
RK-As332	A B	QLOD02000002.1	2048 bp	2115469	2117497	-	+	-	-	GCGGGAGATCTTCCTCAAATTTGTCAGCAAGTTGGAGCAGCATTGTGAGATTGCCCTGATTGGCAGTGAGATTGATTATCGCCGCTTTATAGCACAAAGATCTATTGATAAAGTGAGAATTTCTGAGCAATTTAAAAGTGATTTTAATCTTCTTTTTCCTCTTATTCTTTTTTTTTTTTTTTTTTCAACAAGCAATTTATTTATTTAATTTTTTATAACAGCCGTTTAGATGCATATATTATCTGACCTGATATATCTGCATGCAGTCTGTTCATTCTTCCCTTTATTTAATTTTTAAAATAGCAGTAGTTTTTGTTGTTGAACGGTGATCTAGCTTGATTTCCATAACCTTGATTAAAAACAGCCATGTCAGAAAGACAACAGCTTGTTAGATTATTT…
RK-As332	A B	QLOD02000002.1	2225 bp	2115469	2117674	-	+	-	-	GCGGGAGATCTTCCTCAAATTTGTCAGCAAGTTGGAGCAGCATTGTGAGATTGCCCTGATTGGCAGTGAGATTGATTATCGCCGCTTTATAGCACAAAGATCTATTGATAAAGTGAGAATTTCTGAGCAATTTAAAAGTGATTTTAATCTTCTTTTTCCTCTTATTCTTTTTTTTTTTTTTTTTTCAACAAGCAATTTATTTATTTAATTTTTTATAACAGCCGTTTAGATGCATATATTATCTGACCTGATATATCTGCATGCAGTCTGTTCATTCTTCCCTTTATTTAATTTTTAAAATAGCAGTAGTTTTTGTTGTTGAACGGTGATCTAGCTTGATTTCCATAACCTTGATTAAAAACAGCCATGTCAGAAAGACAACAGCTTGTTAGATTATTT…
RK-As333	A B	QLOD02000002.1	398 bp	2167113	2167491	+	-	-	-	CGTTGGTCAAGTGGGTGATATGGGTTTCGGCATTTCATCAAATTCCCAGGACAACAATGGTGGGTTCAAGCTCCCTTGCGCAGATTTATATTTGAAGTATGTGTCATCGCCGGAGGGTTCAAAGATTATTGGTGTTCCAGAGGACGACACCGCCGAGGAAGAAGGAATTTTGCAGACGAAGAAGAAGAAGAAGAATAAGAGTTGGCTTAAAATTAAAATCAAGATTGGAAATCCTTCATTGAGGAGGTTGATGAGCGGGGCTGTTGCTGGGGCGGTTTCACGGACTGCTGTGGCCCCGTTAGAGACTGTTCGAACCCATTTGATGGTTGGGAGTAGTGGGCATTCTACCACTGAAGTGTTCAATAATATTATGAAGACTGATGGGTGGAAAGGTCTGT
RK-As334	A B	QLOD02000002.1	549 bp	2454571	2455100	+	-	-	-	GTTGAAGCTCTGGGCATGATGGCAGGATTGGGTCCTTCTAGTGAAACAGATTCGGTTAGATGATATGTCTTTACCTGCAAAATCTTGTTGAAATGGCTTTTTTTTGGGTGTCTCTGCTGTGTTGGTTGTAGCCTCGAGTTAAGCAAGTAAGATTGCCCAATGTACAAGTATTGCACATTATAAAAAACAAACCTGGAAATTGCAGACTCAATTAATTAAAGCTAGGGAGCAGCAACAGCAGCAGCAGCAACCTCAACAACCGCCACACCCGCAGCAGCAGCAGCAGCAGCAGCAGCAGCAACAGCAGCAGCAGCATCAGCAGCAGCAGTTGCAGATGCAGCATCTTATGTTGCAGAGGCATGCTCAGCAGGCACAGCAGCAGCAACAACAGCAACAACA…
RK-As335	A B	QLOD02000002.1	549 bp	2454571	2455100	+	-	-	-	GTTGAAGCTCTGGGCATGATGGCAGGATTGGGTCCTTCTAGTGAAACAGATTCGGTTAGATGATATGTCTTTACCTGCAAAATCTTGTTGAAATGGCTTTTTTTTGGGTGTCTCTGCTGTGTTGGTTGTAGCCTCGAGTTAAGCAAGTAAGATTGCCCAATGTACAAGTATTGCACATTATAAAAAACAAACCTGGAAATTGCAGACTCAATTAATTAAAGCTAGGGAGCAGCAACAGCAGCAGCAGCAACCTCAACAACCGCCACACCCGCAGCAGCAGCAGCAGCAGCAGCAGCAGCAACAGCAGCAGCAGCATCAGCAGCAGCAGTTGCAGATGCAGCATCTTATGTTGCAGAGGCATGCTCAGCAGGCACAGCAGCAGCAACAACAGCAACAACA…
RK-As336	B A	QLOD02000002.1	1272 bp	2631609	2632861	+	-	-	-	AAGAACCGCTTGATGAGCACAACTAAAGAGTTTAAAGAAGTTCTCACCATGCGAACGGAGGTGAGGCTATACTTTGCTACAGGCGTTTCAAGCATTTGCTTGCTCAATGTGGCCAGTTATTGTGATGGGCTCGTCTTGGGACTGTCTTGTGGTGACATCACTTTATGCTTACTTTGTTCTGTTTTTATTCTTTAGGCTAAATGCTCTCTCTTTATTGTATGCAGAATTTGAAGGTTCATGAGAATAGAAGACAATTGTTTTCTTCTACTGCTTCAAAGGAGACAAATCCTTTTGTCCGCCAGCGTCCACTGGCTGCAAGGTCAGGTGCTAGTGCATCAGCCACTCCTCCTCCTCCTCCCTGGGTTAACGGATCGCCATCCTCTTCCCAGTTATTTCCTA…
RK-As338	B A	QLOD02000002.1	400 bp	2806610	2806990	+	-	-	-	ATGAAGAAAAAGCCGCAGAGAGGTATGGGTGTGGCCCAGCTAGAACGCCTGAGGATGCAAGAGATCACCACCACCACCACCACCACCAACAACAACAACAACCACCCGTCCCCACTTCTTCATTATTCTCTCAATCTCCGCGCTACTCTTCCTCAAGATCGCTACTTCCTTCCTTCTTCGTTCCCCGATCCGATGCTACAAACCGCTGTGCCAGCGAAGTTTGTTGGTAATGCTAGTCGCTATGGCCCGATGATGAATATTGGCCGGGTCGTGGGACAATCAGGTTTGAACCACAACCTGTTGATCAATCATCAAGGTATTGGAAAAGGTGGGTTCTCTGGAGGAGGACTGGTGGGTGGTGTTTATGGTACTACTGTCAATGGAGATGGAGGGACAGATC
RK-As339	B A	QLOD02000002.1	400 bp	2806610	2806990	+	-	-	-	ATGAAGAAAAAGCCGCAGAGAGGTATGGGTGTGGCCCAGCTAGAACGCCTGAGGATGCAAGAGATCACCACCACCACCACCACCACCAACAACAACAACAACCACCCGTCCCCACTTCTTCATTATTCTCTCAATCTCCGCGCTACTCTTCCTCAAGATCGCTACTTCCTTCCTTCTTCGTTCCCCGATCCGATGCTACAAACCGCTGTGCCAGCGAAGTTTGTTGGTAATGCTAGTCGCTATGGCCCGATGATGAATATTGGCCGGGTCGTGGGACAATCAGGTTTGAACCACAACCTGTTGATCAATCATCAAGGTATTGGAAAAGGTGGGTTCTCTGGAGGAGGACTGGTGGGTGGTGTTTATGGTACTACTGTCAATGGAGATGGAGGGACAGATC
RK-As340	A B	QLOD02000002.1	1121 bp	2861601	2862702	+	-	-	-	GTGCTTACACAGGTGGCAGAAAGTCTTGAATCCAGAACTTGTCAAAGGACCTTGGTCTAAAGAGGTGAGGCACTACAAATTTTTTTTTTTCCTCGTCGTAAGTTATAAATTGATTAACATCAATATTCCGATAAATTCTAATATGATCAAATTTATTGCTATTGTAATTATATAATATAGGAGGACGAAGTAATAATTGAATTGGTGAACAAGTATGGGCCTAAAAAGTGGTCTACCATTGCACAACATTTACCTGGACGTATTGGAAAGCAATGTCGGGAAAGGTAAGTTTGATTACTTCTCCAGATAATTTGATGATTTTCTATATTCCTACTCTTAATCATGCTACTATGGGTATTAAAGGTAAATGGCGCTATACAAAGGATTAGTGGAAGATGA…
RK-As341	B A	QLOD02000002.1	490 bp	2920728	2921197	+	-	-	-	TGTGCAAACAGCTATTCCTGATGACCATTTGAGTGGGAACCAAGCAGACATAGGGGATGATTCTAAATCAGATGGAAGTGATGCAGAAACTAGCTTTCTCCTGCAACACTTGCATTGATGTGTGATGAACAAGACGCAATGTTCATAGCAGATGGTTCTCCTCCTCCTCCTCCTCCTGCTGCTACAAGCTGTAGTGGAAACACCACTCTCAAGTCATCTCATGGGCAGTGGTTCGAAGAGCTCTATGCCAAGCAGGAAAGGATTGTCTTAACAAAGTTCTCGAATTTCCTCAACAGGCTTATCAATTGTGGAAGCATTAAAGGTGGGTGTCTTTCCTGGAATACCACGACCCATCTTAGGTTTCCTTTACTGCTAAAATTCAAAGTTTAGTGAGAATTC…
RK-As342	B A	QLOD02000002.1	415 bp	3004528	3004923	+	-	-	-	TCGAGCACAGGGAAGAAGACGGCGAAACCGTCGCCGAAGAAGAAAGAAGGCGGAGACAATTCGAGCGCCGCCGTAAGCGGCGGCGACGGGAGGAAGTGCTTGCATTGCGCCACCGATAAAACGCCGCAGTGGCGGACCGGACCCATGGGCCCAAAAACTCTCTGCAATGCTTGCGGAGTCCGGTACAAGTCGGGTCGGCTCGTGCCGGAATACCGGCCGGCGGCTAGCCCCACATTCGTGCTGACGAAGCACTCAAATTCGCACCGGAAGGTGCTGGAGCTCCGGAGGCAAAAGGAGCTCCAAAGGGCCCAACAGCAGCACCACCAGCAGCAACAGTTTCTTCATCATCATCATCATCATCAGAGCATGATGTTTGATGTATCCAACGGTGATGATTAC…
RK-As343	A B	QLOD02000002.1	400 bp	3329136	3329516	+	-	-	-	GTCCTTGTTTCCTCCAACCAACTGGGCACCAATGGTTGATTCCTGTAATGTCTCCTTCTGAAGGACTAATATACAAGCCATATCCTGGACATGGATTCACGGGCCCGATGTGTGGTGGTTTTGGACCTCCTGGATCAAATCATATGATGGGTAACTTCATGAATCTTGCATATGGTGTTCCGGCTTCTCACCATCATTATCAGGGAGTTGGGGTTTTTCCTCCTCCTCCTCCCCCTCCTCCGTTTGGTCATGGTTATTTCCCCCCTTATGGAATGCCAGTGATCAGCCCAGCTATCTCAGGCTCAGCTGTTGAACAAGGCAATAACTGCGACTGCAGTCAACCTGGTCAGTTAGTGGGTGGGGGAGCCAACTCCAATGTGCAACGCCAAAGCTCATGTAA
RK-As344	B A	QLOD02000002.1	2088 bp	3363904	3365972	+	-	-	-	ACGGACTGTGGAATGGAAACGGTAGGGTATAAAAACAGGGGTTTGAGAGGGGGAGAGAGCATTTCGTTCTATCAGGTAGCCAGCTCTGCTTTTCCTCTCTCAATTTCCTTTTCAGTTTCTCGGAAAATTGAAGAAAGCAGAGATTTTTCCCTGGAAAATCCGATGAGATTTGGCATACACTGAAATGTCGAACATGCTCTGCTGTTAGAAGATCCGAAGCTCCCAATCGGCGGACAGAGATAGATTGGATGAGCCTCGAGGTTTGTAATTGAAACTCAGGCTTGATTCCTCCACTTCTCTATTCCGCGATTGGTCCTGTGAATTTTACTTTTATCTTGTTTTACAGATACATTTGTTGAAAAGGTTTCGAGGATATGGTCTGATTTCATCTGGACATTG…
RK-As345	A B	QLOD02000002.1	2132 bp	3489040	3491152	+	-	-	-	TGGATGGAGGCTATTTGGAGTGCAAGTTGATATACCTTCATCATCTTCGTCTTCTGTAGCCATGAAGAAGAGTTTGAGCATGGATTGCATATCAGCTCCTTCATCAACACTATCATCATCTCCTTCTTCTTCTTCTTCTACATCTTCATGGCTTTCCATTGAGGAAAATTCTGAGAAGATCCCAAGGGGCTATCTCTCAGCAGTTGATGGCCTCATTAGGCCAACTCAGGGGAGGAAGAAAGGTGAGTGAGTTTGGATTAAATTTAATTTCTTCAATATTATATATGTTGATTTTAATCATAGGTAATTTGTTACATGGGATTGATTGATTTGTTGCCTACTCTTTTGGTTTGGGGACAAGAAGAGAAAGTGATGGGGAGAGAAATTATGAGGAAAATT…
RK-As346	A B	QLOD02000002.1	414 bp	3573795	3574189	+	-	-	-	CAGCGTCCTCTACGTGCTCTACAGCCCCCGCCGCCCCGCATTCTCCGTCACGACCCTCAGAATCTCCCTATTCAACCTCTCCACCACCGCCGCCGACGACACCACCCGCCTCACCTCCGCCCTCAACGTCACCGTCTCCGCCAAGAACCAAACAAAAAGCTCACATTTTTCTACGACCCGATCACCATCGCCGCCGTCTCGAACGAAGTCCAGATCGCAAACGGGTCGTACCCGGGTTTCACGAGCGACCCGAAGAACATCACGATAATTCATTCGTCGCTGTCGACTAGCTCGCAGGTGATCGACGCCGATTCTCTGAAGTCTCTGAGATCGGATCTGAAGAAGAAGAAGAAGAAGAGTAATGGGTTGGCTCTGAAACTGGTGATGGACACGGAGGTG…
RK-As347	B A	QLOD02000002.1	347 bp	3686708	3687036	+	-	-	-	GTTCGACGACAAGGAGACGGCGGAGGCGAAGATCCGGCGGCTGATATCGGAGAACCCGGTCGTAATCTTCAGCCGATCCTCCTGCTGCATGTGCCACGTCATGAAGCGTCTCCTCTCCACCATCGGCGTCCACCCTACCGTGATCGAATTGGAAGAGAACGAGATCCCCGCCCTCCCCTCCTCCTCCTCCTCCTCCTCCTCCTCCTCCTCAGACGACGTCGCCCCGGCCGTTTTCATCGGCGGCACTCGCGTCGGTGGCCTCGACCGCCTCGTCGCCCTCCACCTCGCCGGTCTCCTCGTCCCCAAGCTCGTTGAAGTCGGTGCTCTCACCAATCCCGATACCATCT
RK-As348	B A	QLOD02000002.1	3214 bp	3811400	3814594	+	-	-	-	ACTCAACCCTTCCCCTTCTCACCTCCATTGCGGCTCTCATGCCCATTCTCCGGCAGCCCTCACCGCCACACCCTGATCACCACCCTCCTCCACCTCCCGACGCCGTTCGTCACGACTCCCTCATCTTCCTCTTCCTGAACTTCCTAGCAGTCCTCAACGGCCTCTATCTCCTCCTCCTGTGCTCATCATCATCCCACTCGCTGTCGTCATCGAAAGCGAGGCTTCTCTTCTACGGGGCCATTTTCCTCCTCCTCCTCCCCTTGGGAATTCCCGGAGTTATCTGTGCTCGAGACTGGTTCCATTCCAGGTATTATATATATATATNNNNNNNNNNNNNNNNNNNNNNNNNNNNNNNNNNNNNNNNNNNNNNNNNNNNNNNNNNNNNNNNNNNNNNNNNNN…
RK-As349	B A	QLOD02000002.1	666 bp	4052970	4053616	+	-	-	-	TCCTCGAGTCCGAAGTCCTATCCGAGGTCTCAGATCAGGTTTCGATTTTATCAAATTCATCTCTAATCTTTCAGTACGAATACATTCGTATATGCGTGTATCGATTGGCTCAATTGGATTTATTTACTGTTTTTTTGGGGGGATTTGGTTGCAGGAAGAGGCGAAGGGGGAAGAAGAGGAGGAGGAGGAGGCGGTGGAGCGGCAGCCGAAGAGGTTGCGCGTGGGGGACAGCCACGATGAAGAAAATTCGACTGTGCCATCACCGTCAATTCAATTTCAGGTTCCATCTCCTTCGAAGGGTAAGATAATTGTTGATTACAACAGTGGTACTAGCAGTAGTCTCGGCAGCAGAGCGCCGGCGGCGAGCATTATGGAGACGGGGTTCTTCAGCAAGATTCC…
RK-As350	A B	QLOD02000002.1	885 bp	4148247	4149112	+	-	-	-	GAAGCGGCACCATTATTGAGCAGCAGTGGTAAAGGAGTTGGTCCCTTGGGAATATCATCAGACAAGCATCAGATTATCGGCCATGCCGTAATTACTTATTGTTCTGGGGTTTCAAATTGGCAATTGAAGGCAGCAGCAGCAGCAACAAGATCTTCTTTCTTTCATCCCATCAGGTCATGCCGTATTGTGAGTTTGTTTTCCAATTACTTGATTTACTTGAAAAATGGTTTCACTCACTGGGAAATTAATCACTTGGGTTTTAATCAAATACTAAACTTGTGAAGAAAACCTTGATGTAGTCGATCTTGTTGATGATGACGTTTGATAATGGTTCTTCTTCCACTAGTGGAAATATTTGATTCTTGACTTTGGAGGCTTATTTTATAGTCTCACGGCGTT…
RK-As351	A B	QLOD02000002.1	411 bp	4267740	4268131	+	-	-	-	GCAGTCTCGGAACAGAGTCCTCTTTCTGAAGCTTCTCGAAGCGGAGGAGCAGCTTAGGCAGCTCCACTCGCGGAGGAAGGAGGACTCGAAGGCCAACGCGCGCGTGGTTGAGATCTTCGCCGGCCAGCGCCACTCATGGCAGCAGGACGAGAAGCGGCTGCTCCAGCAGATTGGCGCCGGCGAGGAGGAGATCGTTCACCTCCGGGCGAGGGTGGAGGAGCTCGAGAAGACCGACGTGGAGCTGAGGCAAAGCTTGGAGGAACTCAGGAGAGAGGTTGGAGAGAGGGACGAGATGTTGAATTTCATGACGAGGAGGACGTCGGAGTTTGAGGATTCTTCCGCCGCCGCCGCCGCCGGCTGTGGAGGAGGAGGAGGAGTTTCCGGCGTTTCCGGATTTGT…
RK-As352	A B	QLOD02000002.1	411 bp	4267740	4268131	+	-	-	-	GCAGTCTCGGAACAGAGTCCTCTTTCTGAAGCTTCTCGAAGCGGAGGAGCAGCTTAGGCAGCTCCACTCGCGGAGGAAGGAGGACTCGAAGGCCAACGCGCGCGTGGTTGAGATCTTCGCCGGCCAGCGCCACTCATGGCAGCAGGACGAGAAGCGGCTGCTCCAGCAGATTGGCGCCGGCGAGGAGGAGATCGTTCACCTCCGGGCGAGGGTGGAGGAGCTCGAGAAGACCGACGTGGAGCTGAGGCAAAGCTTGGAGGAACTCAGGAGAGAGGTTGGAGAGAGGGACGAGATGTTGAATTTCATGACGAGGAGGACGTCGGAGTTTGAGGATTCTTCCGCCGCCGCCGCCGCCGGCTGTGGAGGAGGAGGAGGAGTTTCCGGCGTTTCCGGATTTGT…
RK-As353	B A	QLOD02000002.1	2481 bp	4424997	4427458	+	-	-	-	TCTTATGCAGCGGACCTTCTGGTTTCACCTCCGGCAACGGCCAGCCCTAATCGATCTACGAGCGAATCGCCGAACCTGTTCGAGTTCAATCTCGGTGCCTTCAAAACTGCCTCATCTTCGAAGAAGAAGAAGAAGAACGACGTAGCATCAAGCCCCGTGCTGATCCAGCCGACCGGATCGCCAACGAACCTGAAAAGCCTAAGTACGATCTCTGATCTGAAGGAAATGGCCTCTTCGCGCTTGGAATCCATCAAGCGCCAGCTCGATCGCTCCCATTCGGAGATCCTCAAGGACGTGGATGCTTCTCACTCTCGTCTTCATAAACGAGTCAAGGTCCATCTCTCTCTCTCTCTCTCTCTCTCTCTCTCTNNNNNNNNNNNNNNNNNNNNNNNNNNNNNN…
RK-As354	B A	QLOD02000002.1	400 bp	4510424	4510804	+	-	-	-	GGATTGAAGCCTGAAGGAGATGAACAAGGCTTCCATTCACAAGGTTCAGGAAGTGTCCAGGTCCTTAGCATTGACCGTGATGTAGACAACAGATCATGGAATCTCATGCCATGTTATGGTGCTAATTTGCAGCCCGACTCCTGTCAACCACATGTGCTGCATGATTTTGAGTCAATGAGCAATAATGCAATGTCAAGGCAGCAGCAGCAGCAGCATTGCTTCTTTGGCAGTGAGATTGGTTCTCCCAGGTCTGCGAAACAGGAGAGTCACGCCATAAAGCCTTTCTTAGATGACTGGCCCAAGGCTAGAGATTCATGGCCCGGTTTTGATGGTCAGAGATATGACAAGAATGCAGTCTCCACCACTCAGCTATCGATCTCTGTTCCAATGCCTCTGTCTG
RK-As355	B A	QLOD02000002.1	2940 bp	5002707	5005627	+	-	-	-	CTGGTGTTCCAGGCCATATTTATCCCTTAGCAATATTGTGCTATGATATTATGCCCCCTCCACCCCAGGTATTTTCTTATTTTTAATACGCTAGCCCATGTGACTTCTGTCTCTCTTCTTATAATAAACAAATTTCAAGGTTGAGAAAGAAATTGGAGAGAGAAGATTGATCTCCTTTCATGGCGCTGGATTATCAGTGGCACCTGAAATCAGTTTCCATGAAATTGCTACTGCTTGTGGAGACCCTGAAGAGGTTCGTCCCATATAAACCCACTTGGATCTGTTGGATTCCAATTGTTTTCCTTTTTCTTGAACACAGAATAGCAAAATAAATAGTTGTTGTGGAATCTTGACTACTATGAGAAATAATCCATCAATTTAGCATGGAATACCCGTTTT…
RK-As356	B A	QLOD02000002.1	400 bp	5132949	5133329	+	-	-	-	AGCTTCTTCCGATTCCAACATCAAGAATGGTACCACCAATAATCTCATCCACTCCTTTCAGCAAAAACAACAGTACCAACATCAACTCCAACACCACCCACTGTTTCACCACCACCACCACCACCACCAAGGGCTTAGCCCAGAGCTTGGTTTTCTGAGACCCATAAGAGGAATTCCGGTTTATCAAAACCCTGCTCGTTTCCCATTCTCTCAACAGTCTTTAGATACGTCTAATATTATATCATCATCATCTCCCACAACTGCTACTTCTAATGCTTCGAGTGGCTTCGTCTCACCCCCAGCTGGCCTAATCCGATCGAGGTTTCTGTCAAGGTTTCCGGCCAAACGCAGCATGAGAGCGCCCCGGATGCGGTGGACTACCACTCTTCATGCTCGGTTT
RK-As357	B A	QLOD02000002.1	1623 bp	5181137	5182740	+	-	-	-	GGGATGATGAGAGGGAGAGAAGAGATGGAAAGTGGGTCTGGGAGCGAACACATGGAAGGAATCTCCGGCAACGAACAAGAGACTGAGCAGCAGCAGCAGCAACAACCCAAGAAGAAACGCTACAACAGGCACACTGCCCGCCAGATCCAGGAAATGGAAGCGTATGAACCCCCCCTCTCTCTCTCTCTCGTCTCTCTTAACAAAACCTTTCACACACAAAATGCCCTTATATATATTTATCTATTTTATTCGGAGATTTCATCGCAATCAAATTAATTTCCAATGAACCACTCTCCTAATGTTTCAGCAGACTTCATTACATTCTTGTCCATTAATTTTTTTCATTGCAATTAATGACACTTCTGTCCCTCCTACACCTTCCAGTTCAATAGGCTTCCC…
RK-As358	A B	QLOD02000002.1	396 bp	5189292	5189668	+	-	-	-	CCAACTCTCCTCGCCATAAAACCCGACCCAACCCTCCTCTTCTTCTTCCCTCTCCGTCCTCCCAGATCGCATTATCCCCATTTCTCTCTGCTTCCCAGAACCACAAACACAAGAATTTCCACCACCGTCACCCTCTGCTCCTCCTCCTCCTCCTCCGGCGACTCCTCCAACCCTCTATTCAGAACGACCCCGGCCAACTTCACCGCTTCTTCCAACGGCGACTCCTCCAACCCTCTATTCAGAACGACCCCGGCCAACTTCACCGCTTCTTCCAACGGCGACTACTTGTTCGTCGGAGAATCCTCACCCGACGGCGAGCCGGCAGCCAGGGTTGTGGACGATTGGGGAGAGACTGCCGAGCCGGAGACCGGCCCAACCACTAAGCTCTCAGACGCC
RK-As359	A B	QLOD02000002.1	1104 bp	5344979	5346063	+	-	-	-	AGCCGAGACTCAGAGGATGACACACATTGCGGTGGAGAGAAACCGCCGGAAACAGATGAACAACCATCTCACCGTCCTTCGCTCCGTCATGCCGGAACCCTACGTCCAAAGGGTTGGTTTCTTTTCATCCTTCATATATACACAGATGTATCTATATAAATATACTCGTGCTTGCATAGAAATGAAGTCTGATGAAGGAATTCAGTAGGTTTTAGTGCCTCTAGCTCTTTGGGAAATTAGGTGATCTGAACTCTGAAGGGACAGTCCAGTAGTCATTTGCAACGAACCTGACTAAAAAGGGCACCTAGTTGATATAGACTCACATTTCATAATCTTTATAGTAGTTCTAATTCATTATAATTTATGGTTACATGCATCACATCCAAAAATTCAACTGCC…
RK-As360	B A	QLOD02000002.1	400 bp	5358940	5359320	+	-	-	-	TGCTGGGGAAGGAGATTTAGAGATGGGTTACCGAGAAGAAGATGAAGAAGAAGGAATCTTGCTGAGCAATGGAGCTCCAAAGACTCCGCGGAGAGCTCTGAGTGACTTGGGGAACTCAGAAGATCAACGAGATGCCTTTGTTGTGATCAGAAACGAGGAGGAGGGTGGTGGTCAAGAAATTAGAAGGGCGGTGTCCATGGATTATTCGTGTGGGAGCCGGGTTTCGATTGCTGATGTGCTTCGATTGAAGCAGGAGGATGAGGATTTTTTGCAAGGTGGTGGTGGTGGTGTTGTTGGAATTGGATCATCAAAACAAGCAGTATCAGGAATGACGAGCAAGTCCAGCTGCCAGAGAAGCTGCAGGGTTTTGCACTGTGTTATGAGTCCTGTTGCGATGAAG
RK-As361	A B	QLOD02000002.1	392 bp	5501847	5502219	+	-	-	-	ACTCGTGCAAGCCTGAATCTGGCGAGATATTGAATTTCGGTGGGCAGAGTAAGAGGAGTTCGGGCAATCTTTTTTCAGGCCAATCCCAATTTGGGGCTGCTACCGGTACCGCTACCGCTACTGCTGCTGCTACTGCTGCTGCTACTGCTGCTGCTGCTGCTGCAGCAGAGGAAAGCAAGAAGAGGAGGTCACCGACTTCGCGTGACAGCAATGAAGATGCTATGCTTTCGTTCACTTCCGGTGTGATCTTGCCCTCTTCAGGAGGGGTGAAATCAAGAAGCGGCGGGGGAGGAGGAGTGGGAGATTCGGACCACTCCGATCTCGAAGCGTCGGTGGCTAAAGAGACTGATAGTAGCAGAGTGGTGGAGCCGCCAGAGAAAAAGCCACGGAAG
RK-As362	A B	QLOD02000002.1	392 bp	5615808	5616180	+	-	-	-	GCTTCATGGGAGGTTTGAGATTCTGTCGCTGACCGGATCGTTCTTGCCGCCGCCAGCGCCACCGGGGGCCACGAGCTTGAGTATATTCTTGGCGGGAGGTCAAGGGCAGGTTGTGGGAGGGAACGTGGTGGGTGAGCTCATGGCCGCCGGTCCAGTGATCCTGATTGCGGCGTCGTTCACTAATGTTTCTTATGAGAAACTGCCGTTGGATGAGGAGGAGGAGGAGGCGGCGGCGGTTCATATGCCTCCTCCGTCTGTATCTCAGCCTTCTTCTGCCGGCGGTGGCTGCGGAGGTGTCAACAACAGCCCATTTCCCCACCCAGCTTCCGGCCTCCCCTTCTTCGATTTGCCTCTCAACATGCCTAATTGTCAGTTACCTGTTGATGGCTGGG
RK-As363	A B	QLOD02000002.1	386 bp	5729084	5729450	+	-	-	-	TTGCAGCATTCCACACACTTCAGACACAAAGCGCCCAATATGGTTCACCTCTCCAGTAAGACTCCCCAAAAAAAGATTCACCATCTCATGTGCTTCCTCCTCCTCCTCCTCCCAATCTCCGCCGAAACCTTCGCCGGATTTGGCAGAGGATCATCGCGGAGAGAACCCATCTTTGTCCGACCAACTCAGGTCCGTCTCCTCCACCATCCTTTCAGACACCCCCGCCAAAGACCCACCAAACCAAACTCAACTCCTAGCCAGGCCGAAATCCACATGGGTCAACCCCGCCAGGCCTAAACCCTCAGTGCTCACCCTCCAACGCCATAGAAAGTCTCACTACTCTTACAACCCTCAAATCAGAGACCTCAAGCTCTTTGCCAAGAAGC
RK-As364	A B	QLOD02000002.1	686 bp	5888842	5889508	+	-	-	-	CAAGAGCGAAGAGGAGGAGAAGAAAAAGAAGAAGAAGAAGAAGAAACAGAATAAACCTAAAACTGATGCGTCCGGGGTGGTTGTCGTCGATGAAGACCCGGTTTGGGCGAAACCGGTAAAGATTGAAGACGAAGAGAATGATGATTCTGCAGGTGAATCAGTAGTAATATTTTTCAGNNNNNNNNNNNNNNNNNNNNNNNNNNNNNNNNNNNNNNNNNNNNNNNNNNNNNNNNNNNNNNNNNNNNNNNNNNNNNNNNNNNNNNNNNNNNNNNNNNNNGTTTGGGCGAAACCGGTAAAGATTGAAGACGAAGAGAATGATGATTCTGCAGGTGAATCAGTAGTAATATTTTTCAGTTTAGTTGTGTCTATTTTGTTGAATTTCTGCTGTTGATTGAGTTA…
RK-As365	B A	QLOD02000002.1	395 bp	5925777	5926152	+	-	-	-	ACGATGAAGGTGGAAACAGCAAATGGATGGCAACATTTGTTCAGTCAGCAGGCTTCCCAATCCTAATCCCCCTCTTATTCTTCTTCCCACACCACCACCACCAACCCAATTCCTCCNNNNNNNNNNNNNNCTCCACCACCACCACCACTTTGCCGCCCATCTCCACCCTGGCCTTCCTCTACCTCTTCTTCGGCCTCCTCTTGACAGGGGACAACTTGATGTACTCCTACGGCCTCCTCTACCTCCCCGTCTCCACTTACTCCCTCCTTTGCGCCACCCAATTAGCCTTCAACGCCCTCTTCTCCTTTTTCCTCAACTCGCAAAAGTTCACCGCTTTGATCCTTAACTCCCTAGTCCTACTCACCATCTCCGCGTCTCTTCTAGCGGTCCATTCG
RK-As368	B A	QLOD02010861.1	388 bp	336	704	-	+	-	-	TTTTTGGGAATTGAGGTTGCCCGATCACATGTGGGCATCTCTCTCTCTCAAAGAAAGTATGTCCTTGATTTGTTGACAGAGACAGGAATGTTAGGTTGTAAATCTTTGGACACTCCAATGGATCCAAACACCAAATTAGTGGCTGATCAAGGAGAGTTGTTGCATGATCTTAGTCAGTATCGGAGGTTAGTTGGGAAACTAAACTACTTGACAGTCACCAGACCTGATATATCCTTTGCCACGAGTGTAATAAGTCAGTTCCTGCACCTCGATCTAATCATTGGGATGCAGTTGTTCGCATTTTGAGATATCTAAAAGGTGCACTAGGATGTGGTTTGTTGTATAGAGATAATGGTCATACCATTGTCCAAGGTTACACGGATGCAGA
RK-As368	B A	QLOD02000002.1	392 bp	6212143	6212515	-	+	-	-	TTTTTGGGAATTGAGGTTGCCCGATCACATGTGGGCATCTCTCTCTCTCAAAGAAAGTATGTCTTTGATTTGTTGACAGAGACAGGAACGTTAGGTTGTAAACCTTTGGACACTCCAATGGATCCAAACACCAAATTAGTGGCTGATCAAGGAGAGTTGTTGCATGATCCTAGTCAGTATCAGAGGTTAGTTGGGAAACTAAACTACTTGACAGTCAGCAGACCTGATATATCCTTTGCCACGAGTGTAATAAGTCAGTTCCTTGATGCACCTCGATCTAATCATTGGGATGCAGTTGTTCGCATTTTGAGGTATATAAAAGGTGCACCAGGATGTGGTTTGTTGTGTAGAGATAATGGTCATACCCTTGTCCAAGGTTACACGGATGCAGA
RK-As369	A B	QLOD02000002.1	401 bp	6276520	6276901	+	-	-	-	TGAGGGGAAGAATTTTGGTGAAAAGAATCCAGGTCGATCAAGTTTGCAAGTTTTGGAGACGGGGAAGGATGTTAGTGCAGATGCTTCCACTGATTCAGCGGTGCCACACAAAATTCAGGACTCTAGTGAATCTGATTCCACTGAGACTTCTGATTGTGAGTATTCGGAAGAGTCGGAAATATCTAGCGATGAGGACAATGATCATTCCAGTGATGAGGACTATGAACTTCATAATCCTTCTAACTCTGTCTGTTCAGATGAGGATTTGAGTTTTCCAAGTGATGATGACAATGAGGGGGAGGATAAGGATGATGATTTGAAGAGAGGTGTTGAAGAAGTACTGAAGGATGGGGATGAGGAGGAGGAGGAGGAGGATGAGCTTGAGGATTTGCTGAAGGA…
RK-As370	B A	QLOD02000002.1	2646 bp	6311551	6314177	+	-	-	-	GATTGGGTTGGGAATGTGAGTGAACGGCGAGAGGAAGAGGAGGAGGAGGAGGAAGAAGAAGAAGAAGAAGAAGATGACGAAGAAGGAGATGGTGCAGCCAATGGGACTTCTCATCCTTCAGAGGTATTTTTTGCTTTTTGGTTGAACCTGGCATTTCTGCTTGCATTGATCATTATTGTTTTTTATTTGTTGATATTTTTATTAGTTGTACATAAATTTGTTACGTATTGTTAGCTGATGGATTAATATCATAGCACAGATATTAATTCTAGCATGTATAAGGAGGGAGAATTGTGGGCATCATTCATTCTTAATTGTTTACCTTTGAAAAACTTGACATCCTTAACCTCATTTTCTTGGGTGGTATGGTGAGACGCTATTGATTGGAGGAGGGGGGAG…
RK-As371	B A	QLOD02000002.1	2648 bp	6311519	6314147	+	-	-	-	GAGGAAGAGGAGGAGGAGGAGGAAGAAGAAGAAGAAGAAGAAGATGACGAAGAAGGAGATGGTGCAGCCAATGGGACTTCTCATCCTTCAGAGGTATTTTTTGCTTTTTGGTTGAACCTGGCATTTCTGCTTGCATTGATCATTATTGTTTTTTATTTGTTGATATTTTTATTAGTTGTACATAAATTTGTTACGTATTGTTAGCTGATGGATTAATATCATAGCACAGATATTAATTCTAGCATGTATAAGGAGGGAGAATTGTGGGCATCATTCATTCTTAATTGTTTACCTTTGAAAAACTTGACATCCTTAACCTCATTTTCTTGGGTGGTATGGTGAGACGCTATTGATTGGAGGAGGGGGGAGGGTTGAATAAGATAGTTGTGGATGGCAATA…
RK-As372	A B	QLOD02000002.1	396 bp	6378363	6378739	+	-	-	-	AGAAGCCTCCCCGAAAGTTCCCGGCGCCGTGTTGGACCCAAGAGGAGACCTTGGCCTTGATCGATGCCTACCGGGAGAGGTGGTATGCCCTGCGGCGGGGCTACCTCCGGACGGCCGACTGGGACGCGGTGGCCGCCGCCGCCGCCGACCGCTGCCCCGGCGCCTCCCCTGCCAAGACGTCCGCCCAGTGCCGCCACAAGATGGAGAAGCTCCGCCAGCGGTACCGCGCCGAGAAGCAGCGCGCCGTCTCCTTCCCCGGCCGCTCCTTCTCCTCTTCTTGGTTCTTCTTCGAGAACATGGATTCCATGGAAATCGGGCCGTCCTCGGGCTCTAGGGCTAAGCAAAGCGCTGATAATCGGGCTGAATCTGGTGGCGGACTTCCCGTCAAAGCCCTAG
RK-As373	A B	QLOD02000002.1	422 bp	6525351	6525753	+	-	-	-	TAGCGCCATCTTTCTTGAGGAAGTTGAATCCAGAAGGTCTCAGCCCCTTGGACCTGGCTGTGATAAACAATCAATACGAGACTGTGAAAAGGCTCGTAAGCTTCGACGCCGAGCTCGCCCGTGTCAAAGGCAAGGAGGGACTGACTCCTCTGCATCACGCTGCGAAATCTGACGACAAGATCGGATGCTTAAATGTGCTTATGGTCGCTTGCCCTGCTTCCATCGAGGACTTGACTATTCGTGATGAGACTGCACTGCACATTGCTATGAAGAGCTCCAGCACTGAAGCTTTTAAAATCTTCCATGAATGGGTTTCGAGAGCTGGTGACAAACAGCTGCTTCGTAAGAAAGACGAGAAAGGCAACTCTGCGGAAACCTACCATAAGAAGCAGCAGCAGC…
RK-As374	B A	QLOD02000002.1	2826 bp	6765322	6768128	+	-	-	-	GCGTGCTTTGGTCTCTCTCTCTCCTCCTTTCCTATCTGCAGTTGTTCGCCGGAACCCTTTTCTCCCGACGACCCATTTCGTACCCACGTTGCTCTCCTCCTCCTCCTCCGTCGCCGCCAGCCTCGGCAATCTCCACCACCAAAAGCGACGCCAGGAGGCCCCTCTGCATCATCACCGGCGTAATTCTGATATCAATTTCTGCTGGGCTATTTTTCTAATACCATATTAGACAGTTTTGTTCTGGGTTTCTTTGTTGTATAAGCTAATCGATACATTTGCAGCTGATAATATATATGTTTTGTCTATATTTTGTGATTTGTGTTTTGTTTGTTTGGTTGCTTTGTTTGTGTGTGCAGGCCACATCGGGGTTGGGTGCCGCGGCTGCTTATTCTCTTTCAA…
RK-As375	A B	QLOD02000002.1	404 bp	7240342	7240727	+	-	-	-	TCCAGGAACACCAACTTCAACAACAACAGCAACAACAACAACAACAGCAGCAAATTCAGGACTATGCTTCACAAGCTTACGATCCGAGTCAAGCTCAAGCCTATTACGAATCTTATTACGCTTATTATCAATACCAAGCCCCACAGCAATTGCAGCAATATCCCCAGCAACAAGAAGAAGAAGAACAACAAGAACAGCACCAGCATCAACATTTCGCTTATTACCGTCCCAATTACGCCAATGCGTATCCACAGCAGGCTCAACAACACGAGCAACAGCAATCGCATCCTGAATCGGCGCCGATAAATCAGCCGGGGATTTCCGGCGCCGGAGAACCGCAACAACCGCAGATCGGCGACTCCGGCGGAGCTGCGGCACCGGCGGCAAATGTGTCGGGAC…
RK-As376	B A	QLOD02000002.1	400 bp	7383026	7383406	+	-	-	-	AAGCGGTGAAGTGGAAGAAACAAGGCAGCTGCTTGAACAATGAACCCATCTCTGTTTTGGACACTAGGAGTCCTAGTCCTTCCACATCTACATCCACGCTCTCTTCATCTCTCGGCGGCGGCGGCGGTCTTTCTACCGACAACACTACGGCCGGTCTCTTGCCGGTTTCCGCCGACAACAGCAACCTCCAGCAGCAGAATTGGCCCGTTTCGATGCCGCCGCCGCCGCCGGAGAGCGGGTCAGCTGCTGTGACGGATTCAACCTGCGGTGGTGGTGGCTGGACGGACGAATGGGCGTCGGAGCTACAACCGATTCCGCCTGGACTGGAGGTGGCCGCCGGGGGCAGCGAAAGATTTGGGCTTGGGGTGGAGGATTGGGAAAGTTTGTTGACCGATTTGGG
RK-As377	B A	QLOD02000002.1	400 bp	7383026	7383406	+	-	-	-	AAGCGGTGAAGTGGAAGAAACAAGGCAGCTGCTTGAACAATGAACCCATCTCTGTTTTGGACACTAGGAGTCCTAGTCCTTCCACATCTACATCCACGCTCTCTTCATCTCTCGGCGGCGGCGGCGGTCTTTCTACCGACAACACTACGGCCGGTCTCTTGCCGGTTTCCGCCGACAACAGCAACCTCCAGCAGCAGAATTGGCCCGTTTCGATGCCGCCGCCGCCGCCGGAGAGCGGGTCAGCTGCTGTGACGGATTCAACCTGCGGTGGTGGTGGCTGGACGGACGAATGGGCGTCGGAGCTACAACCGATTCCGCCTGGACTGGAGGTGGCCGCCGGGGGCAGCGAAAGATTTGGGCTTGGGGTGGAGGATTGGGAAAGTTTGTTGACCGATTTGGG
RK-As378	A B	QLOD02000002.1	2395 bp	7607295	7609670	+	-	-	-	CCGAGTGTAGGCTGGACAATTCAGATGGTCGCATGTCCTGTTTCTTTAACAAGGTTGGTGTCTTTCGTGAATGTGATGGATCATGTAGTTGGCCACCCAAATATATAAACGTACATGTTTGTATGTGCTATTCATATATATATGAGCATTGTTGGCTTGACAACTTAGCATGTGAAGTTTAGGCTCTAGTAAATGTTGGTGGTGATCTTGCAAAGCTAGTCCCTGGCCGGGTTTCAACAGAAGTGGATGCTCGTCTTGCGTATGACACACACGGTATTGTTGGGAAGGTATTGGTTTCTTCAGAGTGTTTGTTCTTTGTTTTACTTTTCCATCTTGGGATATACTTTACCTTTGGGCTATGTTTGATTGGAGGGATTGGATGATGGGGTATTACCATGG…
RK-As379	A B	QLOD02000002.1	391 bp	7789994	7790365	+	-	-	-	CCAGGGAGGACTGATAACGAGATCAAGAATCACTGGAACACCCACATCAAGAAAAAGCTTCTCAAGCTAGGAATTGATCCTGTAACTCATGAGCCCCTCAACAAAGAGACAAAGGCAACAAATGAAGCAATATCATCTCCTGCAGATCATTCCTCGGAATATAACAACAACAACAACAACAATGATGTTGAATTACCCGATAACACCCTAATTCCCAGTTCGGAGGAGAACTCATCGTCGTTCTCACCAACAACAGACAACAGCTCGAGTCACCAAGAATCCAATCTCCTTCTCAACATCTGCGAAAATGACCCGATATTGATGAGCAGTAGTTGCCTGTGGGGGGATGAAACTCCTCTACTTGTTGATGATTCGTCAAGGGATTTCCAAG
RK-As380	A B	QLOD02000002.1	409 bp	7871821	7872210	+	-	-	-	GTGTCCATTGCGGCTCCATCGTTCTTCTTCTTCTTCTTCCTCTCGCCGCGCTTGCGGGTATAGGAACTGTTTGTGGAAATGCGGAGCTGAGAGCTCTCATGGAGATGAAGTCCTCTCTCGACCCAGAGAACAAGTACCTTTTTTCATGGAGCAGCGAAGGTGGTGACCCATGTAGTGGCGCATTTGAGGGCGTGGTTTGCGATGAGCACCGGAAAGTGGCCAACATTTCCTTGCAGAATAAGGGTCTCACCGGAAAAATTTCGCCGGTGGTGGCGGAGTTGAAGTGCTTGTCGGGTTTGTACTTGCATTACAATTCTTTGACTGGAGAGGTACCCAAAGAGATAGCAAACCTTAATGAATTGACCGATCTGTATCTCAATAACAATAATCTCTCCGGGA…
RK-As381	B A	QLOD02000002.1	402 bp	8002882	8003264	+	-	-	-	CTTGCTGCTCGCTCTATGTGCGGCTACCTCTTTGATTCTCTTGAATTCCTCTCTGCCATCTTATCAGAGTGTTCTTAGATCTTCATCTGGCCATCTTCTCGTGTTTTCAGTGTTCAACGGTGTCATATTTGCAATTCTTGCTACAAATTACAGAACGTCGGCCGATGAAGGTGACGGGTTCTTTCCTCCCTTCCAGCTTGTTTACGGAGGAGAGGAAGAAGAAACCAAAGACACAACACAAAGTACTTACGACGACAACAGCAAGACTCACAGCAGCTATGATAGTGACAACTATGATGATGATGATGACGATGATGATGATGAAAATTATTACAATTCAGATGGCTACGATGAAGATGAAGATGATGATGGTAATGAAGATGTGGTTGGATGGGAAGA…
RK-As382	B A	QLOD02000002.1	406 bp	8002790	8003176	+	-	-	-	GGCCATCTTCTCGTGTTTTCAGTGTTCAACGGTGTCATATTTGCAATTCTTGCTACAAATTACAGAACGTCGGCCGATGAAGGTGACGGGTTCTTTCCTCCCTTCCAGCTTGTTTACGGAGGAGAGGAAGAAGAAACCAAAGACACAACACAAAGTACTTACGACGACAACAGCAAGACTCACAGCAGCTATGATAGTGACAACTATGATGATGATGATGACGATGATGATGATGAAAATTATTACAATTCAGATGGCTACGATGAAGATGAAGATGATGATGGTAATGAAGATGTGGTTGGATGGGAAGAAGATGATGATGATGATGATGATGAATATTATGATGATTTGGAGACCAGAAGTGAAGAATTCATTGCTAAGGTCATAAAGGGATGGAAG…
RK-As383	B A	QLOD02000002.1	1410 bp	8033880	8035270	+	-	-	-	CTGGATCAACAGCTCCCAATTGGAAAACCAAACGACGCGTGTCAAAGGGTTACCTGGCCTGGCCAGCAAGAGCGATTCTGGTCAGTACGGGCAGTCCTTCGGGCAGCAGGAGTCAAGCAGGGTGACTTCGCGTCCTTTGCGTATGGTCGTGGCTACGAAAATACATACTTATTTAACTAATTAAAAATATTTTAAAAAATATATATATAAATAGGACCAGCAGATAAAGAAGGGGGCAAAGAACAAGGTGTGCTTTGAGTTATTTATCAGAGCGCGGAGAGAACTTTTAGAGAGAGAAAATATCAATTTTGTGATATTTCTAGAGAGAGAGAGAGAGAGGAGTGGGGAGGTTTGGAGAGGATTGATTGTTAAAAGCGATTTGGTCGATGCAGTGGTAAC…
RK-As384	A B	QLOD02000002.1	403 bp	8087430	8087813	+	-	-	-	CCACCTCCTTTCCACACAAGAGACTTCAATCTGCAACACCAGTTTCACCACCACCACCACCAACAACAACAGCAACAACAACCCAAATCAGAAGACGAGCACAGCGGCACCACCGGCCTACACATGGGTCAGAACAAGCGAGATCGTGAAGAGAACACCGGCGGCGGCAGCGGCGGCGACGGAAACGAAGGCTCTGGAGGGACTGGAGGAGAAGGCGAGATCTCAAGAAGGCCCCGGGGGAGACCCGCTGGGTCCAAGAACAAGCCGAAGCCGCCCATCATCATCACCCGCGACAGCGCCAACGCCCTCCGGACCCACGTGATGGAGGTGGCCGACGGGTGCGACATCGCCGAGAGCGTCGGCAACTTCGCCCGCCGCCGGCAGAGAGGGGTCTGCATT…
RK-As385	A B	QLOD02000002.1	394 bp	8088026	8088400	+	-	-	-	TGGGGCTCTTCTAGCTTCTGGGCCGGTAGTGATTATGGCTGCTTCGTTTAGTAATGCTGCTTATGAGAGGCTTCCGCTTGAAGAAGAAGAAGAGACACCTCTTCAATTACAAGGAGGTCCGCTTGGATCTCCCGGATCTGTTGGTGGTCAGCAGCANNNNNNNNNNNNNNNNNNNNNNNNNNNNNNNNNNNNNNNNNNNNNNNNNNNNNNNNNNNNNNNNNNNNNNNNNNNNNNNNNNNNNNNNNNNNNNNNNNNNCAGCAGCAGCAGCAGCAGCAACAGCCACAGCAACTTCTAGCAGACCCTTCACTCTTCCATGGCTTGCCGCCGAATCTCCTCAACTCCGTTCAGATGCCGCCGGAGGCGTATTGGGCCACCAGTCGTCCTCCGTTCTAA
RK-As386	B A	QLOD02000002.1	412 bp	8147453	8147844	+	-	-	-	TCTTGAGACTCGTTTTGTGGATATCCATGAAGTCGTCCCTGAAGAAGAAGAAGAAGGAGGAGGAGGAGGAGGAGGAGGAAAAGTGGCTAAAATGGCTGCAGACAGAGCAGAGAAGCGTTCGAACAGGGCAATCAGGATCCGAGAAGCAAAGAGACAGCACAGAAATTTCAGCAGGCAAGTGTCTCTGGAGACGGGCTTCTCGGCACTCAACGGGGAGTCCAAGGCCAAAGATGAAAGGAGAGTGCTTTCAAGAAGTGGGAAAAGCTTTGGAGGGTTTGGTTCTTCTGCAAATGGAGTTGTCGCTGGTGAAGGGAGGACAAGGGCAGACTTCAGTATGTTTAGGACTAAACCAACTCTCAGCAAGCAGAACTCTTTGTTGCCTACGAGAAGAGAGAATAA…
RK-As387	B A	QLOD02000002.1	392 bp	8147451	8147823	+	-	-	-	ATCCATGAAGTCGTCCCTGAAGAAGAAGAAGAAGGAGGAGGAGGAGGAGGAGGAGGAAAAGTGGCTAAAATGGCTGCAGACAGAGCAGAGAAGCGTTCGAACAGGGCAATCAGGATCCGAGAAGCAAAGAGACAGCACAGAAATTTCAGCAGGCAAGTGTCTCTGGAGACGGGCTTCTCGGCACTCAACGGGGAGTCCAAGGCCAAAGATGAAAGGAGAGTGCTTTCAAGAAGTGGGAAAAGCTTTGGAGGGTTTGGTTCTTCTGCAAATGGAGTTGTCGCTGGTGAAGGGAGGACAAGGGCAGACTTCAGTATGTTTAGGACTAAACCAACTCTCAGCAAGCAGAACTCTTTGTTGCCTACGAGAAGAGAGAATAACGAAACGAACCCGCT
RK-As388	B A	QLOD02000002.1	399 bp	8152738	8153118	+	-	-	-	ATCCAAGGCTGGAGTCGTCGGCGGCCGACCAAGTCCTGGACATTCCGGTGACTCCCACCGGCGACGTACGCAACAACAACAACAACAGCCTCGCCATTGGATCCGTTCTGTCTCCGAACGTATTGACGGCTGCGATCATCGGCTCGTGGTACTTCTCCAACATCGGCGTTCTGCTTCTCAACAAGTACCTCCTCAGCATCTACGGCTACCGGTACCCGATCTTCCTCACTATGCTCCACATGCTATCGTGCTCCGCCTATAGCTTCGCCGCCATACGGTGGCTCGAGGTCGTCCCGCCGCAGCACATCCTCTCTCGCCGCCAGTTTCTCAAGATCCTCGCCCTCTCCGCCATTTTCTGCTTCTCCGTCGTCTGCGGCAACACTTCCCTCCGCTACATTC
RK-As389	A B	QLOD02000002.1	399 bp	8441557	8441936	+	-	-	-	ATGGTCTTAACCGGCCTTCTACTCTACTCCCGCTCCATGATCTCCATGCTCTTCCTCGGCCACCTCGGTCACCTCTCATTAGCCGGCGGCGCCCTCGCCATCGGCTTCGCCAACATCACCGGCTACTCAATCCTCTCTGGCCTCGCCATGGGAATGGAACCGATTTGCGGCCAAGCCTTCGGAGCCCAGAGACAAAACCTCCTCGGCCTCACACTGCAAAAAACAATCCTCCTCCTCCTCCTAACCTCCATCCCCATTTCCTTCCTCTGGCTCAACATGAAGCCAATCTTGCTCTTCTTCGGCCAAGAAGCCGACATCTCAACCCAAGCTCAATCCTACGTTCTCCACTCTCTTCCGGACCTCTTATCCCAATCTCTTCTCCACCCTCTTCGCATTTAC
RK-As390	A B	QLOD02000002.1	646 bp	8452337	8452963	+	-	-	-	CTTCTAGGGGTTCCTGCACAGGCACAACAGCAGCAGCAGCAGCAACGACAAATGAGGCAACATTTGCAACAGCAGCCGAATCATCTTGTCCCTGCAGTCCACCCCGATGATGGTGGTATCTGTTCTCGACGGTTAATGCAGTATATATACCATTTGAGGCATCGACCACCTGTAAGTCGGTTAATTTACAATAATTGCCCAGTTTCTTCCTTTGTCGAGTATCGTCTGATTTTAGCATTCCTGACACCATACCTATTTTTTTAGCTTATTCTTTGTAGATAGGTACTGTTCAAGGGTGGTGGAAACTCATTTCTTTATTCTTTCTATAGGACAATAGCATTGGCTATTGGAAGAAATTTGTGGCCGAGTACTTTGCTCCTGGTGCTAAGAAAAGATGGT…
RK-As391	A B	QLOD02000002.1	181 bp	8677226	8677387	+	-	-	-	CTTCCTCTGGCTGGACTTTCGTGAACTTCCTTGCTGGCTCTCTCTCTCTCTCTCTCTCTCTCCTGGCTGGGACTTTCTTGTACTTTCTTGCTGGCTCTTTCTCTCTCCCCCTCTCCAACCCTCTCTCTCCCTATCCTGGCTGGGACTTTCTTGTACTTCCTTGCTGGCTTGATAGGGTTCT
RK-As392	A B	QLOD02000002.1	399 bp	9230001	9230380	+	-	-	-	CCCGAACATTCACCAAGAATCCCATACGGTGAACCAGTTACAAAGCTTTGAGTCCAACCCAGAGATCTACAACTTGACCACAGGCATGGAGATGATAGGGTTTCCTCCAAAGAATCTCCACCAACAACAACATGGTGATGATAACAACAACAACAACTCAGCCATGTGGAAAGCCTTCTTGGCCAAATCCGGTGGTGGTGGTGCTTCCTCTTCCAAAACGATCACCGGCCACGATTTCTACGGCCACGATCATCATAACATGATGGTGGCACCTGATCATCATCAGGACTCAACAGCAGCAGCAGCAGCTTGGCACGATGATGATCAGAGCAGATTGATGGTGGACGATTCATCTCTGAGGTGTGTGTTTCCTTGTCAAGGAAATGAAAGACCAAGCCA
RK-As393	A B	QLOD02000002.1	400 bp	9230201	9230581	+	-	-	-	GTGCTTCCTCTTCCAAAACGATCACCGGCCACGATTTCTACGGCCACGATCATCATAACATGATGGTGGCACCTGATCATCATCAGGACTCAACAGCAGCAGCAGCAGCTTGGCACGATGATGATCAGAGCAGATTGATGGTGGACGATTCATCTCTGAGGTGTGTGTTTCCTTGTCAAGGAAATGAAAGACCAAGCCAGGGACTCTCGCTCTCTCTTAACTCAACCAATCCTTCAACTATTGGGTTACAGTCGTTTGAGCTGAGATCATCCCAGCAACAAGATCATGATGATATGAGGTTTGTTTCTCCTTCAAGTTCTTCCAGATCATATGGGCTCTTCGGAAAACCCATGACCATGAATATGAATATGAATATGAATCATCAGCAGCAGCAACAAAT
RK-As394	A B	QLOD02000002.1	391 bp	9248075	9248446	+	-	-	-	TGAATCCGAGGCTTCAATGTACCGGAATCTAGCTGGGAAGATGGAAGCCGATCTGAAGAGCTTGTCAGCTGCCTACAACAGCCTTGAACAGACAAACTTCCATCTCGAGAAGGAAGTGAAAGCTTTGAAGAGTGGGGGAGCGACGCCTGTTCCAGATGTGGAGGCCATAAAGGAAGAAGCAAGGGAAGAAGCCCAGAAGGAGAGCGAGGCAGAATTGAGCGATTTGCTCGTCTGCCTTGGCCAGGAGCAGAGCAAGGTAGAGAAGCTGAGTGAGAGATTGCTGGAGTTGGGGGTAGACGTTGACAAATTACTCGAAGGAATTGGAGATGATGAGGGGATGCCCGAAGATGATGGTGATGATGATGATGACGACGACGGAGGAAGAGGAGAG
RK-As395	B A	QLOD02000002.1	911 bp	9318333	9319224	+	-	-	-	ACCAAGCACAACGATGATGAGCAGTACGTCTGGGAGTCTCAGGCCGGTGGGTCTTTCACTGTTAGGAGGGACGTTGATGGAGAGCCACTCGGCAGAGGAACCAAGGTCACAATCTTCCTCAAGGAAGATCAGGTAAAAATATTCAATTTTTTATAAGCATCTGGATGAATTTGGCTTTTGAATGGATGGGTTTATGAGTTTGGGAAGGGAAAAAAATTAAGTTTTTTTGTGTATTTAGGAAAACAATTAGTTTTATAATAGTTAGATTTTAGTTTTTTGTTAATTTGATTTTTTTTTTAACCTTTTAAGAAATTTAAAATGTAGGAGGATTATTTTAGAAAAATTCAAAAAGTTAGTAGTTGAGCTAATATATAATTTTTTTTCCAAGACTGGATCTCA…
RK-As396	A B	QLOD02000002.1	1386 bp	9325002	9326368	+	-	-	-	AAGGCCTTGGAAAGGAGAAGCAAGGGATCAAAGGCTATATCAGGGTTAAGAACAAACAAGATGCTGCAGGTTTTTTTCTTTCCTCCTCTTCTCGTCTCTCGTTTTTGTTTTCATTTATGAAATTATGCTGTGTTTGGTTTTTTTTTTTCTCTGAATGAAATGTGTGCTTTTCATCTCTTAGAGGAATTAACAACAATTGGAGACATAATTCAGATGCTAGTATATGTTGTTTTCATTTTTGTTTTATCAACCGTTTTTTTTTGGCAGCAGCCAAACAGTGATATTATCAAAAATTTGGTGGCATTTATCAATTTATAGCTGAGCATTTTCTGTTTGGAAATTACAACAGGTATTGGTGTAGATGAGGCAAAAAACAATTGGGCTTTTGATACATCTCAG…
RK-As397	A B	QLOD02000002.1	408 bp	9970616	9971004	+	-	-	-	CGGAGACATTGCAGATCAGAGGAGGTATTCATCCTTCCCTTATCCTTATGAGGGACCTTCAAATTATTGGGCTGGTTCTTTTCATGGCTATGGTGAGCAGAAAAGGATACAATGTGACTCAGATGGGCCTAGTGGAGTTAAAAATTTGGGGCTTAATCGGGCTGAGCTCCTTAAGAAACTTGATGAGTTGAAGAATCAACTTAGCAGATCTTGTGATGTGACGGAGAAACCAAAAGAAAATGTTTCTGTTTATGGGGGAATGGCTCCCCCTCCTCCTCCTCCTCCTCCACCTCCACCTCCACCTCCACCTCCACCCTTGTTCAGTCATTGTTGCGAGCACGGTTCCTATGTGCCAGAAGATCGGACCGGTTTGTATGCTGTTAATGTCCAACCCTTTCC…
RK-As398	A B	QLOD02000002.1	408 bp	9970616	9971004	+	-	-	-	CGGAGACATTGCAGATCAGAGGAGGTATTCATCCTTCCCTTATCCTTATGAGGGACCTTCAAATTATTGGGCTGGTTCTTTTCATGGCTATGGTGAGCAGAAAAGGATACAATGTGACTCAGATGGGCCTAGTGGAGTTAAAAATTTGGGGCTTAATCGGGCTGAGCTCCTTAAGAAACTTGATGAGTTGAAGAATCAACTTAGCAGATCTTGTGATGTGACGGAGAAACCAAAAGAAAATGTTTCTGTTTATGGGGGAATGGCTCCCCCTCCTCCTCCTCCTCCTCCACCTCCACCTCCACCTCCACCTCCACCCTTGTTCAGTCATTGTTGCGAGCACGGTTCCTATGTGCCAGAAGATCGGACCGGTTTGTATGCTGTTAATGTCCAACCCTTTCC…
RK-As399	A B	QLOD02000002.1	397 bp	10073121	10073498	+	-	-	-	AGCTGGACAAACCCAGTAGCAGTGAAGAAACCAGCCATGGAAAGCGGGAAAGCCATAAAAATTACGGGCAAATGATAACGGAGATGGCTAGTCAGATATTCAAGACGTTCACTGAGAATAGACACCTGATGATCAAGAATCGAGGCCCCAGCAAGCACCAAACCCATCCCAATAACCAAACTCATCGTGATGAAGAACAGGCTACTCTGTGTCATGGTTTTACTTGGAAGCCTACTTCTAGTGGGACTTCTGACGTCAAAAACAAAGACAAGCAAGGAGGAAATGATACAAAGAAAGAGCAGAGCCCACCAAGAAGAAGAAGAAGAATAAGAGTAAAAATGACCACAATTCTAGCGACAGCAGTGATAATGAGAGTTAAGGAGGTGGTTGTGACGAT
RK-As400	A B	QLOD02000002.1	309 bp	10289228	10289517	+	-	-	-	ATGGGAAATTGCATGGAGAAAGTGGAGATCAAAGAGGAAGAGCAGCAACAAGAAGAGAAAGGAGGGGATCAGTTTGTCAAGGGAAGTGGTTTTGAGAGTACATCTAGTATGAGGATCAAGATAGTGTTGACAAAGGAGGAGTTGGAGTGGCTGATGTTTCAGCTGAAGGATAAAACTGGGAAGAGACTGGAAGATGTGTTGGGAGAGATGGAGAGAGAGAGAGACAGAGAGAGAAGGAAAGTTGTTGTGGGATGGAAGCCCTCTCTGGAGAGTATCATGGAGAGCCCTGAAGTGCTCGACATGGACAGA
RK-As401	A B	QLOD02000002.1	1491 bp	10547584	10549055	+	-	-	-	AGGGCTGTAATGACCAAACGCTCTTTTTCGCTAAATCTCCACTCATCAGACGCATCCCTCTTTCCTCCTCTTCTTCTTCTTCATCCTCATTGTCGTCAAGTTCAGTTACGGTAGAAGAAGAAGAAGAAGAAGAAGATAGTGGTTCTCCTCCTTCGCCTGATAACGGCTTTCCTATCCAATCCGAACCCACCGCCACTCAGGACTCCGATGCCCCTCCTTCTGCCAGGTACCTGAGTCTTCTTCACTTCACTTCACTTCCCAGTAATACTCACTTCATGGAATTGTTGACAATCAACTCATTTTTTCGAATTTGTGGTCTAATATTTTTGAGTGATGATTTCAATTTTAAGCGTTTGTGGTCTGTGTAAGAAATAATTTATATGTTTATGTATTCAAACA…
RK-As402	A B	QLOD02000002.1	398 bp	11700942	11701320	+	-	-	-	GAGCCAAACAACACATGCACTTTCCCAACCTGGAAACTGTACGAGAACCCATTTTATAATTATCCTCCTCAACCCCAGACTCATGCTAATCATCAACACGAACGAGAACAACAACAACAACATAATCATAAGCAGCAGCTTCATCGTCTCCACCTCCCGATATCTGCGCGTAAGATCGCAGCGTCTTTCTTGGATCTGACCTTCATCAAGCCACCTATCACGGACTCGGACCTTGAAATGGCTCGATCCCAGATCAACGAATTGAAGGCTGAGCTCGAGTTCGAACAAAAGTGCCGTAAGAAAATGGAGTCCATGAATAAAAGGCTGGCCAGAGAGCTCTCCGAGGAGAAAAGGGGAAGAGAGGAATTGGAGAGAGTGTGTCAAGAGCTCACCAAGGA
RK-As403	B A	QLOD02000002.1	402 bp	11836086	11836468	+	-	-	-	GGAAGTTGTGTCACGGGAATCGAGTGTTCCGAACGATCAGGATCAATCCAACAACAACCACCGCCGCCACGGTCGGACGGGGATGGTCGATCACGCCGGACACCACTACGGCGATGATGTCTCGGTCCTTCGCCCTCAGGAGAACCAGCCTCCTCTCTACATGGCCGCGCATCCTTTCCCGGCGGCGGCGGCGGCGGCGCATGTTAGCGCCAACCACCACCACAAACCTCAGGTGCCGAAGATCGCTTCGCAGGTAGGGTTCGTGTCAACAACTCCGGACCGATCCAACGGATGCGATTTGCAGAGGAACGGCGATGTTGACGACGGCTTTAAGCCGGACATGAGAGAGTTGGAGGATATGTTCTCGAAGTTGAACCCCATGGCTGAAGAATTTGTGCC…
RK-As404	B A	QLOD02000002.1	2282 bp	11924226	11926488	+	-	-	-	ATGCTTTGGGATGTCTCAGGCTATCATTAGTGATGAAGGTAAGCATTTTTGTAACAAGCCCGTTGGCATCTTATTGCATAAATTGGTGTGACACACAAAGTGGGAACTTCTTATCACCCAAAAAATAGTGGCCAAATAGAGTTGGTAAATTAGGAGATAAAGGGAATTCTGGAGAAGATAGTCAATCCCAAAAATAAGGATTGGTCATTGAGATTGATGTGTTGTGGGCGTACCCGATGGCTTACAAGATTATTTTGGGCATGTCTCCCTATCGCCCTATCTTTGGAAGAGCTTACCATCTACCTGCTATGATGAAACATAGAGCCTATTAGGCAATCCAGCAATTCAATGAGAGTTTAGACCAGGCCGGCGTTGTTAGAAAGCATCAATTGAATGAAC…
RK-As405	A B	QLOD02000002.1	506 bp	12169351	12169837	+	-	-	-	CAGCAGCAGCTGGATATGATTATACTACAGCAGTTGCTGCGGTAGCTTATTCCTCCTCCTCCTCCTCCAGTACTGGCCATAGGTTAGGAGGAGGAGGAGGAAACCCGGGTACTAGTTCTAGTACTGATAACATGGCGGTGGTGGAGNNNNNNNNNNNNNNNNNNNNNNNNNNNNNNNNNNNNNNNNNNNNNNNNNNNNNNNNNNNNNNNNNNNNNNNNNNNNNNNNNNNNNNNNNNNNNNNNNNNNGGTGGTGGAGAGAGAACATATGTTCGACAAGGTGGTGACGCCGAGCGATGTGGGTAAGCTCAACCGACTGGTTATCCCCAAACAGCACGCCGAGAAGTACTTTCCCCTAGATTCTTCCATCAGCGACAAGGGGCTGCTCTTGAATTTCGAGGA…
RK-As406	A B	QLOD02000002.1	535 bp	12169385	12169900	+	-	-	-	TGCTGCGGTAGCTTATTCCTCCTCCTCCTCCTCCAGTACTGGCCATAGGTTAGGAGGAGGAGGAGGAAACCCGGGTACTAGTTCTAGTACTGATAACATGGCGGTGGTGGAGNNNNNNNNNNNNNNNNNNNNNNNNNNNNNNNNNNNNNNNNNNNNNNNNNNNNNNNNNNNNNNNNNNNNNNNNNNNNNNNNNNNNNNNNNNNNNNNNNNNNGGTGGTGGAGAGAGAACATATGTTCGACAAGGTGGTGACGCCGAGCGATGTGGGTAAGCTCAACCGACTGGTTATCCCCAAACAGCACGCCGAGAAGTACTTTCCCCTAGATTCTTCCATCAGCGACAAGGGGCTGCTCTTGAATTTCGAGGATGGGAATGGGAAGCCCTGGAGATTCCGATACTCC…
RK-As407	A B	QLOD02000002.1	399 bp	12275421	12275800	+	-	-	-	GCACAGGTAAACACCGATCCCACAATGGCCGGAGGAGGAGGAGGAGAGGAGAAGCAAAAACTACTTGACCGCGAGATCAGAGATATGATCTCCATGCTCACGAATCGCCTTTCTGATCTTCACAAACAGAATCGTCCAGCTGTGGGCGGCTCAAGCCAGGACGATGCTGATGCCGACGACGACGACGAGCGTGGGATAAGAATCATTACTCTAGCTGGAACCAACACGGGAGCCTCCATGCGGGGAAGTCAGTTGCAGGACGACAAACAAGTCCGCGGCGGAGGCAGCGACGGCGAGAATGAGGAGCCGGCGGTCGGCGTGGGCACGTACGTGAACAGCAACTACCAGTCCGTGAACAATTCCATAATGATGGGTGGCGGTTACTCCACCAACGATCCC
RK-As408	A B	QLOD02000002.1	390 bp	12275454	12275824	+	-	-	-	GGAGGAGGAGGAGAGGAGAAGCAAAAACTACTTGACCGCGAGATCAGAGATATGATCTCCATGCTCACGAATCGCCTTTCTGATCTTCACAAACAGAATCGTCCAGCTGTGGGCGGCTCAAGCCAGGACGATGCTGATGCCGACGACGACGACGAGCGTGGGATAAGAATCATTACTCTAGCTGGAACCAACACGGGAGCCTCCATGCGGGGAAGTCAGTTGCAGGACGACAAACAAGTCCGCGGCGGAGGCAGCGACGGCGAGAATGAGGAGCCGGCGGTCGGCGTGGGCACGTACGTGAACAGCAACTACCAGTCCGTGAACAATTCCATAATGATGGGTGGCGGTTACTCCACCAACGATCCCGGTGTTCATGTGGATGTCTCCCAA
RK-As409	A B	QLOD02000002.1	2255 bp	12501241	12503476	+	-	-	-	CATTTGAGGCATTGGCTAGGGTTGGAGCGATGGCTTACCGTTTTGCCTTGCCATCGCAGAATGATGTATATTGGTTGGATCCTATTTCTACAGGACAACCAAGTAGATACAGAAGAATAATGTATATTGGTAGGGTCCTGTTTCTATGAGATAATCAAGTAGTAATACTTAAAAATTCAAATTTGTTTTTTGATATGTTATGCGGTGTTAATACACCATTAATTTGTTAGGAAGAGAAATTAATAATTAAATTAAATTTATTTATTTCAGGTTGTTATTTGTGCTAAGATGCATCATTTCATAGCATGTTAGAGCATTATTGCATTTATATTTTTATTAGGGTTTTCGAACACACATGATATTGGTGCTTATTTCCTTATAGCTTGTGATGCAGGTAAT…
RK-As410	A B	QLOD02000002.1	533 bp	12503309	12503822	+	-	-	-	TCCTCCTCCTCCTCCATCTTCAAATTTCAATTTCTTCTCTTACAGCAATGGTATAAATAGTGGTGGTGGTGGTTGTTGTTCGATTCCGGCCAAAAAGAAGCTTTACTTGGCGGCCGGAGTGGTCGGAAGGGCACAGCGCACATCCAATTTCGCCGCCTCCACAGACGGCAACTCCAATTCCGTCAATAATGGCAGTGGAAGAAGAACCTTGGCAACTACTACAGCGGAAAGCCAAACACTTGGACAATTGAGAACAACGCCGCCGCCGCCGCCGACTACTTCTTCTTCTAGCAGTGCTTTAGAGCAGCTCGATATTGAACGCGGTGTTTGTATTCCATTTCGCAAGTACAGCCCCCAGCTGGTAATGTCACTTCGCTTGGAACAACGTTAAAATTAACC…
RK-As411	A B	QLOD02000002.1	410 bp	12838076	12838466	-	-	+	-	CCGAAAGTCCTCAAAAGCAATTGCTTTCAAGACAATAGAAGAAGAAGAAGAAGAGGAAGAAGAATCAGATGAAAAGATGGCTGAGATGACCAAGAAGTTTATCAAATATCTCAAGAAGGCCAAAAACACAAAGTTCAACAATGTTAACAAGAAAGAGTCAAAGGCTCTAGAAAAAGGCAAGAAATTCAAGAAGGCTGACAAAGAAAGTAATAAGAAGAAGTCAAAGCAGATCCAGTGTTTCGAATGTCAAGGTTATGGACATGTTGCACAAGATTGTGGTAACAATAAGAAGAACAAAAAACAAGTAAATCTGATGAATGCCACTCTTGATGAAGAATCAGACTCGGGTGAATCCTCAGACTCAACCTCTACAGACAATGAGGAAAACTTTGTTGTATT…
RK-As411	A B	QLOD02044539.1	410 bp	1990	2380	-	-	+	-	CCGAAAGTCCTCAAAAGCAATTGCTTTCAAGATAATAAAAGAAGAAGAAGAAGAGGAAGAAGAATCAGATGAAGAGATGGCTGAGATGACCAAGAAGTTTATCAAATATCTCAAGAAGGCCAAAAACACAAAGTTCAACAATGTCAACAAGAAGGAGTCAAAGGCTCTAGAAAAAGGCAAGAAATTCAAGAAGGCTGACAAAGAATGTAATAAGAAGAAGTCAAAGCAGATCCAGTGTTTCAAATGTCAAGGTTATGGACATGTTGCACAAGATTGTGGTAATAAGAAGAAGAACAAAAAACAAGTAAATGTGATGAATGCCACTCTTGATGAAGAATCAGACTCGGGTGAATCCTCAGACTCAACCTCTACAGACAATGAAGGAAACTTTGTTGTATT…
RK-As411	B A	QLOD02071817.1	404 bp	749	1133	-	-	+	-	CCGAAAGTCCTCAAAAGCAATTGCGTTCAAGACAATAAAAGAAGAAGAAGAGGAGGATGAAGAAGAATTTGACAAGGAACTTTCCAGTATAGCAAAAAAGTTTTTGAGGTATATCAAGAAAGAGAAAAAGTCTCTCTTTAACAAGAATAAAAAGGAGTTCAGACCTCAAGACAAAGGCAAAAAGATCAAGAAGTATGAGAAGGAAGAAGACAACAAGAAAAAGGTACAATGCTTCGAATGTCAAGGCTATGGTCAAGTTGCACAAGATTGTAGTAACAAGAAGAAGAACAAAAAACAAGTAAATGTGATGAATGCCACTCTTGATGAAGAATCAGACTCAAGTGAATCTTCAGACTCAACCTCTACAGACAATGAAGGAAACTTTGTTGTATTTCTGGC…
RK-As412	B A	QLOD02000002.1	1455 bp	13146013	13147448	+	-	-	-	CTACGCCAAGGAAGCATCTCCGGCGATGAAAGGATCAACCACCACCACCACCAACCTCGCCTAACTTCAGTGAGCCCCATAGACCCCACTGAGAAGCCCAGCCACATCCTACACTCCCTCACGCACCACAAGACTTCTAGCATGTCAGATCTACTTGCAGGGAGCCTCCTTCGTGCATTTCGTTGCGTAAATTACTGTTTTCTTCATCGATGGCCACCATCATCCTCACCTTCCTTCGGGAAGCCATTTTGTACTTTTCTGGAAAGCTCCCACAATCCTCCAGCGACCTTTTTGCAAACCCAATAGTGTTCTAATCCGGAAAAAAAAAAAAAAAAAAAAAAAAAAAAAAATCAACAACGAAGATTTTAAGTTTGTAGTTTCAAATGTGAGTTCTTCACA…
RK-As413	A B	QLOD02000002.1	466 bp	13169334	13169780	+	-	-	-	CCTTCGATCCCTGTTTTTGATATTTCAACATGGTATCAGAGCAGGAAAATTAAAAAAGAGAGAGAGAGAGAGATCGTCGGAAACCTAAAGTGTGCGCACTGTTCTGATCGCCGTTGGCATCTCCGGTCGCCGAAGATGACCTCTGATACTCTCAAACAGCTCCTCGGCGCCAAGCGACTCACGCTCATTCAGCCTCGTCGCCAGCAACCCAGGGACGCAACCTCACGCGCCACCCTATTCACCGGCCTAGAACTCATGCGCCGTGAGATCTCTTGCGCGTGACAGCGCATGCCTCACCCAAGACCCTTCGACGGCTTCCGACGACTGTCGCCTAACGTAAGCGATCGATTGTCTTGATGTTTTGGTTGGTTTGCTGAGGTCTAGAACCCCTGTACGTCC…
RK-As414	B A	QLOD02000002.1	3236 bp	13333360	13336577	+	-	-	-	GATGAGCAGCAACCCCATCCTTCGCCGTCGCCATCATCGTCTCCTCCTCCGCCAACGTCCTTGTCCTCGTCAGCAGTAGCAAATGGGGAGAATAATAGGGAGGACGCGTTGAGTGCGCTTCCGAAATCGATAGGAGGAAGAGGAGGAGCAGCAGCAGCAGCAAGTCCTCCTCCGAATTTTATGGGGAAGCATCGGATGGCAGCGGCGGTTGCCCAACTTCAACACCAAATTCAATTCATTCAGGAAGAACTCCACGACCTTCAATCTTTTGGTCATTCTTCCCTTGTCTGCCAACAGTACGACTCTCTCTTTGTGTTTGTATTTTAACCCCAATTATCACCTGCTTAACCTCCCTTCTCTCTCTCTCTCTCTCTCTCTATATATATATATATATATTTC…
RK-As415	A B	QLOD02000002.1	1074 bp	13434154	13435207	+	-	-	-	GAGCCAATTTTGGAAAACCAAGCAAAAGTTATGAATGAGGTACACATATGTAATGATTTAACTTTTAATCATTATTTGATGCTAATTTAATGGTTGATAAAATGAAATATTATGGTAAATATTTGTAGATTAAGAATTATGTTGATGCAGGAGGAGAATTTGGCAGTGCTTTCACTAAAAAAGCAGTAACCCAATCACTACCAGGTATTGAGACATTTACATAAAATTTTATTTAAATTGGTAGCTCTTTATTTATTTTTTTAATCAATCATGTTTAATATAATGTAGCTGAATGGTAGTACAACTACGGTGATAAAGCCCCTCATCTAAGGCGGATTGCTATTCAGGTATTAAGTCAAACATGCTCATCATCAAGTTGCGAGAGAAATTGGAGTACAT…
RK-As417	A B	QLOD02000002.1	937 bp	13843930	13844847	-	+	-	-	TCAATGGTCAAAGGCAATCAAGATTGCCCTGACCAGACAAAGTAAATATAAACATCTTATTGACTCTACTCTGATAACGATTGCAGCTACTTATGATACTTGGTTCAAGATGATGCGAATATCGTAACTTTATTACAATACTCTATGGAAGCTGAGGTTATAGAATGATGTACCAATTTAGACACGTGCAAAACGATCTAGGATTATGTTCACCTACTGTACTTGAGTGACCTTAGTGGCATGTACATTGTCTCTAGTTACTTCTTCATGCTCCAGCAATCTACTAAGATTATTACTGAATACTTGTAGCCTTGAAGAAAGTGTATGAAGAGTTGAACTCCCTTCAACCCTATCTGCTAATATTCATCAGATGCAAAAGCAAAGAAACATATGGTTGCG…
RK-As417	B A	QLOD02069284.1	913 bp	4363	5256	-	+	-	-	TCAATGGTCAAAGGCAATCAAGATTGCCTTGACCAAACAAGGTAAATTTATGCATCTTGTTGACTCTACTCTGATAACGTTTGCAGCTACTTATGATACTTAGCTCAAGATGATGTGAATATCGTAACTTTATTACAATACTCTATGGAAGCTAAGGTTGCAGAATTATGTACCAATTTAGACACATGCAAAAAGATCTAGGATTATGTTCACCTACTGTACTCGAGTGACCTTAGTGGCATGTACATTGTCTCTAATGACTTCTTCACGCTCCAGCAATCTGCTAAGAGTGTTACTGAATATCTTGTAGCCTTGAGAAAGTGTATGAAGAGTTGAACTCCCTTCAGCCCTATCTACTAATATTCATCAGATGCAAAAGCAAAGGAACATATGGTTGTG…
RK-As418	B A	QLOD02000002.1	404 bp	14221137	14221520	+	-	-	-	GCTTGTTGGATCACGAGAAAGAAGAAGAGACTACGAAAGAGAGAGAGAGAGAAACAAAGCTACACGAAGCAGCCTTGAAGGGTTCATTAACCTCTCTATTTCAACTCCTTCACGAAGACCCTCTGATCCTGACCAGATTAACACCATCTCCATCCAGCCCCGATTTGCCTCTTCACGTCGCAGCCCTTCTGGGTCACCTTCACTTCGCCAGAGAGCTACTCAATCGAAAGCCCGACCTCGCGGGATCGCTTAATTCCAGCGGTTCAACTCCGCTTCATGCTGCCTCCGCAAAGGGGTATGTGGACATCATCGCCGAATTGGTCTCGGTGAATCCAGATGCATGCTTTGTGTTGGATCGCGATGGGAGGTCTCCTCTCCATCTCGCAGCTATCAAAGGCC…
RK-As419	A B	QLOD02000002.1	1013 bp	14270143	14271136	+	-	-	-	ACCCGGTATGGTCATTTTGAATTTGTGGTTATGCCATTCAGGTTTACGAATGCTCCCGCAATGTTTATGGATTTGATGAATAGAATTTTTCGATCCTACCTAGATTGGTTTGTGGTGGTGTTCATTGACGATATTTTGATTTATTCTCGTGATGAGTATGAGCATAAGCAACATTTAAGAACAGTTTTGCAAACACTTCGGGATCATAAATTGTATGCTAAGGCCAGTAAATGTGAATTTTGGTTATCTGAGGTGAAATTTTTTGGTCATGTAGTTTCTGGTCAGGGAATTACAGTAAATCCTTCTAAAGTTTCTGTTGTGTTGGATTGGGACGACCGAGGCCTGTTTTTGAGATCCGTAGTTTTTTGGGACTGGCTAGTTATTACCGCCATTTCATTC…
RK-As420	B A	QLOD02000002.1	344 bp	14285342	14285666	+	-	-	-	GGAGGGGGAAGAGAGTTCTGAGCTCCAAGAGGGGAAAATGAAAATGGGGAGGGTGAGTGAAGGAGAGTTAAAAGACCAGAGGAGACGGGGCTGTGGAGTAGCGAGAAAGATTTTTGGGATGGATCAGCGAAGGACGCGTGTCGGTCATGATTTAGGGAATGCCCATAAGCGGGTTACGAAGGCCAAGAGAGAGAGAGAGGCTTCGATTTATGCGATGGTATACGTGAGGCGCACGACTGATTTTGAGGATACCGTGGGTGATGAAGCTGCTACCGCTGATGAACCAGTGGGCTGCCTCCCTCCTGTCTGGTTGGCTTCATCATTTCTTTACGGGCTGGCACTAC
RK-As422	B A	QLOD02000002.1	1418 bp	15099305	15100703	+	-	-	-	CTGATGCCATCCCATTCTCTGTGGGTGCCCGACTTGATGAGGAGGGCGCCAGGCTATGCTTGCTTTGGTACGTGGAGCTTCTTTCATCCTTCCTTCTTGCTTCTTTGATCCTCTCTTCTTCTCCGATATTTCGAATGTCCTTAATTCTACCAAGTGATGATCAACAACTGCAAAATCCCACAATAACAAGTATCAACTCAAAAGTCCAGAAACTCGTAGAAAATTAACACCCTAAAGTGCTTATGAATGGGTGTTGAATCGTAGTTATATAACAAGTTATACTAACAATCAATATTTAATACACAAATGGAAGAGCGAAAGTCATGTCAGTATAATAAATTTTTCTTGTTTGCTGTATTTGACCTGTATGTAATACACATACGTAGAAGACAAATGTTG…
RK-As424	A B	QLOD02000002.1	1486 bp	15312816	15314282	+	-	-	-	CCACATGAACAGGTGCAGTCTGTCACCACTTTGAGAAGTGGCAAAGTCATTCAGAAACCTGTAGATCCTAAGGCCAATACCTCTAGCGCTGAAATGGGATCAAAGGTTAGTAAGGATGTTGAGGAACCAATTGAAGTAGAGGTTGAGGAGGAGAGAGAGAGAGTGAGAATAAAGAGAGTAAGGTGAAGGAACGTGATAAAGAATTGAGAGAGAAAGAATGGGAAAATGCAGTAAAAACATTGGATGGGCAAGTAGACCAAATTATTGAGCACATACCTAGACCATATTTTCCCCAAACATTAGCAAAAGGCAAGAATGAGATGTTGAACTCAGAAATTTATGAAATTTTTAAACAAGTGAGAATCAATATCCCATTACTTGAAGTTATCAAGCAAATCC…
RK-As425	B A	QLOD02000002.1	2034 bp	17199188	17201202	+	-	-	-	CTCCATTGAAGCTGCACGTATAGGCACGTGGAGCTCTGGCGGAAGTCCAACCTTTTTGGCAGTCTTCTCGCCTCCATCAGGCGACCTTATCAGTGTCCATCCCTCCTGTTTAAACAAACCCTTGTCTCTCTCTCTCTCTCTCTCCAGTTTAGCCCTTTGTTGGTGTCCCTATATTGCTCCAAGGGATACTATTGTCTACTGTAGTATGTTTTAAATGACTTTTGAGATGTCTGTTGAACAGAAATTGATTGGTGGCTCAATTCCCATGCCTTAACAGTTAACCATAAGGAAATTGAATGGAATGAATTACATTCAATGGTCCAAAGCTGTTAAAATTGCATTAACAGGGTATGGAAAGCAGAAGCATTTGACTGAATTTGGACCTTCTGAAGCTGATCC…
RK-As426	B A	QLOD02000002.1	2592 bp	17461457	17464029	+	-	-	-	GCCTGCTAAGTGGTCCTTCAATTCACACACTGTCTTAAGGAGCAGTGAGCAGGCACTGAGGTAAATAATAACTCGTCTATTAATTTTTCTTTTCGATATTTCCATATTGTCATACAGTTTTATTAAGGTATCGATTTCATTAACAGTTGGCTTTTAGTCTAAGGTTGTGTACGTTTTGGGAGATAAGGTTTGTGATAGATATGCTTTGACCCTAAACTAGAATAGAGGCTGAGTGGACAAGACCAATTTAAGAAACTACCACATTCTGAATATTACACTATATTATAATACACTTGTAATAAGGAATTAATTTAACGTCATGTTATATAACATTTGGTGTTATTTATCAAAAAAATATGTTTAATGTTGTGGGTGCGTGGCCATGTGATGGAAGCCCCT…
RK-As427	B A	QLOD02000002.1	401 bp	17648338	17648719	+	-	-	-	TTTCCCACAATCCCTGAGAGATACGAAACGAGAGGAATTTGCTAACCTGATTCAAGGCTTCATGACAGTATTAGAATATGAGAGGAGGTTTTCAGACCTATCTGAGTATGCTCCTCAACTTGTCTCTAATACCCGTCTTAAGTGTAGAAGGTTTGAACGAGGACTACGACCGGCTTTGCGAGGACAGATAGTTTCGTTTGGGCTCGATGATTATGAAGCCCTAATAAACCGAGCAATGACAGTGGATAGAGACATGATTGAGACCAAGACTTTTCAGGAAGGGCGACAATACAAGAATTCTATGCCTTTCTCCGGAATTGCTAATAAGAAAAGGCCAAGAGATGAACTGTTACCACCACCACCACCACCGTTATACCCACAGTCGAGTGGAGTGGTACC…
RK-As428	A B	QLOD02000002.1	404 bp	18516047	18516431	+	-	-	-	CAAACTTCCAGCCCTGTCTCTGTGCTAGAGAGCAGCAGCAGCAGCAGCTCATGCTCGGAGGGAAAGACCGTGCCAATCAGCACAACTCAACGCGGCCCTCAGCGTGCTCGTAGCAAGCGCCCTCGTCCCACAACCTTCAATCCTCGCCAAGCCATTCAACTCATCTTCCCAACCTACTCATTCATGGAGAATCCCCAGCAGTCAATTCATGTTCCCGCAGTGCCTTTCTCAGAATCCGAGAATTTTGGCGAATCTCATCCTCTGAAGAAGAAGATACCAAATGTGGCAGCACCAGCAGCAGAACATGAGAAGAAAAAGAAAATGAAGATGTTGCCTCCATTGGGTGCTCCTCCTGGGGAGATGAATCAGAATTCCCCATCACAAGCTGTTAGGAAATGC…
RK-As429	A B	QLOD02000002.1	402 bp	18516289	18516671	+	-	-	-	TTTTGGCGAATCTCATCCTCTGAAGAAGAAGATACCAAATGTGGCAGCACCAGCAGCAGAACATGAGAAGAAAAAGAAAATGAAGATGTTGCCTCCATTGGGTGCTCCTCCTGGGGAGATGAATCAGAATTCCCCATCACAAGCTGTTAGGAAATGCATGCACTGTGAGATAACCAAGACCCCCCAATGGAGGGCTGGACCAATGGGGCCGAAAACCCTCTGCAATGCATGTGGCGTCCGATACAAGTCGGGCAGGCTCTTCCCCGAGTACAGGCCTGCAGCGAGCCCAACGTTCGTTCCATCGCTGCATTCGAACTCTCACAAGAAGGTTCTGGAGATGCGAATCAAGGGTGGTGGCGGTGGTGGTGGTGGTGAGAAAAGTTTCATTTCCATGACAGC…
RK-As430	B A	QLOD02000002.1	2677 bp	18806847	18809504	+	-	-	-	AATGCTTGTGGGTTTTGAGCGATCCGTGGATCACAAGTTGGAAATGAATTTTCTGAGGTACTCAACTTTGTGATCTTCATCATACCCCCCCCCCCCCCAAAAAAACAAAAATTTATGACTGGTGGTTTTGCACACATATAAATTTGTCAACGCAGTACGTTACTCAGTTTTTTTTGTTTTTCCTAAAATAATTATATTTATCTTTTTTGCATATTAAATTTCTTTAAAATATTGAAAGATAAAAATATCAGATTAACAAAAAGGTAAAATATTAACTTTTTTCTTTTCTTAAACACAAAAAAATTAGATTTTTAATAGCTATCTATTAAAAAGCAAANNNNNNNNNNNNNNNNNNNNNNNNNNNNNNNNNNNNNNNNNNNNNNNNNNNNNNNNNNNNNN…
RK-As431	B A	QLOD02000002.1	2677 bp	18806847	18809504	+	-	-	-	AATGCTTGTGGGTTTTGAGCGATCCGTGGATCACAAGTTGGAAATGAATTTTCTGAGGTACTCAACTTTGTGATCTTCATCATACCCCCCCCCCCCCCAAAAAAACAAAAATTTATGACTGGTGGTTTTGCACACATATAAATTTGTCAACGCAGTACGTTACTCAGTTTTTTTTGTTTTTCCTAAAATAATTATATTTATCTTTTTTGCATATTAAATTTCTTTAAAATATTGAAAGATAAAAATATCAGATTAACAAAAAGGTAAAATATTAACTTTTTTCTTTTCTTAAACACAAAAAAATTAGATTTTTAATAGCTATCTATTAAAAAGCAAANNNNNNNNNNNNNNNNNNNNNNNNNNNNNNNNNNNNNNNNNNNNNNNNNNNNNNNNNNNNNN…
RK-As432	B A	QLOD02000002.1	1619 bp	18840400	18841999	+	-	-	-	TATGATATTGCCCCCGCTAAGATGTTTGCCTTGGGGTTCTTCTTCTCTGCTTCAACGCCCTCTTGTTCCTCCTCTTCTTCGCGGGAATTGGGTCGACGAAAATTGGTACATTGGCGACTACAGTATTAGCCATGATTTTGTGAGAGAGAGAGAGAGAGAGAGGCAGGTTTTTTTTGAGTTGTTAGTGGTGAAATATGATTTCTTCGTTGAGAGATTCCAACAATTAGCCCCTTTTTTTGATATAGATTTTCTCTATTTTGAATTGCTATGGCACGGAGAATTAGAAAGAGTAGACAAGGAATGAAAATCTCCCTGTTGGTTTATGATACATAAATGGGAGAAAAATCTGAGTCAAAGCCTTATTTATCTTAACCTTAGGCCAATTTACTTCACCGAAAG…
RK-As433	B A	QLOD02000002.1	565 bp	19276052	19276597	+	-	-	-	CTTTCTCATCCCCCTCCATTTCACCGCCGTCGTCACCCACTATCAGAGCATTCAGAACTCTTTTTACGCTCTCCAACCCTACTCCTCGCGCTAGTCTCCCCCTCCCCCAGCCGCTGCCGCCGCCGCCGCCGCCGCTCGCTCGCTCCACTTCTCCTTTGTCTCTTCCGCAAACCCTAATTCTCCACCGGACCACGCGTTCTCCGGGAGCCGGCTTCGTCGTTACCAAATGCATTTCTTCTATTTCGCCCGCGCACACGTTGGATTGGAACGAGCCCCTCTCGTGCTCGGAGGCTGGGGATGGGAACAATGGTGGTGTCACTGAAGAGGACCCGAAGCCCTCTATTCTTGTTAGGGCTTACTTCTTCTCTACCAGGTTTGTTCTCAATCTCTTTAAGTGGA…
RK-As434	A B	QLOD02000002.1	177 bp	19449452	19449609	+	-	-	-	GGAGTCGAAGACACCGAGAAGCTGATGATGATGATGAAGAACATGAACAAGAACAAGAAAAAGACAAATCTTCCCCAGAGGAGAGGTCAGATTAAAGCTAAGATGTTCGCTGCCTTGGTGAAGTTTGCAGCGTCTCTGGTGGGATGGGGAAGAAAGGGAGGTGAATGCAAGAAGGGA
RK-As435	A B	QLOD02000002.1	402 bp	19553697	19554079	+	-	-	-	AAGGAGTATGCACCCACAGGTCCAAGTTCAGCACCATCATCATCATTACCACCACCATCACCACCATGTTCATAACATGCAGCAGCAGCAGCANNNNNNNNNNNNNNNNNNNNNNNNNNNNNNNNNNNNNNNNNNNNNNNNNNNNNNNNNNNNNNNNNNNNNNNNNNNNNNNNNNNNNNNNNNNNNNNNNNNNCAGCTGTCAAATCATGTTATTGCAGCAGCTCAACATTGTGGGCCATCCAATGTGTTGAACACTTCAATTGAAGGCAATGCTGCCAATTACAGTTTGAATGGGAGTGCTTCTGGGAGTAACAACGGGAGCAATGGGCAAAATGATAGTAGCAACCCCGTAACTACCGAAGGAACAAACATGGCAACTGATAATGGAGTGGCTGGAAA…
RK-As436	A B	QLOD02000002.1	407 bp	19557444	19557831	+	-	-	-	TAAGTTCGCTTTTGCCCTTCCCCATACATGGATGCGCGCCATAACCACCACCACCACCACATCCAGCACCACCGTCGCCACCGCATTATCAACGCCTAATTGCTCGTCGGGCTTCAGTAGCAGACCGATACCGGCGGGGTGGAGGACAGCGGCGTCCGCGCCCCTCAGCTTCCCGGCGCACATTCCGTGTAGGCAGTTAGGGTTTCGTAGTCAGAAAATTTTCTTCTCTTCCGAAGACAGAGGAGGAGGAGGAGGGGTACGGTTGGGTGGCATAGTCACTGCTATGGGCTCCGAGAACAAATGCCATCACTGGCCGCCGGAAGAGAAGCCAATGGCGGCGCACCAACGCCAACAGCCATCACCCTCGCCACCGCCGGAGCAGCATCGGCAACACTCCGC…
RK-As437	A B	QLOD02000002.1	665 bp	19557524	19558169	+	-	-	-	CCGCATTATCAACGCCTAATTGCTCGTCGGGCTTCAGTAGCAGACCGATACCGGCGGGGTGGAGGACAGCGGCGTCCGCGCCCCTCAGCTTCCCGGCGCACATTCCGTGTAGGCAGTTAGGGTTTCGTAGTCAGAAAATTTTCTTCTCTTCCGAAGACAGAGGAGGAGGAGGAGGGGTACGGTTGGGTGGCATAGTCACTGCTATGGGCTCCGAGAACAAATGCCATCACTGGCCGCCGGAAGAGAAGCCAATGGCGGCGCACCAACGCCAACAGCCATCACCCTCGCCACCGCCGGAGCAGCATCGGCAACACTCCGCGAAATTACTGACGTTGCCCACCATCTTGACCATTGGTCGCGTCGCCTCCGTTCCGGTTCTCGTCGGCAGTACGTTGGACT…
RK-As438	A B	QLOD02000002.1	792 bp	20702768	20703540	+	-	-	-	CGATCAGTCGATTCAGTTCGACCGAAGCAGCTTCAAGAACAAGCCACAGGTCACCATCTCCGATCAACTATGTATATATATACACCTTATATACGTGTTAGTCAACTTCATTTCAGTTATATAATCGTTGTTCGTCTCTTGCTCATTGCACTGATTTTCGAGTCTGAGGGCTGAATTATCCATAGATATATGTATATATATATATTAATGGAGGTAAGTGGTGGTTGTTCGGCGGCGGAAGAGGGGTGCAAAACACCGAAGCGCAGCGGGAGCGAGATTCCGAGGGCGTTGGTTTGCCCTCCGGCGCCGAGGAAGAAAGCTGTGTACGTNNNNNNNNNNNNNNNNNNNNNNNNNNNNNNNNNNNNNNNNNNNNNNNNNNNNNNNNNNNNNNNNNNNNNN…
RK-As439	A B	QLOD02000002.1	916 bp	20883272	20884168	+	-	-	-	GAGGGAGAGGGATCTTGGAGGCTCTCTCTCTCTTCTTCTAAATCTCTAAGAAATGCTAAAGATCCCGACTCTCAAAACGCTATGAGGGTATTTATGCAAAAATATATGAAGTTACAAGTTTAATCCCGCAAATAGCTCCAAATGACTCGACATGCGCACAAGAATTGATTTCGTGTGCAGGGAACATTACAGGATTGGTGCTGCACATGTAATTGAGTTATCGTGCGTACAGGAGCATAACAGTGGGCTGTTGGGAACTACAGTACTGTCAGGTGGGCTGGACATGCGGCTAGAGGGGTAAGTCACACTACGGGCTAAAACTGGAGTTGGACACGCAATTTTGTGGCACTAGGAATGTGAGACACGAGAGCGCTGGGCAGGATATGCATGCGGCTATGG…
RK-As440	B A	QLOD02000002.1	582 bp	20940807	20941369	-	+	-	-	TATCTTTGTCGGGTGCGTTTCTGCCCTCTCCATCTACGCCGGGAGCTACCGGTCTGACGGTGTACCTTGCGGGTGGGCAGGGGCAGGTGGTGGGCGGGAATGTAGTGGGTGCATTGGTGGCTTCAGGGCCGGTGATGGTGGTTGCGGCTACCTTTTCTACTTCGGCATATGAGAGGTTGCCGCTGGAGGATGAGCCGCCGCCGCCGCCGCCAGCGGCCGGAGAAGGAATGCAATTGGTGGCAAGCTCTACTGGGACGGGCTCAGCAGCATCTGAGTCTCAAGGTTTGGCTGAACCATCATCTTCTTTGGCTATGTACAATGTTCCTCCGAATCTCCTCTCCAATGGTCAGATGCCACATCATGAGGTGATTTGGGGTCCTCCTCCTAGACCCCCTCCCT…
RK-As440	B A	QLOD02000002.1	405 bp	20940984	20941369	-	+	-	-	TATCTTTGTCGGGTGCGTTTCTGCCCTCTCCATCTACGCCGGGAGCTACCGGTCTGACGGTGTACCTTGCGGGTGGGCAGGGGCAGGTGGTGGGCGGGAATGTAGTGGGTGCATTGGTGGCTTCAGGGCCGGTGATGGTGGTTGCGGCTACCTTTTCTACTTCGGCATATGAGAGGTTGCCGCTGGAGGATGAGCCGCCGCCGCCGCCGCCAGCGGCCGGAGAAGGAATGCAATTGGTGGCAAGCTCTACTGGGACGGGCTCAGCAGCATCTGAGTCTCAAGGTTTGGCTGAACCATCATCTTCTTTGGCTATGTACAATGTTCCTCCGAATCTCCTCTCCAATGGTCAGATGCCACATCATGAGGTGATTTGGGGTCCTCCTCCTAGACCCCCTCCCT…
RK-As441	B A	QLOD02000002.1	679 bp	21523611	21524270	+	-	-	-	ATTCCTCTGGCGAATGAAGAGGAAATAAAGAGGCAGTTAGAAGCTGCCAAATCTAACAAGGACGACATTGAGCAAAAATTAAAGAACAGCAAGACCAAATCCAACGCTTTAAAAAAAGTATTGGTTTCGAAAGAAGAAGAGCTCCTTAAGAAGACTAGTCTCGTTGCCACCATAAGCACCAAGCTCACTGGTTTAAATATGGAGTAAGAAAAACTGGCAACTAAGTTTGCCAAATTGAGAACTGAGTAGGGAAACTGTAAAGCAGAAAATGAGAAGCTAAAAGTGAAACTAAAGGGGAAGTCCCTGGCCTTGGATCGAGAAGATGAAACCATCAAAGATTTGGAAGAAAAACATGCTCTGGTTATCAGAGAAAAGGAAAAATATCAAGCCAAAGCATCC…
RK-As442	A B	QLOD02000002.1	403 bp	21775150	21775532	+	-	-	-	TGGGAAAGGAGACTGGAGAAACATATCGAGGAACTTCGTGAACTCGAAGACACCAACTCAAGTGGCGAGCCACGCTCAGAAGTACTTTTTAAGGCAGAACTCAGGAGGAAAAGATAAGAAACGACCCAGCATTCATGACATCACAATCGTTGATCATCATCATCATCACCATCGCACAGACGGTTCTGATCAATTAATACCTCCTTCAATACTAGTAGACAAGTCCAATTCTTTCCTCGCAACACCCAAAATTGTTCACAACATGGTCCTAGACTCAACTGAGTCAACTCACGGTAAGCGTGGTATTGTTTCACAACGTCTCAAGCAGTTGCAGGATGACAGTACAAGTGTTTCATATCCAATCTACGAGATATCAAATTCATGGATGAGGAAGGCATT…
RK-As443	B A	QLOD02000002.1	388 bp	22220565	22220933	+	-	-	-	TCGGAAGAAGACGAAGAGGAACCAGAGACCGTAGTTGAAGAAGATAACAAGACAATGAGTAAGAAGAAGAAGAAGAAGAAGAAAAAGAAGAGAGAGAAAGTACACGTGAAGATCGAGACGCTCAGTGAACAACCCGACAAGGTCTCCCCTCTCGTCGGCTACTTCCCCTCCGGCTTCGATCCTCTCGGAAACCAATCCGCCGGCGAGAAAGAACCACCGCAACCCAAGGTTAGGGTTTTCAGGCACGAGAAGCGGACCAACCGGTTGCAGCTCGTCGTCAGCCCTAGCGTTGGTTCGCAAGTCGATTTCGTCGGCACCAACTACTCCGGCGAGGCCACCGCGCCCCAGCTGTGCACCTATGCTCTTGGAGTCCTCGATAAGCAGTCGC
RK-As444	B A	QLOD02000002.1	403 bp	22285246	22285629	+	-	-	-	AAATTTGCGCTTTGACGAACGGGACTCGAACCGTTCGATGCTGGAGAGGCGATTCGTCCTCGGCTCTATTCCCAAACGGGTCGGAGCAATTCATATCAATCTCATCTGGATTAGGGTTTTCCTGCGGAGTTTCGAGGAATACTAGCAACGTCACCTGCTGGGGAAGCAACGCAGCCAAGGCGAGGAGCATTCAAGCTCAATTTTCCAATCTACCAATGTCGAGCATTGTCGTGGGAGGCGACCACGCTTGTGGATTCAATCTAACCGGGTTCGTTATCTGTAAAGGGAACAACAACAACAACAACTCTTCTTCACAACTGAACGTTCCATCGAATTCTGCTAACGAGTACTCTGCTTTGTCCCTTGGGGAGAATCATACTTGCGCAATTCGGAGACTGA…
RK-As445	A B	QLOD02000002.1	576 bp	22337752	22338308	+	-	-	-	TGGATACGCCTTCGATCTCTTCGAGCCCCCGCACCGTCGAAGAGATCTTCAAAGACTACAGCGGTCGTCGTGCCGCCGTCGCCCGCGCTCTCACCGACGGTACTTCTATACATATATACGCTCACAAACCCTAATCTCAATATCTGTTAGGTTTATTCCATTTCTCAGGTTTATTCCATTTCTCATCATGCTCTCTCTCTCTCTCTATCTCAGATGTCGATAAGTTCTACTCACTCTGCGATCCAGGTAGATCACAAAGTTTCCGTATTTTGCGTAACTTTTTTTTTTTTTTTTGTATGTATATATTATGTGTATGCGAGTTTGCTTGCTGTGATTTGGATTGATTTTTTTTTTTTAATGATTTTCTCTATAGACAAGGAGAATTTGTGTTTGTACGGA…
RK-As446	B A	QLOD02000002.1	401 bp	22574613	22574994	+	-	-	-	TTCAGGCGGCCATAATAATCACCCTACCCAAGAAGACACCACCACCAAAAATCCCATTCTTTCTTCCAACGCCACCACCGCCAGCGGCGGCGGCGGCGGTAATAAGAAATGCAAAGGCAAAGGAGGTCCCGACAACAATAAGTTCAGGTACAGAGGAGTCAGGCAACGCAGCTGGGGCAAATGGGTCGCCGAGATCCGCGAGCCCCGGAAGAGGACGCGCCGCTGGCTGGGAACTTTCTCCACCGCCGAGGACGCCGCCCGCGCCTACGACCGCGCCGCGATTGTACTCTACGGCTCCAAAGCTCAGCTCAATCTACAACCCTCCGCCGGCGACGGCTCCTCTTCGCAGCCCTCCTCCACTGGAGGCGGCGTCTCGTCGTCGTCTACCACCCAAACGCT…
RK-As447	B A	QLOD02000002.1	397 bp	22587757	22588134	+	-	-	-	AGCCTGCAAGTTCCTCAAGAGGAGATGCATCCCCAGCTGCATATTCGCCCCCCATTTCCGTTCGGACGAGCCCAAGAAATTCGCCAACGTCCACAAGGTATTCGGCGCCAGCAACGTCAGCAAGATCCTCGGACAGGTCCCCCAGGATCAGCGCGACGACGCCGTCAATTCGCTCGTTTACGAGGCCGAGGCGAGGCTCAGGGACCCCGTCTACGGCTGCATCGGCGCCATAGCTTTGCTGCAGAGTAAGATGGCCCAGCTCCACCACGATCTCGCCATTGCCAAGACCCGCCTAGCCCTCTCCGCTGCCAAATCTTCTTCTTCTTCTTCTTCTTCTTCGCCGTTTCTGCTCCTTGATAATCACTCGGTGATGTCTCCTCCTTCTGAACTTCCGGTG
RK-As448	A B	QLOD02000002.1	401 bp	22809719	22810100	+	-	-	-	GACAGAAACCTTTCCCAGCAGATGAAGAAGACTCCTCCTCCTCTCTCCTCCTTCTCTTCTTCTTCTTCTTCACCCTCCTCTTCGTTCATTCTCAGAAAAGCTCGTCTCTTTCCTTACCTCTTCTTCACCTTTCTCCTCTTCATTCTCGTCTTCGACTTCTTCTACAGCGAGCAATTCACCTGCGTCTTCAAACCCAACTCTCCTCCTCCTCCCCACCGCGAAGAAATCTCCGACAACAAATCCGTCAGTGGGATTAGTGGGTTCGACGGCGTAGATTCGAAGTTGCCCTTCGCGGCGGCCGGTGAGTCGTCGTTGACCCAGGGAGGGTGCGATGTGTTCAGCGGGAAGTGGGTTCGGGACGAGTTGAATCGGCCTCTCTACAAGGAATCGGAGTGTCCG…
RK-As449	B A	QLOD02000002.1	535 bp	23118629	23119144	+	-	-	-	CGCTTCCGTTCACAAAGTCTTTGGCGCAAGCAACGTTTCAAAGATGTTGATGGTAAATTAAATTAAATTTAACCCCAAAACTATTTTAATCATGGTTATCTTTTTTAAAGTGTTGATAATCTCATTTGTGTTCTTAGTTATTGATAGAATTTTGTTAATTTCTTTGTGATCAAACCAGGAGGTGCCGGAGAGCCAAAGAGCCGATGCTGCAAATAGTCTTGTTTATGAGGCCAATGTAAGGCTTAGAGATCCAGTTTATGGGTGCATGGGAGCAATTTCAGCTTTGCAGCAACAAGTTCAATCTTTACAGGCTGAACTTAAACTAGTAAGGGCTGAGATACTCAAATATAGGTATAGGGAAAGTAATAGTACTATAATTCCTTCTCATCATTTAGCTTT…
RK-As450	A B	QLOD02000002.1	400 bp	23352465	23352845	+	-	-	-	AAGCCGAGTCAGATTCCTCAGTTGCGTCGTTCTTCATCGAGAAGAAGAATTCCGCCAATCGCCGCCACGATGACGACGGCGGCGGCGGCGGATCCTCCCGTTTCTAATAATCGGTCTCTGTATTCGGAAAACCTCCACGAGTGGATGAGGGATTCGGCGGTGGAGATCGTGAAGAACCTTCGAGAAGCGCCGCTGCTCGTGCAGGTTTACGCGGACGACAATGGCGAAGCGAGGAGGCTGGAGACGGAGAAGGCGGTCGCCGAGGATTGGCCAGTGATTACGCGGAGGTGGAAGGACGGGAAGGCGCCGTCGCCGGACGGCGTAATACTGGTGGAAGAGCTCGGCTGCGAAGGAGAGACCGGCGGCGACAGGTCGTGGGGGATTGTGGTGCAAGGAAAGG
RK-As451	A B	QLOD02000002.1	3104 bp	23421162	23424246	+	-	-	-	CAAATCAGCCCACCATTCTCTCCAGGTCATGCGATGATATTGCGAGGATCTTCACCGTGGCCCGGGACCGGTTGCATTCTCAGGGCTCAACATCCGGCGGCGGGCAGGAGCCACAGATGGCTGAGCTTGGTGGTGGTGGTGGTGGAGGAGGAGTGCAGGAATGGCTGAGATACGGTGGTGCCGCCGCGACCGCCCAAGAAGTGGGTTTTGTTCAGTTGCCGGAGAGCAGCAGGGTGGCTGCTGAAATGGAGAGGAGAGGGGTTACGGGGTTTGGTGAATTGGGTGGAAGAGAAGTTGAAGAATCGATGGGATTCCGGGGAGGTGACGGAGGATCGCCGTCGCAGAGGCCGCGGAGAAGGTACGTGAGAAGCTTAAAAAAACAAATGCTTTTGTTATTTC…
RK-As452	A B	QLOD02000002.1	390 bp	24054568	24054938	+	-	-	-	CATTCGTCAACACCTTCTCGGAGATTTCACCTCCGTCGAGTCCTTCATCAACAACCTTACTTTCTCCACCCCTTCCGACGACGACCTCAAACCTCCCCTCTCTCTCTCTACAAAAAAATCTGACCTCTCGCCCTCCGCCTCTGCCTCCGACTCTCATTCTGTGTTTTCCTATCCCAAGAGCTGCCCCGGGTCACCGAATTCGGGCTGGTATTGCTTCGACTCGGACCTCCATTTCTCCGAATACGAATCCAAGCCCGATATCCGAACCCACAACTCCGACAACGCCCACAGGTACTCTATCATGAGCGGGTTGGAGGCACAAGATGAGGGGTCGGGTCAGAGGGCTTCCGACAGCGCCGCCGTGAAGAGGCACTACAGAGGGGTTCGGAG
RK-As454	A B	QLOD02000002.1	1917 bp	24476249	24478146	+	-	-	-	AGACTGCCCTTGATGATGCTTCTTGGAGCCTTTGGCCCATGAATCCCTCTCAGGCTGGTACATCCAGTTCAACCCTTCCTCCAGTTTCTGTAAGAAACCCTATAAGTGCCGGTGGTTTACATATGAGGACTGCCTCGCGAACTGCAAATGATGACCTAGCAAACATACTTGCCATGGCTGAAACTGTACGGGAAGTGCTTCCCCATATTCCTGATGAAATAATTTTCCAGGTACAATTTGGCTTCAAATTGTGATTTCTTTTCTCAGTTCCAAAGTTTTTTAGGCAAGGAAAATTGGGAGAAGTTGCATTTAATAGGTCTGTTCAGATCTTGGTTTAACCACACCTTTGGTCTTGCCAGCTGTGGAGTAAAAGACCATGTGGGGCACCAGAAGCACGAG…
RK-As455	B A	QLOD02000002.1	1993 bp	24731130	24733103	+	-	-	-	TCGTGCTCAATGCAAAGTTCCTACTAGAATATTTTGGGTTGGATCTTCGTTTGTTCATTTACTTTGGAGCCAGAGTGGTGGTAGATGGTGTGGTGAATGCTTTAGAGCTAAAGTGGTGGTAGACACTACGGTGAATGTTAGACAGGATGTCAATGGTGGGTAAAGAGTATTCGATCTGTCCAAACTCATAAGAAGTATTTTAATAAGATTAGGACAAGTTTAAGATTAAAATTAAATACCCNNNNNNNNNNNNNNNNNNNNNNNNNNNNNNNNNNNNNNNNNNNNNNNNNNNNNNNNNNNNNNNNNNNNNNNNNNNNNNNNNNNNNNNNNNNNNNNNNNNNNNNNNNNNNNNNNNNNNNNNNNNNNNNNNNNNNNNNNNNNNNNNNNNNNNNNNNNNNN…
RK-As456	B A	QLOD02000002.1	1181 bp	24816272	24817433	+	-	-	-	CATTTCCTGTGGACCCATGTGGATATATTGCTGGCAGCTGTTATTCTGGTTATAGTTGTTAAGACTACTGTTGTTGCTATGGTTACCAAGTCCTTTGGTTACAGCTCTAGGACATCATTTCTTGTAAGTTTATTTATCTTTAGATATACGTATATATATCCCCTTTTTTTGGGGGGGGGGGGTGTGGGGGTTCGTTGGTTATGTTCAGAGGACAAATTTGCCCTATGCTCGAGGGTTTAATTATGCAATTAGTTAATTTGTAAATTTTTCCCTATATCAAGGTTGGCGTATGCCTTGCTCAGATTGGAGAATTTGCTTTTGTTCTCTTAAGCCGTGCCTCAAATCTTCATCTCGTTGAGGTAATTAATCTCTCTCTCTCTCTCTCTCTCTCTCTCTTTT…
RK-As457	A B	QLOD02000002.1	542 bp	24854588	24855110	+	-	-	-	CGAATCTCTCTCCCCACAAGTCTCCTCCAAAGACAAGAAGGAGAAGAAGAAGAAGATGAAGATCGACTTGGCCGTTGAAACTCCAGAATTCGACTCTTCGGCCGACAAGAAGAGCAAGAAGGAGAAGAAACCGAAGAAGTCGAAGGACCTCGAGTTTGATTCCGAAGAGCAGAGCGGGCTTGAGAAGAAGAAGAGCAAGAAGAAAGATAAAAAGCGGAAGGCTTCGGAGATCGATGGGGATGACGGGGAGGAGAGGAGCGAAACGAGCTCTGAACTGGGCGTACCGGTGAATTTGGAGGCGGCGGGGNNNNNNNNNNNNNNNNNNNNNNNNNNNNNNNNNNNNNNNNNNNNNNNNNNNNNNNNNNNNNNNNNNNNNNNNNNNNNNNNNNNNNNNNNNNN…
RK-As458	A B	QLOD02000002.1	394 bp	24889045	24889419	+	-	-	-	CGAAGAACTTGCGAGGAAGAAAAAGAAAAGGAAGAAGAAGAAGAAGGGAGAAGGGTCTACAATTGATGGCAATGATGGCGAAAATCTGTGGCCTGTGGATCAGGATTTGTTTGTTGATAGAAAGAAGAAGATGGGTGGGAGGAGGAACAGTTGGGGTAGTGTGGATTGGTGGTTGGAGGGGCTTAGCGGCGAGCTTTGGAGAGCTCGTCATAATAGCCATGACTCTGCTGGTGGGGATATACCCAAAAGTGGTGCTCTCAGCAGCACTCCAAGCACCAGGGGAACCATTTGTTATGCAGCCCCCGAGTATGGCGGTGGCGGCGGCGAACTCTCGGAGAAGTGTGATGTTTATAGCTTTGGAGTTCTGTTGCTAGTTCTAATTGCTGGGAGACGG
RK-As459	A B	QLOD02000002.1	1501 bp	24901124	24902605	+	-	-	-	GCGATCGGTATCAGATCACATGCACGAGGCCGTGAATTACATCAAACACTTGCAGAAGAATATTCGGGAACTGGCGATTCAAAGAGACGAGCTCAAGAAACTGCCCGATCCGAGGGCTCTTTCTAAGGAAAGAGAGAGATCCGAGAATCGCTCAACCGATGGTGTCACGGTCAGCTCGTGCTGGGGCGGAGGAGTAGAGGTTTTGATCGTCGGCGGCGGCGGCGGCGGCGGAGAGGAAGGTTTCCCCTTATCAAGAGTTCTTGAAAAGCTGCTTGAAGAAGGACTCGATGTCGTTAGCTGTGTTTCCACTAGTAGGAACCACAAGTTACTTCACACGATTAAATCCGAGGTATCATGTTCCCGAAAAATTTATGTTCTCNNNNNNNNNNNNNNNNNNNN…
RK-As460	A B	QLOD02000002.1	403 bp	24930842	24931225	+	-	-	-	TTCCTCCTCTCCTGTCCTCACCAAAGACTTCCCTCTAAACCCAAACTACCACACCTGGCTACGCGCATTCCTGCCCCGCGAAGCACCAGATTCCTCCGCCGCCGCCGCCGGCCGAAAGCTGCCCCTCATCGTTTACTTCCACGGCGGCTGGTTCATCACCGGCAGCGCAGCCTCGTCGGTTTTCCACACGTTCTGCGTCGAGATGGCGCTCCAAGTCGGCGCCGTCGTCGTCTCCGTCGACTACCGTCTCGCGCCGGAGCAACGTCTTCCGGCGGCGTACGACGACGCCGTCGAAGCGTTGCACTGGATCAGAACCTCCGACGACGAGTGGCTCCGCGACTTCGCCGATCTCTCGATCTGTTTCCTCATCGGGACAGGCGCCGGAGGAAACATCGTGTA…
RK-As461	B A	QLOD02000002.1	696 bp	25025597	25026273	+	-	-	-	TGGGAAAAGACTGGTTGTGCAGGAGTGGTGGTGGTGGTGGTGGTGGTAGATCCACAAAGAGTGGAAGGTCTGGAGGAGTTGATGAGAGAGAAGCACCTTCAGGCTGCATGTGTTCCGTCTTTCAACTCTTTGATTTCCATCAGTTTCAGTCTGCTGCTTTGCACCAGCAAGTACCCTCTTTCAAGCCCAACTCTCCTTTCCTTTCAGAAAAGCCCAGTATCCTCCAAGGTCTCTCTCTCTCTCTCTCTCTCTCGCATATATATTTATATATATATACATGAAGAAAATTTGAGTTTTATATATAGATGGGTTTCTTGCAATGCAGGAGTAGAAGCTCCAAGGAATAGCTTGGAGGAGGAAGAGGAACCTTTCATGAAAGCTCCTGCTTCATTTCCACCA…
RK-As462	A B	QLOD02000002.1	417 bp	25213682	25214077	+	-	-	-	CGTCACTGGTTCTTCCGATTATAGGGCTTTGCGAGCTCGGAAACTGCCCGCAGACGACGGGGTGTGGGGTGCTGAGAGGAACGGCCAGGCCTAGAGTGGGAGCGAATATCAACCTGGGTTGCTTCTACTTGGTCGGAATGCCGGTGGCCTTAGGGTTAGGGCTCTTCGCCGGTTTGGACTTCCGGGGGCTGTGGGTGGGCCTGTTGGCGGCCCAGACCTCGTGCGCGGTGACCATGTTGGTGGTTTTGGGTAGGACGGATTGGGAGTTTCAGTCGCAGAGAGCTAAGGAGCTGACTGCAGGAGCTGCAGTGGTTGTCCATGGCGGCGAAGAAATTGAAGAAGAAGAAGAAGATAATAATAAGCCACTATTCCAAGCTGAAATTAAGAAAGATTCTTCTT…
RK-As463	A B	QLOD02000002.1	722 bp	25266221	25266923	+	-	-	-	GTGCAACAGCAGGCTCTACAACAGCTACTGCAGAGGCAGGACTCCATGCAGTTACAAACCCAAAATCCTCAGTTGCAAGCTTTGTATCAACAGAGACTGCGGCAACAGCAACAATATCTGCAGTTTATCCCACCAGTGCAGCGAGCCCACTTACTGCAACAACAGCAGCAGCAGCAGCAGNNNNNNNNNNNNNNNNNNNNNNNNNNNNNNNNNNNNNNNNNNNNNNNNNNNNNNNNNNNNNNNNNNNNNNNNNNNNNNNNNNNNNNNNNNNNNNNNNNNNCAGCAGCAGCAGCAGCAGTTGCAGTTAAGGCAACAACTTCAGCAGCACGGCATGCAGCCTATATCTTCCATTAAGCGGCCCAGTGATAATGGCATTTGTTCTCGCAGACTAATGCAATA…
RK-As464	A B	QLOD02000002.1	722 bp	25266221	25266923	+	-	-	-	GTGCAACAGCAGGCTCTACAACAGCTACTGCAGAGGCAGGACTCCATGCAGTTACAAACCCAAAATCCTCAGTTGCAAGCTTTGTATCAACAGAGACTGCGGCAACAGCAACAATATCTGCAGTTTATCCCACCAGTGCAGCGAGCCCACTTACTGCAACAACAGCAGCAGCAGCAGCAGNNNNNNNNNNNNNNNNNNNNNNNNNNNNNNNNNNNNNNNNNNNNNNNNNNNNNNNNNNNNNNNNNNNNNNNNNNNNNNNNNNNNNNNNNNNNNNNNNNNNCAGCAGCAGCAGCAGCAGTTGCAGTTAAGGCAACAACTTCAGCAGCACGGCATGCAGCCTATATCTTCCATTAAGCGGCCCAGTGATAATGGCATTTGTTCTCGCAGACTAATGCAATA…
RK-As466	B A	QLOD02000002.1	1969 bp	25466808	25468757	+	-	-	-	CTCTGGATTTGCACGAGGAGGTGGAGCCCGAGGCTGTTCCTCCTCCTCCTCCTCAGCTTGGAGAGATCACTGAAGAGGAGTTAAAGGCCTACGATGGGTCGGACCCCAAGAAGCCTCTGCTCATGGCAATCAAGGGTCAGATCTATGATGTCTCGCCGGGCAGGTATATCGATTTAATTTTTGTTGAAAAAAATAAAAATAATTACCATCTGGAATTTTTATTAGCATTTTTTTTTGGGTATTTTAGGTGACATCTGATTTGCATTTTGTTTTTATTTTATTTTNNNNNNNNNNNNNNNNNNNNNNNNNNNNNNNNNNNNNNNNNNNNNNNNNNNNNNNNNATCTGGAATTTTTATTAGCATTTTTTTTTGGGTATTTTAGGTGACATCTGATTTGCAT…
RK-As467	A B	QLOD02000002.1	402 bp	25832597	25832979	+	-	-	-	CCAAAACGACAGTTGGGTCTCTTTCTCTGTCTCTCTCTCTCCTCTACTTCTCTCTTCTCCACCTCTCAACAGCTTTCACCCCGCGAGACAACCACCTAATCGGCTGTGGATCAAGCTCGAACATCACCGTGGATAACCGGATTTTCGTCGGCGACTCGGCAAAACCCGGTTCGATTTATCTCTCTTCAGGTGAATCAATCTCTCTCACCGATCCAAACCCATCTTCAAATTCAACTCCACTTTACCTTAAAGCTAGAGTTTTTACCAGTGCTTCGAGTTACAAGTTCGATGTCAAGAAAACCGGACCCCACTTGGTCCGTCTCCATTTCTTTCCATTCATTTCTCAGAGTTATAATCTCAATAAAGCAAATTTCAGTATTTCCGGTAATGGGATTTCCC…
RK-As468	A B	QLOD02000002.1	381 bp	26070260	26070621	+	-	-	-	CAACTTTCGACGGCACTTTTGATGTACCAAGCAACGGCAGCTCATTCAACCTGCAGATGAATGCGAAGCTGGGGGTGAAGAACACCAACTGGGGTCCCTACAAGTACCAAAACACCACCGTTTNNNNNNNNNNNNNNNNNNNNNNNNNNNNNNNNNNNNNNNNNNNNNNNNNNNNNNNNNNNNNNNNNNNNNNNNNNNNNNNNNNNNNNNNNNNNNNNNNNNNNNNNNNNNNNNNNNNNNNNNNNNNNNNNNNNNNNNNNNNNNNNNNNNNNNNNNNNNNNNNNNNNNNNGTGACGCTGATGTTGATCATGAAGAAGAAGAAGAAGATCCAAATGAATTGCTTCATGGATCTCGTCGTCGCCAACAGGACGCTCCAGAATA
RK-As469	B A	QLOD02000002.1	1730 bp	26643156	26644866	+	-	-	-	TCATGCCTCACAATCATCAACATCATCATCATCATCCTCATCAATTCTCCTCAAAGTCTCACAACAATAACAACAACGTTGTCATTCCTTCTGGAATCTCTCCTGCCACCAGCGTCCACGAATTGCTCGAATGTCCTGTTTGCACCAATTCTATGTACCCACCAATCCATCAGGTCCTCTCTCTCTCTCTCTCTCTCTCTATATATATATATATATATATACACACACACGTGTAGGTTATGATTGTTTTGAGATTGAAAGATTAGATTTCTTTTTCAATTTGGTGGTGATTGACAAGGGTGGAATCGGATATGGGTTGTCATGGATTTGCGATTTTGAGATCCTTGTAATTGATGGTGTTCACTTGATTTTTTGTATATTTTGTGTTGCTTGTTGTGG…
RK-As470	A B	QLOD02000002.1	400 bp	26723825	26724205	+	-	-	-	TTTTCAGGGCGAATTCAATCCGGTATTCCACCGACTGCTGTCCCCGCCGGCGGCCGGATTAAAGGGTCCGATTTCGCCGCCGGCGGAATCCGTGAAGCTTGGCCGGTGTGGCAGTTTGGATTCTCCGAGAGGGAAGAGAATGGGGTCCGTGCCGTTGCTTGGGGGAGACTCCGCCAAGAGCTTGATGAAGAAGAAGAAGAAGAAGAGGATCAACGCCGCCACCGAGTCCAATCACTCGTCGGCTGCCAAAGATGGGTTGTCTGAGAACAAGGTGGATGTCTCCGACGATCCCGTTATTCTGAGCAGAGACTTGTCGACGTCGATGCAAAAGAATGGGTTTTTGGCTGCCGCCGAATCGACGGCGCACCAGAAGGCGGTGAAGAGGGTTTGGAAAAGGCAT
RK-As471	A B	QLOD02000002.1	406 bp	26755922	26756307	+	-	-	-	CCAAGCTTCAGTTCCATTCCAGTGGGAAGAGGCACCCGGGAAGCCACTACCCTCCGCCGCCGCCCAACCGCCAAAGCCGAAGGCTGCGAGGTCCTTAGACCTCCCTCCACGGCTGTTATTAAACGAGTCCAAAATGACCAACTTGCCCTCGCCGACGACGGTTCTCGACGGCCCTTACTCCGGCCGATCTCTGTCTCACACAATGTCGTTCAAAGCGTCGGAGGGAGGGATGGGTGGGAGGCAGATCGGGTACAAGGAACGGTGGAACTTCAGTTCCTGGAGGTGGGGGAGCTTCAAGGATTACAAGGGAAATGATGAGGGTAGTTTTGACTTTTCACCTTCTGTTGCCGGTCCTCCTCCTCCTCCTCCTCCTCAGTTTGATTTCTCAAGGGTGAAGAT…
RK-As472	B A	QLOD02000002.1	402 bp	26776231	26776613	+	-	-	-	TAAAGCGGAAAACCTCCAAAGACCTTGGGCTGATCTCAGCAAAACCGAGCTGTTGGAAGCACTCTGCCACTCTCAAACACGAGCAAGGGAGGCTGAGAAGGCGGCACAGCTAGCATACAATGAGAAGGAGCATGTTTTTACTCTCTTTTTCAGACAAGCCTCGAACCTATTCGCTTACAAGCAGTGGTTCCAAATTCTGCAGCTCGAGAACTTATTCCTCCAGCTTAAGAACAAGGATGAGCCAACTTCTATCCACCTCCCACCTTTCTTACCATGGGTCCCTTCCAAAGGCAGGCAAATGAAGAGGGGCAGGCACAAAGCCAGAAAGCGAAAGCTACAACCACCACCACCACCACGGAACAAAATCCGCAAGTGTGCTGTTGCTTTTGCTCTTGGCTT…
RK-As473	B A	QLOD02000002.1	405 bp	26792022	26792407	+	-	-	-	ACAGCGGTACAACAGTCACGGCGGCCACCACTACTCCCCCATCGGCCACCATCGCCGCTCGGCCGTCGGGGTCGGCGGCGGCGGCGGAGGAGGACGGAAAGCTCAGGATCCTTCGCTCATGGTCACGACGAGCTACCGGATCTTGTGCCACGACATGAAGGCCGGTGGGGTGATTGGGAAGTCCGGGAGTATAATTAAGGCGATTAGGCAACATACCGGCGCTTGGATCAATGTGCATGAGCTGATTCCCGGCGACGAGGAGCGAATCATCGAGATATCGGATACTCGGCGGCGGGACCCCGAGGGGCGATTGCCGTCGTTCTCGCCGGCGCAGGAGGCGTTGTTTCTGATACACGAGAGGATACTTGAGAGTGACGGCGGTGGGTACAATATGGGCTT…
RK-As474	A B	QLOD02000002.1	349 bp	27046314	27046642	+	-	-	-	GGGCAGTGGAGATAAGAACCCCTTGAGTTTTCATCTCCATCTCCTCCACCACCACAACCACCACCATGAGCGGAGGAGGGAGGTGAAAGAGATTCCGAAGGGTTGCTTGGCCATCATGGTGGGTCATGAAGGAGAGGAGGAGCTGCAGAGGTTCATCATCCCGGTGATCTACATCAACCACCCTCTCTTCATGCAGTTGTTGAAGGAAGCCGAGGAAGAGTATGGGTTCGATCAGAAAGGTCCCATCAATATTCCTTGCCATGTGGAGGAGTTTCGCCATGTCCAGGGCATGATTGACAAAGAAAACTCTCACCACCACCACCACCACCTTTTGTGCTTCAGGATCTGA
RK-As476	B A	QLOD02000002.1	386 bp	27568298	27568664	+	-	-	-	AGCAATGTTGGCAGCTTCTTACAGTGCCATTCGATTCCCTCCCCTTTGCTTTTCGACCACCTTTTACACATCCCAACAGGTTCCATAATCCCAACAGAAGAGCCAGGGTATGCACTTGAGGTTTCCAATGAGGGTAGGAGGAGTTTCTCTCTGGACAACCCTAATATTTGCACCGCTGGTTCTTCCATCAGGTGCCACGGCATAGATGGGGTGGTACAATCTTCAGGGTACAATTCTACACTTCTTTCGCCGCCTCCGTGCTTGAATGGTTCAAGTACCACCGCATCTCCTCCTCCTCCTCAGTGGCCCTCCCTGGCACCGCCAATTGCTCTACCACCAGGTAATAGTCAGAATGGCAGTCCAAACAAATCAGGCTCTTCCCAGCT
RK-As477	A B	QLOD02000002.1	1585 bp	27665659	27667224	+	-	-	-	CGTCGAGTTGCAGTTTTCAATGGTTGAACATCTTAGTGGTGAATTACTCCTGCCTGTCATTTATGAAGCAGATTGCAAATATAGACACATAAATATGTAATCTTAACACGGCTCATGTAAACTGAATAAGTTCATTTGGACATTGCAAGAAGTTGGGAGAGATACATTCCTGAGAATTTCAATGGCTAGCATCTAATTTAATATTGAATACGAAGTGCATTCAATTATTGTTGTTTTGAAGGGTCTTCTTTTTATGATAATTGCCTACTTATGTAACTACTCTAATGGATTTGGGAAGAAGTAATGGTTGTTGGACAAGTCTTTTTCTGTGATATCTTCATCTATATCAACCAATAGCAGCCACTGAATTGTAAACTCCCTTTCTCATAATGTATTATT…
RK-As478	A B	QLOD02000002.1	1585 bp	27665659	27667224	+	-	-	-	CGTCGAGTTGCAGTTTTCAATGGTTGAACATCTTAGTGGTGAATTACTCCTGCCTGTCATTTATGAAGCAGATTGCAAATATAGACACATAAATATGTAATCTTAACACGGCTCATGTAAACTGAATAAGTTCATTTGGACATTGCAAGAAGTTGGGAGAGATACATTCCTGAGAATTTCAATGGCTAGCATCTAATTTAATATTGAATACGAAGTGCATTCAATTATTGTTGTTTTGAAGGGTCTTCTTTTTATGATAATTGCCTACTTATGTAACTACTCTAATGGATTTGGGAAGAAGTAATGGTTGTTGGACAAGTCTTTTTCTGTGATATCTTCATCTATATCAACCAATAGCAGCCACTGAATTGTAAACTCCCTTTCTCATAATGTATTATT…
RK-As479	A B	QLOD02000002.1	412 bp	27667146	27667538	+	-	-	-	CAGTTGCTTCTCCTGCAACAAATTCAACAGCAGCAGCAGCAGCAGAAACAACAGGCTATGTCTCGTTTCCCTTCAAACATCGACGCTCATCTCAGACCTCCGGGCCTTCAGTATCGCTCTATCAATCCCCAACAACAGCAGCAGCAGCAACAGCAACAACAACAACAACAACAACAACAACAACAACAANNNNNNNNNNNNNNNNNNNNNNNNNNNNNNNNNNNNNNNNNNNNNNNNNNNNNNNNNNNNNNNNNNNNNNNNNNNNNNNNNNNNNNNNNNNNNNNNNNNNCAACAACAACAACAACAACAACAACAACAACAACAAAGCCCTAACCCTAATTCGATCCCTTATCAACAACAGCACCAGCAAAACCCTACCTCAAGTCTACAGCAGCAGCA…
RK-As480	A B	QLOD02000002.1	398 bp	27667259	27667637	+	-	-	-	TCGCTCTATCAATCCCCAACAACAGCAGCAGCAGCAACAGCAACAACAACAACAACAACAACAACAACAACAACAANNNNNNNNNNNNNNNNNNNNNNNNNNNNNNNNNNNNNNNNNNNNNNNNNNNNNNNNNNNNNNNNNNNNNNNNNNNNNNNNNNNNNNNNNNNNNNNNNNNNCAACAACAACAACAACAACAACAACAACAACAACAAAGCCCTAACCCTAATTCGATCCCTTATCAACAACAGCACCAGCAAAACCCTACCTCAAGTCTACAGCAGCAGCAGCAACAACAACACAAGACAATTCGATCATCGCCGGGGAATCAAGCGGAGCTCCAGATGGCGTACCAGGATGCCTGGCGAGTCTGTCATCCCGACTTCAAGCGCCCTTTCTCT
RK-As481	A B	QLOD02000002.1	398 bp	27667259	27667637	+	-	-	-	TCGCTCTATCAATCCCCAACAACAGCAGCAGCAGCAACAGCAACAACAACAACAACAACAACAACAACAACAACAANNNNNNNNNNNNNNNNNNNNNNNNNNNNNNNNNNNNNNNNNNNNNNNNNNNNNNNNNNNNNNNNNNNNNNNNNNNNNNNNNNNNNNNNNNNNNNNNNNNNCAACAACAACAACAACAACAACAACAACAACAACAAAGCCCTAACCCTAATTCGATCCCTTATCAACAACAGCACCAGCAAAACCCTACCTCAAGTCTACAGCAGCAGCAGCAACAACAACACAAGACAATTCGATCATCGCCGGGGAATCAAGCGGAGCTCCAGATGGCGTACCAGGATGCCTGGCGAGTCTGTCATCCCGACTTCAAGCGCCCTTTCTCT
RK-As482	A B	QLOD02000002.1	396 bp	27723849	27724225	+	-	-	-	GGAACGGGGTATCTGATGAAGGGGAGGGCTGAAGGAGCTTGCAGCGAAAGGGACACACTCATGAACAATGGGACTGCTGAAAGGTACTTCTTCCCTGTAGACCCACATCCTGTAAAAGAAAACCCGGTCCCGTGGAAAGTGTTATCGACAGCAGGTGGCGATGACTATCTTCCCGGTGGGGCTCCAAATCTCGAGCTAGCTTTGGGGGCAGACATGAAACCATCGAAACAGGGGGGTATCCTGCCTTTTCTACTAGGAAAAGTGGAGCCGAAAGATGGGAAGCAGGGCCAGCCTCCTGAGAACCCAGCAACAAAGACCAAAGAAGAGGAGGAGGAGGAGGAGGTGGGTGATATCTCTGCTTGTCTCTCACTCTCTCTCTCGTTTGCCTTTCCAGAT
RK-As483	B A	QLOD02000002.1	3180 bp	27737531	27740692	+	-	-	-	ATGAAAGCCCAACCGCATCCCTTCACCCCCCCTCTCTCTCTCTCTCTCTTTACGTCAGCTAAGACAAATGTCTCATCAACTAACTTAAACAGTAAAACACCACTTTGGCGTATTAGATAGATATATATATGTTCATCTGAATATCTATATGTATTTGTTGCATAGAGTTGGGTTTTGCACTTTTTGTGGTGGGAAGATTATTGATTTAATAGTAAATCTTTTATTTTTCTTGGTTTTGTTCAAAAAAATTATAAAAACAAAAGATGAAAAAAAGAATATAGTTTTGGGAGTGAAAGAACTATTTAGGAATACTCATCTTCCCTCGCTCGCTCCATTTGTAGCCAGTTGTTCGATCGAAAGTAGTAGAAGGCTATGACTACAAAAAAAAATAAAATAAAT…
RK-As484	B A	QLOD02000002.1	576 bp	27763459	27764015	-	+	-	-	TCTCTCGTCTCTCCCGTCTCTCGCTACTCCATCAACAAGACGCCCACTTCCTCCTCTCCTATAACAACCAATCGTTACGCAACTCTCCATTTCACCTCCTCCAGCTTCAGCTGCAGACTCGTCAGACATGGCTCGCAAACCTCCTTTCCTTTCAATTCCATGGACGAATATGTCCTCCCTCGCCTTTTCTGGTCTTCTTCTTCTTCATCATCTTCTAGGTTTAGCGGCCGAAACTTTGATCGAGTTAGAGAACAATTCGACAGCGATAGCGAAGAAGAAGAAGAAGAAGAAGAAGACGGCGATGGTGATGTCACCGGTGACGACGCAGGACTACGAGGAGGAGGAGAAGAAGAAGAAGATAGGGTACGTGTTGAGTATGGAAGTTGCTCTGCTCTGCCT…
RK-As484	B A	QLOD02000002.1	399 bp	27763636	27764015	-	+	-	-	TCTCTCGTCTCTCCCGTCTCTCGCTACTCCATCAACAAGACGCCCACTTCCTCCTCTCCTATAACAACCAATCGTTACGCAACTCTCCATTTCACCTCCTCCAGCTTCAGCTGCAGACTCGTCAGACATGGCTCGCAAACCTCCTTTCCTTTCAATTCCATGGACGAATATGTCCTCCCTCGCCTTTTCTGGTCTTCTTCTTCTTCATCATCTTCTAGGTTTAGCGGCCGAAACTTTGATCGAGTTAGAGAACAATTCGACAGCGATAGCGAAGAAGAAGAAGAAGAAGAAGAAGACGGCGATGGTGATGTCACCGGTGACGACGCAGGACTACGAGGAGGAGGAGAAGAAGAAGAAGATAGGGTACGTGTTGAGTATGGAAGTTGCTCTGCTCTGCCT
RK-As485	B A	QLOD02000002.1	576 bp	27763459	27764015	-	+	-	-	TCTCTCGTCTCTCCCGTCTCTCGCTACTCCATCAACAAGACGCCCACTTCCTCCTCTCCTATAACAACCAATCGTTACGCAACTCTCCATTTCACCTCCTCCAGCTTCAGCTGCAGACTCGTCAGACATGGCTCGCAAACCTCCTTTCCTTTCAATTCCATGGACGAATATGTCCTCCCTCGCCTTTTCTGGTCTTCTTCTTCTTCATCATCTTCTAGGTTTAGCGGCCGAAACTTTGATCGAGTTAGAGAACAATTCGACAGCGATAGCGAAGAAGAAGAAGAAGAAGAAGAAGACGGCGATGGTGATGTCACCGGTGACGACGCAGGACTACGAGGAGGAGGAGAAGAAGAAGAAGATAGGGTACGTGTTGAGTATGGAAGTTGCTCTGCTCTGCCT…
RK-As485	B A	QLOD02000002.1	399 bp	27763636	27764015	-	+	-	-	TCTCTCGTCTCTCCCGTCTCTCGCTACTCCATCAACAAGACGCCCACTTCCTCCTCTCCTATAACAACCAATCGTTACGCAACTCTCCATTTCACCTCCTCCAGCTTCAGCTGCAGACTCGTCAGACATGGCTCGCAAACCTCCTTTCCTTTCAATTCCATGGACGAATATGTCCTCCCTCGCCTTTTCTGGTCTTCTTCTTCTTCATCATCTTCTAGGTTTAGCGGCCGAAACTTTGATCGAGTTAGAGAACAATTCGACAGCGATAGCGAAGAAGAAGAAGAAGAAGAAGAAGACGGCGATGGTGATGTCACCGGTGACGACGCAGGACTACGAGGAGGAGGAGAAGAAGAAGAAGATAGGGTACGTGTTGAGTATGGAAGTTGCTCTGCTCTGCCT
RK-As486	B A	QLOD02000002.1	409 bp	27763459	27763848	-	-	+	-	ATATGTCCTCCCTCGCCTTTTCTGGTCTTCTTCTTCTTCATCATCTTCTAGGTTTAGCGGCCGAAACTTTGATCGAGTTAGAGAACAATTCGACAGCGATAGCGAAGAAGAAGAAGAAGAAGAAGAAGACGGCGATGGTGATGTCACCGGTGACGACGCAGGACTACGAGGAGGAGGAGAAGAAGAAGAAGATAGGGTACGTGTTGAGTATGGAAGTTGCTCTGCTCTGCCTGAGAGATGGGATGTTNNNNNNNNNNNNNNNNNNNNNNNNNNNNNNNNNNNNNNNNNNNNNNNNNNNNNNNNNNNNNNNNNNNNNNNNNNNNNNNNNNNNNNNNNNNNNNNNNNNNGAGGAGGAGAAGAAGAAGAAGATAGGGTACGTGTTGAGTATGGAAGTTGCTC…
RK-As486	A B	QLOD02147103.1	214 bp	2716	2910	-	-	+	-	ATATGTCCTCCCTCGCCTTTTCTGTTCTTCTTCTTCTTCTAGGTTTAGCGGCCGAAACTTTGATCGAGTTAGAGAGCAATTCGACAGCGATAGCGAAGAAGAAGAAGAGGAAGACGGCGATGGTGATGTCACAGGTGACGACGCAGGACTACGAGGAGGAGAAGAAGAAGAAGATAGGGTACGTGTTGAGTATGGAAGTTGCTCTGCTCTGCCT
RK-As486	B A	QLOD02000002.1	232 bp	27763636	27763848	-	-	+	-	ATATGTCCTCCCTCGCCTTTTCTGGTCTTCTTCTTCTTCATCATCTTCTAGGTTTAGCGGCCGAAACTTTGATCGAGTTAGAGAACAATTCGACAGCGATAGCGAAGAAGAAGAAGAAGAAGAAGAAGACGGCGATGGTGATGTCACCGGTGACGACGCAGGACTACGAGGAGGAGGAGAAGAAGAAGAAGATAGGGTACGTGTTGAGTATGGAAGTTGCTCTGCTCTGCCT
RK-As487	A B	QLOD02000002.1	399 bp	28008661	28009040	+	-	-	-	CCAGGAGGAACCTTTTGTGATGTCTCGCAGAGATCAGCTGAACACGTCGCCTCGCTCTCGGAGGAGTTTGAGCCCTCAGATCTTGGAGGGATCGCGGCGTTTATTGGGTGGAGATCTGAGGAGTAATTCCTTGGAAAGGAGGGAGTATGTTGGTGGTGGTGGTAGAGGTGAGCGAGTGCGGTCAAGGTCGCCCCCACTCGGGCTAGTGAGGAAGAGGCCTCATTTTAATGAAGGGGCTTCGAGTAAGGATTTATTGAAGGAAGATCTGCGGAAAAGATATGAGTTCGTTGATTATGTGGATTTGAATGATGATGATGATGATGTTGTTGTCACTGGTTTGAAGCCTGAATATAGATTTCAGCATACTGTTGCTAGACTTGTTGGGGACAAGGACTTTGA
RK-As488	A B	QLOD02000002.1	402 bp	28380603	28380985	+	-	-	-	CACCCGTTCCTAAGCTCACTACTCCCTCATATCCTTCCCCAAATCTTCCTCTTCAAACCAACATCGAAAATCTCAGTGAGAAAATCAACCTCATCATCAACCCTGATGATGATGATCGTGATGAGGGTAAGGATGATCAACGTGGTTGCATTTACAACAAGAGATCTTGGGAAGATCACAAGGGAAGGCTCTTTCCTCCTCCTCTTCCTTCCTTGAAATTCACTAAATTTGGTGTTCCTTTTGTGTACTTTAGATTCGATGAGAGCTCGCGGAATTTCGTCCGCGAGGAGACCAGGATTCCGGCTAAGAACCAAACTTTTCTGCTTAGAGAGGAGGAGGAGGAGGAGGATGACGCAGTGGAGGAGGATGAATATGAAGCTGATGATGAGAAGGAAGTGG…
RK-As489	A B	QLOD02000002.1	399 bp	28452824	28453203	+	-	-	-	CAGTGAGCCTAGCCAGAAGGAGAGGGCATGCCCAAGTCACTCCCCTCCACGTGGCTACCTCAATGCTTGCTTCTTCCACTGGTCTCCTCAGAGCCGCTTGTCTTCAATCCCATTCCCATCCTCTCCAATGCAAAGCCCTCGAGCTCTGCTTCAACGTCGCCCTCAACCGCCTCCCCACCACCCCATCAACCCCAATTCTCTCCCACCACCACCACCACACCCCTCCTTCCCTCTCCAACGCCTTGGTCGCCGCCTTCAAGCGCGCTCAGGCCCACCAGCGCCGCGGCTCGGTTGAAAACCAGCAACAACCCATTTTGGCTCTGAAAGTGGAGCTGGAGCAGCTGGTGATCTCCATCCTGGATGACCCAAGTGTTAGTAGGGTCATGAGAGAGGCTGGTT
RK-As490	A B	QLOD02000002.1	398 bp	28591729	28592107	+	-	-	-	CAGATGGGTTCGTCGATTCTTTTCCAATTGAGACCCTAATGGATTCCGAGGAAGAAGAAGAAGAAGAAGAAGAGCGGAAGGTGATCATCGAACAGAGCAGTACTGTAATAGCGCAAGAGCCTGAGATTATTGACGTGTCAGAGCTAATGAGAGACCTCGAAGACGACGATGAAATGGACTTCGATAACAAAGAAAACATCAGACCAAAAACAGAGTTGAAAAACCCAGTTGTTTATTCCGCAAAGATTTTGAATCCATTGAAGTCGAAAAATGGCGATTCTGAACTCAACCCTTTATCGGAACTCGACGTATTGAATTGCCGGCGGCCGGAGTTGGGCTGCGGCTACCTCTTGGTGGCGTTCGAGGAGGCAGTGGTGGAAGTGAAAGCCCAAGAAGCA
RK-As491	B A	QLOD02000002.1	388 bp	28711769	28712137	+	-	-	-	ACAACCGAACAACTCCTCCAACAGCTTCAATGCCCTCTTCAATGGCGCCCAAACTCCTCCTCCTCCTCCTTCTAATCACGAGTCGACTCACTGCTACTACATTGGCACAGAAGCATACTCAGATCAACTCCAACTCCGTCCTCGTGGCCCTCCTCGACTCCCGCTACACCGAACTCGCCGAGCTCGTCGAGAAGGCTCTTCTCTTGCAGACGTTGGAGGAATCCGTTAGCAATCACAATATCACCATTTTCGCTCCCGAGAACGAAGCTATCGAGCGAGACCTCGACCCCGAGTTCACGCGATTCCTTCTCGAACCCCGCAATCTCAAGTCTCTACAAACCCTCTTGCTCCACCACATCGTTCCCGCCAAGATTGGCTTCCACGAGTG
RK-As492	A B	QLOD02000002.1	404 bp	28886467	28886851	+	-	-	-	TCGATCATGGGAGAAAAACCTGTTCAACTATTTATGTGGGTGTTTATTGTTATTTTCCTTCTACTTTCACCATACAACAAATCTGGAGCCCTTGATCTTGGACCCTCTTCAGGAGGAGGAGGAGGAGTTATTGAAGATGCAAAAACAATCAAGTGCAGTGAAAGGGAGAGACAAGCTCTGCTCAAGTTCAAACGAGGTCTTACGGACGATTATGATCGTCTATCTTCTTGGGATAGCAAGGACATGGATTGTTGCAAATGGAGAGGAATTCGCTGCAGCAGCAGCAACCAAACTGGCCTTAAAGTAACTGGGATCGATCTTCGGGTATCAACGCCTTCTTACGATGACATTCCAGTTAATTATACGCTGAGAGGTAAGATTGATCCATCACTGCTTGAA…
RK-As493	A B	QLOD02000002.1	400 bp	29013376	29013756	+	-	-	-	ACCCATATCCGGAATCAGAATTAATCTCTTCTCAATCTTATCTCAGTTCACAAGAAGCCCTTCCATTCAATGAAAATGACTCCCAAGAAATGCTTCTCTATGGGATTCTAGCGGCCTCGGGCTCTCTGGGCACCTCCTCCTCCTCCTCCTCCTCAGCTAAACAACCCAGAGAAGAGGAAGTGTGTTCAGAAGAGCCGGCGGCGGTAAAGGAGGTGAATAATTACAGAGGCGTTCGGAGGCGGCCTTGGGGAAAGTTTGCGGCGGAGATAAGGGACTCGACGAGGAACGGCGTTAGGGTGTGGATTGGGACGTTTGACACGGCCGAGGAGGCGGCTTTGGCTTACGACCAAGCTGCATTCGCAATGCGTGGGTCCATGGCTGTGCTTAATTTTCCGGTGGA
RK-As494	A B	QLOD02000002.1	391 bp	29022806	29023177	+	-	-	-	GAAGAGCCCATGAAGAAGGAGAGAGCCTACAGAGGCGTTCGCAGGCGGCCTTGGGGGAAATACGCGGCGGAGATAAGGGACTCGACGAGGAATGGTGTTAGGGTGTGGATTGGGACATTCGACATCCCTGAGAAGGCGGCTTTAGCTTACGACCAAGCAGCGCTCTCGACGAGAGGTTCTAACGCCGTGCTTAATTTTCCGACGGAGGTGGTTAATGGGTCCCTACAAGGGATGAAGTTTGGTAATTTTGAGGAAGGGGTTTCACCAGTTTTGGTCCTGAAGGAGAGACACTCCATGAAGAAGAACAGAGAAGTGAGTAGTAGTAGTAGGAAGAAGAAGAAGAAGAAAGAGAATGAAAATGTGGTGGTGTTTGAGGACTTGGGTGCTGATT
RK-As495	B A	QLOD02000002.1	1616 bp	29155611	29157207	+	-	-	-	GGGAGTGAAGAAGGGACCATGGACGGTTGAAGAAGATCAGATATTGATTTCTTACATCCAAAGATACGGCCATGGCAATTGGCGGGCACTGCCTAAACAAGCTGGTAATTGGAAATTACACAAACCCCTGGTCTCTGCTTCTTAGATATGAAATCGGATTTGCTTACAATTTCAGTGTCTAGCTAGGCTTGCATGAATTGATCGCNNNNNNNNNNNNNNNNNNNNNNNNNNNNNNNNNNNNNNNNNNNNNNNNNNNNNNNNNNNNNNNNNNNNNNNNNNNNNNNNNNNNNNNNNNNNNNNNNNNNNNNNNNNNNNNNNNNNNNNNNNNNNNNNNNNNNNNNNNNNNNNNNNNNNNNNTGTGGTAAGAGTTGTAGACTTCGGTGGACGAATTACTTGAGG…
RK-As496	A B	QLOD02000002.1	406 bp	29277644	29278030	+	-	-	-	GGACTACTCGCCTGCTTCAGTTCCCTAGCTCGGCCACTGCACCGTCGTCAAACCTGCCCCTTCCGCTAATAAACAGCTACGTCAATCCTCTCAATGAAAGCCCTATTCCTACCACCTGTAAATTCTCAAACAGCACTCGGTGTCGCTCCACCGGCTACGGCGGTCGACCCCGCTGGGACTCCAATGCCGAAGAGGCCATCGGGCCCGAACGATTCAGATTCAACATCGACGACGACGACGACGACGGCGGCGAGGATGGGTTTGGTTTCAGAAGGGGTTCAAAGAAGAGGGTCTGGTGGTCCGATGATTCGATGGGTATCGACGACTATGTAGAAGGGTTTGGGGTCTTGGAAGAGTCCATTGACGCTTCTTGGATTTTTAAGGTACGAAAACCATATC…
RK-As497	A B	QLOD02000002.1	526 bp	29341363	29341869	+	-	-	-	TGAGACAGGGTCATCAACCAATTCAACTTCCCAGTCAAGTTCTGAAATTCAAAGTAATGTTTCTATTACATCGCTGTCACTACCACCACCACCACCACAACCACAGTATTCTATTGCCAAGGATAGGCCAAGAAGAGGAGTTAGGTCTTCACAGAGGTATGCTGAGGCTGATTTGGTGGCTTACGCTTTACCAATGCTAGAAAGTGTTGAGTCTAGTAACTAACCCTCTATCTATAACGAGGTGGTTAATTCTGCTAATTTTAGTAAGTGGATGATTGCCATGCAAGAAGAGATGGAATCCCTTTACAAGAATGGCACATGGGATTTGGTGAAATTACCTAAGAGAAGAAAGCTGTCCACTGTAAATGGGTTTTTAAAAGAAATAAAGGCACAACAAGA…
RK-As498	A B	QLOD02000002.1	1432 bp	29521876	29523288	+	-	-	-	GGGTGCTGTTGTTGGAGACTGAAACAGCCACGGCAGCGAAAACCACCACACAATCACTGAAGAAAGAGTTACAGAGAATCGTGAACGCCATAGTCGACGGCGACGATTACGGCGTCGACACCACTGATCGGGCCATTCGAACCTTGCGTTCTCTCAAGGATTTGAAGTTAAAGCAGCGCTCGTTTGGAGGAGGAGGAGACAATCTCATTTCCGCCACTGCCGTCTCCTCCTCCTCCTCCGCCGCCATTCCTGATGAATTCCGGTGCCCTATTTCCAGAGAACTCATGAGAGACCCTGTTGTCTTGGCCACTGGACAGGTTTTTAAACCTTCTAATCAACTCGTCTGTTTTATTTTATTTATTTATTTATTTATTTTTCATTTGGGCTTTTTTTTGAAAT…
RK-As499	A B	QLOD02000002.1	404 bp	29770884	29771268	+	-	-	-	GGTGGTGCTTTGGATCATCTTCTGATCTCATTCACAGTCTTTGCATTGTGTTCTTCAATACTATCATCTCCTCCTCCTTCTTCTTCTTCTTCTTCAATCTACGACGTCCTTAGTTCGAACGCCCTCCCAACGGGGCTGCTCCCGAAAGGCATCACCAATTTCACCTTCGACCAAATCACCGGCCGCTTCCAAGTCCGCTTGGGTCAGCCCTGCTACGCCAAATTCGAAACCGACTTTCACTACGAATGGAACATCTCCGGCACCATCGGCTACGGCAAGATTATCAAATTCTCGGGTGTGTCGGCCCAGGATCTCTTCCTCTGGTTTCCCATCAAGGGCGTTCGTGTCGACGTCCCCAGCTCCGGCCTCATTTACTTCGATGTCGGTGTTATCCGCAAG…
RK-As500	B A	QLOD02000002.1	582 bp	29834905	29835467	+	-	-	-	ATGAGTTGCAGGGAACAAGGATCTTTACTTGGGAACTTTCAGTAAGCATATATCTAAATATCCAACCCTTACAATACAAGGTTTTATAAATGCGGTTTTCTAATTTACTTTGTTATATCTAGACAAGGAAACCACGGATGTGATAAACGTAATGGATTATAATCTTAATTAGTTCTCAGATAGAGAGAATATATATTTAAGGTGTTATAGAAATATCTAAATAAATAATATATATAATTAATTTGAATTGTAGGCACGCAGGAGGAAGCAGCGGAGGCATACGACATTGTAACAATAAAATTTCGAGGGCTGAACGCGGTGACAAACTTCGACATGAGTCGATACGATGTCAAGAGCATACTAGAGAGCAGCACTTTGCCAATCGGTGGAGCTGCTAAG…
RK-As501	B A	QLOD02000002.1	582 bp	29834905	29835467	+	-	-	-	ATGAGTTGCAGGGAACAAGGATCTTTACTTGGGAACTTTCAGTAAGCATATATCTAAATATCCAACCCTTACAATACAAGGTTTTATAAATGCGGTTTTCTAATTTACTTTGTTATATCTAGACAAGGAAACCACGGATGTGATAAACGTAATGGATTATAATCTTAATTAGTTCTCAGATAGAGAGAATATATATTTAAGGTGTTATAGAAATATCTAAATAAATAATATATATAATTAATTTGAATTGTAGGCACGCAGGAGGAAGCAGCGGAGGCATACGACATTGTAACAATAAAATTTCGAGGGCTGAACGCGGTGACAAACTTCGACATGAGTCGATACGATGTCAAGAGCATACTAGAGAGCAGCACTTTGCCAATCGGTGGAGCTGCTAAG…
RK-As502	A B	QLOD02000002.1	2525 bp	29890135	29892640	+	-	-	-	ATGCGTTTTGGGTTTGTGATCCTCCTCCTCCTCCCCCTATCCATGTGGATATGGCTCCTTGGTGCAACAACTGAAGAAGAAGGGACTGCGAAGGTATCGAGATCGGATCCACAAAGTCTAATGAATGCTGCCGGGAAGAGAGAGATTGTACAAGCGGAGGGTGGGCCCGACGATGTGGTTTGGGTGGTTCAGGTCTCTGATCTCCATTTCAGCATTCATCATCCCGACAGAGCCCTTCATTTCAAAGACTTTGTTCCTCCTTCGCTATCAATGATCAACCCTTCCTTGGTCCTCATCACTGGAGATCTCACAGGTTTTAGCTCCTTCTCTCTCTCTCTCTCTCTCTCTTTTCTGGGCTAATTTATGTTTATTTTGATGTTTGATGATCCTTTTCATGCT…
RK-As503	B A	QLOD02000002.1	2179 bp	30090806	30092965	+	-	-	-	AATCTGTGCCCGATGACAATGATTTGCTGTCATCAATTTTAGGTATGAAACAGTTCAATGAAATTAATGCATTTTAGTTTGTTCCCAAGACTAACTAGAGAAATGAAAATTACATCTCTTCATTTATATGAACTCGTGTAGATTTATCGTAGTATTTTTGTTTTAGAAGCACCAGATGAATGTGGGAAATGCATATGACACCATATGGGTGTGTGGAAACAACATATTTGAAGACATTAGGACATGGTCATGGTGGGGGCACGTCAGTATCAAATCTTATCATGTGTGTTGTATGGGAATAACAATTAATTTTCCACATTTTTATAGTAGATAAGAAATGGTGATGGAAAACCCTATTTTATATTTTAGAAATCTTGGGTAATCACTAAGTTAAGAATA…
RK-As504	A B	QLOD02000009.1	366 bp	20070	20416	-	+	-	-	GAAGGAGAAAAGAGAAGGACTAAGCGAAGAAGAAGAAGAAGAAGAAGAAGCAATAATTACAAAGGCATGGGACTGTGGGAGTCCTCTGTATGATTCATATGAAGTGGTTTCAATTGGGCATGTCATTGACAGGCATCTCATGGCATTGCCATTTCTGATCAGTACTAATGGATCATCGAATCCGTTCAGATGGCTCAAAAGCCTGCAGCAGGCTTCTGATTCATCAGCCCATGTGATCCCATCTTCACAGGGGGTGGGAGACTCAGGAAAAGCTCAAGGCTACTCCTCTTCTTCTTCTTCTTCTTCTTCTTCTTCTTCTTCAATGCTGGTGAATTTGTGGAAAAGAATTCGTGGAAGAGGAGGAGG
RK-As504	A B	QLOD02151413.1	390 bp	225	595	-	+	-	-	GAAGGAGAAAAGAGAAGGACTAAGTGAAGAAGAAGAAGAAGAAGAAGAAGAAGAAGAAGAAGAAGAAGCAATAATTACAAGGGCATGGGACTGTGGGAGTCCTCTGTATGATTCATATGAACTGGTTTCAATTGGGCATGTCATTGACAGGCATCTCATGGCATTGCCATTTCTGATCCGTACTAATGGATCATCGAATCGGATCAGATGGCTCAGAAGCCTGCAGCAGGCTTCTGATTCATCAGCCCATGTGATCCCATCTTCACAGGGGGTGGGAGACTCAGGAAAAGCTCAAGGCTACTCCTCTTCTTCTTCTTCTTCTTCTTCTTCTTCTTCTTCTTCTTCAATGCTGGTGAATTTGTGGAAAAGAATTCGTGGAAGAGGAGGAGG
RK-As505	A B	QLOD02000009.1	342 bp	20127	20449	+	-	-	-	TACAAAGGCATGGGACTGTGGGAGTCCTCTGTATGATTCATATGAAGTGGTTTCAATTGGGCATGTCATTGACAGGCATCTCATGGCATTGCCATTTCTGATCAGTACTAATGGATCATCGAATCCGTTCAGATGGCTCAAAAGCCTGCAGCAGGCTTCTGATTCATCAGCCCATGTGATCCCATCTTCACAGGGGGTGGGAGACTCAGGAAAAGCTCAAGGCTACTCCTCTTCTTCTTCTTCTTCTTCTTCTTCTTCTTCTTCAATGCTGGTGAATTTGTGGAAAAGAATTCGTGGAAGAGGAGGAGGCTGGAGGATGAAGAAGAAAGAGCACGCGAAGAG
RK-As506	A B	QLOD02000009.1	400 bp	74576	74956	+	-	-	-	GAATTCTTCCCCACCTCACCCTTTACTGCCACCAGGTAGTGCCCTATATGCACTTGAGAATAATATCAACACCCCACGTGGGTTCACAAAGAGCAGCAGCCTCTTGAGAGCTTTCCTCAATTTCCCCCACCCACTAGAAACTTTGAGTGACCCCACAGCCTATGGCTCGGAAGGCACAATCCGCAGAGACCACGACTCAAGCAACTACCTCAAGGCATTGAATGGGGTTTTAAGGCTACAACACAGAGAAAGGAGCTTCAAGAAGACGAGTCCAGAGAAACAGATCAGCAGCAGCAGCAGCAGCAGCAGCCCCTTTTGGCCTCTATTGACTTATCAATCTCCACATTCGTGGAGCTACGAACACAATAATCTCCAAAACAACAGGTTGATTGCCAAGGAG
RK-As507	B A	QLOD02000009.1	371 bp	199073	199424	+	-	-	-	AAACGGACGACGAAATTTGAAATGCGGAACCAAAAGCGGCGCAGCGCGGAGGCCATTGATTATCAAGATGAGGAGGAGGAGGAGGAGGAGGAGGAGGCGTGTTCTGTGAATCCGAAGAAGCAGAATACAGTCGGGTATTACTCGGTTTCTCCGAGGGGTTTCGATCAGATTCATGGTGATGAAGGTTTCAGTAGCGTCGTGGATTCCTGTTGTAACAGCGGAGTGCCGTATGTCGCCGGCGAAGTTGAATCGGATTTGAAGAGGCATAGAGGTCCGAGAACACTGAATAAGAGGTCGGGTGGTTATCGTCCTCCACTGATGAAATCATCGCGAGGACGTGTTCAGGTACTTCCATCCCGATTCAATGACTC
RK-As508	A B	QLOD02000009.1	404 bp	246020	246404	+	-	-	-	AAACCAAAGGACCCGAAGATCGCCGTCGACGCCGTCCAGTTCCCGACCTTCTCCGTCTCAAACGGCACCTTCAACTTCACTCTATTCCAGTACGTCTCCGTAACCAACCCCAACCGCGACGCCTTCACCCACTACGACAGCTCGCTCCAGCTCGTTTACTCCGGCAGCCAGGTCGGCGAAGTCTTCATCCCCGCCAGCCAGATCGGCGGCGGCCGCACCCAGCACATGTCCGCCAAGTTCGACGTCGAGCAGTATCCGCTGGCGGCGAGGGCAGGCGGGGTGTCGGCTGCCGCAACTGCTGGAAGCGGCGGCGGCGGCGTGGTGGGGCCGACGATGGTGATAGAGACGAGGATGAAACTGGTGGGGAGGGTTAGGGTTTTGAAAGTGTTCTCGCATAGG…
RK-As509	A B	QLOD02000009.1	1340 bp	467910	469230	+	-	-	-	AAGCCTCCCAACTCTGATGATGCTGACTATGTAGAGAGAGATCCAAGGGGGGGTCGGTACGTTCGGGTAATCTACTATATAATTTGTATTGTTTTAATTTCAGTATTTATCCTAAAGGTGTTAGTTTTTTTCTTGATGGCTTATGTTTATATTGGAGCTGCAAACTCTTGTTTATAATCTTCAAACTAACCCTTTGCTCATGATATGCAATTAATTCTGGTTATTGTTTTTCATCGTCTTGGAGAAGTGATTAAAAAAAAAAAATAGAAGGATTATATGGTTGATATTATTGCATCTTTTCTTCATCAATGATTATTACTCCCCGTTGTTCATATGGATTGATATTAGTTCATCTTGTTCCCCGTTGATTTGAGAAATTGGAAGACCTCGGAGGCATAG…
RK-As510	A B	QLOD02000009.1	400 bp	528352	528732	+	-	-	-	CCATTTTCAACCACCAAAGGAATATGGTTGGCGACAACCAAATCTCCCCTGCCCCTGGTGCTGCTCTGAATGGGAAACAGGTAGATGTTACCAAAGGCAAAGGCGATCGCCCGAAGGTAATTAGTTCAGGTTCTGAAGGGTATGGAGCGAGAATCATCACACTTGCAGGTGACAATAAAGGTGCTATAATGGAGTTCAACCCATCTCAGAAGAAGAAGGCAAGCGACAACAACAGCAGTACTCACAAAATAGGGGTAAACTCGTCACAGCCATCGAATGCATTCATAAACAGTAACGTGCAGGATGTGAACAATTCCATTGTCTTAAACTCTTCTCTTGCTCAACACGACCCCGGCGTCCACCTCTCTCTCTCTCTCTCAAAAATTGCCAATAACGGTGG
RK-As511	A B	QLOD02000009.1	398 bp	527716	528095	+	-	-	-	AGCCAAGGCCACCTTTTATCCGACCAGCATTCATTGCCCCAACACCACGGCCAGCTCAACCCGCTCCTCCTCCTCCTCAAGAACCAACCCCACCACCGCCACCACCACCACAGGTTGCCTCTGCAACACCACCTCCCACTGTTAGAGTTTCGTCTGTCCCAACATCTCCAAAACCGTCAATCCCCCCTCCTCCATCTCCCCCAAAGCCAATAGTCTCCGTTCCTCCCTCATCAACAATGCCAATTTCTTCACCACCCAAAAAACTACCCGCAACCGCACCCACTCCAGCCCCACAGGCGCCGGTAGTGGTATCACCACCAGCACCCGTAACAACTACAGCACCACCACTTTTCTCAGTACCCACTACAGCAGCTCCCGCAACCACCCTCATTGGTCGT
RK-As512	A B	QLOD02000009.1	393 bp	532100	532473	+	-	-	-	CAGGTGTTGCTTGAACATGGCAACCGGCTGGTGGATGTGCTTGATGGTTGGAGAGATGGTGTTCTCACTATTGGCACCTTTGGGTTTGATTCATTGAGTGATTTCAATGGTTTGAAAAATCAATGTCCGGTTGTTCAAAAAGAAGAATCGTGTGATGAGGAAGGCGAATACGCAGTTGATCATAGTGAATTAGAACATCATGAACTCGAGAATGGCACAAGATTAGAGTATTTTGGTGACGAGGAACTTAATCCGCTAAGGTTTGCTGAATTTGGATGTGGTTTTGATGAGGGAAGTTGCTCAAATTATTATTATTATTATGAAGATGCTCTAAAAGCCGACAATCTGAGAAATTACGAACTTGGTTTTGACTCAAGCGATTTGGAGGATGAT
RK-As513	A B	QLOD02000009.1	258 bp	614149	614388	+	-	-	-	ATGTTGTCTGGCTCGAGGACCCCTTTTTCTCCATCGATTTCTCTCTCTCTCTCTGCTATATATAGATCTGTATCTGTAGATCTGCATGTATGCCAAACATGTATATATTTATAGATAACATGAGATGGATGGATTGAAAATCATGTGATGGTGTCGTCGGACCAGGCTTCATTCCCCCCAATTGTTGTTGCTTCCTATTTTAGCCTAATGTTTCAGACTTATGATGATGGTCGGCTGCCGGATCTGAAGGTGGGGTGA
RK-As514	A B	QLOD02000009.1	397 bp	660683	661061	+	-	-	-	CCTACCCTTCCCCCACTTACCCTCGACGCGAAGATTACAAGGGCCAACAACAGCAACAACAACAAGAAGAGGACGACGACGACGACGACGGGTACGCTGCCACCTGTCCTTTTACGACGCCGTTTATAACCAGTCCCCAACGCCATGGAAAACGGAGCCACAATAATAATAATAATAATAATCAGTCTCCGATACTGGACATTTTGGCGGCGGTGCTGAGGAAGTCTCTGGTGACTTGCAGCAGCGTCGAGAGGGAGGAGGAGGTGGATGTGTCTTCCGTTGATATTGGATGGCCCACCGATGTCCGCCACGTTTCTCACGTCACCTTCGATCGCTTCAGTGGCTTCCTCGGCTTGCCCGCTGAGCTCCAGCACGAGCCTGATCTCCCCCACAAGGT
RK-As515	A B	QLOD02000009.1	809 bp	660778	661567	+	-	-	-	GCTGCCACCTGTCCTTTTACGACGCCGTTTATAACCAGTCCCCAACGCCATGGAAAACGGAGCCACAATAATAATAATAATAATAATCAGTCTCCGATACTGGACATTTTGGCGGCGGTGCTGAGGAAGTCTCTGGTGACTTGCAGCAGCGTCGAGAGGGAGGAGGAGGTGGATGTGTCTTCCGTTGATATTGGATGGCCCACCGATGTCCGCCACGTTTCTCACGTCACCTTCGATCGCTTCAGTGGCTTCCTCGGCTTGCCCGCTGAGCTCCAGCACGAGCCTGATCTCCCCCACAAGGTTCCCAGCGCCAGGTTCCCTCCTCTTCTTCTTGTTCTCCCCCCCCCCCCCTTCCTTTATTTATTTTTTACTTGTATTTCCTTTAAAGGATTCTCTAAA…
RK-As516	A B	QLOD02000009.1	401 bp	677047	677428	+	-	-	-	CCCGAGTGGTTCTACGTCATGTCTTTGTCGCGATCTTTCTTCGCCGGCGATGGAGTTCCGGGGAAGGCCTTCAGCTCTGGTTCTTTGGTTTGGTTGACCGGTTCTCATCAACTCCAGTTTTACAACTGCGAAAGAGCTAAAGAAGCTCAGATCCATGGGATTTTGACTATGGTTTGTATTCCAACTTCCAAGGGAGTGCTCGAATTGGGTTCCACCCTTACCATCAAAGAGAACTGGGGTTTGGTTCAACAGGTCAAGTTAGTATTCGGGGGCTCAGATCTCCTACTCCCAAAACACTCAAACCCCCCTCCTCCTTGTAATAATAATGATGATGATGATGATGATGAGATTGATGGGTCGATACAGTTTCTTCACCGTAGCAACATTTCTTTGGTCGGC…
RK-As517	A B	QLOD02000009.1	405 bp	677249	677634	+	-	-	-	AATTGGGTTCCACCCTTACCATCAAAGAGAACTGGGGTTTGGTTCAACAGGTCAAGTTAGTATTCGGGGGCTCAGATCTCCTACTCCCAAAACACTCAAACCCCCCTCCTCCTTGTAATAATAATGATGATGATGATGATGATGAGATTGATGGGTCGATACAGTTTCTTCACCGTAGCAACATTTCTTTGGTCGGCACGGGGATAGTAGGTGCCTTGCCGGAAGAGGAAATCGGTGGGGGCCACAACAAAGGAGGAGGCAAGGCTAAGGGACTCTACTCCAGCAGCAACTATGTGGAATCAGAGCATTCGGATTCAGACTGTTGTCTTGCCCCTCCAGTACTACCAGTGGAGCAGCAGCAGCAGCAGCAGATCAGAATCCCCAAGAAGAGAGGAAGAA…
RK-As518	A B	QLOD02000009.1	398 bp	677616	677994	+	-	-	-	GCAGATCAGAATCCCCAAGAAGAGAGGAAGAAAGCCCGGGCCTGGGCGGGAGACGCCGGTGAACCACGTGGAGGCGGAGCGGCAGCGGCGGGAGAAGCTGAACCACCGGTTCTACGCCCTGCGGGCGGTGGTCCCAAACGTGTCGAAGATGGACAAAGCATCTTTGCTATCAGACGCGGTGTCCTACATCAACGAGCTCAAAGCCAAAGTGGAAGACTTGACCGCACAAGTTCATCACACGGAAATATCTGCTGCTAGTAATAATAATAATAATAATAAAAATAATAAAAAGGTGAAGACGGAAGCGGCGGCGGCGGCGGCGGCGGCAGCAGCGGCAGCTGCTGATGCCACCGACAACCAAAGCACAACGACTTCTGTGGAACAAGCAAGGCCTAACA
RK-As519	A B	QLOD02000009.1	398 bp	677616	677994	+	-	-	-	GCAGATCAGAATCCCCAAGAAGAGAGGAAGAAAGCCCGGGCCTGGGCGGGAGACGCCGGTGAACCACGTGGAGGCGGAGCGGCAGCGGCGGGAGAAGCTGAACCACCGGTTCTACGCCCTGCGGGCGGTGGTCCCAAACGTGTCGAAGATGGACAAAGCATCTTTGCTATCAGACGCGGTGTCCTACATCAACGAGCTCAAAGCCAAAGTGGAAGACTTGACCGCACAAGTTCATCACACGGAAATATCTGCTGCTAGTAATAATAATAATAATAATAAAAATAATAAAAAGGTGAAGACGGAAGCGGCGGCGGCGGCGGCGGCGGCAGCAGCGGCAGCTGCTGATGCCACCGACAACCAAAGCACAACGACTTCTGTGGAACAAGCAAGGCCTAACA
RK-As520	B A	QLOD02000009.1	402 bp	781290	781672	+	-	-	-	CTCTTCTCCCAACCCCTTCTCCATAGCCAACAACTTCAAGCCGGAGAGTTGTACCATCTCCTGCCCCACCTCACCACCACCGCCACCGCCAATTCATCATCCATGGTGTCGGCGGCACCGTATCGCATGTCGTTTGAAAATAAGCAACTAGTCCAAGGGAGCATACTCAAGCGGTCGTCCGAGGTGTTGCCTAGATATAATAACGGCAGTAAGGGGGTGTGGAAGGTGAAGCTGGTCATAAGCCCCCACCGGCTATGTGAGATCTTGTCTCATGATGCTCGAACCGAGGCTTTGATAGAGAGCGTCAGGACTGTTGCCAAGTGTGGAACCGCCGTCGTTGGAGGAGGAGGAGGAGGACTACTCTCCTCCTCTTCCTCCCTCTCCAACTCAGATCACTGC…
RK-As521	A B	QLOD02000009.1	745 bp	798749	799474	+	-	-	-	GCCCAATATGCATTCCCTTATTCAGCCTACGGGTAAGCAAGAAAATAATGGGTGACAATTTAGGTAAAAAGACTTAATTCCTTTTTGATGCATCCCTCTTATTTGTACATTAACAGCTCTATTGGTTTTGCATTCTGTTGCTTCACCTGTGTAGGTACACTGGCTATTCACAGGACACAATGTATCCCCTGGTTTGTACTTTATTATTATTTTTTTCCCTGATACTACTGCCCATAAGTGTAGTATTCGTATCCAATGACTCAGGCAAATTTTATTAAACTGATGAATTGAATTGGATTGGATGGCATTACTAAATGCAGAATTATTACGGTGTATATGGAGGTCAACAATTCTCACCGTACTACACTGCTGGCACCTCTGGGATTTACCAGAATTTGT…
RK-As522	A B	QLOD02000009.1	1333 bp	898864	900177	+	-	-	-	CTCTGCTGCCACAGTTTCTGTGGAGTGCAGAAGAAGCATATTTAACAAGAAGTCTGAAGTGGAAGCTGGGAATTGCAGCTGGGAGGGTATAAGAATTAGTAAGAGTAACGATCAGTTGACGGCGGAGAAGAAGTCGGAGGTGGTGGAGGTGGAGGTGAGGGTTATACAGAACCATGTGAACCTGAACGTGGAGTGTCCAAGGAGGGCGGGGCAGCTGTTGAAGGCCATTGTTGCTCTTGATGATCTCAGACTAACGGTGTTGCACCTCAACGTCACCTCGTTCCAAACTCGGGTTCATTACTCTTTCAATCTCAAGGTACAAACAAAAACCACATCCCCTCCTCCAACTTATCACTACGATCTACACACTGTCTCCACTGTCATAATTATTAATTAAGA…
RK-As524	A B	QLOD02000009.1	400 bp	954367	954747	+	-	-	-	CATCCCATGGTTCTGCTTCTTATTCTAACCACCAAAGGCTGCGTGTGGGGCCAACGTTTGATGTTGATCATGTGGCTGAAGAGGATGCCCCTGGAACTAGAAGATCATACCACGAAGGAGCCGCTGCTGGTAGTGGTACTGAAACCAAAATCCAGGACTTGGCAAGGAGAAGTACTACTACGATTCATGACGTGGTCAACCACCACGAATCTTACAAAGCACACGGTGGAGGTGATGGCGGCGGCGGCGGCGGCAAATCATGGTCGACTATGGAGGAGAGGGAACACATGTTTGACAAGGTTGTGACACCGAGTGATGTGGGCAAGCTCAATCGCCTTGTCATACCAAAGCAGCATGCGGAGAGGTACTTGCCCCTCATAATAGCCAACAAGAAGGGCCT
RK-As525	A B	QLOD02000009.1	400 bp	954694	955074	+	-	-	-	TCAATCGCCTTGTCATACCAAAGCAGCATGCGGAGAGGTACTTGCCCCTCATAATAGCCAACAAGAAGGGCCTTCTCTTGAACTTTGAAGATCGGAATGGCAAGCCGTGGCGATTCAGATACTCTTACTGGAGTAGCAGCCAGAGCTACGTCATCACCAAAGGTTGGAGCCGCTTTGTGAAGGAGAAGCAGCTTGATGCCGGTGATGTTGTGTCATTCCAGCGCGGTGCCGGCGAATCCAGTAAGGCCCGCTTGTATATAGATTGGAGGAGGAACCGGCTGCATCCTCCTCCTCCTCCGCCTTATCATCATCATCATCATCATCATCATCATCATCATCATCAGGTTCTTCACGTTCATCGTCCAACGGCCTCATCACCAGCTCTGTCCACAATTCCCTC
RK-As526	A B	QLOD02000009.1	400 bp	954694	955074	+	-	-	-	TCAATCGCCTTGTCATACCAAAGCAGCATGCGGAGAGGTACTTGCCCCTCATAATAGCCAACAAGAAGGGCCTTCTCTTGAACTTTGAAGATCGGAATGGCAAGCCGTGGCGATTCAGATACTCTTACTGGAGTAGCAGCCAGAGCTACGTCATCACCAAAGGTTGGAGCCGCTTTGTGAAGGAGAAGCAGCTTGATGCCGGTGATGTTGTGTCATTCCAGCGCGGTGCCGGCGAATCCAGTAAGGCCCGCTTGTATATAGATTGGAGGAGGAACCGGCTGCATCCTCCTCCTCCTCCGCCTTATCATCATCATCATCATCATCATCATCATCATCATCATCAGGTTCTTCACGTTCATCGTCCAACGGCCTCATCACCAGCTCTGTCCACAATTCCCTC
RK-As527	A B	QLOD02000009.1	400 bp	955040	955420	+	-	-	-	TCTTCACGTTCATCGTCCAACGGCCTCATCACCAGCTCTGTCCACAATTCCCTCGTCGGCCAGATTGTACCAGCCAGTGCCTAATTATAATTCCATGTACATGCCCATAATAGGTCCTTGTAATAATAAGATGAAACAAAGGGAGAGTTGCAGCAGTGGCGGTGGAATAGATCAGTTGGGACAACCCTTGCAATATTACTGCGATTTAAATTTCAGATCATTGGCCACCCCTCGCCATCAAATTGGAGAGTTGCAGTCCCAGCCTCCCGTGATAATAAACTCATCCGTGCCAGTGATCCATGATAGTAATGCTGCTGCTGCTGCACCCAAACGCCTCAGGCTATTCGGAGTAAACATGGATTGTAGTTCTATTTCTATACCACAAGAATCCAAAGGCCAG
RK-As528	B A	QLOD02000009.1	473 bp	994107	994560	+	-	-	-	TGGCAGGTGTTGAAAGAGAAGAAGAAGAAAAAGAAGAAGAAGAAGCTACTTTCGCTCACTTAGAGCCCATTGAGGATCCCATGGGAAAAAAAACTTTGCAAAAGGAGGCCGGTCTTATGGCCAAAAATAAAAAAAATGAAATGAGGAAAACGGAAAAAACAGAGAAGAAGAAGGTCAGGAGACTAGAAAGGCTGAAGAAGGTAGAAAAATCAAGCAAGAGATTGGAGAAAAACCAGGATGAATCTAGTGTGATTGATCTCAATCCAGAGGATGTGATTCATCATCCAAAACCAGAGTACGAGGAGGTCCCAGCAAAGAAGCCAAGGACAGTGCCAACATTGGACTTGGTCCTTTTCAAATATCCTTAAACACAACAGGAGACCCCAACTGCTCCTCCGC…
RK-As529	B A	QLOD02000009.1	897 bp	1223825	1224702	+	-	-	-	TGAAAGCCTGCAATCATCTGAGGCATCTGGGTCGATTGGACGCTCAAAGGGAGCCACAATAGCATCTACCCACCAGCAGATATCTGTTACTGTGGTGACAGAGTTTGTACGTTGGAATGAAGAAGCAATTTCAAGATGCAATTTGTTTTCAACTCAGGTAACTTAAGCTTTTGCATTTGATGTTTGCTTCCATTATTGAAAGGTCAACTTGTTTACAGTCTTTTCAAAGATTGATCAATGTACCTGGCTAATTATTTATGTGATTCTAAAAAAAATTATTTAGTTTACCTTCAGCTATTACCTTGAGCAGTATCTTGTGCCTGCCGCTTGGAGATTGACATTTTGTGTTGTTGCTGCATAAAATTTGATTATTTTGGGGCTTATTTATGACTTAGATGG…
RK-As530	B A	QLOD02000009.1	2020 bp	1340781	1342781	+	-	-	-	GGAAATGCACATATGCAACGGTCGAAACCCTAATCTAGCCCTCTTTTCGGTGATTCTCCCTCTACTTCTCCGATCCAGGTAGTTCTTACAACCAAACCCTAGTTTCAGACCTGACGACATTGGAACAGGATTCAAAAAGGAACAGTAGAATTTCGCTCATTCGATATTAATTCAAAGTGTTATATATATTTGATTAATTTGACGATCTACGTGGGTGATTTGGGGGAGGAGGGTAATTAATTAGCTATATGTATATGCGATTTCAGCACGATTTTCATTTTGCGAAAGAGTAGTTAGAGGTCAATAACACGTGGGAGACTGCGGTAAAGTCAGTTGGCATGCCATTGAATCTTTGTGTTATTTGGTTTTATTGTAGATTGTAGACTGAGCTGGATCAGT…
RK-As531	A B	QLOD02000009.1	398 bp	1411323	1411701	+	-	-	-	TTTCCATGAGCCAAAAGACCCCAAAAGTTGTCCTTATTGGTGCATTCAAGAACTCCTCAGACCTCACCCTCCTAGACCTCCTCCTCCCCATGTCCAACTCACCCGCTGAATTCCCCAACTTGGATCTTCAAATCGAAGCCTACATCACAAGAGAGAGAGAGCCCACTAGAGATGACCAGAAGCTCCTCATTCAAACTGTTTGGTTCAAGCCTAAAACCTCAGATGCACCTTTGTCACCAATCCTCGGAACAAACAACTGGATTTGGCTTGGGTTGATTATCTCCTCATCCTTTGTCATGTTCCTTCTCTTGATTGGAATTCTTACCCGCTATTATATATATCCAATTGATCACAACACCAATCAAATTTACTCGTCCTCGTCAAGAGCTGTGCTGAAC
RK-As532	A B	QLOD02000009.1	1516 bp	1608179	1609675	+	-	-	-	CCGTGCACTAGCACGTATCATTGAAGGAAAAACTTCTGAGGAGATACGTGAGACATTTCATTTGCCAGATGATCTTACAGAGGTGTCTTGTGCTTGCAAGCAGTGTATATTCTAAACGTGTTCTTTTAGTAGTCTTGGGGAAAAGTTTCTTTGTATTTTCTCTATTATATTGACATAGATTCAATTGATCCAGGAAGAGAAACTTGAGCCTTTAAGTAACATTACTGATGATCCACGAATTCGGCTTTTGAATAGACTGTATGCAAGAAAAAGAAAAGAGCTACAGGAGAGAGAGAGATTGAAGGTGACTGGCATTTTTTCTGTTCTCTTTTTTAATCTTTGTTATGGTATTTATAATTTTTTAGTTCTTTTAATTTGTCATTCTAGTACTACTGTAAT…
RK-As533	B A	QLOD02000009.1	398 bp	1862964	1863342	+	-	-	-	CCTCAATTCCACTCCCTGAAATGGAACCTTCCGCACATTCTAATCCATACTCAACTGAAGCCCAAACGCGTACTCAACAGTTTCTAAACTTTGTCCAAAAGCCGTTTTGGAAAAACAAAACTGAGCCAAGGCACACATTTCATCATCTGCCAAACACTAACCACCCCCAGCAGCAGCAGCAGCGGCAGCACCAGTCTCCTGCACCAGTGACCCAGCAACCTGTGAGATATATGCTTGATGAGATGAGAGCTGAACCAGATGCTCCTAAAATAGTCCGCATGTACTCTGGTTTATCATCACAGCCAGTAGAATATGCGCTGAGAGAGACAAGCCCTGTCCTTGGAGGGGGACGAGTTGTTGGTGGCCGAGTCATACGTGCAGATAAGCCAGCCCACACT
RK-As534	A B	QLOD02000009.1	214 bp	2054000	2054194	-	+	-	-	TGTCCCATCCCATTCAATTCCAAAATAGTGGGTATAAGACGACCTCTGCTGGCTCCTCCGCCGCCGCCGCCGCCGCCGCGACCACCACGATGTCTGAAAAGGGCATGAGGGCAGAATACCTGTCGAGAATGGGTGATTTCTTGCAAAGCGTCGGGACCTCCGCCACCATCCCTCCACAAACTGAGGGAAAGGACTTCTTCTCCGATTTCATCGG
RK-As534	A B	QLOD02000009.1	391 bp	2054000	2054371	-	+	-	-	TGTCCCATCCCATTCAATTCCAAAATAGTGGGTATAAGACGACCTCTGCTGGCTCCTCCGCCGCCGCCGCCGCCGCCGCGACCACCACGATGTCTGAAAAGGGCATGAGGGCAGAATACCTGTCGAGAATGGGTGATTTCTTGCAAAGCGTCGGGACCTCCGCCACCATCCCTCCACAAACTGAGGGAAAGGACTTCTTCTCCGATTTCATCGGGGGCCTCCTCAANNNNNNNNNNNNNNNNNNNNNNNNNNNNNNNNNNNNNNNNNNNNNNNNNNNNNNNNNNNNNNNNNNNNNNNNNNNNNNNNNNNNNNNNNNNNNNNNNNNNGTCGGGACCTCCGCCACCATCCCTCCACAAACTGAGGGAAAGGACTTCTTCTCCGATTTCATCGG
RK-As535	B A	QLOD02000009.1	403 bp	2160576	2160959	+	-	-	-	ACCCTCCTCTGTTCCACCTTCTACTTCTTCGGAATTTACATGAACGGCGGCTTAACTGGCGGCGCCGCCACCACCTCCTCCTCCTCCTCCTCCTTCGTCGTCCCTAGATTCCCATGCAACCCATCATCAACAGTCGACGCCACCACCTCCACCAATCACACAATTGCGAAATCTCTAGACTTCAACCCCCGCCACACCGCCGACGGCAACNNNNNNNNNNNNNNNNNNNNNNNNNNNNNNNNNNNNNNNNNNNNNNNNNNNNNNNNNNNNNNNNNNNNNNNNNNNNNNNNNNNNNNNNNNNNNNNNNNNNTCGACGCCACCACCTCCACCAATCACACAATTGCGAAATCTCTAGACTTCAACCCCCGCCACACCGCCGACGGCAACCTCCACCCACTC…
RK-As536	B A	QLOD02000009.1	424 bp	2211970	2212374	+	-	-	-	CATCGGATCAAAACAAGTCGTCTAAAAGTAGGGTTAGCGATCATTTCACTTTTGCCAGTATTTTTCACTTCAGGAAATACCAATACCAGCAGAGTCCAGTTGATCATATGAAGACTTCTGTTATTGATCAGAAGGTGGTGCAACCAAGCATCATTGTTCCTCCTCATCATGATCAGCCGTATCCTTCTTGGGAGAGCTCCAGTGTATCGGATTGTAGCAGCGCCGAGTGGGTCGGCTTCCAGCATCACGGGTTGGACTCGGATGGGTCCGATGTTGGGGAGGTTTTTCTGGGTGATCAACAAGGGTTTGGAGGGCCTACTAGTTATTGCTGGATGGATGGTCCAGAGATGATGAGTGGTGGTGGTGGTGGTGGTGGTAGTGGGAGTAAGAGGTTCAAGG…
RK-As538	A B	QLOD02000009.1	971 bp	2272410	2273361	+	-	-	-	TTCAAGTCTCCGTCCGTCTTCCCTAGAAGCATTTCACGGCGGAGACGGAACGACGTCGTAGTCGGAGAGGTTACGACGGTTAAAGTGAAGGACATCCTACGGTGGAGATCGTTCCGGGACTTGGTCGATGAGGAAATTCCGCCGACGCCGTTGGATTTCTCCTCTTCGCCTCTACGGTGCACCACCACCACCACCACCAACGCCTCGACGACGGACTGTCCATCTACAAGCGGTAACAGCGATTTTACCGCTGAGGATTTACCGTTCTGGCGCGGTAACTCTGACGAGTTCTCGGAGATCAAATTCCGTAAAACCTCTTTACCAGTAGAGAGCGTCGGCCGCGATTCAACCTTGGATCTCAAGGTAATAATATAAGCTCCGTTTAGTTTTATATTATAA…
RK-As539	A B	QLOD02000009.1	406 bp	2526856	2527242	+	-	-	-	GGCAGCTCCTTTAATGCTTGCTTTGGAAAAGGCCATTGGTGGAAAAGAATCCAAAGGTCCTGCATGTACATTTGAGTTTGATGGTGAAAGCTCTGGCTTGCTCGGTCCTGGAGAGAGTCGTTGGCCATTTACCAGTGGATATGTGTTTGCAACGTGGATCTACATTGAATCATTTGCAGACACTTTAAATGCAGCAACTGCTGCTGCTGCAATTGCTGCTGCTGCTGCAGCCAAATCAGGGAAATCATCAGCCATGTCGGCTGCTGCTGCTGCCAGTGCACTTGCTGGTGAAGGCACCGCACACATGCCGCGACTGTTCAGCTTCTTATCTTCTGATAATCAGGGGATGGAGGCATATTTTCATGCTCAATTTTTGGTTGTTGAAATTGGTAGTGGCAA…
RK-As540	A B	QLOD02000009.1	417 bp	2580002	2580400	+	-	-	-	TGTCTCTCCCTCTCCGTCATCTTCCACCGTCGTTTCCACAAGAAGAGTACCCTGCAAGCCGCAAAGCTCAAGCGAGAAGGGTTCAAACTTTGACCACCAGGCTTCGTGCAAATGGTAATTTTCATTGCAGTGCGGTATTTCATCGAACACGTAGATTTCAATCTATTGTATTGAATATTTTGGGTGATGAGCTCACCTTTATGTTGCAGTCAGTGACTATTCACACTAATCTCGGAGACATCAAGTGCGAGATCGCTTGTGACGAGGTCCCCAAAACAGCCGAGGTTGGTTACCCCACCTTCACGACATCATCTTTACCCTATGCTTGTTTCCTCTCTCTCTCTCTCTCTCTCTCTCTTGGTTTGGGGGGTGGGGGAGATGAAGAAGAAGAAAATATTT…
RK-As542	B A	QLOD02000009.1	1777 bp	2659718	2661475	+	-	-	-	CAATCCATGTTACGGCAGTGACGTCCATGAAGACTCACAGGGATGCTTTTGTGACTTCACTTGCAAAGTTTACCTCCCTGCACTCGCCTGCAGACATCAAACAGAAAAACATATATGCCATCAAGGTGGGTATTTCCTTCTGATGTATTTGCCATACTGGAAGAGAATTGTAAATATTGAGAGAAGAAGAAGAGTCTTATTTTTCTCTCTTAATCATTCGAATGGAAAAACAGCCATACATATAGNNNNNNNNNNNNNNNNNNNNNNNNNNNNNNNNNNNNNNNNNNNNNNNNNNNNNNNNNNNNNNNNNNNNNNNNNNNNNNNNNNNNNNNNNNNNNNNNNNNNGGTTCTTTGTTCTTTAAGTGAAGTTTTCTGCTTCATGATTGATTACTTTTCGTC…
RK-As543	B A	QLOD02000009.1	397 bp	2833549	2833926	+	-	-	-	CTTCTTGGGCTTGATCTTGGTCTTCATCTACAGATCACCCCCTTCTTCCTCCTCCTCCTCCTCCGATCTCTCCCGCCGATCCCTCCGGACCTACTCCTGGGGCGGCCCGGCCTGGGAGAAGCGGGTCCGCTCCTCCGCCCGAGTCCGCTCCCGTAACGGCTTCTCCGTCCTCGTCACTGGCGCGGCCGGCTTCGTCGGCACCCACGTCTCCGCCGCCCTCAAGCGCCGCGGCGACGGCGTCCTCGGCCTCGACAACTTCAACGACTACTACGATCCGTCGCTGAAGCGGGCCCGCCAAGCTCTGCTGGAGCGGAGCGGGGTGTTCATTGTCGAGGGAGATATCAACGACATGGCTCTCCTGAAGAAGCTTTTCGAAGTCGTCGCATTTACCCATGTA
RK-As544	A B	QLOD02000009.1	400 bp	3008416	3008796	+	-	-	-	GCCCTTACCCTTTGATTTTGAGGGGAAGGGGGTGTTAGATTTTGTTGCAGAGACTTCTTCTTCTTCTTCTACTACTTCTTCTTCGTCTTCAGTGTCTCCCCCTAATTCAAATCCATTGCTGTATAATAAGTGTAACGAGAAAGAAGGTTGTTTTCTTGGTAGTGAGCCTGCCTCTGTGCTGGATTCCATCGGAAGCCTAAGCCCTCCAACTGCTACTTCAACCCTGTCTTCTTCTTTGGGCGGCGGCGGCGGCGGCGGAGGTGGTGGTGGTGGGTCTACCGACACGGCCGGGGTGGCTGCGGTTTCAGGAAACCCGTCTCAGAAATGGCCGCCAGCGCAGCAAGAAGCCAGCAGCTCGAATGTGGGAGTTGAATCTGCAGTCTGTGGAAACTCGGACCTC
RK-As545	A B	QLOD02000009.1	391 bp	3008571	3008942	+	-	-	-	TTGGTAGTGAGCCTGCCTCTGTGCTGGATTCCATCGGAAGCCTAAGCCCTCCAACTGCTACTTCAACCCTGTCTTCTTCTTTGGGCGGCGGCGGCGGCGGCGGAGGTGGTGGTGGTGGGTCTACCGACACGGCCGGGGTGGCTGCGGTTTCAGGAAACCCGTCTCAGAAATGGCCGCCAGCGCAGCAAGAAGCCAGCAGCTCGAATGTGGGAGTTGAATCTGCAGTCTGTGGAAACTCGGACCTCCAACCAGTTCCACCGGCGCTGCAGATAGGCAGTAGCGCCGCCGCCGCCGAGAAATGCGGGCTGGGTATGGAGGATTGGGACAGCATGCTGCCGGATTCCGTCGCCGCATCGCCGAGCCAAGAGCAGTCCATTCTTCGCTGGATCTT
RK-As546	A B	QLOD02000009.1	397 bp	3009368	3009745	+	-	-	-	CCCCAGCTTCTAATCAACCAGCACCAAGCTCAGCACAGCCAAAACCCAGCCTTTTTCTTGCCACTGTCATATGCCCAACAAGATCAGCACCACCACCACCACCTTGCTTTGCCCCCACAGGCGAAAAGGCCAAACCTTGGGGTTCTGGAACATAACCCTTCAATCCCAAAGGGTCCATTTTTGGATTCTATTATCCAGCAACATTCTCAGGGCGGTCTCCCTCATCATCAGCTTCAATTGCTTCCTCACTATCAGAGACCAACAATGGGAATAAGGCCAAAGATGGTGGGAGAAGAGATGGGTCACCTTCAGCATCAACAACAGGCTATAATTGACCATCTATTCAAAGCAGCAGAGTTGGTCCAGACGGGGAATTCAGTACACGCGCAAGGGATAT
RK-As547	A B	QLOD02000009.1	400 bp	3009774	3010154	+	-	-	-	TCAATCAGCAGCTCTCTCCAATTGGTAAGCCTTTCCATAGGGCTGCTTTCTTCTGTAAGGAGGCTCTGCAATTGCTCCTCCATACAAACAGCAATATGAACCCCGCAGCGGCGACTCTCTCTTCTTCTTCTTCTTCTTCGCCTTTTAATCTCATTCTCAAGATTGGTGCTTACAAGTCTTTCTCAGAAATCTCACCCCTCCTTCAATTTGCCAATTTTACTTGCAACCAAGCTCTCCTTGAAGCCTTGGAAGGCTTTGATCGAATCCATATTATAGATTTTGATATTGGTTATGGTGGGCAATGGGCTTCTCTGATGCAGGAGCTTGCCATGAGAAGCAGTGGAACTCCATCATTAAAAATCACTGCATTTGCCTCTCCCTCAACCCATGACCAGTTTGA
RK-As548	B A	QLOD02000009.1	400 bp	3117135	3117515	+	-	-	-	CAGAGAGAGCGAGACGGAGTCTTCGAAGAACCCGATTCGGAGACGATCCAAACGGGTTCGGAAATCGGGAATTTCGGAGCACCAGAGGGTGAAAGAACCAGAGATGAAGAAACCCAAATCGGGAAAAGTCTGGCCGCCGCCGGAGTTTTCGCCGTGGGCGGAGACGGAGCCGGTGAGTTCAATCTCGGACACCACCCCGGACGAAGACGTGGCTTACTGTTTGATGATGTTGTCGAGAGACAAATGGAGGAGAAAGGAAGAAGAGGACTACGAGGCAGAGCCAGAGGAAGAAGACGAGTTCAACAAATACTACTACGTTGATGAAGAAGAAGAAGAAGAGGAAGAGGATCAAACAGAGGAAGAAGATGAATCTGAGTTGAAACAGAGCAAGTCCCGAAAA
RK-As549	B A	QLOD02000009.1	401 bp	3133973	3134354	+	-	-	-	ATTCACCCGAGACCTCCTCTCTTGCTAAATTCCATCAGCTTCATGATCAAGTTGATCATCATCAAATAAGCCAAATACCCAAATTCAGCAAATCCGACACCCTCGATCTTAACTTCCCTCCAACGACAGCGCCGCCGGCCGATGACCTTGCTGGAATCAGGCGGGACCCGAGAAACCCATTGAGCTTCGAGGTCTCTACGGAGATAAATTTACAGACTTGGATTGACCCTGATGGGGAAGCAACAAAAAACTATAATGATGATCATCAATGTCTCAACCATGACCATAACAATGAGGATGAAGATGACAACAAGAACTATATTGTCAACAACAACAACAACATTAATGATGGAGAAAATAACAACAACAAAAATAACAATGGTTCGATGCAAGAGGTGG…
RK-As550	B A	QLOD02000009.1	398 bp	3460214	3460592	+	-	-	-	CCTCAAAGTCCCAATCTTGCTCCTCACCCTTCATTGACAACTCTCAAATGATCAAGATGGGCCCTCTCCCCGACCTCGTCAATCCAAGCTTGCTCAACCGTGACCAAAACCTTCTTCAACTCGAGTACTTCAACTCTGCTGATCAGTCACAACTACTTCCATTTCCTACGATTCCAGAACTCCAACCAGACAATGTTCCACTCTTGCTAGGAACCCAAGAATACTCCACCAGCCTTGGAGACCCTAACTTTCTGACAATGTATGGGAATTCCAATGCTTTTGATATCTGCAACATCACGCAACTTCCTCTAGTGCCACCTTATTTTGGAACCGGAGGAGGTTGTCAAGATGGTGGTGGTGGTGGTGGTGGTGGTGATGGTGGTGGAAGGGGAGAGAAT
RK-As551	B A	QLOD02000009.1	379 bp	3479883	3480242	+	-	-	-	TAGGAGTAGGAGGGGGAGGTGACGATGGAGGAGGAGGAGGAGGAGTGGGGTATTGCTGGTGGTGGGCCGTCGCCAGCACCGCCCAATTGGCGATAGGCGTCAAATCCTACCGCAAAGGCTACTCCGGCGACTGTCGATTCATGCCTTTCAAAGCCTTCGCCGTCGCCTCTCTCTTCGTCGGCGCCACCGCCTCCGCCGCCGTCGCCNNNNNNNNNNNNNNNNNNNNNNNNNNNNNNNNNNNNNNNNNNNNNNNNNNNNNNNNNNNNNNNNNNNNNNNNNNNNNNNNNNNNNNACCATTTCTTACATTTCACCAGTGTTGGCTTAACAATTATGTCCGAATCGTGCATCTCTATCCATCCGTCTCAGGCCGTGTTTGTTT
RK-As552	A B	QLOD02000009.1	1869 bp	3645572	3647421	+	-	-	-	ACACTGGATAACCCGACTGGGCCCACACCTACAGACCACATGGATCAGGTAAACATGGAAAAGTCGGGCTCACCCCCAACGGAAGCCCCTGGGTCTGAACTCTTGACCTCCCTAAAGAAGAGCCAGCCACGGTAGGTGGCTGATTGAATTAATAGTAACTAGCTCCACTCTCCCATTACTTGAGGGTCCACCTGTCCTTTTGAGAAATTCTGAAATTGGGAAATCCCTCCGAATTGTGTTGTACATTCATCATGCTGATTCTTCTCATTCAAAAGTTTAAATAATCTCTTCCTGCATAGGCTTGTCACCCACCACCAATTCTTTGACACCATGACGCCTCCTTCAGGACTTCTGGATCGATCTTACCTGAGACAAACAACTTAAATTGAGAAGCTGGAT…
RK-As553	A B	QLOD02000009.1	399 bp	3731731	3732110	+	-	-	-	TCATCAAGGACGCCGTCTACGCCCGCCACCACCTCGCCGCCGCTCACTCCGACTACTGCCGCTCCCTCCGCGTCACCGGTTCTGCCCTCACCTCCTTCGCCGCCGGCGTACCGCTCTCCGTCTCCGACCAGACCCCCGCCGTTCTTATCCGTACACCGTCCTCCCTCTCCCGCTCCAGCACCATTCCTCCACCGCCCGCTTCACGCGTTGCCCCCTCTCCCTCTCCCTCTCTCCACCCTTCACCACCACCACCACCACCACCTCATTTCGCTCCATCGCCTTCGCCCTCCATCGCCAGCTCCAAACTCCCTCACATTCTCTCCGCCCCAGGCAACTCCTCCGCCTATCGCAGCCAGCGAAAGCCAATGAAACTCCCTCACATTCTCTCCGAATCAAGCC
RK-As554	B A	QLOD02000009.1	386 bp	3828051	3828417	+	-	-	-	AAAGACAGGGGACGAGGATTCTCCGAATCGTGAACTCCGACGACCTCGTGACGAAACTCCCCGGTTTCGTCATCGGCGTGGAGGATCAAGAGTCCGACGACGTCTCCGGCAGCCGCGAGGTCTGGCTGCCGAGTTGGATCCAGAAGCGCGTGGAGGAGACGCAGTGCCAGTGGGTGTACGCCGACGTCGGCCGCGAGCTTCGGCTGAGCAGCCGCAACTCGCCGGACCTCGCCGGAATCAACGTGGCGGCTTGCCATGAGCTCAAGACCTATCTCCACCTCGTCAACGGCTTCGAGAGCTCCGCGTGTCCTTTCAAAGCCACCGCGAAGAGGATGATGACGGCGACGACGACGACGACGACGACGATGAAGAAGAGAGCTTTCCAA
RK-As555	B A	QLOD02000009.1	398 bp	3973867	3974245	+	-	-	-	GACGAGACAGTGGCCTTGATCGACGCTTATTGCGATAAATGGTACTCTCTCCGGCGAGGCAATCTCAGGGCCTCGCACTGGCAAGAGGTCGCCGACGACGTTGGCTCCCGCTGTCCGGTCTCCTCCGGCTCGCCGAAGACCTCCGTCCAGTGCCGTCACAAGATGGAGAAGCTCCGGAAAAGGTATCGCTCGGAGCTTCAACGCTCCTCCGCTACCCCTAGCGGCCACCGATTCGCCTCCTCTTGGGTTCACTTCAAGCGCATGGACGCCATGGAGAAAGGTCCGTCCGCTGGCCCTGCCGCCGATTCGAGCCCCGTCGGTCGTGATCCCGATGACGAAGACAACGAGGAGGAGCAGGACGACGACGACGACGAAGCTTTGTATCAGAGCGTCAAGCG
RK-As556	B A	QLOD02000009.1	414 bp	4270020	4270415	+	-	-	-	CGGCACGGTGACTAACGTAACCCTGCGGCAGCCGGCGGCTTCCGGCGCAATCGTCACCCTTCAAGGGCGGTTCGAGATTCTGTCGCTATTGGGATCGTTCCTGCCGTCTCCGGCGCCGCCGGGCGCCACCAGCTTGACTATATACTTGGCCGGTGGACAAGGTCAAGTTGTGGGAGGGAATGTTGTCGGTGCTTTGATCGCCTCCGGACCAGTTATAGTCATAGCAACTTCCTTCACCAACGTAGCCTACGAAAGGTTGCCCTTGGATGAAGATGAGGCACAGCAGATTCAGCCTCCGGTTTCTCAGACTTCTGGGGGTGGCGGCGGCGGCGGCGGCGGAGGTGGAGGAGTTAGCGGCCCATTTCCCGATCCCTCTTCGGGGCTTCCCTTTTTCAATCT…
RK-As557	A B	QLOD02000009.1	399 bp	4436923	4437302	+	-	-	-	GGAGGAGGAAAGGCAAAGAGATCTAAGAGTCCCTGTGATAATATTTCTCCTGTTCGCCATTTCTTGTGTAGCCGGTGGAATACTCCTCCTTTATTGGGTCTTTGAGGGCAACGGTTCGCAGCCCTGGCTTCCCATCTTGGCGTTGGTTTTGATAGCCTGTCCATGGATTTTCTGGCTCCTCACTTACATTTATACCATCATCAAGCATTGCTTCCGGGGAGGAGAAGCAGGGGGCGGCGGCGGCGGCCATCCAAGATCTGCGGGGCGGGCGGTTTCCACCGACAGCCGCCGGGCCGCATCCTCAAGAGGTTCCTCCTCGATGAATTCTTCCAGCCGGAAACCACCGCTGGTGGTGAGGGTGGATGGTGGCGGTGCCAGCCAGTCTTCGGTTGGCTCTTC
RK-As558	A B	QLOD02000009.1	1489 bp	4505599	4507068	+	-	-	-	AGGCTGCGACTGATGTCTTTAGAAGCTCACTCAAATCCAGCTGCAGCAGGCAGACCCTGGACATATATCGAGGAGATTGGTTCACCCATGGAGGTCAGAATCCATCTATTGCCTCTTGCATGTTGTGTAACATAAATTTTTTTTTTTTTTTTTTGGGGGATTGGGGTGTGGGGACTAAATGCAAGGCACATCCAATATTTTGAAACAAGATGGTTAATGGTATATTAGTGTGGGGAAAAAATTTGAAGCTGAAAAGAGATTTTAGGCGCCAAAGTCTAAAGGCTCACTTTGTGACTAGCAGAATGTAAGGGATCCTAACTTTTTGCATGAGATTGATGATAATGAAGAATGACTAATTGGAGAGATGGGTGCTAGTTTCTCCAATGCAGAAGATGAATT…
RK-As559	A B	QLOD02000009.1	391 bp	4591047	4591418	+	-	-	-	GACGGATGATTCAAGGAAGGTAGAAGAAGAAGAAGAGAAGCGGTCAGAGACAAACAAATTTCAAGAAACGACGCAAGAAGAAATCGACAATTCTGAGAATTCTTTCTCGTTTTACTCGACGCTACTGAGTAAAAAGAAAAAGAAAAAGAATAAGGAGAAGGAGAACAGTAACGTTGAGAATTATCCTAAGACATCGTCTTTGCCCTCGTTCAGGAAGAGTAAGAGCTGTAAAATGTTAAGAAACTTGATCTCTTGCGGCGCGGTGGACACCAAGGACTCGGCCATGGTCATCATCAAGAAGAGCTCTTCTTATAATTCCTATGTACCAACCATTAAGCCAGAGGAAAACAGTTGTGATTATTATACATCATCAGAGTTTTGCAATAGCGCA
RK-As560	A B	QLOD02000009.1	369 bp	4609034	4609383	+	-	-	-	ACTCGAAAACCACCAAACCACCTCGCAAAAAGAGGTGATGATCAGAAGAATTACTACCCCTTCAAAGCAAGCTCTCCAGAGGAAGAACAAAACCCTGCAAAAGATGTCAACGAAGAAGAAGAAGAGGAGGAGAACGATCACAAGAGCTTGAAAGAGCTGATCAAAGAAAGGAGTCCTCTTGGCCAGCATTTCACTGAAGAAGAAGAAGAGAAGCAGCAGCAGCAGCACCACCACCTTCAGGTACTGGCGGTTAGGCATCACGACGAAGAGAACTTGGAGGGGCTGACGCTCAAGAGACTGGTGCGTCGCTATGCCAGAGTTTTGAGCCGTCTGATCAAGGTCAAGAAGCAGGACTCACGTATGGGGATG
RK-As561	B A	QLOD02000009.1	3275 bp	4813620	4816875	+	-	-	-	AGCTGGAGGAAAAGGTAGGGGCGTGATGAAGGGTCTTTCAAGGAAGGATTTTCCGCCATCACAGAATGGGATAGGGAAAAAAGGATCAGATGAAATTCAAATACTTAACACAGATACTCTAATTAAAGAGGTCAGTGAAAACAACTTGATCCATACTGGTATTTGTAAATCTGTTTATTTTCTGAGTAGTTATTTGCATTGGGTGATAGGTGGAGAGACTCTTTGGTGTTAGTCATCCAGATCCACTTGAAATTGAGAAAGCAAAAAGGGTGCTGAAGGTTAGTGAAGCAACCATGCAATTTGGTGAAATGCTTTTGCTTTGCTGGTAACATGAATGCCAAGGTTGATAAATTTTGCAATGCAGGAGCATGAACAAACTCTTGTTGATGCAATTGCACG…
RK-As563	B A	QLOD02000009.1	516 bp	5004057	5004553	+	-	-	-	AGCAGGAACCAGAGCCAATATAAGTATTACTTCAATATTGGAAGTGTTGAATCTTTTGAAGAGAAGTTGGAGGAGGCCCAGGAAGCATTAGGGATTGACCCTCATGATCATGTTCCTGTTACTTATACTTCTGAAATGGTTTGGTACCAAGAACTGATGAGGTTTGCACCAACTCTTTTGCTTTTGGGAACCTTTTGGTACATGGCGCGGAGAATGCAGGGTGGGCTAGGTGTTGGTGGTGGTGGTGGAAAGGGTGCCCGTGGAATATTTAACATAGGAAAAGCCCAAGTTACAAAATTTGATAAGAATGCCAAAAACAAGGTAAGTTATCCTTTTCCTGATGGTGAATTATGATTCTCAGTTTATCCTCCTCAGTTACAGAAGAGCTATTTTTGTACC…
RK-As564	B A	QLOD02000009.1	401 bp	5081643	5082024	+	-	-	-	CCACCTAGCATCCTCAGCTCCTTTCATCGGGAATGGTTCCGGTGGCGGCGGCGGCGGAGGAGGGGAGGGCGGCGGCGGCGGCGGTGGAGATGGGGGTTTCTGGTCGAGAATATTCTCACCGGCTGCGATTGCGAAGGACGACGATTCGCAGTCTCAGGAATGGGACTCCCACGGCCTTCCGGCGAACATTGTGGTCCAGCTCAACAAGCTCAGCGGTTTCAAGAAATACAAAGTCTCCGACATCTTATTCTTCGATCGGAACCGTTGGGCCACAGTCGGCACCGAGGACTCCTTCTTCGAGATGGTCTCGCTTCGTCCCGGGGGCATATACACCAAAGCGCAGCTCCAGAAAGAGCTGGAGACCCTCGCGACTTGCGGAATGTTCGAGAAGGTCGATCT…
RK-As565	A B	QLOD02000009.1	394 bp	5086638	5087010	+	-	-	-	AGAATCCTGCACCAGCAAATGCTGCTGTGCCAGATGCAACTCAAGCAATTTCTTCGAAGGATGCAGAGCAGATTGTTGAAGCAGATACCGGGAAGTGTTCAGCCGGTAGTGATTCTGAAACCTGCAGAGGGCAACAAAGTGGTGACCAGAAGGGAAAGGATAAAGGTGTTTCAATGAAGGAGTACCTGATGCACAAGCTTGAGCCGGGGGAGGATGAGAGAGCGCTTTCTCGGGCAATAACCGAGGCAATTAATCCTAGAAGAACTCCAGGAATGGTAGAGAAGGTCAGAGGAATTGTAGCTTCATTGATAAGTAATGAAGAGTCTGCTCAATCAACAACCAGAGATACAAATTCATCATCATCATCATCCATTCCTGTTTCTGCTACTGAGCA
RK-As567	B A	QLOD02000009.1	401 bp	5325083	5325464	+	-	-	-	TATAGCTGCCCCTCCAACTGGACAGGTTTCCAGTCAGCAAGCTAATGCAAATTCTCAGGCTCAGGCTGTGGTTCCGGCTGCTGTGCCAACTCCAGAGCAATGGTATCAGCAACAGTACCAGCAGTACTATCATCAGTTTCCAGGATACGACCCTTATCAGCAGCCTTATCAAAATTATTACCAACAACAGGCTACTCAGCAATACCAGCAGCATCCCCAACATGTGCAGGGGCAGCACCAACCTCAGGTTTATGCCCAGTCCCAACCCCATCCTCAGTCTCAACCACCGGTTCAGCCCCAGCCCCAGCCCCAGCCCCAGCCCCAGCCCCAAGTACAACAGCCACTCATTCAGCCTCATGTGCAGCCTCAACCTCCTCAGCATGTTCCAGTAGCTGTGCA…
RK-As568	B A	QLOD02000009.1	472 bp	5481081	5481533	+	-	-	-	CGAAAGTGCGTCTTCCTTCTTCAACTCTCACTGGTTTTTGCTTCGAAAAAGTGGAAAGAAGAAGAAGAAGAAGAAGAAAGTGAGGAAATGGAGGACAAGAGTTGCATATACAAGAATCCAAACGAGCCAATCGAAGCAAGAATCAAAGATTTACTCTCTCGAATGACCTTGAAGGAGAAGATCGGACAGATGACTCAAATCGAGCGAAGTGTCGTCACTCCTTACTCCTTCCGCGACCTCTCCATTGGTCTCTATCTCTCTCTCTCTCAAAACACAAACGCGCACACATACACCTGTGTTTATGCGTTATTTGATTGGAGATTGATATTGCAGGGAGTGTTCTCAGTGCTGGTGGTAGTGGACCCTTCGAGAAAGCTCTATCGTCCGATTGGGCCGATA…
RK-As569	B A	QLOD02000009.1	410 bp	5571271	5571661	+	-	-	-	AAAAATGACCAGCCATCCAGTAGTGATTATTATTATAACAAAAAAACAGTTCAAAGTGACGATGCAAAGAGCACTGTTTCAGTCTTTGATCCTTTCAATTTCAATAACAGCACTACGAATGGAGATCAGCTGCTAATTAATGGTGTGGATGGTGAAGGTGGGTTCTCATCTTCCAATGTTTCTTCAGACAAATTCTTCAAAGATACCCATAAGGAAGAAGTTGGAAGAACCCAGCATCCATCTTCTGACCTCTACCTTTCCCATCTGTTGGACAGCTTCACTGCTTCACCTTCCATGGATTGCTACTATGATGATAATAACACGAAGGTGGTTTCATCTAGTGGTGAAGTTGCTTCTTCTTCTTCTTCTTTCAGTAGGAAGAAAGACATGGATTTGATG…
RK-As570	B A	QLOD02000009.1	326 bp	5686936	5687242	+	-	-	-	AGGGACAGAGCAAAGAACCAAAAAGTGAGTAGCACGATGAGACAAGACCAGGCGTCGTTTCTCATCTGGGTTGACTCCCCATTGGATGTTGATATGTTTAGCCGACGAGAAATTCGCATTGGCCGGTGGTGGTTGTTGTTGTTGTTGTTCTGGCGGTGCTGACGAGAGTGAAGGCGTTGGCGCTCCTCCTCGTCAGCTGGCTGCAATAGAGCGCTCTCTTCTGTTTCCTCGTGGACCTGCGAAGGAGAGGATGAACCTTCCATGGAATCTGAAGAAGAAGAAAGAGGAGACACAGTGGGAATGTGGTTTGGTTGCTGTTCCATGCT
RK-As571	A B	QLOD02000009.1	707 bp	5693742	5694429	+	-	-	-	GCTCCCTGAATCACCGTTTATGTAGTTTGGGGCTTTTTCTTCTCAAGTCAAATGCTGCTTTGCTAACTTCCCCAGGTACAGATCAGGTAAATGTATATGAAAGAATGTCACGTTTTGATTTTTAATTTTAATTTTTTTTAATTTAACATTATATTCAGAAACTCATATCGCGGGCTCATTTGGAGCTCTAGAAAACTCTACAAAACTTTATAAATTTCTATAAAATTAAAATTTTCTATTCACGACGAGAATTAGAAACTATAACTTTTATAAATTAACTAATTCTTACAACTCCAAACACTCCTTGCAGGGTGCACCATCCAACGAATGGTATGTCAAACTCTCTTACGGACCGCGTTGGATTACATATTTCCTCGGATCAGGTAATTACCATATTAT…
RK-As572	A B	QLOD02000009.1	443 bp	5699961	5700384	-	+	-	-	GCTGGAAGCGGTGTTGTAACAGTGTACGGAAACGGCGCAATCACCGAGACCGNNNNNNNNNNNNNNNNNNNNNNNNNNNNNNNNNNNNNNNNNNNNNNNNNNNNNNNNNNNNNNNNNNNNNNNNNNNNNNNNNNNNNNNNNNNNNNNNNNNNCTCTCTCTCTCTGAGATTAGAAATGGCTGGAAGCGGTGTTGTAACAGTGTACGGAAACGGCGCAATCACCGAGACCGCCAAGCAATCGCCCTTCTCGGTGAAGGTAGGTCTCGCCCAGATGCTCCGCGGCGGCGTCATAATGGACGTTGTCAACGCCGAGCAGGCCCGCATCGCGGAGGAGGCCGGCGCCTGCGCCGTCATGGCCCTGGAGCGCGTCCCCGCCGACATCCGCGCGCAGGGCGGCGTA…
RK-As572	A B	QLOD02000009.1	266 bp	5700138	5700384	-	+	-	-	GCTGGAAGCGGTGTTGTAACAGTGTACGGAAACGGCGCAATCACCGAGACCGCCAAGCAATCGCCCTTCTCGGTGAAGGTAGGTCTCGCCCAGATGCTCCGCGGCGGCGTCATAATGGACGTTGTCAACGCCGAGCAGGCCCGCATCGCGGAGGAGGCCGGCGCCTGCGCCGTCATGGCCCTGGAGCGCGTCCCCGCCGACATCCGCGCGCAGGGCGGCGTAGCCCGCATGAGCGACCCTCAGCTCATCAAGGAGATCAAGCAGGC
RK-As573	A B	QLOD02000009.1	399 bp	5844250	5844629	+	-	-	-	GTCGTCGAGGGTCTCCTCTTCTCTCTTCTGCAAATCGTCGCCGGAGAAATCCCTGACCCTGACGCTAGCCCACTCGCCTTCCTCTTCTTCTCTGTCGTCGTCTCCGTCGTCTTCGCCGTTGAGGCTTCGGTTGCAGAAGCCGCCCCCCAGTGGGTTGAATAGGTTGTCTAGCGATAACAATGTTTCCACTTCGTCGTCGTCGTCTTCTTCTTCTTCTCCGCCGCCTACGCTGCTGAAGCGGAAGAGGCCGGCAAGGCTGGATATTCCTATTTGCTCCGATGGTTTTGGAGTTGGTGCTGGTTGTCCGGTGACCGCGGCGGCGGCGGCGGATCGGATTGAGGCTGTGGAGGTTGAGAGAGATGGGTATTCGGTGTATTGTAAGAGGGGAAGGAGACAAGC
RK-As574	A B	QLOD02000009.1	1101 bp	5844531	5845612	+	-	-	-	GTTTTGGAGTTGGTGCTGGTTGTCCGGTGACCGCGGCGGCGGCGGCGGATCGGATTGAGGCTGTGGAGGTTGAGAGAGATGGGTATTCGGTGTATTGTAAGAGGGGAAGGAGACAAGCCATGGAAGATCGTTACTCGGCCACTGTCAATCTTCTAGGAGATCCCAAACAGGTACTTTTTTTTTTTCTTTTGTTAAATTTCGATTACTTAACCTGAAATACACAAATGCACAATGAAATCACCTAGTTTTGTTGATATAGAATAATTGTGCTGGAGAAGTTGAAATTTATGCTATGGAGTATGAAAATATTGTACAATTTCACGTCACTTGGGTTTGCTTATATCATGGATTTATTACTAAAGGAACAGAAAATTGATGGGAAAATTACAAATTTGGGTG…
RK-As575	B A	QLOD02000009.1	388 bp	5982474	5982842	+	-	-	-	GCGACCTTGAAGATGGAAAGCTCACATTGTTGCAAACTTTAAGTGATAATTTCTTTGAAGAAGCAGGAACTAGTTCGTGGCGACAGCTAGTACTATTTTGCAAATGTCACAGCAAGAATTGGCTAATGAAATTGAAAGACCCTCCAGTGGAATGTGGCAGATGGGGCATAATTGGGTTTGAACCCTATGTTGCTGCCCACGATTTACGACCTCCCGAGATACTCTGCTTCCACCAACTTTCTCAGCCATTGCATTTACTTCACTATTTTTTCCATCGTGTAGAAAGCAATGATGATGATGATGATAAATGTGGAGGTAGCGAGGGAGGAGGAGATGGAGAACCAAATTCAAGCAATGGCGATGGTGAGAGAGGAGGAGATGGAGGACC
RK-As576	A B	QLOD02000009.1	412 bp	6080266	6080659	+	-	-	-	AGCTTCGTCAGACCCCAACGGCGGCGAGGGACCGTCGTCGACAAGCGGTGGCGGAGGAGGAGGAGGATCGGGGGAGAGTGGGTCAACGGCAGCGCCGCCGCCGAGTCGGTACGAGTCACAAAAGCGGCGGGACTGGAACACCTTCTTGCAGTACCTGAAGAACCACAAGCCGCCGTTGACGTTGGCTCGGTGCAGCGGCGCGCACGTGATCGAGTTCCTCAAGTACCTCGACCAGTTCGGGAAGACGAAGGTGCACGTGACGGGTTGCCCTTATTTCGGGCACCCCAGCCCGCCGGCGCCTTGCCCCTGCCCGCTGAAGCAGGCGTGGGGCAGCCTCGACGCGCTCATCGGCCGCCTTCGCGCCGCCTACGAGGAGAGCGGCGCCCGACCCGAATCCAA…
RK-As577	A B	QLOD02000009.1	391 bp	6080522	6080892	+	-	-	-	GTGACGGGTTGCCCTTATTTCGGGCACCCCAGCCCGCCGGCGCCTTGCCCCTGCCCGCTGAAGCAGGCGTGGGGCAGCCTCGACGCGCTCATCGGCCGCCTTCGCGCCGCCTACGAGGAGAGCGGCGCCCGACCCGAATCCAACCCTTTCGGAACCCGAGCGGTTAGGATTTATCTCAGGGAAGTCAAGGAAGGTCAGTCCAAGGCCAGAGGAATCCCTTATGAGAAGAAAAAGCGAAAAAGGCCCGCCGCAGTCACCGCCACCGGGGCGGCGGCCGCTACTCAAGTAGGAGATGTTGATACTGGTGGTGGTGGTGGTAGTAGTAGCGGCGGCGGCGGGACTGCCGCTGCTACTGCTGTTGCTAGTGTAGCAGCTCCTGCAAAAACAGTTT
RK-As578	B A	QLOD02000009.1	392 bp	6163986	6164358	+	-	-	-	CTGCGATCAGGACCGTTAATCTGAACGTGATCAGGAAAGCTCCTTGCTCGGTCGGAGTACTTATTGACCGGAATCAGATGAGGGGGAACTGGTCCGTTCTAACGAGCCAATCCTTGTTTCGCATTGCGCTGCTTTTTGTCGGAGGTTCGGACGACAGAGAGGCGCTTGCGTACGCGAGAAGAATGTCCAAACGGGCTCACGTGGTCCTCACGGTGGTGTGGATTCGACCTCGCGAACTCCAATCGAGGAACTCAAGCGAAGAAGAAGAAGAAGAAGACCGAGTTGATGATGATGTTCGATTGATGAATGAGTTCAGAGATATTTCCAAGGGGAAGCAGGCGATTGTCTTTTACGAGGAGTTCGTGGACGACGCAGTGGGAATCACGAGGATT
RK-As579	A B	QLOD02000009.1	401 bp	6218988	6219369	+	-	-	-	GCCGGTGGCTAGAGATGTTAGTGGAGGGAAGTCTAGGAGAATGGGAGGTGGGTTTTTCTTGATGTTTGTCATAACGATAGGCACTGGAATATATGCTGTGGTGACCAGTTTTGGTTCAATATCAAGTGGTTTGTCGCCGTTGATTGTTGTGATTGGCATGGGGGTGTTTCTTTTGGCTCCTCTCGTAGTTCCCTTTGGTGAAAAAGCCATGGAAAGATTGCAAAAGAGGTGTTTGATAAGGAGGGAGGGAAGAGTTCATGATCTGAGTATAGAGGAGCAGGGGGTTAAAGAGGGAGAAGGTGGCAATGTGGAAATAATTAGACGTGGTGGTGAGGAGGTGAGTGTGAAGGAGGAGGAGGAGGAGGAGGAGGTGGTGGGGAAGGAGATTGGAGTGAGGGT…
RK-As582	B A	QLOD02000009.1	859 bp	6245328	6246167	+	-	-	-	GAGGAGGAGGAGGAAGAGGAAGAAGAAGAAGAAGAGGATGGTGATGGTGATGATGATGATGATGATGATGATGATGCAGAGGAGGAATGTGAGATGGAAGGCAATGAAAAAGGCACTAACTGTAAGTGTGATTTTTTCATATATTTGATTTTTCTTAGGTGGGATTCCCTTTTTTTTTTTTCCTTTACTTTTTTCCTTTGATCAATATGTGTGTTTATATATATTTATCTAATGAAAAGGTTTACTTGATTTTAGATGGAGACTATGAAGGAAAAGTTGCTGCCAATGTTGAAGGTGGTGGAAGCAAAAGATCCGACAAGGGTCAAGATGACGAGGGTGAGGATGTTTTCCAATATGGAATTATTTCCCCACCAAAAAATCCTTACTTTGTGGTAAGGT…
RK-As581	B A	QLOD02000009.1	862 bp	6245328	6246170	+	-	-	-	GAGGAGGAGGAGGAGGAAGAGGAAGAAGAAGAAGAAGAGGATGGTGATGGTGATGATGATGATGATGATGATGATGATGCAGAGGAGGAATGTGAGATGGAAGGCAATGAAAAAGGCACTAACTGTAAGTGTGATTTTTTCATATATTTGATTTTTCTTAGGTGGGATTCCCTTTTTTTTTTTTCCTTTACTTTTTTCCTTTGATCAATATGTGTGTTTATATATATTTATCTAATGAAAAGGTTTACTTGATTTTAGATGGAGACTATGAAGGAAAAGTTGCTGCCAATGTTGAAGGTGGTGGAAGCAAAAGATCCGACAAGGGTCAAGATGACGAGGGTGAGGATGTTTTCCAATATGGAATTATTTCCCCACCAAAAAATCCTTACTTTGTGGTAA…
RK-As580	B A	QLOD02000009.1	530 bp	6245898	6246408	+	-	-	-	AATACCAGGCCGAGCTTTTTTAAGGAATAGCAATGGAAGATTTTGGTCAGTGGAGGTGATTAGAGTTGGAAATGAGATGTTTTTTAGCAGTGGTTGGGCAAAATTTGTTGAAAAAAACTCTCTTGAACTAGGAGACTTCTTAACATTTGATTATGATGGCTTTGGTGTTTTTGATTTCAAATTGTTTGGCGCAACTGCTTGTGAGAAGTTATGCTTCCTTGTAGAGGAGGAGGAGGAGGAGGAGGAGGAGGAGGAAGAGGAAGAAGAAGAAGAAGAGGATGGTGATGGTGATGATGATGATGATGATGATGATGATGCAGAGGAGGAATGTGAGATGGAAGGCAATGAAAAAGGCACTAACTGTAAGTGTGATTTTTTCATATATTTGATTTTTCTTAG…
RK-As583	B A	QLOD02000009.1	1253 bp	6382704	6383937	+	-	-	-	AATGCAGACGTCGGACTTTCCGGAAAGCCCTCGAATGGTTTCCTCGCTCCGGGTCATCAGGAGATGGGGGCCGAGGAAGATCTCGTCTCTGCATTCCTCGACCTCCAGAATCTCGGTGAAAATTATATTGGCGGCGGCGGCGGCGGTTTAATGAATCACGATGGCGATGACGGTGGTAAATTGGAGAAGAGTTCCAGTTCCAGTTCCAGTTTTCGTGTTCCTGAGCCGAAGAAGGCAATACCGAAGGAGAAGTTGGATGAGATTCGGGCTGTAGACCCCAAGCGAGTCAAGAGGTGCAAATTAGAATTTCTTTTTATTTTTATTTTTTTCCTCCATTTTTTGTTGAATATTATTATGAATTTTAAATTTAAATGGTTATGTGTGTGTGTGTGTGTGTGG…
RK-As584	B A	QLOD02000009.1	399 bp	6391948	6392327	+	-	-	-	CTCACTTTCGGAGACCTTGCAGAAGTGAAACCACCAACGGCGCCGGAGAAGAGAAAGTCGGGTCCCATGGAAGCCATCTCGGAAGTCAACCCCAAAAAGGAAGAGACTTCACCTCTAACCAAATTGCCCAGCCTAGACTTCAGCAGGGGTCTCGACCAAACCATCCCTTACCAAAACAACCACCACCACCACCTTGGTTCTAAGGACACCGATGATTATTTTCGGAACCATCGCCACCACCACCACGTCGGCGGCGATGGGAGGCAAGCGTCGCCGGACCCCCACGGGAGCCGCCACGTTGTAGGGTTCCGGCATGGAGTGGAGAGGAGCATGCAGAATAATTATGATGAGATTAGTAATATTAGTGGCATGAGTACGGCTTCAACAATGCAGGGAGGT
RK-As586	B A	QLOD02000009.1	3527 bp	6623027	6626534	+	-	-	-	GGAGGAGCGCCAAAGTCTACGACGACTTTCAGAGACGAAGTCGGGAGCCCTCGCCTTCGCCCTCCTCCCGAAGACGACCTGTCGTCGTTCTCCTCCTCCTCCTCTTCGCTTGCTGCCAAAGCCATCAGAGCATCGTCGGCCTACCGGGACGCCTCTCTCTCTTCCGCTTATGGCTATTCTTCCCTCTCCCCCTCCCGAGATCCCTACATTTCAACATCTTCCCCTCCGGCTGTTCAAAAGGTTCGATTTCTCACTCTTTATAATACTTAGATATTATATATGTGCATGGTTAATGTCTTGGATTATGCATGGACATGCATAATGATGGACACTATGTGCTTGGAGGGAAAATCCAATCCAGTCCTTCACCTTTTTCTAGAGATAATGGGTGCTACTCTT…
RK-As587	B A	QLOD02000009.1	402 bp	6846929	6847311	+	-	-	-	GCCAGAGACTTTGGGTTCAAACCCCAAGGCAAATCGGCCCCGATGGCTCCTCCGAGAGCCAACGCCGGCGTCGGATCGGACGGCGTTGATCGCTGGGCTCGGTCGTCGTCGTCGTCGTCTTCATCTTCGATCCTCGACGAACATCGCAATCGCGATGGGTTCTCGTTCAACGACGTCTTTGGGGGTCCTCCAAAATACCCGAGTACAAGCAACAGTAAATCGACGTCTTCGTTGTCGGAGTTCGATTACGATTCGATATTTAAGAGCTCGTCGTGGACTACTTCGGCGGCGAACGATTCGAACAACAAGCCGTCGTCGCCGCCGGTGTACGATAAGCCCGTTTATGATGAAGACATTTTTGATGGTTTGCCTGGGTTGAAGAGTAAATCGGCATCTTCC…
RK-As589	A B	QLOD02000009.1	352 bp	7057686	7058018	-	+	-	-	TGGCTTCCTCCGTTACAGTTATTCCGAAGATCGTGACTTGTTCGTCACCGGTGATTTGTACGAGAATGACGTCGTCACTCCGACCATGATCGTCGTTCCTCGGAGAAGGGTAAAACCCAACAAAAAATACAAAAGAGCATTTTTTTATTTATTTTTTTTTTTTTGCATAAACAAAACACTACTGTTTCGTCAATTTTTGTTTTCTTGGTCATTGTTAATTGCAGGCAAAAGCAAGGTACCCACGAGTGAAAGAATCAAAGGAGGGGGGTTGGGTTGGGTGCGATATTGTAAAGGAGCCATCAAGCCCAGCTTCGCCGCCGCCGCCGCCAGGAAAAGCTCCCAAAGCTGTTGA
RK-As589	A B	QLOD02000009.1	529 bp	7057686	7058195	-	+	-	-	TGGCTTCCTCCGTTACAGTTATTCCGAAGATCGTGACTTGTTCGTCACCGGTGATTTGTACGAGAATGACGTCGTCACTCCGACCATGATCGTCGTTCCTCGGAGAAGGGTAAAACCCAACAAAAAATACAAAAGAGCATTTTTTTATTTATTTTTTTTTTTTTGCATAAACAAAACACTACTGTTTCGTCAATTTTTGTTTTCTTGGTCATTGTTAATTGCAGGCAAAAGCAAGGTACCCACGAGTGAAAGAATCAAAGGAGGGGGGTTGGGTTGGGTGCGATATTGTAAAGGAGCCATCAAGCCCAGCTTCGCCGCCGCCGCCGCCAGGAAAAGCTCCCAAAGCTGTTGATGAAGATCTCTACAGGATCTCGCCGGAGCTCCTCCATGCCAAATACA…
RK-As590	B A	QLOD02000009.1	402 bp	7099284	7099666	+	-	-	-	TCTCCTCCCAATCTCACCACTCTCTCTCTTCCTTTTTCTCCAAAAAACCTCCCCCTTCTCAAACTCTCCAAGCCCAGAACTCTGTCTCTCCACAGATCCAAACCCTCTCCCCCCATTGCAGGGACGCCTAGGGTTTTCGCTTCTTCTTCCTCATCATCATCATCATCTTCCGCTACAATCCCCAATCACCAAACAACCAGCAATCCAAACCCAAGCGAGTCGATACTCACCGGGTCAACTCGGACAATCACAACCATCCTAGCAATCGCCCTCGCAGTTTCGCGACTCGTCCTTCCGAAAGTCTCCACCTTTCCGCTCAATTTGAACGGAATTTGCACGGCGGCGCCGCTGTTTTTCGCCGCCCTCAAGGACCGGCCGAGCGGCTACCTGAACACTCCG…
RK-As591	A B	QLOD02000009.1	825 bp	7107007	7107812	+	-	-	-	GAGGGTGACCTTGAAAACCATATTGGGTCGCAGCGATGGCGGGAAGGCATTGATTGGTGAGAGAGTGGTGATCGGCGGGTGGGTTAAGTCCTCCAACGAGGCCAAAAACGAGCCTCCTCCTCCTCCTCCTCCTCCTCCTCCTCCGAGCAAGAAAGATGTTAGCTGTCCGGAAATTCTCCGCAGTCCAGTCCACTTATTTGAATGGATAACGAAGGTCTTGGGAGGAAGCCCACAACCTGCTCGTAAAAAGAGGGGTTCGGCCATTCCTGAGGACCCGCCGCCGCCGCCGCCACCACCACCAACTACACCCTCGGAGGCAGCGATATTGCGAGTGAGCGATGGTTCTTGCAATGCTAATCTTCAGGTCTGTTCAATTTGCAATTCTTCAAATTAGTTATG…
RK-As592	A B	QLOD02000009.1	824 bp	7107213	7108017	+	-	-	-	TAACGAAGGTCTTGGGAGGAAGCCCACAACCTGCTCGTAAAAAGAGGGGTTCGGCCATTCCTGAGGACCCGCCGCCGCCGCCGCCACCACCACCAACTACACCCTCGGAGGCAGCGATATTGCGAGTGAGCGATGGTTCTTGCAATGCTAATCTTCAGGTCTGTTCAATTTGCAATTCTTCAAATTAGTTATGCCATACAGGGCCGGCTCTTGGGCAAGCAAGAGTCCCGGACCTAGGACCCAAAAAAAACTGTTGAAGAAAAGGTCCCTACTAGTTTCTCTAGTTGGGATGGGATNNNNNNNNNNNNNNNNNNNNNNNNNNNNNNNNNNNNNNNNNNNNNNNNNNNNNNNNNNNNNNNNNNNNNNNNNNNNNNNNNNNNNNNNNNNNNNNNNNNNTGG…
RK-As594	A B	QLOD02000009.1	406 bp	7389249	7389635	+	-	-	-	CCAACAAGGCAGAGGAGCTAGAAATAATAATGATCAGTTAATAATTTCTTTTGATGATGACGATGATGATGATGATGATGATGAAGAGGAGAGGCTTCTATTCGACTTAGTACTAACTTCCAGCAACAGACTCCTCATCCCCGCAGAGCTAGCCGAGGACTATTTCCCACCCCTACTAGGCCTCGGAGGAACTCAGCCGGAGGAGACGATTCGACTCATCGANNNNNNNNNNNNNNNNNNNNNNNNNNNNNNNNNNNNNNNNNNNNNNNNNNNNNNNNNNNNNNNNNNNNNNNNNNNNNNNNNNNNNNNNNNNNNNNNNNNNGAGCTAGCCGAGGACTATTTCCCACCCCTACTAGGCCTCGGAGGAACTCAGCCGGAGGAGACGATTCGACTCATCGA…
RK-As595	A B	QLOD02000009.1	636 bp	7430264	7430880	+	-	-	-	TCGCACCGGAATATTCTCTCTTTGAGGCACAAGTACGTCCGGGCGACGTTGAAGATGGAAAGACTCACCTTGTTGTAAACTTTTAAGTGATAATTTCTTTGGAGAAGCAGGAACTAGTTGGCGGCAACAGGTACTACTATTTTGCGTTTGTCACAAGAAGAATTGGCCAATGACATTCAAAGACCCNNNNNNNNNNNNNNNNNNNNNNNNNNNNNNNNNNNNNNNNNNNNNNNNNNNNNNNNNNNNNNNNNNNNNNNNNNNNNNNNNNNNNNNNNNNNNNNNNNNNGGAACTAGTTGGCGGCAACAGGTACTACTATTTTGCGTTTGTCACAAGAAGAATTGGCCAATGACATTCAAAGACCCACCCGTGGAATGTGGCAGATTGGGTTTAATTGGGTT…
RK-As596	A B	QLOD02000009.1	576 bp	7439455	7440011	+	-	-	-	GGAAGGGAAACAGTGGAGAACCCAAAGGTTAGTGAAGAAGAAGAAGAAGAAGAAGATCAGGCAATGGGTGTTTCAGAAGAACAAAACCCATCTTCTTTCGCAAACCCATTTTTAGAACCAAAATCAAGGTATTTACTTGTTCTTTATTGTATATCATATAACCCAATGAATTTCTTCCAATTCTTTCATTTTAGCTGTATATAAACACAAAGAGAGAGAAACACACAAATACAGAGATATTTCAGTATCTTGAATCATTATGAACTTCTCTTCTTGGTTCAATAGATATTACTTTTTTTTTTCTTTCCCCTGTTCAGATACTCATCCGAGAGAAACAAAAAAAGCCCACAATGCGAAGTTGCCAGCGACGAGTGGGAGTGGCAGAGCGATGAAAAAACC…
RK-As597	A B	QLOD02000009.1	1294 bp	7499346	7500620	+	-	-	-	TTAGCATTTCCGGAGGAGAACAGCAGCAGCTTGAAGAAGATAACAAAACTGGAAGATCCTGCTCAATATTCTCGGTTAGGACTGGTGGTAAGGTCATTTGGTTCATCTAAGTTGTGGCAGTGTTTTTCTTCGATCTCTGAAGATGTTTTGATATTTGCAGCCAAGAAGAGCTGATCTGGACATGAACCAGCACGTGAACAATGTTACCTATATTGGATGGGTTCTGGAGGTACGTAGAAGTATCACTTCCTTGTCATCAATAAGTTGTTTTCAATACAAATACTAAGGTTGCATTGTGTTTTTGGATTTTAAATGAAAATATTTGACACTAATTATTGATGGTAAATAACTCAAATATATATTTGANNNNNNNNNNNNNNNNNNNNNNNNNNNNNNNNN…
RK-As598	B A	QLOD02000009.1	306 bp	7590478	7590764	+	-	-	-	GCAACCACAGACTTTCAGCAGGGGCCCGCAGGTCGAGGTCGGCACGGACGAGGAAGGCTTCGCCGGCTCTTGGTACGTGGCTACCGTCATTGACACGCTGGCGGGATCGCTGTCTTTGGTTTACAAGAAGAAAAGCTCTAAGTACTACGTGGAGTACCAGAGCTTGTTGGACGACGATGGCGTTACGCCCTTGAAAGAGCATGTCAGTCTCCGATTGAGGACCATCGATGTGCTCCGATTGAGGACCATCGATGTATGCATTCGTGTACAGAGAGAGAGAGCAGAGAGAGATATGTTAGCTTTGTG
RK-As599	A B	QLOD02000009.1	400 bp	7725593	7725973	+	-	-	-	ATCGGACCATCTATGGCTTGTTGAAGGCCTGGGAAGAGCAAAACCAGTCTCCAAAGAATCGCAATCATCATCACCGTAATAGCTCCAACAAACAAACTTCATCACCTCACGAGTCGGGTGCTCCGATGACCCGGAAGCACCGGAACGGCGGCCGGCGGTGGCCGGAGAAGAAAACTCGGTCCACGCTCTGGGACGGGGTGAGTTCCGAGGAAGACGTGTCGGATGGGAACGGAAAAGCCTACCGAGAATTTAGAGTTGAAAAGGAGGTAGAGCCGACAGTAAGGATTAAACCGTTTCAGAAAAAAGCATGTCATTGCGGTCGAAGTAGCGCCGCCGCCGCCGCCTCCTCCTCGGCGGCTCCGGCTAAAAGGTACAATCGTAATGCGGAGATTGAAAGTCG
RK-As600	B A	QLOD02000009.1	398 bp	7752719	7753097	+	-	-	-	GCAGTCCTCACTCGGAGTTCGAACCCGAGCCAAGACCCTTGCTTTGCAGAGACTTCAATCAACACCGCCGCCGCCGCCGCCTCCGGTGAACTCCGATTCTTCTTACCTTCAGCTTCGAAGTCGGAGGCTAGAGAAGGTTCTCTCGCCGCTCGTCGACGCAAAGAAACAACAGCACCGACAACAACAACAACAACCAGCAACGGCCATAGACGGTTGTGGAAAGAACCCTAACCCTAGTCGCAGTCGCAGTGGTAATCGTAGCTCTGGGACGAGTTCGAGGCTGAGGTCGGTGAATTTGGGCTCTTTTGGGTCCGTCTCTGTTAGCTCTTCGAAGAATGAAGAGGTTACCCTTGAATTCGCAACCAGGGCAGGCAAAGAGGATGATGGAATGCAGGACT
RK-As601	B A	QLOD02000009.1	398 bp	7752719	7753097	+	-	-	-	GCAGTCCTCACTCGGAGTTCGAACCCGAGCCAAGACCCTTGCTTTGCAGAGACTTCAATCAACACCGCCGCCGCCGCCGCCTCCGGTGAACTCCGATTCTTCTTACCTTCAGCTTCGAAGTCGGAGGCTAGAGAAGGTTCTCTCGCCGCTCGTCGACGCAAAGAAACAACAGCACCGACAACAACAACAACAACCAGCAACGGCCATAGACGGTTGTGGAAAGAACCCTAACCCTAGTCGCAGTCGCAGTGGTAATCGTAGCTCTGGGACGAGTTCGAGGCTGAGGTCGGTGAATTTGGGCTCTTTTGGGTCCGTCTCTGTTAGCTCTTCGAAGAATGAAGAGGTTACCCTTGAATTCGCAACCAGGGCAGGCAAAGAGGATGATGGAATGCAGGACT
RK-As603	A B	QLOD02000009.1	552 bp	8421203	8421734	+	-	-	-	TGGGGTCTCAAGTGTTGGTTCCTTTTCGTGGCTGTGAGGATTCTGCTCGACATCTCAAGTTGATGGGTGATTTGGGACAGGTAAAATCAAACCTGACTTTCCCAAATTTTCACTGCCTCCAACAAAATAAAAATAAATCAATAAAAACTATATGGTGTACATGTCCTTTTCTTGAGTAATTGGGTACTTGTAGCATGCAGTGCTTCATTGTCTGCTTCAATTCAGGCCTTCTCATTCTTTTTTGGCAGATAGTTCCAATGAAATACAATCCAAGAGATGAAAATTCAATCAAGGCTGTAATGGCAAAGGCTAATGTTGTCATTAATCTGATTGGTATGCAATCTTCAGACATCACGTTACCTATCAGTACTGTTATACATATGTTGTTGTTGAAGCATC…
RK-As604	B A	QLOD02000009.1	410 bp	8485225	8485612	+	-	-	-	GCAAGGTAATCTGGGTTTATTGGGCGCTGCTGGCGGCGGCGGCGGCGGAGGAGCCTCCTCGGGGGGTTCAACAAGTGGGTTCGGGTCGACGCTGTCCAAGGAGGACAACAACCCAGTTTTAGCCTCCGAGGAATCTTCATCGTACCCGGATGAGTCTGAGATTGAGCTGGGTCTTGGGTTGAGCCTCGGCGGCGGCGGTTTCAAGTCTAAAGCGGTGCCGTGGAGTCAGTACGGTAGGATTTTGACGGCTGAAGACCTCCCTTCTTCTATGGTGGCTTCAAAATCTTCTGCTTATAAGTCTCCTCCTCCGTCGTCGTTGTCTTCTTCATCATCTTCTTCTTCCACGACCAAAGCTAATTTCTCGGCCGGCACCAAGAGAACCGCTGATTCTATTTCACC…
RK-As605	B A	QLOD02000009.1	409 bp	8945246	8945635	+	-	-	-	AACACCACAGTTGGGTCCTCCTCTTCTTCATCATCATCATCAGCAGCGGCAGGAGCTTCCACCGCCGCCACTCCTAGCAGGTACGAGAACCAGAAGCGGCGGGACTGGAACACCTTCTGCCAGTACCTGAAGAACCACCGGCCACCGCTCTCCCTCCCCAGGTGCAGCGGCGCCCACGTGCTCGAATTCCTCCGGTACCTCGACCAATTCGGAAAGACCAAAGTCCACACCCCGATGTGCCCCTTCTACGGCCACCCGAGCCCTCCGGCCCCGTGTCCGTGTCCTCTCCGCCAGGCCTGGGGGAGCCTCGACGCCCTCATCGGCCGCCTCCGGGCCGCCTTCGAAGAGAACGGCGGAAAGCCCGAAGCAAACCCATTTGGGGCCCGAGCCGTGAGGCTT…
RK-As607	B A	QLOD02000009.1	247 bp	9598165	9598392	+	-	-	-	TCTAATCCGTGGAGGACGACTGCAGCAAAGCAAATCAACATTCTTGCGTTTGTGGCTCAGAGAGAGAGAGAGAGAGAGAGGCTCGTGGCTACAAAGGCGGAAGCTTTGGTTTCTTGAAGGTGCCTTCTCTCGTGGCTACAAATGCATCAAAGAAGATGCTTTCTTGAACGGTTCTCTAGTTTCTTCGATTTCAAGCTTTGGTTTTGTTTCGGATTTGATTTCGAGCTCAGATGTCAAGCGGAAGCTT
RK-As608	B A	QLOD02000009.1	401 bp	9662518	9662899	+	-	-	-	CAACGAGAGCGCAAAACATACGACGTCGACGCGTCTTGTCGAAAACAAACGAGTACTCCTCCTCGTCTCCCGCCATTGCCGACCTCGAAGCGGAAGCCGATGAGAAGAAGCCTCCTCCTCCTCCTCCTCGGCTGGCCGACTGCTGGCGAGAGCTTCTCGGCGAAGACGAATGGGCGGGCATGCTCGACCCGATGGACCCGCTCCTCCGGTCGGAGCTGATCCGGTACGGCGAGATGGCCCAAGCTTGCTACGACGCCTTCGACTTCGAGTCCTTCTCCAAGTACTGCGGCTGCTGCCGGTTCACGCGCCGCGACTTCTTCGCCGGGCTGGGAATGGAAGGCTGCGGGTACAATGTCACGCGCCACCTCCACGCCACCTCCAACATCAACCTGCCGAATT…
RK-As609	B A	QLOD02000009.1	396 bp	10154628	10155004	+	-	-	-	TCGGTAAAGGAATTGCAGGATGAGAACTCAAACATGAAAGTAGCCTGCGAGAGAGAGAGAAGTGAGAAAGTAGCACTTTTGAAGAAGTTGGAAATCATGGAACAGCTTCTTGACAAAAATGTCCTTTTGGAGAAGTCACTTTCAGATTTGAGTGCTGATTTAGAAGGGGCTAGAGGGAAGATAAGTGCACTTGAAGAGTCCTCTCAATCTCTTTTGGAAGAAAAGTCAACTCTTGCTGCTGAGAAGATGAATCTAATAAATCAGTTACAGATAATAGCTGAGAATCTAGAAAAGCTGTCAGAGAAAAACACATTTCTTGAGAATTCTCTTTCTGATGCACATGATGAACTTGAAGGGTTGAAGGTAAGATCGAAAAGCTTAGAAGGCTCATGCCAG
RK-As610	B A	QLOD02000009.1	403 bp	10823214	10823597	+	-	-	-	TGATCACAACCCTCCTCCTCGACAACCAAAGCCAGCCCCATCCGAACACTCAACTTCAAACTACTCACCTCCATTGCCACCCATGGATCCCCTAGCCACTGCCAATCAAATACAAGACGAGGAAGGAGAAGAAGGAGAGGAGGAAGAGGAGGAGGAAGACGATGAAGAAGAAGAAGAAGCCGAGTTTGACTCAGAAGCCAACAGTGGGCGCCTGACAAAGACTCGGGATTTGGCCATGGCTCCTCTAGCTACGGAACCAAGTGAGCTAATAATGCAGCTTGAGATGTCTGAAGATATTCGACTTGGTTCACCAGATGATGAGTGCGATTTTCAGCTGCTAGCCCCAAGCCAAGCCGCCATTAACCCGGAAGACGATCACCCCCGAGATGACTCGTTTAG…
RK-As611	A B	QLOD02000009.1	727 bp	11020699	11021406	+	-	-	-	GAATGGTGCAGGTGGAAACTCAGTTAGGTAAGATTGATACTCACTTAACAAAACTTGAAGTGTTAGACNNNNNNNNNNNNNNNNNNNNNNNNNNNNNNNNNNNNNNNNNNNNNNNNNNNNNNNNNNNNNNNNNNNNNNNNNNNNNNNNNNNNNNNNNNNNNNNNNNNNTGGAAACTTCAAGGGTTATGTCAACTCTTCTAATAACAGAAACATGCAGAATTCTACAAGAAACTCTGTTGCTAGCCCAAATGGAAGCAGTAAAATGGGGGAAGTAAAAAGACAGCCTGGGCAGTGCTATAAATGTGGAGACAAGTATTTTGTGGAACAAGTTTGTAAAAAGTAGCTTATGAATATGGAAGTAGAGGAAGAGGTTGAAGAAATAGAAGATGGGGAGCAAGA…
RK-As613	B A	QLOD02000009.1	1789 bp	11157678	11159447	+	-	-	-	AGCCCAACTTCTCAGTCAGCGGCTCAAACTTCCTTTTATAAGTTTCATATTCGGGGCGGAGAGAGAGAGAGAGAGAGAGCAGGAGGGGTGGAATATTTTCTTGGCAACATGGTAATTTTCCTTTGATTTCGTTTTCCCAAAGTTCATGTTTTTCGTTCTTTTACGTTAAAATGTTTTTGTGGATTCTATCACTTAAAAAAAATGTATTGCTTGTTTATTTATTTTTTATTCTTTTTCCTTCCAAGTTCTGTTCGATTGCTCCCAGTTGCATATATTTTCCAAAAATGGCCTTTCTTGTCTGTGTTTAATCGTCTGAGTCTGTTTATTGTTAGTTGTTTTTCTCATATTTCAAGGACCTAGTAGGCAGAGAAGTGACTGTGGAGCTAAAGAACGACCTTG…
RK-As614	A B	QLOD02000009.1	3289 bp	11367836	11371105	+	-	-	-	CAGTGAAATGGCAATGGATGCACATTTTTCTTGCTGAATTGGATGGTGATTTGGAACAAATCTATGGTGAAATTCTGAGAAATGATCATATTCCTGAACTCGAGGAATCTTATGTCTTGATTTGTCATAAAACGATGAATGGCGAACCTAAAGATCTTGATGCCTCAGCAATGGTTTGCTGAGGCACACAACTGAAACTCTCAAAAGCTACAAGACCGAACAAACTTTAGTCATAAGAAAAATGATGCAGACAAATTCTTACAATGCAACCATTGTGATCACACTAGCTATAACAAAAGTCAGTGCTAACACTTGTCGGGCATCCGGAATAGTAGGATCACAACTGTGATTCCCACCAACAAAATTCTAGGAAGACCACCTCTACTGTTGTTGTTGTTG…
RK-As615	B A	QLOD02000009.1	944 bp	11559911	11560835	+	-	-	-	TCGTCAATTTTCCCAAAAGCCTTGTGATTGTGCCCGGTTTGGATCTTGTCCGCGATTGGCAATTGGCTTATGTTGATGGGCTGAGAAGAGCAGGACAAGAGGTGAAACTTCTATTCCTAGAGAAGGCCACAATCGGTTTCTATTTCGTGCCAAACAATGAACATTTTCATTGCCTTATGGAGGAGATAAACAGCTTTGTCCATTCTAACTGAATAGATTAGCTTTTAGCTTTCACCTACAACAGTGAGATTAAAAAAACAGATCTTGACTTGGGTTTGTAGCTATATATATATATATGATTGTGTAGTTCTTCTTCTTACTTATTGTTGTTACCTGTGGTGGTGACTGGGGGCTGTGCTTCTTATTTTGTCTGGAGCTAATTGGTGCAAAATGGTTTTC…
RK-As617	A B	QLOD02000009.1	1081 bp	11824497	11825558	+	-	-	-	AGGGACGGTAATGGTGACAAAGGGTCTTGGGGTTGGGGGAGCGAGGGGAATGAAAGAGGAAGAAGAAGAAGAAGAAGAAGAAGAAGATCACAACCAAAACAATGTCTCGCTCGTTGCGTTGCTATTGTCTGCTCTGAGAAAATCCATGGTCTCTTGCCGAATAGATCGTCAAGACGAAGTCATCGCAGCCGTCCACCAAATGGAAATCGGATGTCCCACCAATGTTCAACACGTAGCTCACGTCACGTTCGACCGCTTCAATGGGTTTCTGGGTCTTCCTGTTGAGTTCGAAGTCGAGATTCCTTGCAGAGTTCCCAGTGCCAGGTTTCTGGGTTATCCTCCTCTCTCTCTCTCTCTCTCTCTCTTCTTTTAGAAATTATCCCATTTTCCTAAAATATG…
RK-As618	B A	QLOD02000009.1	391 bp	11833417	11833788	+	-	-	-	TCATGCTCTTTGAGGCCAGTGGCGATTCAGATGCAGCTGACGTGGATTTAGCAGCACACAATGCTGCTGCTGACGATGACGACGACGCCCAGTCATGCAGCTGTGACTTGTTAGAAGAATCTGAACGCATTGTTGAGGTTCGAGAGTTTGATCGTCATCGCCTCAAATCTGTTGTCGATGATGATCATGATGATGAGGAGGAGGAGGAGGAGGATGGTGAAGTGATTGATTGGAGTGGTGGAGAAGAAGAAGAAGAAGAAGAAGAAGAAGAAGGTGATGAGGTGGCGATGAGCAGCACTGCAAGAGACCATGGGCACCGCAAGAAATCAAGGACTTGTGTTGATCATTCAGCCATGGAATTGAGGTATGATGAGAGGGAAAAGAGCAGGCT
RK-As619	B A	QLOD02000009.1	391 bp	11833417	11833788	+	-	-	-	TCATGCTCTTTGAGGCCAGTGGCGATTCAGATGCAGCTGACGTGGATTTAGCAGCACACAATGCTGCTGCTGACGATGACGACGACGCCCAGTCATGCAGCTGTGACTTGTTAGAAGAATCTGAACGCATTGTTGAGGTTCGAGAGTTTGATCGTCATCGCCTCAAATCTGTTGTCGATGATGATCATGATGATGAGGAGGAGGAGGAGGAGGATGGTGAAGTGATTGATTGGAGTGGTGGAGAAGAAGAAGAAGAAGAAGAAGAAGAAGAAGGTGATGAGGTGGCGATGAGCAGCACTGCAAGAGACCATGGGCACCGCAAGAAATCAAGGACTTGTGTTGATCATTCAGCCATGGAATTGAGGTATGATGAGAGGGAAAAGAGCAGGCT
RK-As620	B A	QLOD02000009.1	400 bp	11987358	11987738	-	+	-	-	GCTGGTTTTCGCCTTGTTACACCATTGTCATCCCCACTGTCTTCCAAATATCGACAACAGAAGTCGACGACGACGACCTCCCGTGATAAATCCTACCATGGCTATTCTGAGACCGATGACTCCACGGAGCACAGTAATGAGACTGATGTCACTGATCAGGACCAAGAAATGGAGGAGGAGGAGGAAGTTTCAAGCAAGTTGATGTATGATGAAGTCGAAAGGCTCAGGGAGGAAATCAGGAAAGTGAGAGAAGAGAACAAGATTCAGAAGGAACAACTAGCAGAGAAAGATGAAGAGAAAATAGAGGTCATAAGACAGCTTAGTCTGGCCTTGGATGTGCTCAAGGACCAGAATGTGATTCTGAGGAAATTTATAGCTAAAAGATCTCCCAGGAAATGGA
RK-As620	A B	QLOD02147044.1	400 bp	130	509	-	+	-	-	GCTGGTTTTCGCCTTGTTACACCACTGTCATCCCCACTGTCTTCCAAATATCGACAACAGAAATCGACGACAACGACCTCCCGTGATAAATCCTACCATGGCTATTCTGAGACCGATGACTCCACGGAGAATAGTAATGAGACTGATGTCACTGATCAGGAACAAGAAATGGAGGAGGAGGAGGAAGTTTCAAGCAAGTTGATGTATGATGAAGTCGAAAGGCTCAGGGAGGAATTCAGAAAAGTGAGAGAAGAGAACAAGATTCAGAAGGAACAACTAGCAGAGAAAGATGAAGAGAAAAGAGAGGTCATAAGACAGCTTAGTCTGGCCTTGAATGTGCTCAAGGACCAGAATGTGATTCTGAGGAAATTTATAGCTAAAAGATCTCCCAGGAAATGGA
RK-As621	A B	QLOD02000009.1	330 bp	12487898	12488208	-	+	-	-	TCTCTCCGCCTACACCTCTCCTTCTTGGCCACATACTATTTCGAACCCTAGCTCCTCCTCCTCCTCCTCTAATTTTCTCTCTCATTCGGAAAGCCACCACGCCGATCACTCTCCGATCACAAACACTGTGCCTCCTCCAGAGCTTCCCGAAGACGAAGGCCACGGACCTCCTCCCCAAAAAGCTCTCCTCCAAAACCCTAATCCAAATACTCACAGCCGTTCCCCTCTCTCCCCACCGTCGCTGCTGCATGTCGCTTTCAATCAAGATTACAGTTGTTTTGCCACTGGCACCGACCGCGGCTTCAGAATCTACAATTGCGATCCGTTCAG
RK-As621	A B	QLOD02000009.1	507 bp	12487898	12488385	-	+	-	-	TCTCTCCGCCTACACCTCTCCTTCTTGGCCACATACTATTTCGAACCCTAGCTCCTCCTCCTCCTCCTCTAATTTTCTCTCTCATTCGGAAAGCCACCACGCCGATCACTCTCCGATCACAAACACTGTGCCTCCTCCAGAGCTTCCCGAAGACGAAGGCCACGGACCTCCTCCCCAAAAAGCTCTCCTCCAAAACCCTAATCCAAATACTCACAGCCGTTCCCCTCTCTCCCCACCGTCGCTGCTGCATGTCGCTTTCAATCAAGATTACAGTTGTTTTGCCACTGGCACCGACCGCGGCTTCAGAATCTACAATTGCGATCCGTTCAGTNNNNNNNNNNNNNNNNNNNNNNNNNNNNNNNNNNNNNNNNNNNNNNNNNNNNNNNNNNNNNNNNNNNN…
RK-As623	B A	QLOD02000009.1	399 bp	12567152	12567531	+	-	-	-	TTCTGATGAAGGGGGTTTTGTGAGTGGTGAAGAGGAGTTCGAAACGGCGTCGGATAAGCCAGTTATGGCCGGCCCTGATGGAGAAACCATAGGTAACCTTACTGAAGGGGAAAATATTGGCCAGCCTGACTGGGGTTCTTCAGAAATTACCATGCCGAACACTTCAGTGCCGGTGGTTGATGATGATGATGAAATCGAAAAAGGTCCCAAAAGTAGGGCTTTTCAGGGTGAAAAGGTTGCAAAAGATGTTGTAAAGGGGGAGGACTCTGGAGTTGTTGATGGAAAGGGTTCTAGCTCCTCTGCTGAGGATGGAGAAACTGATTCTTCTATTCCAACTGGTGTCATGGAGTCCAAGGTTATTGGAGTCAATGGGTTTGTGAGGAAGCCTAAAATTTCGGG
RK-As622	B A	QLOD02000009.1	396 bp	12567281	12567656	+	-	-	-	CAAAACCTCTCCTCCTTTTGCTTCTGAAATCGCTAATTTTGTCAAAACCAATGCTGATGATACCAAACCCAATAATAATAATGATAATAATAATAATAATACTATTAGCAGTAGCAGCAGCAGTAGTTCTGATGAAGGGGGTTTTGTGAGTGGTGAAGAGGAGTTCGAAACGGCGTCGGATAAGCCAGTTATGGCCGGCCCTGATGGAGAAACCATAGGTAACCTTACTGAAGGGGAAAATATTGGCCAGCCTGACTGGGGTTCTTCAGAAATTACCATGCCGAACACTTCAGTGCCGGTGGTTGATGATGATGATGAAATCGAAAAAGGTCCCAAAAGTAGGGCTTTTCAGGGTGAAAAGGTTGCAAAAGATGTTGTAAAGGGGGAGGACTCTGG
RK-As624	B A	QLOD02000009.1	474 bp	12747451	12747905	+	-	-	-	ATCCGATCTCCTCTCCACCTCCTCCTCCGCCGCCCCTCCTGGCGGCTGGGCCGCTCTCCACAAGCTCGCCGTCTGCTGCCCCGGCCTCCTACACGCAGGAGTCTTGCTGGAAAGTTCCGATTTCGGGCTCGAGCGCGAGCTGGGTCCGGATGAGAATTACCTGGAAAATAGATTGTTTCAATCGGGTCAGTGCCAAACAACGCCCTCTTCCTCAAGCGGTGGTGGTGGTGGTGATAAAAATTCAAAGCCAGAGGCGGTTGCTTCTGGTTCCGAGGGTTGTTGGTCCTTATACGACGATCTTTATTTCGATACTGTTTACAATGCTTCTGAATCTCAGCCCGAAGAAGAGAAAATCGCCGAAAAGCCTGAAAAGGGGGTTTTCAAGACTGCCGGTGAATT…
RK-As626	B A	QLOD02000009.1	397 bp	13313219	13313596	+	-	-	-	CGTTGCTTGACATGGATTTGCAAAATGAGTCTCGAGAGGAAAGATTGAACGACGAAGTAACTCCTCAAGTCCAAGCAGAAGGCAAGGCAATTGAGGTAGCTTCCGGGGATCTTTTCGCAAAAGCACTTACAATAAATAATACAGAAACGGACATGCAAGAAATGGAGACCGCTATGGTGAACCAAGAAGATGATGATGATGATGATGATGATGATGACGACAAGGCAGTTGAAGCAACTCAGGTAGGTAAGGTTGAAACAGAGGACAATAGAGATGATCATGATATTCAATCAATTGAAGAAACTGTTGTCAGGAAATACGACGAAGATAATGAAACTGCGGAGAACGGTGAAGAGAGCTCAGTTGAGAGAATTGAAGAAAACTCGCAGCTGGTGAT
RK-As627	A B	QLOD02000009.1	402 bp	13730706	13731088	+	-	-	-	TGTGGAATGGAAGGTTGTGATGAGAGAGCACAAGATTGTACCTGGAAGGCTCAGTGCGAATGTGGGTTCAAAATTTGCAGAGACCCTTACTTGGAGTGCATCGGAAATGGAGGAGGAGGAGGAGGGTATTGTCCTGGTTGCAAAGAGCCCTACAAGGAGGACGTTAGTGACGATGAAAGCAACGAACAACCCAGCTCTGAAGAAAAGGACCAGCCACATCCACTGCCAAGAGGAGGAAAGGGTGCTAATGGGATCAAACTGGAGAAGAACTTTTCTCTGATGCAATCCTTCAAGACCCCAAACCATGACTTCGATCACACTCGATGGCTGTTCGAGACCAAAGGCACTTATGGGTACGGGAATGCCGTGTGGCCTAAAGATGGATATGAATTTGGGCGA…
RK-As628	B A	QLOD02000009.1	386 bp	13955120	13955486	+	-	-	-	CAGCTTTGCAGCAAGCATAATGAAGCTACAGAGATAAATTCCATAGTTGTTTTTAGTAAGTTTGAATCAATTGTTCAGACCAGCAATGAAGAGACAACACTTGAAGAAACAACACCAACACAAGAAACAACACTTGAAGAAATCATTAAAGCAGATTGCAACAAGCTTTCTGTTGAATACAAATCAAAGGATGAAGAAGATAAGTTGGGCGGTTCAATTCAGCACTCTACATCAGTGCACGGTACAATACATAAAGAAGAAATTCAAGCAGAATGCTCTGTTCCGAATGAAGCTAATCCAAGCAAAACCCCACCTGCTAAACAATGCAAGCAATCTGAAGCGGGGAAGAAGAAGAAGAAGAAACAAACAAAGGTATGGCTCCTGCA
RK-As629	A B	QLOD02000009.1	1321 bp	13967109	13968410	+	-	-	-	GCTTCGGAGAGTTTCATTGGCCGAAGCAAGGCTGTACGCTCAAATGTCCTATTTAGGGTATTTGGCTTATTCCATTCCCCAGATCAAGGTACACCTTTCACATTTATTTTCTTCGATTCTTGTGTGTGTGTGTTGTGGGAGGGGGGACAATCTGTTTGATACAAGGTTTATTTTTATAAAATGGTGAAGCTTATGTTGATTTTCCGGGAATGAACTGTGATCTTGTGGGTTGCTGCCTGGAATTGATCTAGCAATGCTATTTCTTCCCCTTGTACTATTTGGTTCTTTCGATCAAGATGTGGGTTCTGTCATGGCTGAGCTATATGGTCCCAGTTCTAGAAATTTTTATGGTATCCTTTGTATCCACTGCAAGTGAATGAAGGAAAGTCCTGTTCTCGA…
RK-As630	A B	QLOD02000009.1	395 bp	14827149	14827524	+	-	-	-	GGTGGTAGGATGGTCAATGGTGGGTTAGGGGATAGAAGAGGTGATGGAAGTTTTGTAAGTAGTGGTGGTGGTGGTGGAAGGGGACGGGAAGGTGGGCGTGGTGGTAGTGGGAGAGGATTTGATTCTGGCCGAGGAGGAGGTAGAGGTGGTGGTGGCCGTGGGGGTGGTGGGAGTTTTGATATAGGAAGGAATGGTGTTAGAAGCTTTGATGGAGGGAGAACAGGTGGTAGAAGTTCTAACGCTGGCCGAGGAAGTGGTAGTAGAGGCTTTGGTGGTGGGCATGGGAGGGGGTTTGATGGAGGCCGCGGTGGCGGTTGGGGGGGTAGACATGGAGGATCAAGAGGGGACTTGGATAACATTGCTCTTCCGAAACAAGATTTTGGCAACTTGGTTCC
RK-As631	B A	QLOD02000009.1	413 bp	14942655	14943048	+	-	-	-	AAAAGGTTGCACGAGGAGGTGGCCGGCGGCGGCGGCGGAGGTGGTGTTGGTCAGAACTCTGGTTCTTCGAAATACCCGCACGAGGATTCTGGTGCTGCGAACCCTAGTGTTGGGCCCAAGGTGGCACCGCCTGCGTCGTCGGCGGCAGCAGCAGCGGCGAGTGAGTACCACCATCACGCCCAACTCTTCGATCATATGGGGCCGCAAGATGGTCGGATGCCTTCGAAAATTGCCCGGAATGAGCCTGCTGCTGATAGGTGGTCTCCACTGCTTCCTATGTACCACCATCGGCTCTCGTCGTCTTCCAACGATTTGCATTCTGACCAACCCGTGGCGGCAGAAAACAGGCCGGAATCGAGGAATTCCAAGGATAACGTTAGGGATCACAAAGTTGAGAAC…
RK-As633	B A	QLOD02000009.1	1931 bp	15953472	15955383	+	-	-	-	CAGCAAGGAGTGGGGATAGAAAGGTGGAAAATAAGGAAATAAGGAGCAATCACATCTATCAGCCACCCAACAGGAAGAAGAGAAAACTCAAGGGCAGAGAGAACTTAGAATGGGTGATATTGTTTAAATGCATAGATTATTTGCAAATTCTTGGATTATTAACTTAGGAGCAACAAATCATATGACTCATTCTTCCCATAAATTTAGTACATATATCCCTTGACCTAGCACTCAGAAAATAGTTACCGCAAATGGTTCATTAACTACTGTAGCAGGTGTTGGAGATGTTAAAATCAGCCCCTCATTTATTCTTAGGAATGTACTTCATGTTCCAAAGCTATCCACTAATCTTGTGTCCATATAAATAAACTCTCTGATGACTTGGACTGCAAAGTAATC…
RK-As634	A B	QLOD02000009.1	1242 bp	16071530	16072752	+	-	-	-	AGACATTCGGTGGGAAGTTGAGGATCCTGGAGTTTCACGTAGAGGTGGCCGTAGTGGACCAGGCCGCGGTTTTAAGAAGTCGATGGCCCATGGTGGTGGTGGTGGTGGTGGTGCTGGAAGAGGTAGAGGGACTGCAAAGGGTCAGTCCAGGAAGGATTTTCCCCCACCACAAAACGGCACTGGGAAGAAAGCTTTGGGTGATATTGAAATACTTCATACTGATACTCTAATTAACGAGGTAACGACTACCACATGATGATTTTGCATCACACTGTAAACATAACCTCTTTTTTTTTTTTTTTTTTTTTTCCAATTTTTTTGGGCAATCCCATTGGATGTGAACTTTTGTAGGTGGAGAAGGTTTTTAGTGCAATTCATTCAGATCCTTTGGAGGTTGAG…
RK-As635	B A	QLOD02000009.1	397 bp	16416353	16416730	+	-	-	-	AGCTTTCCCACTTGGTTCAAGAACAGATCTCACTTCCTCCTCCTCATCACCACCACTCCGTCTCCTCCTCCTCCTCCCCAGCTCTCCTTTACCAGATCCCACACTCCCACTCTCCCATTTTCCCCAGAAAATGATGGGTTTTCCCGGAAAATAAATAGTTCATCTGTACACGAGAGTGCTTCGGTGTTAAATCAGTCCTCGCAGTATGGCAATATCGTTGCCGTAGAAAGGTTTAAGAAAGAGAATAGAGTGTTGAATGATGGGTTTTTGTTGAAGAATGAGAGCGGTAAAGCGAAGCAGAGAACAGAGGAGTGGTTGGATTTGATGAATCGTTGTGATATGTATGATGGATCATGGGTCCGGGATGATTCTTACCCCCTGTATGAAGCTGGGTCGT
RK-As636	B A	QLOD02000009.1	400 bp	16826425	16826805	+	-	-	-	CCCCAAACTAGTCCCAACAACAACAGTATATACTCGGAGGGCTACAACAACAACGTCACTGAATACGGGTATACCTCTGCTCCACCAATTACGGCAGAGCGTGTAGTCATCGGGGATTACGGAGTCCAACCCACAAGGCCTGGTTTTCTGCCAAGTGCCACAAATTGGCGCAGCAACCCGTCTACTTATCCAGGCGCAAGCCCCGGCTATGGTTCCGAATTTGGTGAAGGCTACAACACTAACCGGAACAGGCAGCAGCAGCAGCAGCTGCCGGCTAGTACTGGTTATGTCAATCGTAGCAACCCGTCTAATTATCCAGGCGCAAGCAGTGGCTATGATTACGAATCTGGTCAGGGCTATAATGTTAACAATAACCGGAACAGACAGCAGCAGGTACTGC
RK-As637	A B	QLOD02000009.1	1675 bp	16926003	16927658	+	-	-	-	GACCAAGCTCCGTTGAACATAGTTGATCGTGACAAGTTGTTGTTTTCTGTTTTTTCATTGCTTCAAAAGCTAGGAGCTGATGAGAGGCCCGAGGTATNNNNNNNNNNNNNNNNNNNNNNNNNNNNNNNNNNNNNNNNNNNNNNNNNNNNNNNNNNNNNNNNNNNNNNNNNNNNNNNNNNNNNNNNNNNNNNNNNNNNAGTTGATCGTGACAAGTTGTTGTTTTCTGTTTTTTCATTGCTTCAAAAGCTAGGAGCTGATGAGAGGCCCGAGGTATGATCATTTGTGTCACTGGACTTTCTCTACATCTTGATGATGTCAGAATTTCATAGCCGCATGGAAAGATCTTCAATATTTATTCAATTTAACGAGGCTCAAAAGTTAAAAGTGGTTATGGCCTCT…
RK-As638	B A	QLOD02000009.1	623 bp	16990121	16990724	+	-	-	-	CATCGAACAAGTGTGCATCCCCCACCCATGGAGGAGGTCGATATGCATCGAGGACCGTTCGATCGGATTCGTCTCGGTGTTCCCGGGATCGGGGAACGACCGGTGCAGGGCCGACATCGGGTACAGTGTGNNNNNNNNNNNNNNNNNNNNNNNNNNNNNNNNNNNNNNNNNNNNNNNNNNNNNNNNNNNNNNNNNNNNNNNNNNNNNNNNNNNNNNNNNNNNNNNNNNNNACCGTTCGATCGGATTCGTCTCGGTGTTCCCGGGATCGGGGAACGACCGGTGCAGGGCCGACATCGGGTACAGTGTGGGGGCGGAGCACTGGGGGCGGGGAATTGCCACCCAGGCTGTGAAGATGGCTGTAGCTCAGGTGTTCGACGATTTTCCTCATCTTCTGAGATT…
RK-As639	A B	QLOD02000009.1	401 bp	17247898	17248279	+	-	-	-	GAAGAAGACCCGACCGTCTATGGCGAAGATGACCTCGACGAAGAAGAAGAAGAAGAAGAAGACGAGAGCGAGGAGGAGGATCTCACCCTCCCCTCGTCCAACCCTCCCCAAGAGGAGGACCTCGACGACGACGACGACGAAGAAGATGAAGAAGACACTTCCTCTTCCAATCTCGCCGCCGGCGATCCCCCTCCCTCGTCCGTCGATGTCACCGTTGCTGTCGCCGGCGTTCCCAATGGCGAGATCATCACCCCCTTCCAGGGCCGCGGTGTCGCCGTCGCCGATTCTCTCCCCGATCCGAAGCCGGAAACGATCGATGACGTCACGGTCGCGGCCGCCGCCGCCGTCGTCGAGGAAAAGAAGCCACTGCCTCCGCTGGACGATTCTCGGAGGCTGTTT…
RK-As640	A B	QLOD02000009.1	401 bp	17247898	17248279	+	-	-	-	GAAGAAGACCCGACCGTCTATGGCGAAGATGACCTCGACGAAGAAGAAGAAGAAGAAGAAGACGAGAGCGAGGAGGAGGATCTCACCCTCCCCTCGTCCAACCCTCCCCAAGAGGAGGACCTCGACGACGACGACGACGAAGAAGATGAAGAAGACACTTCCTCTTCCAATCTCGCCGCCGGCGATCCCCCTCCCTCGTCCGTCGATGTCACCGTTGCTGTCGCCGGCGTTCCCAATGGCGAGATCATCACCCCCTTCCAGGGCCGCGGTGTCGCCGTCGCCGATTCTCTCCCCGATCCGAAGCCGGAAACGATCGATGACGTCACGGTCGCGGCCGCCGCCGCCGTCGTCGAGGAAAAGAAGCCACTGCCTCCGCTGGACGATTCTCGGAGGCTGTTT…
RK-As641	B A	QLOD02000009.1	374 bp	17270886	17271240	+	-	-	-	AACCTCCTCCGTCAAATTCAGCAGCAGACCCTCCAAACTAGTCGTTAAATGCCTCTTCGTGAGCAGTAGTAATAACTCGAAGAGAACGAGCGTTGTTGAGTTAGTTAATGAGGAGGAGGAGGAGGAGGAGAAATCTCTGAACCCACTCGAAGTTGTTGCGGACAACTTCTTCAATGCCCTGAAGGCTTTGCGGAAACCGGCGATTACGGTGGTTCTGTTGGGGTTGTTGCTGATGTATGATCCTAATTCGGCGCTGGCGGCTTCTGGCGGGAGAATGGGGGGCAAGTCCTTTTCATCGCGTTCGTCGTCTTCTTCTTCGTCGAGGAGCTATTCCACGAGGTCGATTAATCCGGGTTTTTCTTATTCCGTGCCGT
RK-As643	A B	QLOD02000009.1	357 bp	17992303	17992638	+	-	-	-	ATCCGTTGGAAACAGCTTCTTTACTGCGTCAATCGTCAGATCTCCATTTGAAAACTCGAAGAAAAGAGATGCTTCTATGAATTCTAAGCGCAATACCTTAATGGGTTCTAATAGTTCATCTAAATCGAGTAAAATTTGGTGTAATTTACCTGAGAGTGGCATCGAAGAGAACCCCACAAGCAATGGGGTGGTCTCCGACTCCAAAAGCAGAATGGAAGAATACAATATTGCTATGAAGAGGATGATGAGAAACCCCTACGAGTATCACCACGAACTTGGTCAGTTTCCTTCCTTCCTTCCTTCCAATTTTGTTCTTGTTCTTGTTACTTCACCTTTGGTTCTTTTCCTTCTCTTGGA
RK-As644	B A	QLOD02000009.1	400 bp	18199720	18200100	+	-	-	-	TCAACCCCATATTCCCAAAATACCCCCACGACCCAGATAAACCCATTCACACTCACTCCATCCTCAGCACAAAAAGCTCCCAAAAACCCTAATTTAGGAGAAAGTGAAAGAGAAGATATTATAACTGGTAAGAGATGGCCTAGAGATGAAGTGTTGGCACTGATAAACCTCAGGTGCAGTAGTAATGTCAATGGAGGTCCAGATCAGGAGAAAGGAGGAGGAGGAGGAGGAGGAGGAGGAAAGGGTCCTCCTCTGTGGGAGAGAATTTCACAAGGGATGTTGGAGCTGGGATACAAGAGGAGTGCAAAAAGGTGCAAAGAGAAATGGGAGAACATAAACAAGTACTTCAGGAAGACCAAAGATGTCAACAAGAAGAGGTCTCTTGACTCCAGGACTTGCC
RK-As645	B A	QLOD02000009.1	407 bp	18289026	18289413	+	-	-	-	GGGTGTTTTCAGTGGACGATATGGGCGACCATTTTTGGTCACCGCCGCTACCCGGCGGAGCATCCGATAATCAAACAGTTTCTCCGTCTTCCTCTAATATGATGAATCGGAGCTCATCCGAGTGGGCCTTCCAGAGATTTCTCCAGGAGGCCCGCACCAACCCTACCTCCAACAACATCAAGAAAACATCCGAATCTTCCCCTCCTTCCTCCTCTTCTTGCGGCGGCGGCGGCGGGTCGCCGGCGAGATCCGAGAACGACGTCATCGAGATAAAGGATCAGCCGCCTCAGCTTCAACGCCAGAAGACGACGACTCCTGCGACGGCGTCGTTTAATTCGGGTCCTCCTCCGAACATTCCCGTCGATTCCGATGAGTACCAGGAATTCCTAAAGAGCCGCC…
RK-As646	B A	QLOD02000009.1	400 bp	18372769	18373149	+	-	-	-	GAGGGAGGAGGAGGAGAAGAAGAAGATGGAGAGAAGGGGACGGAAGGGGGCAGAGTTTTCTCATGCAATTTTTGCAAGAGACAATTCTCGACTTCGCAAGCGCTTGGAGGGCACCAAAACGCGCACAAGCAAGAGCGTGCACTGGCAAAAAGAAGGCACGGATTGATGGATCATCATGCAGTGGGGGGACCTTTTGGACAGCCACTTCCATATCCCTATTATCCTTATTCTGGTTTTCCTCATCCTCATCTCCATCCTCATCCTTTGTTTGGTTCGAATTTCAATAGGTCCCCACTTGGAGTTCGAGTGGACTCTATGATACACAAACCCTCTTCCTTTCTGTCGACTTTTTCTTCTTCTTCTTCTTCTGCAGGGTATCGTTTTGGGCATTATGATGGGT
RK-As647	A B	QLOD02000009.1	398 bp	18391311	18391689	+	-	-	-	AGGGGAAGAGGAAGGGGTAGAGGAAGGGGCCGTGGCCGGGGAGCTCGAGCTATTACGTACAGAGAGCATAATGTCGAAACTGACTCTTCTGTTCCTGTTCAGCACAGCAGCAAGCAAAATCAAAGTCCCGAGACACGAATGGATGATGGTCTCGAGTCGAAGGAAATGACAAAGGAGAACACCGAACTGTCTGATGGTCCCAATACATCGGCTCGAAATTTTGACCTTAATGCCAAATTGGATGAGAGTACAGATAAGGTACCCACCGCAGCAGCAGCAGCAGAGACAGCAGTGACGGCTGCAGCAACAACCATCGGTTCCTCATCAACGGGGCCTAATGAAGTCAAAAACGAAGAATATCCTGGCTGGTCACTTTCCGAGATGGACAGAATGGCCAT
RK-As648	B A	QLOD02000009.1	390 bp	18503098	18503468	+	-	-	-	ATGCCCACACCTAAACATCCACCACAGGCGCAGCCATCTCCGTACCCACCCCGGCCCCAAATCTCCCTCCAGCAGTCATCCCAGAAAAAGACTCCGTCGAAGCCGACAAGGCTTTTCCGGCGGTTCCGCTCCGTCTTCAACTCACTCCCAATCATAACCCCGCCGTGCAGAATGCCATCCATCTCCCTCCCCGGAAACCGCCTCCACGACATCCACGGCGGCGGAGGAGGAGGAGGAGGGAAGGTGACCGGAACCCTATTCGGCCACCGGAAGTCGAGGGTTAACCTAGTGATCCAAGAGAACCCGAGGTGCCTCCCCATTCTGGTGCTGGAGCTTTCCATTCAAACCGGGAAGCTCCTCCAGGACATGGGTTCGGGGCTAGTGAGGATT
RK-As649	A B	QLOD02000009.1	1037 bp	18676532	18677549	+	-	-	-	TGGTGGAGTAGGGAGTAGGCTAGACGAGGTTAGGCAGCACCAATTCGGGGAGAGAGAGAGAGAGAAAAAAGCAAGTTTTACTGAATTTGTCAAATCTGGAGAGGTCTTGTGCACGGAAACCCTATTATGGTGCGCACGACTTATTGAAAAATCTGAGACTTACTTTCCGAGCCCAGCACGAGCACTCCTAGACTGAAAACTGAACAATCGAGTCAACACTTGCATCAATTCATCATATCAAAATAAAATAATAAGCCATACTCAATATATGAGGAATAAAATAATGATAAAAATGTACGAGTCCTATGATCTATGCTATGGAGTTTGAATAGGCTGACCTGCCAGTTCCTGGTTCAACTAACGGGTTTGGTCCAGTTCTGGTAACAATTCTTGTTGGGA…
RK-As650	B A	QLOD02000009.1	867 bp	18793793	18794640	+	-	-	-	CCGGTCCAAGCCTAAAAAGTATGTAACACTTGACTCAACCATCCCTCAAACGTGAGGAAGCTCTCTAAAATAAAATTTTATTTTAATTTATTAAATATAATAAAAATTATCATACTTTACAATTACAATTGCAATTCTCTCTCTTTTATTTCAGTATATTCCAATTATATTTGTACAAATATGTAGTTAATAATTAATAAAATACGCTAATGTCATTTGTGTACATAATTTAATAAATAATTTTACTTTTTTAAAAAAAACACATTTTTAATTTATAATTTTTTATTAATGTAATATATATATATATATATATTTACTATAAAACTTCTATATAAAATTCATCCACTAACTTTTCGACTTATAATAGTTCCCAAATTCTTTGTACCCGCCCTCTCTCTC…
RK-As651	B A	QLOD02000009.1	406 bp	18793462	18793848	+	-	-	-	GAGGCTTACGAGGCAAAATGGATACTTCGAAACAGAGCAAAGCTCAAAGGACAAGACTGGGAAGACGTTGCAAAGTACGTTTCTTCTCGTTCGAACTACACCAAGTCTTCCAAGACCCAAACGCAGTGCAAGAACAAGATTGAGTCCATGAAGAAGAGGTACAGATCGGAGTCCGCCACCGCCGATGCTTCCTCATGGCCCCTCTTTCAGAGACTCGACCTTTTGCTCCGCGGCAGCGCTCCTCCGCTCCATGCTTTGCCGCCGCCGCCGCCACCACCTCCTCCCGCCAGCGCTCCTTTAGTGGTGGTGGAAACAGCAACGCCGCCACCGCCTCCCCCAATTGCTCCGCCGGCCCCGCTGGCAACGGTTCCTCTTGGAATAGCACAACAAAACTCCCAT…
RK-As652	B A	QLOD02000009.1	1241 bp	18903590	18904811	+	-	-	-	ATTTCCGGAACCTTCCCTCTCTCTTCCTCCTCCTCCTCCTCCTCCTCTTCTTCTTCTTCTTCTTCCGAACTTTGCAAGGTCTACAAGCACCCGTATTTATCTTCATATCACTGCACTGGTTTGGTTTGTCGATCACAATTCGTGCCACCCAATGAACTCAAATTCGTTTTGCACAACGCCCTCGATTCTTCCGGAATCGATATCACCCATGCCAGAGTATGATTTCTATTTATATATATATATATTTTTTGTTTTGGTTCTGTTGTAAAAATTGTTTAATTTTTGTGGGTTTGAAAGTGAATTGATTGCATATGATGAATTTTTCATGGGATGCAATGCTATGGTGAATTTTGATGAATTTTGTTATCCTGATTACACTTGGAATAGGTTAATTTGGTC…
RK-As653	B A	QLOD02000009.1	1236 bp	18903590	18904806	+	-	-	-	CGGAACCTTCCCTCTCTCTTCCTCCTCCTCCTCCTCCTCCTCTTCTTCTTCTTCTTCTTCCGAACTTTGCAAGGTCTACAAGCACCCGTATTTATCTTCATATCACTGCACTGGTTTGGTTTGTCGATCACAATTCGTGCCACCCAATGAACTCAAATTCGTTTTGCACAACGCCCTCGATTCTTCCGGAATCGATATCACCCATGCCAGAGTATGATTTCTATTTATATATATATATATTTTTTGTTTTGGTTCTGTTGTAAAAATTGTTTAATTTTTGTGGGTTTGAAAGTGAATTGATTGCATATGATGAATTTTTCATGGGATGCAATGCTATGGTGAATTTTGATGAATTTTGTTATCCTGATTACACTTGGAATAGGTTAATTTGGTCATTTT…
RK-As654	A B	QLOD02000009.1	3376 bp	19269105	19272461	+	-	-	-	GAGTACCCCACACGAACCAGGCTGGGGCTTTGATAGATGCTGTAAAAGCAGTTGGAGAGCAACTGATTGCGGCAAATCCTGTGGGTATGAAACCCTATCATAGATAATTAGTCTTGTATATTTTCATTTGATCAACTATTGATCAATGATTCAATGATGTTACAACTTCATTTGCGCTTACTGCTCTGAATAATCTGTTTAGGGTCACTTAATTTAGCGGGTAATGTTTGTGAGTAGTTACAATTTAGGGTTTATGATGATAGAGGAGATGCATGAAACTTTATCAATGAGTTTGGGTTTGTTGGGGATGATGTTTGATGGTTTGACAATACTGTCAATTTATAACCACGAGTAGCTTCTTGGAATTCCTGGACGGCAGTAAAGAAGATTAGAAGGAGA…
RK-As655	A B	QLOD02000009.1	3376 bp	19269105	19272461	+	-	-	-	GAGTACCCCACACGAACCAGGCTGGGGCTTTGATAGATGCTGTAAAAGCAGTTGGAGAGCAACTGATTGCGGCAAATCCTGTGGGTATGAAACCCTATCATAGATAATTAGTCTTGTATATTTTCATTTGATCAACTATTGATCAATGATTCAATGATGTTACAACTTCATTTGCGCTTACTGCTCTGAATAATCTGTTTAGGGTCACTTAATTTAGCGGGTAATGTTTGTGAGTAGTTACAATTTAGGGTTTATGATGATAGAGGAGATGCATGAAACTTTATCAATGAGTTTGGGTTTGTTGGGGATGATGTTTGATGGTTTGACAATACTGTCAATTTATAACCACGAGTAGCTTCTTGGAATTCCTGGACGGCAGTAAAGAAGATTAGAAGGAGA…
RK-As656	A B	QLOD02000009.1	410 bp	19443146	19443536	+	-	-	-	TGGTTGTGGAATGAATGGAACAGAAGAAAAAAATGATGGTGGACAAGTTGTGGAGAGCTTTTTTGAAGAGAATCTTGATGGAGGAATTGAAGTCATTTCATCAGAAATGGAGATTGCTGACTTCTTACCGGATGAGGAAAAATTTTCACCATCCAATGCTCATGACGTGGAAATACCAGAGACTCTGAGGACTGAATTTGATGAAATGGATTCTGAAACTTGTGATATGGAGCAGTGGGATGGTGAGGTTGACAACTCAGCTGAAACCAACAGAGAAAATGGTCTTGAAAATAGCTCTTCTTCTTCTTCTTCTTTGATTGATAACGACTTTGTTAACAGCCACTTTGATGAAATTCCTGCTGACAAAGAGTTGGAACAATTCTTCGAGGAAGAAGGGGA…
RK-As657	A B	QLOD02000009.1	406 bp	19596229	19596615	+	-	-	-	TCATTCCTCCGCTTCAAATCCGTATGCAAACGCTGGCTCTCTATCATCGCCGCCGCCGCCGCCTCCAATTTCACCGCCGCTTCTCCTCGTCCCAATCGTAATCCCAAACCCTCCGGCCTGTTCTTGAACCTTCTCCTGAACCGCCACAACTACCCCGTCGACCCGCAGTATGATTTCATTCCCTTGGTGGACGACGAAAACCCTATCTCTCCGCCATTCCGAGCCCTCACCTTCGTGAACGATCGACTGGGGATAGCGATTCTCCAGTCCTGCAACGGATTGTTCCTCTGCTCTCCTTGTTCGAACGCCAACTACTATATTTACAACCCTACCACCGATCAATTCCGAGCCCTCCCGGAGCCCAGCGGAGTGGATTTCAAGACCTTTCTTCGGAGCTTT…
RK-As658	A B	QLOD02000009.1	401 bp	19668655	19669036	+	-	-	-	AGCCCCGATCTTTACTACCCACATCAAGATTTAGCCGCCGGCGGAGGAACTGCCGGAGACACCTTGCTCTTCCCTTCCTACGGCCTCCCCCACCGGCGGAGCTGCTCGGTGAACGATATCTGCTTGGGGAGTACTGATCATGATCCTGCTGCTTGTGGGTTTGGGTGGAAACCTTGCCTTTACTATGCTAGAGGCTACTGTAAGAACGGAAACAGCTGTAGGTTTCTCCACAGTGATTCGGCCGCCGCTGTGGACGTTGGAGGTGGTACCATGGTGGGGTCGCCGAGCAAGCTGGAGATGATGGAGCACTGCCATGAGCTGATGAGATCTAAATCAGCCCAGCAACAGAGGTTAGCTGCTGCTGCTGCTGCTGCTGCTTCTCAGCTCACGCCTTCCTCT…
RK-As659	B A	QLOD02000009.1	400 bp	19710335	19710715	+	-	-	-	ATTCAACAGCAACACCACCAGCAACACCATCTTCCAAGAAAAACCATTTCAACAGCGAAAAAAAAATCAAAATCCAGCACTTCGAGTACAGCGACCTCGAAGCTGCCACCAACGGCTTCTCCGAAGAGAAGCTTCTTGGCAAGGGCAGCCACGGGCTCGTCTACAAGGCCGTCCTCCGCGGCGGCCGTCTCGTCGCCGTGAAGAAGCCCTCCCATTCCTCCGCTCCCAGAAGACTCTCCTCCTCCTCCAACAACAACAACAACAATGCCGCCAGCAGCAGCGAAGTCGAGAACGAAATCGAGATCCTCTCCAACCTCCAAAGCCCCAGGGTCGTTAATCTGCTAGGCTTCACAAGCGATCCAATCGGCGACCGCCTCTTGGTCGTCGAGTTCATGAGCAA
RK-As660	B A	QLOD02000009.1	402 bp	19798756	19799138	+	-	-	-	TGGGAACAACTAGCATCGAGAAGATATCAAACGGAAGTCGANNNNNNNNNNNNNNNNNNNNNNNNNNNNNNNNNNNNNNNNNNNNNNNNNNNNNNNNNNNNNNNNNNNNNNNNNNNNNNNNNNNNNNNNNNNNNNNNNNNNATAATAGGCTTAACCATCCTCTCATCCTTAAACTCTCCTCCTCCTCCTCCTCCTCCTCCTCCAAACTGGAGAATCACCACCACCACCACCACCATCATCACCAGTCTGAAGTCTTATCGGCTTCTTTACAAGCTTTTCGATCCCATGTATCTGATTGCTTAAACCAACTATCCCCCTCGAATTCCAAACCTGGATCGAAACTAACCTTGTCCCTGTCATGGATCAAACGGTGCTTGGAGGCGCTGTCCCAAGTCAACA…
RK-As661	B A	QLOD02000009.1	380 bp	19798591	19798951	+	-	-	-	CTCCTCCTCCTCCTCCAAACTGGAGAATCACCACCACCACCACCACCATCATCACCAGTCTGAAGTCTTATCGGCTTCTTTACAAGCTTTTCGATCCCATGTATCTGATTGCTTAAACCAACTATCCCCCTCGAATTCCAAACCTGGATCGAAACTAACCTTGTCCCTGTCATGGATCAAACGGTGCTTGGAGGCGCTGTCCCAAGTCAACAAGGCTTTTGCTAAGCTGGTTACGGATATAGACTATCCTGTAACCAAATGGGAGGCTCCTTCCATGGAAGAGTATCTAAGCTACAGCTTCAAGCTATTGAAACTTCTCAACTCCATCACTCGTTCACTTTCTCATCTGGGTCAATCTCGTCTTTCCATTTCCCATGCTC
RK-As662	B A	QLOD02026874.1	390 bp	443	813	-	+	-	-	AGATGGAGGAGGAGACATCGGAGTGCCACGGCCATATCACCTCCCTAGCCGTGCTCCGGACGCACCGGAAACTCGGTCTCGCCACCAAACTCATGACCGCCGCCCAGAACGCCATGGAACAGGTGTTCGGGGCCGAGTACGTGTCGCTGCACGTGAGGAAGAGCAACCGGGCGGCGTTTAATCTGTACACGGAAACGCTGGGTTACAAGATTCACGACGTGGAGGCGAAATACTATGCAGATGGTGAGGATGCGTACGATATGCGGAAGCAGCTGAAGGGGAAGCAGCAGCACCATCATCACCACCATCACCACCACCACCATCACGGTGGTGGGTGTTGTTCCGGCGAGGCGGTGAAGAGCGGCGAGGCCAAATCTGAGTCGAAGGCGG
RK-As662	A B	QLOD02000009.1	390 bp	19820400	19820771	-	+	-	-	AGATGGAGGAGGAGACATCGGAGTGCCACGGCCACATCACCTCCCTAGCCGTGCTCCGGACGCACCGGAAACTTGGTCTCGCCACCAAACTCATGACCGCCGCCCAGAACGCCATGGAACAGGTGTTCGGGGCCGAGTACGTGTCCCTGCACGTGAGGAAGAGCAACAGGGCGGCGTTTAATCTGTATACGGAAACGCTGGGTTACAAGATTCACGATGTGGAGGCGAAGTACTATGCGGATGGTGAGGATGCGTACGATATGCGGAAGCAGCTGAAGGGGAAGCAACAGCACCATCATCACCATCACCACCACCACCACCATCACGGCGGTGGGTGTTGTTCCGGCGAGGCGGTGAAGAGCGGCGAGGCCAAATCTGAGTCGAAGGCGG
RK-As663	B A	QLOD02000009.1	528 bp	19833370	19833878	+	-	-	-	GGAGATGGAGAGAACGCAGAGAAGTGAACAGGAGAGTAAGGAGAGCCAAGAAGAAGAAGAAGATGCAGAGGTGAAGGATGTGGAGAAAGGTGAGGTGGTTCTTGAAGGACAACCCGTTCAGACTGATCCTCCTGGTCAATTTCATATGTCAAGAATGGAAAGATTGAGCGCCACAAACCCTCTAAGGCTTGTCATCGATGCTAACACCAGAGTCCCCACTGTCTCTAGCTATCAGCCCCGAGCCACTCCCTCCCCTGCTCAGCAGTCTCAGCCTCAGCCTCCGCCTCAAACTCAGCCTCGCTCTGCGCCCCAAACCCAAACCAGACGTCCACAGGTAATATATATGTATATATATATATATATTTATATTGCGGATTTTTAAATTTACTCTGAAATTAT…
RK-As664	B A	QLOD02000009.1	380 bp	20017005	20017365	+	-	-	-	ATGGCTACTCTGGGCTTCAACCCCGCCAAAATCAGAAACCCAAGGTTTCAATCTCACAAACCCATCTACAACTTCACCTCCGTCACAAAACCCACCAAACTCCCATTGAATTACTCCCAATTATCCACAAATTCATCATCAAATCGTCTTCTCCGACGCAGTTCTGTGTCCGAAAGGTCCGTTCCAGTACCTCTAGAAGTAGACGCCATCGACGAAGAAGAAGAAGAAGAAGACGGAGACCCAACTGCAGAGCTGTGCTATCTCGACCCGGAAGTCGATCCGGAGCGCATTTCGGAGTGGGAATTGGACTTCTGCTCGAGACCCATTCTCGATATCAGAGGGAAGAAGATTTGGGAGCTCGTTGTCTGCGATAGCTCGCT
RK-As665	A B	QLOD02000009.1	1398 bp	20255328	20256707	+	-	-	-	CGCGGCTAATTAAGCACCTGGTCACTGTCCATCTGGACTCCAGACCAGGTAACAATCAAATCCCCTCGTGCTCTGCCCCCCCTCTCTTATTCTAAGTTTGTGAATAGAGAGCATGAACATTTAGTAGCCAGACATGGGCTTTTCCCTTAACTTAGAATTTGGGTAAAATTGCTTAGTGACGTGATGTGGGTGTGTGAATAGGAGTTTATGAATGCTTGTTTTTCCCTAACTATAAAAAAAAAAATGCTTGTTGTCTCTAAATTGAATGATTTAACTTCTTGTGTGACTAATTTTGGTAGCATGATAGTCAATTGATGGACTTGGAGGGTTTACTATGGAGAGCTTACTATAGAGGGTTGTAACACGGATGAGATAGTAGGTTTGGATTTGATATTGAAA…
RK-As666	A B	QLOD02000009.1	401 bp	20437857	20438238	+	-	-	-	GTCCTCTGCTTCTTCCCTGTCTCCTCCTCCTCCTCCTCCTTACTCTCAATTCCTCTGGCTCTGCTCTTGCCATCTCAAAACCTGATTGTAAAATTAAACCGGGATCATTCTTATCAGCGTCATCTCAAAACGACAAGGCTTCATGGGTTTCACAATCGGGCGAATTCGCCTTCGGATTCCAACGTCTCGGCCCCCCGTACGAAGAAAATCTCTTCTTGCTAGCCATTTGGTTTGACAAGATACCAGACACAACAATAGTTTGGTCCGCGAATAATTTTCCAGCAAAGGAAGGATCAAAAGTCACCCTCACCAATAAAGGTGACCTCGAACTCTCCGACCCACAAGGCAAATCGATGAAGAAGTTTGGAAATGGCACCGGAGATGATTCTTCAACCTGCG…
RK-As667	A B	QLOD02000009.1	398 bp	20535954	20536332	+	-	-	-	GCTCAGAAGCATGGGAAGAAGGGTGGTAGTAAATTGAAGTCGATAAGAAAGAAGACAGAGGATTTGGATGATGAAGATGAGTCTGATTCCGGGGAAAGGAAGAAAAGAGGTAGGTCTAAGAAGAGGAGAAGTGGGAAGAAGGTGCATACTGATTCTGACAGTGAGGATGACAGTGGGAGGAAAAAGAGGGAGAAGAGGAGGAGGAAGGATGGGTCATCAGATGAGGATGACAAGCCTCGGCATCGGAGGAGAAAAAGTAGGAAGGAGAAGAGGAGGAGGAGGAGTCATCGGCATTCTGATGATTCAGATGCATCTGAGGATTCTGCCAGACGACGACGAAAGCGGAAGAGCAGGAAGGCAGCTTCACCATCCGATTCTGATGATGGAAGCCCAGAAGA
RK-As668	B A	QLOD02000009.1	416 bp	20566446	20566842	+	-	-	-	TCTTCGAGTCGCCAAGAACTAGGAGGAGGAGGAGGAGGAGAAGAAGAACCCAAGAGGAGCTTATGTTGGAGGATCGAGAGGCTCCCGAAAGAACACCCCATTGGTTCCGCCTTCCAGAGATGGATGGGCGACGGCTTTCCAATTAACAGAGAGCATATCTTTCACACCATCAACCGCTTGCGGANNNNNNNNNNNNNNNNNNNNNNNNNNNNNNNNNNNNNNNNNNNNNNNNNNNNNNNNNNNNNNNNNNNNNNNNNNNNNNNNNNNNNNNNNNNNNNNNNNNNCGCCTTCCAGAGATGGATGGGCGACGGCTTTCCAATTAACAGAGAGCATATCTTTCACACCATCAACCGCTTGCGGAAGCTCCGCCTCAACAAACGCGCACTCGAGGTGAGGTGC…
RK-As669	A B	QLOD02000009.1	806 bp	20666612	20667398	+	-	-	-	TTCCTGGGCTGTTGAGATTCGAGAATGACATTGAAGCTGGGGAGGAGGTTGTGTTGATGACTACTAAGGGTGAGGCAATTGCGTTGGGTATTGCGGAGATGACTACTGCAGTGATGGCAACTTGTGATCACGGTGTTGTGGCGAAAATTAAGAGGGTTGTGATGGATAGAGATACTTATCCTAGGAAATGGGGGCTGGGNNNNNNNNNNNNNNNNNNNNNNNNNNNNNNNNNNNNNNNNNNNNNNNNNNNNNNNNNNNNNNNNNNNNNNNNNNNNNNNNNNNNNNNNNNNNNNNNNNNNNNNNNNNNNNNNNNNNNNNNNNNNNNNNNNNNNNNNNNNNNNNNNNNNNNNNNNNNNNNNNNNNNNNNNNNNNNNNNNNNNNNNNNNNNNNNNNNNNNNN…
RK-As670	A B	QLOD02000009.1	806 bp	20666612	20667398	+	-	-	-	TTCCTGGGCTGTTGAGATTCGAGAATGACATTGAAGCTGGGGAGGAGGTTGTGTTGATGACTACTAAGGGTGAGGCAATTGCGTTGGGTATTGCGGAGATGACTACTGCAGTGATGGCAACTTGTGATCACGGTGTTGTGGCGAAAATTAAGAGGGTTGTGATGGATAGAGATACTTATCCTAGGAAATGGGGGCTGGGNNNNNNNNNNNNNNNNNNNNNNNNNNNNNNNNNNNNNNNNNNNNNNNNNNNNNNNNNNNNNNNNNNNNNNNNNNNNNNNNNNNNNNNNNNNNNNNNNNNNNNNNNNNNNNNNNNNNNNNNNNNNNNNNNNNNNNNNNNNNNNNNNNNNNNNNNNNNNNNNNNNNNNNNNNNNNNNNNNNNNNNNNNNNNNNNNNNNNNNN…
RK-As671	B A	QLOD02000009.1	409 bp	20681755	20682144	+	-	-	-	CATCCATCTTCGCATTCTCCGGCAGCCGGAACCGACGGAGGAACTTCCCGCTGCTCCGCTCAACGCGGTGCCACTTGTCGTTCTTCTCATCCTGCTCTTTGCTCCTCTCCCTACTTATCTGCAAAATTTTTTCCTCTTCCACCTCCACTTTTACCTCCTCTTTCTTCGGCCCCAGGAGATCAGCTTTGAAGATGTGAGCTTCCGGGGTCTCCTTCCAATCAATCTGGGCATTGGCGAATTTAGAGGCTTCGCGAGTCAAAGCAGGCCAGTCCGAGATTGTAGTGTCGAAGAAAGGGTCCCAAATGTCCAAAGAGAAGGGATCGAAGACATTGGTTCTTCGGTTGTGAAGGGAGTAGAGGACGGGCTGAGAGAGAGAGAGAGGAGGGGGTGCCTAATGGA…
RK-As672	B A	QLOD02000009.1	400 bp	20777585	20777965	+	-	-	-	CAGAAGGGGTTTGATGAGGAGGAGAAGGAGGAGGAGGAGGGGGGTGTGGAGTCAGAGCTGAAGAGGCTTCACAACCTGTGGGGCCCACCGAGGTTTCTCTTCACGATCAAGGAGGAAACAAAGGAGGACTTGGAGTCTGATGATGGGAGATCCAGAGTTGATAGGAGCAGAAAAGGGTCTAGGACTAGAAGCCTGAGTGATGTTCTTCTTGCTCTTGAGACCCCTATTCTCACCCCCTTGGCTTCACCACCCTTGAAGGCTCATCATCAAAATCATCATCCTTTGGAGTCTTATAGCCACAGGGGATTCAATCCTCTCTTTGAATCATTCTCAGAGGCAGAGCTTAACAGGCTGAGATCTTCACCCCCTCCAAAGTTCAAGTTCCTGAGGGATGCTGAAG
RK-As673	A B	QLOD02000009.1	2843 bp	20799580	20802403	+	-	-	-	CCTTCCGTCGTCAATCTCTCGCCATAGCCTAACAATCCTACCGCAACGCAGCCGCGTCTCCACCACAGTCAGGTTCAGCTTCCACGAGATCCCTCCAATTCACTCCTTCGGCTCTTCTTTCGATCTCAACGCAATCGTTAGCCGAGCGGAGGGCCTCCTTTACACCCTCGCGGATGCCGCCGTCGCCGTCGATTCGGCCTCGGGTGGCGCCGCTTCGGAGTCCACTGACGCGGCCGTCCAGAAGAACGGAGGGTGGTTTAGCTTCATATCTGACGCCATGGAAGTTGTTTTGAAGGTAAATTGATATCCCTGCATTGCTTGTATAGATTTAACGAAATCGAATTGACTACACCAAGTCAAATTAGTTTACTTTCGAGCTCCGTGTATTTATTCAATTGC…
RK-As675	A B	QLOD02000009.1	457 bp	20850089	20850525	+	-	-	-	GGATCGACGACACCCTATGTCGCTCCTCCCGTCGACCACCAACAGCCCTTCTAGCAGGCCAACTCCCAATCTTAACCCAAAATTGCCTTTTTTTCTCTTTGGCTGCTACTGCACCACTTGCGGCGGCGGATATCCATACGCTTGTGCCGGAGGATACCCACAGCCATACACCGGCGGCGGCGGCGGCGGCTGGTACGCATACGCTCCCTGCCGAGGGTATCCCATCCGATGGGAGTACCCTGGAGGCAGCGGAGCGTTATTGTATCCCGGCTGCGGCGGATACGCGGTGCTAGCGGAGGCATGTCCGAGAGGGTAGGCGATCACCGACTCCTCGCCGTGCTTCGATTTGGCGGGCTGAATCGGCACTGTGACCTTCTCTCTCGAACTTGTAGGAGAACT…
RK-As676	A B	QLOD02000009.1	1101 bp	21159150	21160231	+	-	-	-	CGCGCTAATGGAGATCCTAACTGGTGCAAGAGGAGGAGGAGGAGAAGAATCAGCAGAATTATTGTCGAAGCAAAACCAAGATGGAGAAACAGCCCTTTATGTTGCCGCCGAATATGGTCATGTAGATTTGGTGAAGGAGATGATCAGGTACTATGATCTTTTCGCAGCCGGCATTAAAGCCAGGAATGGTTTTGATGCATTGCACATTGCAGCTAAACAGGGAGATTTGGGTATGTTCCTATGATTGATTTCTATTTGTTTCTATCATATTTAATGTTCGTCAAACCTCGATAAGATATTATTGGATCTCTCCACGCTTTGCCAATTAATTTATTAAAGTTGTTCACCTCAAGTGTATGGAATTATCGGGATTGATCAGTTAGAAGCTGCATTAATTGT…
RK-As677	B A	QLOD02000009.1	400 bp	21220094	21220474	+	-	-	-	CGAGCCACGTACGTAAACCTCTACAAGTGGCCGGAATCTGACGCAGAGTTCGTCCGATCGGTTAGCTCTAACGGCCGCGGCCACCCTAGGGTTGTGGACAGTATCTCCTGCAGGCAGTTGTACTTGAGGAGCTACACCTTCTCCAGGAAGGAGAGTGTCACTGAGAAGACTAAGAAGCGTCTGGAAAGAGTGAAAGACAGAGTGGCGGTTCACAAAAGAAAGAAAAAGTCTTCTTCTTCTTCTTCTCCTCCTCCTCCTCCTCCTCCTCCTCCGCCTCGTCGCCGTGGTGGCCGCGGCGGCGATGATGGTGGTGGAAGGAAGTGTGGGGTCCTTAGCAGAGCCTTGCTGTCGATCTTCCGGAGGTTGCTCTCCTGCACCACCAAGGTTGATGTGGTTGATT
RK-As678	B A	QLOD02000009.1	400 bp	21220094	21220474	+	-	-	-	CGAGCCACGTACGTAAACCTCTACAAGTGGCCGGAATCTGACGCAGAGTTCGTCCGATCGGTTAGCTCTAACGGCCGCGGCCACCCTAGGGTTGTGGACAGTATCTCCTGCAGGCAGTTGTACTTGAGGAGCTACACCTTCTCCAGGAAGGAGAGTGTCACTGAGAAGACTAAGAAGCGTCTGGAAAGAGTGAAAGACAGAGTGGCGGTTCACAAAAGAAAGAAAAAGTCTTCTTCTTCTTCTTCTCCTCCTCCTCCTCCTCCTCCTCCTCCGCCTCGTCGCCGTGGTGGCCGCGGCGGCGATGATGGTGGTGGAAGGAAGTGTGGGGTCCTTAGCAGAGCCTTGCTGTCGATCTTCCGGAGGTTGCTCTCCTGCACCACCAAGGTTGATGTGGTTGATT
RK-As679	B A	QLOD02000009.1	396 bp	21353387	21353763	+	-	-	-	TTCATCAAGGTGGTGTCCAACGCCAGAGCAGCTCATGATCTTAGAGGAGATGTACAGAGGTGGGGTGAGAACACCGAGTGCATCTCAGATACAGCAGATCACAGCCCACCTCTCTTTGTATGGGAAGATCGAGGGCAAGAATGTGTTCTACTGGTTTCAGAACCACAAGGCAAGAGATAGACAGAAGCTTAGGAGGAAACTCAGCAAGCAACTCCATCAACAAGAACTCCACCACAACCACCAACAACAAAACCACCACTACTGCCACCACAACCACCACCACCACCACCTTCTTCACTACTTTGATCATCAGTCTTCTTCTCCTCCTCCTCCTCCATCACCACCACCTCCTCCAGCTCTTCCACAGCTTTCCCTCCACAGCCCAGTTGGATTTCT
RK-As680	B A	QLOD02000009.1	396 bp	21353387	21353763	+	-	-	-	TTCATCAAGGTGGTGTCCAACGCCAGAGCAGCTCATGATCTTAGAGGAGATGTACAGAGGTGGGGTGAGAACACCGAGTGCATCTCAGATACAGCAGATCACAGCCCACCTCTCTTTGTATGGGAAGATCGAGGGCAAGAATGTGTTCTACTGGTTTCAGAACCACAAGGCAAGAGATAGACAGAAGCTTAGGAGGAAACTCAGCAAGCAACTCCATCAACAAGAACTCCACCACAACCACCAACAACAAAACCACCACTACTGCCACCACAACCACCACCACCACCACCTTCTTCACTACTTTGATCATCAGTCTTCTTCTCCTCCTCCTCCTCCATCACCACCACCTCCTCCAGCTCTTCCACAGCTTTCCCTCCACAGCCCAGTTGGATTTCT
RK-As681	B A	QLOD02000009.1	1984 bp	21425984	21427948	+	-	-	-	ATCACAGGCAGGAAAGCAATTGATAATACGAGATCCGCAGCTGAGCAAAATCTGGTTGCATGGGTAAGATACACTTTTCACTCTCCTTCTAGCATCAATTGATCATATATGGATGAACATGCTGGTTGTCCTCGTCAAAATAATTGGTATCTCAAACAATATATTTAGATGTGGGTGGTCATTTACCCAACTGGCCTCCCTTTAGTAAAATTCACTTTGCATAGACCACTTCTCTAATTGCATTGTAAATGGCCATGCAATAGTGAGGAAGTATAAAAGTATCAGTTAAGTAGTAGGTAAAACTTCATTCCTGAAAAGATTGATGTACATTTCCTGTAATCACTTTCATTTATCGCCTCTCTGATGGGCTTGTCTACAATCTGAGAGGTCCACTTGGAT…
RK-As682	B A	QLOD02000009.1	212 bp	21468424	21468616	+	-	-	-	ACACAAGAACCAGGCAAAGGGCACAAGCTACTCTTCCACCGAGAAGGGGGCAGATCAAGCTCAGGATGCTCAGCAAATTCGTCAAATCGGTTTCGTCGGTCGCCGGAGGGCTCGCCGGAAGAAGAGGAGGAGGAGGAGAAACCGGAGAGTCCGTCAGCCCAGCCTCCACAACGCCTCATGAAACTCCCAGCGGGTACAACTCCGAAGGCCTT
RK-As683	A B	QLOD02000009.1	400 bp	21613550	21613930	+	-	-	-	AAATGCCCCAGATGTGACTCCACCAACACCAAGTTTTGCTACTACAACAACTACAGCCTCTCTCAGCCAAGGTACTTCTGCAAGTCATGCAGGAGGTATTGGACCAAAGGAGGAACTCTGAGGAATGTTCCAGTGGGTGGAGGGTGCAGGAAGAACAGGAGGTCATCATCATCATCATCCTCATCAAAGAGAAGCCAAGATCAACCACTGATGACAATCAATCATCCCAACTCTCTCTCTGCTCTCCCTTCCTTGCCCTATGATTCAAATGATCTGAGCCTTGCATTTGCTAGGCTCCACAATCAACCCACTGGGCAGCTAGGGTTTGATGACCATGAATATGTCCTTGGCAACCCTAATGTGCTTCAGACCTCTACTACTCCTGCACTTCTTGATGCAC
RK-As684	A B	QLOD02000009.1	1724 bp	21698955	21700658	+	-	-	-	AAGTTCACCACTGCACATCGGGTGTTTGGTGCCAGCAACATTATCAAGTTCTTGCAGGTACTTAAATTGGTTTCATTTTAGTTAAAATTCATTATGACCATCATGGCAGAGCCTAGCTAGCTAGAATATAAAACACGCACACACACATGATTACCTTTTCTATCAATTTTTAGCTCAGCTTTAAGATTAACAAGACAATAATTCCTTATAACTTGTTTGGTGACTAGTTTTTTATTAAAATAATTTGATATATATTATCGGATTTATTATCTAACAGTTTAATCTTTTATAAAATTGATAACTCAACTTTTTTAATATGCTTGCATGTGTGCATCTGATTGTACTCAAGCTTAGATATATAATATTAGAAATTAACACCTTTCTTTGTGATAACAAATC…
RK-As685	A B	QLOD02000009.1	1719 bp	21742113	21743812	+	-	-	-	CAGGGGATGGAAGTTTTTGAAGAACCAAGTAATGGAACTGTTTATACTATTGGAAATCTATTTTGTAGGTATCTTTAATTTTTCCATTTTGAAATTGGGCTGCATTTTCTTGACTGGTCAAAAGGTTTATTGAGACTGTTCTAAGTATTGCATGGTTTTGTGGTAGTGTCATTTGCCATTGATGGATGGAAGAGTTGGGATGGCCCCGACGTGGATCTGGAGTCCCACGTGAACGAGAGTCTTCAAGCATTTGTATTACGNNNNNNNNNNNNNNNNNNNNNNNNNNNNNNNNNNNNNNNNNNNNNNNNNNNNNNNNNNNNNNNNNNNNNNNNNNNNNNNNNNNNNNNNNNNNNNNNNNNNNNNNNNNNNNNNNNNNNNNNNNNNNNNNNNNNNNNNNNN…
RK-As687	A B	QLOD02000009.1	397 bp	21983587	21983964	+	-	-	-	GGGATCAACAAGCAGCAACTCAGCAGCATCACTCTTCATGATGAGCAGTGGATTTGGAGGACACATGATGAGCTCCTCCTCCTCCTCCTCCTCCTCATCATCATCGTCATCATCTACTCTTCCCAATGCTTCCAGTTTCAATCCTTTTATTAATTACCAAAGAAGCAGCAATGAAGTAGTTCATCATCAAAACTTGAATGAATTGATGATGATGAATACAAGTGGCAGTAATGGAGGTGGGTTCTTGTTAGGTGATGATCAACACATGATGAACTCATCACCATCAATTTTGGAGCCTCTAATTACTATGAATTTTGGAAAGCAAAGCAAAGGAAAATGTAGTAACGAAGTTGAACACGGAAGCATGACCAGAGATTTTCTTGGTGTAGGAGGTGGC
RK-As688	A B	QLOD02000009.1	405 bp	21983706	21984092	+	-	-	-	TTCCCAATGCTTCCAGTTTCAATCCTTTTATTAATTACCAAAGAAGCAGCAATGAAGTAGTTCATCATCAAAACTTGAATGAATTGATGATGATGAATACAAGTGGCAGTAATGGAGGTGGGTTCTTGTTAGGTGATGATCAACACATGATGAACTCATCACCATCAATTTTGGAGCCTCTAATTACTATGAATTTTGGAAAGCAAAGCAAAGGAAAATGTAGTAACGAAGTTGAACACGGAAGCATGACCAGAGATTTTCTTGGTGTAGGAGGTGGCAGCAATCATCATCAGCATCATCATCATCATGCTGCTGCTGCTGCAGCTGCTGCTGCTGCAGCTGCAGCTGCCGGCGGCAGACCCTTTCTGCAACTACCCAAGTTCTACTCACCTGGTTCAT…
RK-As689	A B	QLOD02000009.1	405 bp	21983706	21984092	+	-	-	-	TTCCCAATGCTTCCAGTTTCAATCCTTTTATTAATTACCAAAGAAGCAGCAATGAAGTAGTTCATCATCAAAACTTGAATGAATTGATGATGATGAATACAAGTGGCAGTAATGGAGGTGGGTTCTTGTTAGGTGATGATCAACACATGATGAACTCATCACCATCAATTTTGGAGCCTCTAATTACTATGAATTTTGGAAAGCAAAGCAAAGGAAAATGTAGTAACGAAGTTGAACACGGAAGCATGACCAGAGATTTTCTTGGTGTAGGAGGTGGCAGCAATCATCATCAGCATCATCATCATCATGCTGCTGCTGCTGCAGCTGCTGCTGCTGCAGCTGCAGCTGCCGGCGGCAGACCCTTTCTGCAACTACCCAAGTTCTACTCACCTGGTTCAT…
RK-As690	B A	QLOD02000009.1	403 bp	22265565	22265948	+	-	-	-	TGCAGGGTTGCTGGAGTAATATTCATGGCTGACTCTGAAACTGATGAGGTTTATGCAAAAATTAGTCTGGTTCCAATAGGAAGCAACGTGCCTGAGTATGATGATGATGATGATGAAATTTTAGGTAGTAATGGGTCTATGTCCCCTGAAAAACCTGCTTCTTTTGCCAAAACACTGACTCAATCGGATGCAAATAATGGCGGTGGGTTCTCAGTTCCTCGGTTCTGTGCGGAGACCATCTTTCCCCGTCTGGATTTCTTGGCTGATCCCCCTGTTCAGATTCTTGTAGCTAAGGATGTTCATGGCGAAATTTGGAAGTTTAAGCACATTTACCGAGGAACTCCGAGAAGGCATTTGTTGACATCAGGATGGAGTAATTTTGTGAACCAGAAGAAGCTG…
RK-As691	B A	QLOD02000009.1	615 bp	22450724	22451319	+	-	-	-	TCGACCTACCGACCAAGAGTTGGTAGTTCACTACTTAAAGAATAAGATACTCAATCAACAACTCTCTGACGATATAATTCCCACTGTTGATTTGAGAATCTATGTGCACGTAGTTCAACTTCCTCTTGGTAAAGTTATGTTTTGTTAATTTTTTTGTATTTTGATTACTTATTTTGATCAATAAATGGGAAAAAAGGAAAAAAAAGACGTTGGGATTCATGTTTTATTTTATTTTATTTTTGATGAATAGGCATTAGTTAAAATTTTTAAAACTACACAAATATTACCAACACAAACATGATATGCATATTATAGATATAACGAATAATATGCATGCAGGTGAATTCTATCACGCAACGAAGGAGTGGTATTTCTTCACCACCAAACCAGAACGCATGA…
RK-As692	A B	QLOD02000009.1	1245 bp	22532545	22533770	+	-	-	-	TGCAGACACTTGCACCCTTATGGAGAAAAAACCAGCAATTTGTAATCCAACCGCTCATTTCCAAAACCTCCTTAAACTTGCTATTGTCTTTATGGTTTCTTCTTCTTCTTCTTCTTCTTCAGACCTCTCCCTCGACTTCTACGCAGCTTCATGCCCTTCTGCAGAGCTAATGGTTAAAAACACAGTTAGATCAGCTTCTTCCTTCGATCCTTCACTTCCTGGGAAGCTCCTTCGCTTGCTCTTCCATGACTGCTTTGTGGAGGTAGGTAAAATAATTGGTAGAGCAGCTAATGGCAGTTTTCTCAAAAAAGAGAAGATAGTCAAAAAAGCTATTTAAATTATTCAAAATTATGAGTTCTCTACAAAAATAGGAAAAAATGCTAAAGGATATTCTTTCTT…
RK-As693	A B	QLOD02000009.1	403 bp	22826260	22826643	+	-	-	-	ATTTGGCGCTGAGAGATGTTAATTATGTACTCAGTGTAGAGCCTAATAACTTAACAGCTTTGGAGATGGCGGAGAGTTTGAAAGGGGCAATTCAAAAGGGGGATCTTAAGGTTGAAGATGATAAAGATGTTGTTTTGGCCCCGGAATATGTGGAGCCTCTTGCTAAGTCCTTGCAGAAGAAGACTGTGAAGGAGAAGGTGAAGAAGAAGAAGAACAATAGATTGGTGGGGTCTGAAACTCGGAAACAAGTCGAGAGGAAAAAAGAAGAGGAGATAGAGGAGGGGAAGAAGGCCGAGGACAAGGTGGTTGTGGAGGAGGAGAAAATGGTGATCAAGACTGTGAAATTGGTGTTTGGGGAGGATATAAGGTGGGCTCAGTTACCTGTTAATTGCGACATTC…
RK-As694	B A	QLOD02000009.1	407 bp	22925358	22925745	+	-	-	-	TTCCGGTTCAATCAAAGTCCTTTCCTCGCTCGTGAAGCTAATCAAAAGCCCTTTGGTTTATGAAATAGAAGCAAACGGCTATCTTACCAAAATTGTCAACTTCTTGAGCTCAACAGATGAGTCAATTCGAGTTTCGGCCATGGACTTGGTTTTCGAGTTGGCCCGTTTTTGTAGAAAAGAAGGAATCGAGTCCATGCTCGATGAAGGTTTGATTACGAAGCTGGTGGAGTGGCAGAGAGAGAGAGGGGAGTCTACAGATGATTGGAAGGAAGGTGAAAACAGAGGAGACTTTGTGGAAACAGAAGCAGAGTTTGAGAGCGACGTGGGGAGTGAAGAGAAGAGATTGATGGAGAATTGTCGATTGTGGAGCAGTGTTTCGAGATTTGTTGTGCAGTTGGA…
RK-As695	B A	QLOD02000009.1	521 bp	23155826	23156327	+	-	-	-	GGCGGTGAAGATGATGAAGTGGTCGCCGTGGCCGGCTGCCGGAGCCAGGAAATTTCTGGTGAAAGTAAACAAGATGAGGCTGGAAGGATTTTCCCCCGCCGGAGATGACGACGACGGCGGCGGCGGCGGTGATGGGAGGGAGAAGGTAATGGCGATCGAGATGCGATGGAAAGGAGGATCCAAGCCTGGTCTGGTTCCGTTTCAACGACCGTCGTCGAAGCTCCGGAGACATGTTTCCGGCGAGGCGGCGGTGAAGAGAGGCCAATCAATCGTCGAGTGGAGCGATGAGTTCGAGAACTTGTGCAGCTTTTCGATCGTTTCGAAGGAGAACGCGCTTGGCCCCTGGGAGGCTTCGTTTCGTTTGCTCTATGTGAGTTGTGATTGCGATTTGATGTGCGA…
RK-As696	B A	QLOD02000009.1	825 bp	23385322	23386127	+	-	-	-	GCACCTGAACTTCCAGAGGAGAGACTCTTGTCAGCGATGCCGAGAGCCAAGAACTGGAGACCAAAGCTATGGAAGTTTCGGTGGAAGGGGCGGCGGCGGCGGCGGCGGTTCATCATTCGGCTTCACCGGCCCTGACGTGAGGCCCGGCGACTGGTACTGCGCTGTTGGCAACTGTGGCGCCCATAACTTCGCCAGCCGCTCGAGCTGCTTCAAGTGTGGCGCTTTCAAGGACGATTCCTCCGGTGGCGGCGGCTTTGATAGCGAAATGTCTCGTGCCAGAGGCTTTGGATTCGGTGGCGGTGGCAGCAGCAGCAGTGGCGGCGGCGGCAACCGATCATGGAAATCCGGGGACTGGATTTGCAACAGGTAAAGTTTTGAAATTTTTTCAAAATTTTCTCT…
RK-As697	A B	QLOD02000009.1	1397 bp	23397439	23398816	+	-	-	-	CCCCTGAAAATGATCTGACCTCCGCCGCTACAACCGCCGCCGCCGCCGCCGCTCCATCGGATTCTGTTGCAGTCTCGGTATACTCATTTTCCAATCTCGGTTTTGGTTCAGTTTTCTCTTATTTGTTGATGATCTGTGCATGATTGTGCATATGCATGTGTATGCATAGGACCCATTTTGCTTCGTGGATCTCATTCTAGTTCTAGGTTTTGTTTAGGTTAGTTGCAATATTTAATTAATGGGTTTTGTGATATGTATTAGTTCGTTGTTTGTTGTTGGGGTGTTTGGAACTAGGGGTTTGTGTTTTGGTAGGAATATGATTAGGGTTTTGTGTAAGTTTTAGTATCTCTAAAATGGGTTGATTTATTGTTGGTGGGGAGTTGTTTCCTGAAAGTCTCA…
RK-As698	A B	QLOD02000009.1	485 bp	23718200	23718665	+	-	-	-	ACAACAACAGCAGCAGCAACTGCAGATGCAGCAGCTCTTTTTGCAGAGGCATGCTCAGCAGGCACAGCAACAGCAACAACACCAGCAACAGCAGGCACAGCAGCAGCAGCAGCAACAGCAACAGCAGCAGCAGCAGCAGCAGCAACAACAACAGGCTCAACAGCAGCAGCAACGTAGAGATGGGGCCCACCTCCTTAATGGCACAACCAATGGGCTTGTTGGCAATGACCCTCTTATGAGACAAAACCCTGGAACAGCTAATGCTTTGGCGACAAAAATGTACGAGGAAAGATTAAAACCACCACATCAGCGGGATTCGTCGGATGATGCAGCTATAAAGGTAGGCGTCTCATTTGGATTTTTTTTTTCCTTGAAACATAGGCTTGTTCCAGTTTAACC…
RK-As699	A B	QLOD02000009.1	485 bp	23718200	23718665	+	-	-	-	ACAACAACAGCAGCAGCAACTGCAGATGCAGCAGCTCTTTTTGCAGAGGCATGCTCAGCAGGCACAGCAACAGCAACAACACCAGCAACAGCAGGCACAGCAGCAGCAGCAGCAACAGCAACAGCAGCAGCAGCAGCAGCAGCAACAACAACAGGCTCAACAGCAGCAGCAACGTAGAGATGGGGCCCACCTCCTTAATGGCACAACCAATGGGCTTGTTGGCAATGACCCTCTTATGAGACAAAACCCTGGAACAGCTAATGCTTTGGCGACAAAAATGTACGAGGAAAGATTAAAACCACCACATCAGCGGGATTCGTCGGATGATGCAGCTATAAAGGTAGGCGTCTCATTTGGATTTTTTTTTTCCTTGAAACATAGGCTTGTTCCAGTTTAACC…
RK-As700	A B	QLOD02000009.1	402 bp	23834433	23834815	+	-	-	-	GCCCTCCACACGAAAGAATAGTAGAGATGCTGAGCAAGCACCTACCCAAAGACCATACTGAGATACTTAGTTCTATAGACAGTGGCCTAATTGGTATCGTTGTATGGAGAAAAGCTCATTTAAGCTCTGCAATATCACCAAACTCATCATCACACCATAAGCACTCCAAAAAGCATCATTTCGCATCTAGGAGACAACAAGAAATAGAAAAAGACGTGAATATGAATGCGAATTTTGTATCTAAACCAATTCTTACCACTCTTAATCCCCCGATGAATGATGATGATGATGATGATATTCCTCCCGGGTTTGGGCCTGGTGCTGCTGCCCGGGACGAGGATGACTTGCCTGAGTTTAACTTTGCCGGTGGTGCACCACCTAATTTGTCGTATACCAAGC…
RK-As701	A B	QLOD02000009.1	396 bp	23834832	23835208	+	-	-	-	CCCCCAATCGAAAATATCGTTCGGCCGCCCCCTCTAGGCCTGTAGATCAAGTGAGACAACTTATACAGAAATATGGACAAACTGGAAATGTTGGGATGGGAATTCAACCATGGAATGAGGACGAGGATGACGATATTCCAGAATGGCAGCCCCAGCAGCCAACACCGCTACCCCCTGGTCCTAACTTTCAGCATCCCCGTGCGCTAAACAACCACCTTTTGCAGCCGCGGCTGCAACCTCCAGCTAATATGGTGCAGCCGGGGTTGCAAAACGTAGGCCCTGCATGGCAGCAGGGTGGTGGTTGGGTGCAGCCGCCTGGTCCACGCGGTTACACTCAGTCGGGTGCAGCCGCAAGTGGTGGTGGTGGTGGGCAGTACTATGGGCTGAGAGCTGGAC
RK-As702	B A	QLOD02000009.1	405 bp	24054258	24054643	+	-	-	-	TGAGAACGAGGAGGCTGTTTCCAGATGCAAGGACCGGAGGAACTTCATGAAAGAAGCGGTTTCTGCGCGCAATGCGTTCGCTTCCGGTCACACCGGCTACGCCGTCGCCCTGAAGAACACCGGCGCCGCCTTGAGCGACTACGCCGAGGGTGAAGCCGACGACCCGATCCATCACCAGAACGGCGGCCAGGCCGCCGCCGCCGCCGGTACTCCGGAGCCGCACATTATGGATCCGACGATCCTTCCCCCGCCTCCGCCTCTTCCTACTTTCTCTCCGGTCACGCCGCTCCAGCGTTCAGTGACGATGCCGGAGTTCTCGGTGTCGAAAACGAGTCGGAAGATGAAGAACATTGCCATAGCTGAAGACGATGAAGAGGAAAGCGACGAGGTCGGTGATGA…
RK-As703	A B	QLOD02000009.1	397 bp	24167169	24167546	+	-	-	-	AGGTTCGATTCGGAGCTACAGCGATTCGTCGTCTATTCCGAGCAAATTCACGTCTCTTGTCGCGAGGTTGATTGAAGAACCTAATTTACGCATCAAAGCCACACTCGACGCCGCNNNNNNNNNNNNNNNNNNNNNNNNNNNNNNNNNNNNNNNNNNNNNNNNNNNNNNNNNNNNNNNNNNNNNNNNNNNNNNNNNNNNNNNNNNNNNNNNNNNNCCGAGCAAATTCACGTCTCTTGTCGCGAGGTTGATTGAAGAACCTAATTTACGCATCAAAGCCACACTCGACGCCGCGGCGGCGGAGGAGGAGGAGGAGGAGCAGAGAAGTCCTAAAAGCTTTGAATTTTCATGGGAAGCCCTATTCACTTCTCTCTGCTCTTCATCTCCTCGGAAAGCTCAG
RK-As704	B A	QLOD02000009.1	413 bp	24283956	24284349	+	-	-	-	AGGAAGCACCACCAACTCATCTCATCTCCTTCAAATCCCTCTCAATCACTGGCCCAATAGACCATTTCCAATCCACCAAAATGGGCCGCAACTCGGCGACTCCCGAACGTCTCTCCTCTGCCGGCGGTGGCGATGACGACGACGACGACAATGGCGCCGCGGATAACTTTGGCATCGGTTTGCACTCGATCCGAGACCGTAATCGCTTCAAGCGCAACCATTGTTCCGCCAACCCAAGCTCCGCGAACAAGGATCGGGCCAAAACGGCGTCGTGGACGGATCGCCAGTGGCGCGCCGGCCACGGTCGGGCACACAACCACGGCCGATCCGGCGCGCGGAGGTTCCTGATGTTCTCGTTCAGAGGGAGGTCGTTCTTTTACTACTGCATATTCTTCACTA…
RK-As705	A B	QLOD02000009.1	407 bp	24337629	24338016	+	-	-	-	CTAATCAAGGCCGTCGTCTGGCCGTCCGAGGAAATCGTAAGAAATCAACTCCACTACCTGATGGTGGACGTTCCGGATTACCTCAATCAAAGACTATTGAGCCCAAGAAGAATGAAATCAAAATTGGAAATGCTGAGAAAGTTGATCGTTTAGTTCTCAAGGAAAGTAATAAAAGGGATGCTACAACAAGAAAAAGAGCCAACTCAACCAAGAGCATTATAATTTCAGATTCTGATTCAGATTATGATTATGAAGAAGAAGATGAGGAGGAGGAGGATGATGAGGATGAGGAGGTGGTGGAAGAAGAAGAAGAATTGCCTTTGGCTAAGAGGACTCACCGTGGAAGGAATAAGAAGCCAAGTCCTCCACAAGAAGCAGTAGTCATTAACAAAGGAAAGC…
RK-As706	A B	QLOD02000009.1	1749 bp	24395236	24396965	+	-	-	-	ATTTACCCGAATGGGTACGGGGACGGATATACTAGTCTCTATCCCGTTCTCCCACGGGTATGGGGATGTTACGATTTACCCGAATGGGTACCGGGATGGGGACGGATATACTAGTCTCTATCCCGTTCTCCCATACCCGTTTAAATATATTTATATATTTTGATTTTAATAATTATTTAATATAATATATATATTAAAAGTAAAAGTGTAAAAGGTATCATCTTTTATTTAAGTTTGGACTATATATTTTTTGTATTTTTTCTTATTAATTTATTCTTTTTTTATAATTAAATAAAAAAATTATTATATTTGACGAGTAAACGGGGAATCTGTTAACTAACGGGAACGGATATGGGAAAAATTTTCATCCCCAAAATGAGGACGGGGACGGGTACGGGT…
RK-As707	B A	QLOD02000009.1	401 bp	24543836	24544218	+	-	-	-	ATCAGAATCGGCAGCACAGGCTTCTTCTTCTTCTTGAAAAAGCAGCGCTCGAGGGGGACACAAAATCGCTGCTCGAAATTCACGAACAAAACCAAACCCTTCTCGATAGAGTTTTGGTGGGTTCTTCTTTCCACGAGACACCTCTCCACGTGGCGGCATTGCGCGGTAACGTTGATTTCGTCAAACAACTTCTCCTTCTCAACCCAGACCTCGCCGGAGCTCCAGATTCCGAGCTGTCGACGCCTCTTCACTTGTCGGCGGCTAAAGGGTACCTCCCGATTGTGCAGGCACTCCTCTCGGCAAATCCTGATTCGTGCGCTGTCCCCAATCGGGACGGGTTGAACCCGCTCCATATTGCAGCGATGAAGGGCCAGGCTGAGGTCCTGAGAGTGTTGGTTC…
RK-As708	A B	QLOD02000009.1	1107 bp	24632280	24633367	+	-	-	-	TCCTCTTCCCAAACAAGCACCAAGCACTTCAGAACTTCATCGATCATATATCCTGTACCTGGGTAAGCTAGCTATAGAGAAAGAGAGAGAGAGAGAGAGATTAAAAACAGAGCAAAGGAAGAGCACAGAAATGGCTTCTGTTTCAATAATGGCCAAGTCATTAACTGGTGCATCCCACAAGAAGCTGCCAACCTCTGAAGCCTTTTTCAGGCCACTGCCACTGAGGCCATCAAAGAAGTCTCTGGTGGATGTGAAGACCCCCAAGTCCAGAGCTAGCAGGTAGGAGGTGACAATTCCATGCTGACCGTTCATATTAGCCGTATTTATTTGTGCTTAAATGCAGATATTTTAAATTTTTATAAATATGTTAAATAATTAATTTATTTCATAATCAAACTA…
RK-As709	B A	QLOD02000009.1	672 bp	24673968	24674620	-	-	+	-	AGGTATGGCACCTCAAGCACGAACTGGCTCAGAACGTCATCTAACCCATTCAGAAAATGTTGAGCTTCAAAATTGTGAAAACAGATGGAAGCTTTCAAATAAGAATCTGGAGAGGTAATCTTTAATGCTATTATGCAAAAACAATACAAATGGAAGGGGTTGATTCAGTACTTTCACTCTCCCTTATGCAAAGTCACCCAATCACCTGCCCATGTTAGGATTTGATTTAGAAATTATGTTATTAGCTAAATCAATGTGCTTATTTTTTCTTGCACTAGAGAATTTGCCACATGCAATTTTTTTTTTTTTGTGGGGGGGGGGGGGGGATGAAATTTGCCCGAGTAATAATATGTACTCTTTATGTCTCCTTGCGAGGTAACCCCTCCCTATTCTCTGCCC…
RK-As709	B A	QLOD02000009.1	849 bp	24673968	24674797	-	-	+	-	AGGTATGGCACCTCAAGCACGAACTGGCTCAGAACGTCATCTAACCCATTCAGAAAANNNNNNNNNNNNNNNNNNNNNNNNNNNNNNNNNNNNNNNNNNNNNNNNNNNNNNNNNNNNNNNNNNNNNNNNNNNNNNNNNNNNNNNNNNNNNNNNNNNNAGTGGATTCATGGGGATGGGAGGTATGGCACCTCAAGCACGAACTGGCTCAGAACGTCATCTAACCCATTCAGAAAATGTTGAGCTTCAAAATTGTGAAAACAGATGGAAGCTTTCAAATAAGAATCTGGAGAGGTAATCTTTAATGCTATTATGCAAAAACAATACAAATGGAAGGGGTTGATTCAGTACTTTCACTCTCCCTTATGCAAAGTCACCCAATCACCTGCCCATGTTAGGATT…
RK-As709	B A	QLOD02059767.1	670 bp	56	706	-	-	+	-	AGGTATGGCACCTCAAGCACGAACTGGCTCAGAACGTCATCTAACCCATTCAGAAAACGTTGAGCTTCAAAATTGTGAAAACAGATGGAAGCTTTCAAATAAGAATCTGGGGAGGTAATCTTTAATGCTATTATGCAAAAACAATACGAATGGAAGGGGTTGATTCAGTACTTTCACTCTCCCTTATGCAAAGTCACCCAGTCACCTGCCCATGTTAGGATTTGATTTAGAAATTATGTTATTAGCTAAATCAATGTGCTTATTTTTTATTGCACTAGAGAATTTGTCACATGCAATTTTTTTTTTTTTGGGGGGGGGGGGTGGCGGGGGATGAAATTTGCCCGAGTAATAATATGCTCTTATGTCTCCTTGCGAGGTAACCCCTACCTATTCTCTGCC…
RK-As710	B A	QLOD02000009.1	404 bp	24776130	24776514	+	-	-	-	GGTTGGGTCTTCTTGCTGTTCTCTCACCTCTCTATATAGACAGGACTGTGACTGAGCCACTAGATGATGACAAACCAACCAACTTCCCTTCTATTTTCCTCCTCCTCCTCCTGATATTTCCATTGCTACTGTTCGTGCTGCTGCCAATCCATTTTTTGCCTTGCTTTAGCAGCTTTACAAGGTTTTCTTCCTATGAAAGGCTTGTCGCCATCGTGTTGGGCCTTCTTGCTGTTGTGTCTCCTCTCTATATTGATCGAAGAAGAGTGACCGAGACACAGGTTGAAGAGGAGCCAATCGATCTTTCTTCTTGGTATTTACCTCTCCTGCTCCTGATTTTGATATTGGCCATCACTTTGTTGGGCTATTTAGACCAGAGCTCTACCAGGTTTGACCCTTCCT…
RK-As711	A B	QLOD02000009.1	400 bp	24981164	24981544	+	-	-	-	CCAACGGTTGAAGGGAATAAAGGTGAGCAAAGATCTAATGGAGATAGGTGGAGATGCCCTGAAGACAAACATCACCACACTGGGCCCTCTTGTGCTGCCCTTCTCAGAGCAGCTCCTCTTCTTCGCCACCCTCGTCTGGAGGCACCTCTTTGGCGGTGGTGGACCTGGAGGTATTAATAACGGAGGAGGAGGAATATCACAACAACAACAACCAACAATATCATCATCATCATCATCTAACAGCAGCAGCAGCAGCAACAACAACAGCAAGAATAAGCCGTACATTCCGGACTATAAGCTTGCATTCGAGCACTTCTGCGTGCACGCAGCGAGCAAGACGGTGCTGGATGAGCTGCAGAGAAACCTGGAGCTGAGTGATGAGAACATGGAAGCATCTCGC
RK-As712	A B	QLOD02000009.1	400 bp	24981164	24981544	+	-	-	-	CCAACGGTTGAAGGGAATAAAGGTGAGCAAAGATCTAATGGAGATAGGTGGAGATGCCCTGAAGACAAACATCACCACACTGGGCCCTCTTGTGCTGCCCTTCTCAGAGCAGCTCCTCTTCTTCGCCACCCTCGTCTGGAGGCACCTCTTTGGCGGTGGTGGACCTGGAGGTATTAATAACGGAGGAGGAGGAATATCACAACAACAACAACCAACAATATCATCATCATCATCATCTAACAGCAGCAGCAGCAGCAACAACAACAGCAAGAATAAGCCGTACATTCCGGACTATAAGCTTGCATTCGAGCACTTCTGCGTGCACGCAGCGAGCAAGACGGTGCTGGATGAGCTGCAGAGAAACCTGGAGCTGAGTGATGAGAACATGGAAGCATCTCGC
RK-As713	B A	QLOD02000009.1	388 bp	24998562	24998926	+	-	-	-	TGGAAGAAGTAGTAGACAACCAACAGCTTGATCATAATAATAATAATAATAATAAGGTCAAAGAAGAGCAACATCTGTCCGGTGCATACATCCGAAGCCTTGTCAAGCAACTANNNNNNNNNNNNNNNNNNNNNNNNNNNNNNNNNNNNNNNNNNNNNNNNNNNNNNNNNNNNNNNNNNNNNNNNNNNNNNNNNNNNNNNNNNNNNNNNNNNNATAATAATAATAATAATAAGGTCAAAGAAGAGCAACATCTGTCCGGTGCATACATCCGAAGCCTTGTCAAGCAACTAACTTCTTCCAGAACCAAACTTTCCCAGAAAGACCACCACCCAGCTGACGCTACTAGTACCCATGTAGTAGTTGATGATGGAGATGGAGATGGAGATGG
RK-As714	B A	QLOD02000009.1	389 bp	24998493	24998862	-	+	-	-	CAACATCTGTCCGGTGCATACATCCGAAGCCTTGTCAAGCAACTANNNNNNNNNNNNNNNNNNNNNNNNNNNNNNNNNNNNNNNNNNNNNNNNNNNNNNNNNNNNNNNNNNNNNNNNNNNNNNNNNNNNNNNNNNNNNNNNNNNNATAATAATAATAATAATAAGGTCAAAGAAGAGCAACATCTGTCCGGTGCATACATCCGAAGCCTTGTCAAGCAACTAACTTCTTCCAGAACCAAACTTTCCCAGAAAGACCACCACCCAGCTGACGCTACTAGTACCCATGTAGTAGTTGATGATGGAGATGGAGATGGAGATGGATTCTCCCGCAGCCACCAAAATTTAGCCAAATTTGGTGAAGCGCAGGGGCAGCAACAGCGAGTACTCCA
RK-As714	B A	QLOD02000009.1	212 bp	24998493	24998685	-	+	-	-	CAACATCTGTCCGGTGCATACATCCGAAGCCTTGTCAAGCAACTAACTTCTTCCAGAACCAAACTTTCCCAGAAAGACCACCACCCAGCTGACGCTACTAGTACCCATGTAGTAGTTGATGATGGAGATGGAGATGGAGATGGATTCTCCCGCAGCCACCAAAATTTAGCCAAATTTGGTGAAGCGCAGGGGCAGCAACAGCGAGTACTCCA
RK-As715	B A	QLOD02000009.1	413 bp	24998277	24998670	-	+	-	-	GCATACATCCGAAGCCTTGTCAAGCAACTAACTTCTTCCAGAACCAAACTTTCCCAGAAAGACCACCACCCAGCTGACGCTACTAGTACCCATGTAGTAGTTGATGATGGAGATGGAGATGGAGATGGATTCTCCCGCAGCCACCAAAATTTAGCCAAATTTGGTGAAGCGCAGGGGCAGCAACAGCGAGTACTCCAACAGCAACAGCAGCAGCAGCAGCACAAAAAACAAGTTAGGAGGCGGCTTCACACCAGCAGACCTTATCAAGAGAGGCTTCTAAATATGGCCGAAGCTAGGAGAGAGATTGTGACCGCTCTTAAGTTCCACAGAGCTGCCATGAAACAAGCCGCTAATGAACAGCAGCAGCAGCAGTTACAACAACCACCACCACCCCCATCA…
RK-As715	B A	QLOD02000009.1	590 bp	24998277	24998847	-	+	-	-	GCATACATCCGAAGCCTTGTCAAGCAACTANNNNNNNNNNNNNNNNNNNNNNNNNNNNNNNNNNNNNNNNNNNNNNNNNNNNNNNNNNNNNNNNNNNNNNNNNNNNNNNNNNNNNNNNNNNNNNNNNNNNATAATAATAATAATAATAAGGTCAAAGAAGAGCAACATCTGTCCGGTGCATACATCCGAAGCCTTGTCAAGCAACTAACTTCTTCCAGAACCAAACTTTCCCAGAAAGACCACCACCCAGCTGACGCTACTAGTACCCATGTAGTAGTTGATGATGGAGATGGAGATGGAGATGGATTCTCCCGCAGCCACCAAAATTTAGCCAAATTTGGTGAAGCGCAGGGGCAGCAACAGCGAGTACTCCAACAGCAACAGCAGCAGCAGCAGCAC…
RK-As716	B A	QLOD02000009.1	399 bp	24997957	24998336	+	-	-	-	CCATGAAACAAGCCGCTAATGAACAGCAGCAGCAGCAGTTACAACAACCACCACCACCCCCATCACCCTCACAACAACAACAACAACAACAAGAGCTAGAGCCAACTCAACTACTCCAACCTCATGACCATCATCAGCAATCATTATTATCAATACACCAAGGAGGAAATGTAAAACCTAGGAGAAATCCTAAAATCTGCCAATCATCTAACAATTTCTCAAACTGCCTAAATAACAACAACAACAATAATAATAATATCTCCTCCTCCTACTTAAATTTGTGCTCTTCCTCTTCTTTCCCAAATCCTTATTTTTCTTGGCCGCCGCCGCCCCCTGCTTCTCAAATTGCTCCTCCAGACATGAGTAGTGAAAATCTGAATAGTCTTGCACTCCCCAACC
RK-As717	B A	QLOD02000009.1	399 bp	24997957	24998336	+	-	-	-	CCATGAAACAAGCCGCTAATGAACAGCAGCAGCAGCAGTTACAACAACCACCACCACCCCCATCACCCTCACAACAACAACAACAACAACAAGAGCTAGAGCCAACTCAACTACTCCAACCTCATGACCATCATCAGCAATCATTATTATCAATACACCAAGGAGGAAATGTAAAACCTAGGAGAAATCCTAAAATCTGCCAATCATCTAACAATTTCTCAAACTGCCTAAATAACAACAACAACAATAATAATAATATCTCCTCCTCCTACTTAAATTTGTGCTCTTCCTCTTCTTTCCCAAATCCTTATTTTTCTTGGCCGCCGCCGCCCCCTGCTTCTCAAATTGCTCCTCCAGACATGAGTAGTGAAAATCTGAATAGTCTTGCACTCCCCAACC
RK-As718	B A	QLOD02000009.1	408 bp	24997569	24997957	+	-	-	-	TAGTCTTGCACTCCCCAACCAAACCTTGGGGTTGAATCTGAATTTTGGTGACTTCAACAACTTGGATGCAAATCTGTACCATAATAATAATAATAGCCCACCATCAATTTACTCGCCATCCTTGTCTCCATCATCGTCCTCATCATCTCCATCACCCAACATTCATAATAATTCAGTTTTCACTCATGACCACCCCGCCACTTCAGTGACAATTTTACAACAGGGGACTCCTCCTCCTCCTCCTCCTCCTCCTATGGTGGTGGCGACTTCGACCGGTAGTGGAGAAGGCTTAGGCCTAGGCTTGCACCCCGTAATGGATGATGAGGAGATGGAAGAGATCAGATCGATAGGAGAACAACACCAGATGGAGTGGAATGACACCTTGAATTTGGTCACTTC…
RK-As719	B A	QLOD02000009.1	402 bp	24997453	24997835	+	-	-	-	TGTCTCCATCATCGTCCTCATCATCTCCATCACCCAACATTCATAATAATTCAGTTTTCACTCATGACCACCCCGCCACTTCAGTGACAATTTTACAACAGGGGACTCCTCCTCCTCCTCCTCCTCCTCCTATGGTGGTGGCGACTTCGACCGGTAGTGGAGAAGGCTTAGGCCTAGGCTTGCACCCCGTAATGGATGATGAGGAGATGGAAGAGATCAGATCGATAGGAGAACAACACCAGATGGAGTGGAATGACACCTTGAATTTGGTCACTTCTGCTTGGTGGTTTAAGTTCATGAACACTACCAAATTTGGTCCCCTAGAAGAAGATGAACAAGAAGTAGAAGAAGAGAACAAATACCCATTTGATCAAGTCATGGAATTCCCTCCCTGGTTGA…
RK-As720	B A	QLOD02000009.1	595 bp	25088962	25089536	+	-	-	-	GGAACCACCAAGAAAGAAACCTTGTCTTTCTGATCAGAGTACTAATTCAATCATCAATATCTCTTCACCAGAGCCTCCTCCTCCTCCTCCTCCATGTCCAGACACTTCAATGGAGACCCCAGAAGAGGGCACAAGAGAAGAAAAAGAAAAAGAACTAGAGAAGATGATGATGACCCGTGATGATGATCTAAATCCAGAGCTCAATCTCATTGATTGTTTTTTGAACACCACTGCAGGTGGTGGTATAGCTCAAACTTNNNNNNNNNNNNNNNNNNNNNNNNNNNNNNNNNNNNNNNNNNNNNNNNNNNNNNNNNNNNNNNNNNNNNNNNNNNNNNNNNNNNNNNNNNNNNNNNNNNNTGATGATCTAAATCCAGAGCTCAATCTCATTGATTGTTTTTT…
RK-As721	B A	QLOD02000009.1	567 bp	25088886	25089433	+	-	-	-	CTTCAATGGAGACCCCAGAAGAGGGCACAAGAGAAGAAAAAGAAAAAGAACTAGAGAAGATGATGATGACCCGTGATGATGATCTAAATCCAGAGCTCAATCTCATTGATTGTTTTTTGAACACCACTGCAGGTGGTGGTATAGCTCAAACTTNNNNNNNNNNNNNNNNNNNNNNNNNNNNNNNNNNNNNNNNNNNNNNNNNNNNNNNNNNNNNNNNNNNNNNNNNNNNNNNNNNNNNNNNNNNNNNNNNNNNTGATGATCTAAATCCAGAGCTCAATCTCATTGATTGTTTTTTGAACACCACTGCAGGTGGTGGTATAGCTCAAACTTCATCATCATCAGAAACTGCAGATCGGCAAAGGGTTTTCTCATGCAACTATTGCCAAAGGAAATTCTTCA…
RK-As722	B A	QLOD02000009.1	1803 bp	25207006	25208788	+	-	-	-	GAGGTGAAGGTGCTAATTTGGAGGTATAACACTGGCGTTTGAGATATTAGTCATGGTTACTTCTTTCTTTTCCCCCCCCCCCCTTTTTCTTTGTCCTCCCGTCCCATGAAATTCTATAAGTTTGCAGGTTTTACAAGACAAAAAATTAAAGGGTCAGCTTGCTGTTAGAGAGAAATTATATGGGAAATCTGCTGCTGCTGCTGCGAAGGCTGAAAAGGTGAGCTTTTTCTGTGATGTGGGAACAATTGATTCAGTGCTTTACTGTATAAGTTTTTACATAAGTTTTAGGTGCAGGTTTATGGAACCTGATTTTGCATTTCCTTTTCTTCCATTCATTATTCCCCCGGGTTATTTTTCTGGTGGGGAGTACGGGTTGATAACTCGGTTTATAAACCACTG…
RK-As723	A B	QLOD02000009.1	394 bp	25324469	25324843	+	-	-	-	TCAACCCCTACAACCTCGACATAAGCCAAACCGCCATGCAATCCCAAATGATGCAGCAGGCGGCGGCCGCGGCGGAGGCCAACTGTCAGTTCCCCGCCGCGGGCAGAAACTACGTCATGAGCAACGCTGAGCTGGCTGAGATCTCGAGGGTTTTAAGGAGCGGAGGCTCAAACGCCGCCGCCGCCGCCGGCGGTGGTATAAACTTCCCCATCCAATCCCAGTTAAACTACCCGGGCCCGGGAGGAGGATGCTTCACCATCTCGGGGCTTAATTTGAACCTAGGAGGAGGAGGCGGAGGAGGAGGAACATCCTCCTCAACGCAACCCATGTTGAGGGCGGTGCAGCCGCCGCCTCCGCCGCCACAGGCATCGGTGATGAGCCAACATGACGTGAG
RK-As724	A B	QLOD02000010.1	400 bp	72235	72615	+	-	-	-	GAAAGCAATCCTCTCCGTCACAGACTTCTCTGGGCTGACCAGTGGAAGGGTCCGGGAGTTCGCCACTCCTCCGCCTCATCATCATCATCATCCTTCTCCTAATAGGAATTATCCCCAAGAAACGAGCGTTGTACACTTCAGGGTTGAGGAGAAGGATCCCCAAAAACTAATTCATCCAGATCAAGCTGCCCCCCATCTTTCAGCACCAGGTAGCGAGGAAGATCCTCTTGTTGCCGCCGGTAAGATACAAGGGGACTCTTCTGTTGGTTCGCCCAACGAGGATAACGGCACTAACCATGTTCTTCCTCCGCAAATTGGTTGTGATTCGTACAACTCAGCCAAAGATGGTTTGGTCGGTTCCGAGGACAATGTTGCCGTTGCCAAAGATGGAGCCAAAGAA
RK-As725	A B	QLOD02000010.1	397 bp	251179	251556	+	-	-	-	CCCAACTCCAAACCTCTGTCGACCCCGATTTCCATTTCCCACCCAACTCTTCTTCTTCTTCTTCTTCGTCCTCCACTGCTACTAGTACTGGCGCTTCCCCTCAATACTTCAACAATAACACTCCTATCCCAACCCCAGTTATCTTCGAGGCAGACATCAAATATTCGGCTGCTGCTGGCGATGATGATTATGATTTCTTCCTGGTCTCTACGCCGACCGGTGGATCGTCCTCCTCCGCCTCCCGGCCGAAACCTCCCAATAAGATGCACCGCTGCAAGACGGCTCCTGCCCTGGCGGTCGTCCGTGACCTCAGACCCCAGACTATCCCCAAACCCGGTAGTCAATCGGAGCCCCTGCTGAAGCAGGCAGCCCTCTTACTCCTCATCTACCTCGCCCT
RK-As726	A B	QLOD02000010.1	699 bp	262825	263504	+	-	-	-	TCTTTTTCATGGCAAACGTCCCATTAATATTCTTCTCTCTGTCTGTCGTAACTTCTTCCTCTTCTTCTTCTTCTTCTTTGGCACAACTTGAAAAGACTAGCAGCAGTTTATCGGCTGTGGGAGACCCTGGAATGAGAAGAGATGGACTGAGGGTTGCCTTTGAAGCTTGGAACTTTTGCAATGAAGTGGGCCAAGAAGCCCCTGGCATGGGTAGCCCCAGAGCTGCCGATTGTTTTAATCTCTTAAGTAAGCCCCCAAAACTCACTGATATTACCAATAAAAAACAATGTCTCTCTCTCTCTCTCTAGCAATACCACTTATTTCTCTGATGACTTATTTGGGATAATGATTACATTTCATAGTCTGCACGCTACAATTATAATGTATCATTGTGTTGCA…
RK-As727	A B	QLOD02000010.1	1397 bp	304342	305719	+	-	-	-	CTCGACATCCAATCCCAGTCCCTCAATTAAGACCTTCTTCTTCTTCTTCTTCTTCCTTTGATTGCTTACTGAAGAAATCAATCAACACGAGGTTCGATTTGGGTTGGGGGTGGACTACTGTCCAACGAAAGCAGATTCTCAAGACTCCTAATAGTTCTTCTAAGCTTTCTTGCCGGTGCAATGCCAACGGCGACAGCAAGAACAACAACACCTCTTCTTCCGACTGGGATTGGAATCGCTGGACTCGCCATTTCTCTGAAATTGAACAGGCCGAGAGCTTCGCCTCTGTTCTCAAGGTTCTTCTCTCTCTCTCTCTCTATATATATATATTTATATATAGATATGTTTCTATAAAGATGCTAGCAATTGCTTTGCTCTAATTGAGACCAATTGCTGAAT…
RK-As728	A B	QLOD02000010.1	453 bp	505776	506209	-	+	-	-	TTTTCTCCATCGTCCGAAGTATACGAGAAGTTCGTGATCGCCTNNNNNNNNNNNNNNNNNNNNNNNNNNNNNNNNNNNNNNNNNNNNNNNNNNNNNNNNNNNNNNNNNNNNNNNNNNNNNNNNNNNNNNNNNNNNNNNNNNNNGAAGAAGACGAAGAAGAGAAGAAGATGGAGGAGTTTTTCTCCATCGTCCGAAGTATACGAGAAGTTCGTGATCGCCTGATGAAACGCTCGGCTGCTATCACAGAGGAAGGGGGCAACGGAAAGGGAAAGAAGAATAAATTGGCGGAGGAAGCAGCTGCAGGTATTTGGAACCCATCATTCCAACCCGAAGACTTCGTTGAAGATCGTGATCATCATGATGCTAATTATAAAGTAAAAGTACTCCAAGCTCCTCTTC…
RK-As728	A B	QLOD02000010.1	276 bp	505953	506209	-	+	-	-	TTTTCTCCATCGTCCGAAGTATACGAGAAGTTCGTGATCGCCTGATGAAACGCTCGGCTGCTATCACAGAGGAAGGGGGCAACGGAAAGGGAAAGAAGAATAAATTGGCGGAGGAAGCAGCTGCAGGTATTTGGAACCCATCATTCCAACCCGAAGACTTCGTTGAAGATCGTGATCATCATGATGCTAATTATAAAGTAAAAGTACTCCAAGCTCCTCTTCCTCCTCCTCCTCTTCCTCCTCCTCCTCCCCCCATGGATTCTCCAACCAAAGGAA
RK-As729	A B	QLOD02000010.1	397 bp	771448	771825	+	-	-	-	CTCAGCAGCAGAGAAGGTGAGCGAGCGGGAATTCGACCGCGCAAATAGATTGCTTTTGCGCTGTGAATGGATGGCGTCTGACACGGGTAATCCGGTGCAACGAATTGTTTACTACTTTGCTAAAGCTCTTCGGGAGAGAATTGACAGAGAAACAGGAAGATTTGGAGCTGGAGGAGGAGGAGGAGAAGAAAGATCAGGATTAGGAATAGGCGGGAAGAGTTTGCTTTTGGAGGCAAGCCCTGCATTCTTAGCACACCACAAACAAATACCATTCATGCCAGCAATTCAATTTGCTGGAATGCAGGCAATATTTGAAAGTGTTTCGCATGCAATCAAAGTCCATTTGATTGATCTGCAAATCAGGAGCGGACATCATTTGACAATCTTGATGCAAGCC
RK-As730	A B	QLOD02000010.1	646 bp	776759	777385	+	-	-	-	TGGAGAAAAACTTAGCTGACAGGAGTGTAAATCACTCTAGTTATGAACCACCACCACCACCAACACTGCAACAATATCAACTGCCACCACCCCTTTCCAATGATGATGGTATATTGATGCTTCGTTTGGCAAAGCTACTAGTTTTTTGGTTTTTTTTTTTAAATTACCGAAGTTATTCTCTTATTATTTAATGTTCTTTTAAACTTTCAAGGGCAAAAACATTAAATTAACAAAAAGTTAAAAAACTAACTATTAAAAAGTTAATTTTTTTCCTTTTCTAAACGTTTAGAAAAAAGATCGCTCTTTTTTTTCTTCTCAAACCGAACCTGACTGATTTCCAGTTGAAAACGCTGGTTTTGCAGATGCCCAACCCAGAAGTACTTCAGCTCCGGCAGAAAC…
RK-As731	B A	QLOD02000010.1	248 bp	962373	962601	+	-	-	-	CGAAGCAAAAGCGAAAGTGTAATATCATGGGCAGACGAGGTAGAGAAAGAAGAAGAAGAAGCTCGGATCCTCGAAAAGCAGAAAGCAAACCCGTTTGGATCGGCAAGGCCTAGGGAAGTTGTTCTCCAGGAGAGGGGGATTGATTGGAGAAAACTTGATGAAGCTTCGCAACCGCATTCTCATTCCTGGTACTCCCTGATTTCTTACCTAAGATTCCGTTTCACATGCGCTTTGTTTGTTTCCCGAGA
RK-As732	B A	QLOD02000010.1	398 bp	985501	985879	+	-	-	-	CATTGCTATGGGCAAGGAAGGGCGGAGTGTTCAGGCGGAGACTCCTCGTGGACCTCCGCCTCTTCCCGTCCAAGTTCCTCAAAGTCGTCGGACACTCGACGACGGACCGCGGCGCGATACGCTACGGGGAGCGCGAGCTCTCCTTCGAAAAGACCCCAATCATCCACGTCAAGATGTACCGTCCGACTTCGTCGATGAGATTCCGATTTCCTCATATGCCCTGCATAAAGCCGCAGGTTGATTTTGATTTTGATTTCGATGACAATGACGCCATCAGTTACTGCAATGAGGGAGCGAGGAAGAGTTTCTTGACCAGCGGAGGAGAAGAAGAAGAAGATGATGATAATGATAATTGTTACCAGATTTGTGAAGAGACGAGTCAGTCCTTGGACCGTTGT
RK-As734	B A	QLOD02000010.1	406 bp	1112094	1112480	+	-	-	-	AAGGAACGAGGGATTCAAGCGGTGGTGGTGGTGGTAGCTGCCGCCGAGCTTCCAGCGGCGGAAGATATCTTTCAATGTCCAAAGACAGCACAGAAGAAGAGTGCGTTGCTTACACAGTTCATATCCCTCAAACCCCCGATCGCCGTTTCTTGTCAGACTCGCGGAGCAGCCCAATCGAAGGCGGCAGCAACAAAACTGGAAACCCACTTGGGTTTTCCGTTAAGAACACCATTTACACCGGGGGATTCAATTCCATGACTCGAGCCCATGTAATTGAGAACAGTGCTGCGGATGAAATCAAGTCCGTGAAATCAGAAACCCTTTGTGGAATGAAGGGTTGTGATGAGAAAGCACAGGATGATGGTACTTGGAAGGCTCAGTGCGAGTGTGGGTTCAAAA…
RK-As733	B A	QLOD02000010.1	390 bp	1112258	1112629	+	-	-	-	ATGGTTAAAATGGCTGCTGCTTCTTCTTCTTCTTCTTCTCCGGTGACCATTACGGTCTCTTCTTCCGGCGCATTTCAGGGTGTCGGCTTGACAAGTCCCGTGCGTCGATTTTCAGTCTCCAACAACCTGAACTCCCCGCCGAGCAACAAAGGAACGAGGGATTCAAGCGGTGGTGGTGGTGGTAGCTGCCGCCGAGCTTCCAGCGGCGGAAGATATCTTTCAATGTCCAAAGACAGCACAGAAGAAGAGTGCGTTGCTTACACAGTTCATATCCCTCAAACCCCCGATCGCCGTTTCTTGTCAGACTCGCGGAGCAGCCCAATCGAAGGCGGCAGCAACAAAACTGGAAACCCACTTGGGTTTTCCGTTAAGAACACCATTTACACCGGG
RK-As735	B A	QLOD02000010.1	717 bp	1161510	1162207	+	-	-	-	ACCGACTCTGCAAACAGTTGTTGCAGCAGCAGCAGCAGCAGTCACAGAAGCAGCATCAGCAGCTTCCGAGGCCGGTGAAGTCAGAGGCGGAGAATCGGACTGACTCGGAAGATTCATCGATGACATTGTCGAAACCGCCTTCAGTCGGCTCGTCTTCCCCTCCCAGACCGCGGACAACTGTGACTAACTTGGATCGTCTAATGGAATCTGTTACTCCTTTTGTTCCCGCTCAATGCTTCCCTGAGGTATCGAAAGAATTAGGGGTTTTCACCGTAAAAGATGCCCCAAACCTTTGTTTGGTTGACGCGAAAATGTAGGACGAGGAAATAAATTTAAATGTTGAATCTTTAATTATTTTTGTGCCCAGCCGGGGTATTTCGACTGTTTTTTTTTTTTGCT…
RK-As736	A B	QLOD02000010.1	393 bp	1319014	1319387	+	-	-	-	CCAAAGCTCTCTCCGAACTGTCAACAACACTGCTTCGATTCTCCCAACCTCGGAGGCTGACAATGTCCAGACTTTGCTCAGCGCCATTTTAACCAATACCCAAACTTGTTCGGATGGCATTCAAGTCACTGCTTCGAATTGGAGCATGAAGAATGGTATTTCAGTCCCTCTTTCCAATGACACCAAACTGTATAGTGTTTCTTTAGCTCTGTTCAAGAAAGGGTGGGTTCCGAAGAAGAAGAAGAAGGCGGCATGGAAGCCTAGTAAGAAGCAGCTGGCTTTCAAAAATGGGAGATTGCCTTTGAAAATGTCTAGCCAAAACCAAGCCATTTACGAATCCGTGAGTAGAAGGAAACTTCTTCAATCGTCCAACGGTGACGATCAGGTTCAGGT
RK-As737	A B	QLOD02000010.1	398 bp	1364421	1364799	+	-	-	-	GCGAGGCAGAGAGAAGAAGAACTGCGTATGAAGCAGAGGCAAGCTGAGGAACAGAGTCGACTCAGTTTGAGGGACTGCGTTTATGCTTTGGAAGAAGACGACGACGACGACGGACTGGGCGGAATCGGTGATGAAGGTAAGGATGGTTACAGTAATGGTGAAAATGGTATCTTAGGGTTTGATTTGACTCCACTCTATAGAGCTTATCACATTCACCAGACACTAGGGCTCGATTATCGGTTCAAACAGTATTATTTTGAGAACAGAAGGCTTCAATTGACTTCCGACTTTCAGGTATCTTCCATGACACCTTTTCTGGAATCCCATCAGACATTTTTTGCTCAAATTGCTGGTTTCTTTATAGTTGAAGATCGAATTTTGAGGACTGGAGGACGATT
RK-As738	A B	QLOD02000010.1	393 bp	1662183	1662556	+	-	-	-	CCACAATAGAGCCCCACAATTCAGATTCATCTGCAGGAGAAACGTCGTACTCAGCATAGACAATGACAAAACCAATGAAGAGGACTTGCACAAGAGCATTACGAAAGCCAAAACACTGCTAGAGCCTTACAATGCACTACTCGTGGAATACACTAGCTATGCTGATACATCATCAGTACCAGGTCACTACGTGATTTATTGGGAGATCAGACATAATTTCCCATCAATCGACAAAATTGATGAAAACACTAGTCCTCCACCACCACCACCACTTGATTCGAATGTGCTTCAAGAATGCTGCATTGCCGTGGAAGAAGAGCTCGATTACGTCTACAGGCGGTGTCGCGCTCATGACAAGTCAATAGGGCCGCTTGAGATACGCCTTGTTGAGGC
RK-As739	B A	QLOD02000010.1	399 bp	1675467	1675846	+	-	-	-	AACAATCGACTCCCAGCAACAAAAAGCGACAGTGACTGGAAATGTAGATGCAGAGACGTTGATTAAGAAGCTGGCCAAAACAGGGAAACATGCGGAGCTTTCCCCAGAAAATTTTGAGAAAACTGAGAAGTCTGGAAAATCAAAGAAGAAGAAGAAGAAACAAAACGGCCCCGAGGGTAGTGAAAAGGCTGGGGATGATGATCGAGAACATAATTCGGAAGAGGACCAAGAAAATCCCTCTAAAAATAGTGGTGATCAGTCAGTGGAGGCAGAAGAAGAAGTTAGTGAAAGTGAGGAGGCTGCTCAGACAACCACCGGTGGTGGCGAAGGAGGTAAGAAGAAGAAGAAGAAGAAGAAGGGTAACAAGGGCGGTGATCAAAATGGTATTAATGCACCGGC
RK-As740	B A	QLOD02000010.1	399 bp	1675467	1675846	+	-	-	-	AACAATCGACTCCCAGCAACAAAAAGCGACAGTGACTGGAAATGTAGATGCAGAGACGTTGATTAAGAAGCTGGCCAAAACAGGGAAACATGCGGAGCTTTCCCCAGAAAATTTTGAGAAAACTGAGAAGTCTGGAAAATCAAAGAAGAAGAAGAAGAAACAAAACGGCCCCGAGGGTAGTGAAAAGGCTGGGGATGATGATCGAGAACATAATTCGGAAGAGGACCAAGAAAATCCCTCTAAAAATAGTGGTGATCAGTCAGTGGAGGCAGAAGAAGAAGTTAGTGAAAGTGAGGAGGCTGCTCAGACAACCACCGGTGGTGGCGAAGGAGGTAAGAAGAAGAAGAAGAAGAAGAAGGGTAACAAGGGCGGTGATCAAAATGGTATTAATGCACCGGC
RK-As741	A B	QLOD02000010.1	390 bp	1809192	1809567	+	-	-	-	CATCAACTCACCCATGATGCAGAAGAGCTTTGTTAGCAGCATGGCCGGCCCTGATCATCATCAACAGCAGCTCATCTCTGGAATGAGACCCTCATCATCCTACGGTGCACTTCAGCACCAGCAGCATAGCAGCAGCTCATACGAACACTTGATGATCCAACCAGTACAGCCTGATCCTGATCATCATCATCATCATCATCATCAGTCAGCTGCTTTAGTAGGGATCAACGGTGGAGGATTCAGTGCCAATAACCCAGTGGTACTACTGCAGAAAGACCCACAAGATCAAATCACCCAGTTGTTTGATCATCATCAGTCGGCTGGAAATGCAGCTGCTGGTGGGCCAGCCCCCGGGATGAATGATCAGATGGGAATGTTTGGTGGGATTTT
RK-As742	A B	QLOD02000010.1	1812 bp	2519821	2521613	+	-	-	-	GGGTTTTCGGAGGGAACTAATGCTTCGAAAAGATTTATCCAGAATGGATGCCTACTATGTCACTCCTGCTGGAAAGAAAGAGAAGACCCTATCAGGAGTAGCATCATTTCTAGAAGCAAATCCAGGATTCAAAGGTATCTCTATTTCAGACTTCAGTTTTGCAACCCCAAAAGTAATGGATGACACTATTCCAGATAATTTTGAAAGAGAGGGCTTTTCAGGTGGAAATAAAAGCATTAAAGAATTGAGGGATGGAGATAATGATGTCTGAGGATTTTCGGAGATTCATATGGCTGGAGCATGAAAGGTGGCCTTTTGCCTTACACCATGATTTCCCAAGTTTTCTGTTAGCTGCAAGGGAGAAAAAAGAACTTTCATATCCTCTAAATTCTTGACCAG…
RK-As743	B A	QLOD02000010.1	404 bp	2566387	2566771	+	-	-	-	ACTCGGAGCAAGTTCCAGTCCATAGCGACCCTTCACCTTCTCCATTTCCATCACAAGAGAAGGGGGAGACAACAAAAGGTCATAATACTCCAACTCAAAAGAATGGACAACAAGTGGGAAAAGTTGCTTCAAAAGCTGAACCAGCGGGCGGAGTTAAACCCAGTAATGAAGCATTGGTGCCAAGTGAAGGTGGTACGGATCATAGGTTCTCCAATTATATTGATAGTGCTAAGGCTAAGATCAGAACTGCTTCGAGTGTTGGCGGCGGTGACAGTGGAGGAGGAGGAGGAGGAGGAGGAGGAGGAAAGAGTGGTTTGAGACGTGATAGCTTCAATGATAAGATTAATAATTATATCGATCGGGCAAAGAATAGGATCAGAACAACTTCAACTGTTGGTG…
RK-As744	A B	QLOD02000010.1	400 bp	2606313	2606693	+	-	-	-	TACGCAGTGGAAGTTGATGCAGAAAGGGAGCTAGTAAAAGTATTGGGTAAAGTAGACCCTGCAATCCTAATCAAGAAAATTGCAGAGAGAAAAAAGAAAGCAGAGCTCTTCTCCTATGACGACCCCATGAATGGCCAAAACAGAGGAACCCAAAACACCCAAACTGGCAAATACGAATGCTGCGGTGGTGGTGATGATGATGATGAAAGAAGAGATGGTCACTACAAGGGCAAAGACAAGGAGGAGGAATCTTTCTGTCCCAATCGTGGTTCTGATCTGGAGTGTGAAAATTACCGGCCACCAAAAGAATATGAAGATTTCGCATGCCGAGGCTCAGACCACCGTTGTAGATTCCACCAAGAGGAACCATTCATGGCTGGTAACAATCGCTCTGTGCCTG
RK-As745	A B	QLOD02000010.1	398 bp	2749216	2749594	+	-	-	-	CCTCTCTGCATGACCCAGTTTGCACTGGCGAACCATGCTTGTGGACTGCTGCCGTACTCACCGCTCCCCCCTCATCCCTCCCCTCCTAATCCACCACCACCACCACCACCTCCTCCACCTTGCCCACCCGATCATCATGGTGATCATGATCATTGTGACGATGACCACGACCATGACAAGGATAGGCACAGACACAGGCACGGACACAGACACCATCACCATGAATCACCCGTAGAACGGGATTGCTGCCGGTGGTTGAAGGAAATAGACGGCGAGTGTGTGTGTGACCTGCTGGTTCGGTTGCCCCCTTTCCTTTCGAAGCCGGGGCATACTTACACTGTTATGGTTGATGAATCTTGCCACGTCACTTTCGAGTGCGAAGGGCGATTGAGGATTTA
RK-As746	B A	QLOD02000010.1	400 bp	2754962	2755343	+	-	-	-	GGTGAATATTCCCGCCACTGGCGGCGGCGGCGGCTGCAACATGCAGCTCCGTCTTCCTCCGCAGCCTCTCCAAAAGGAAAAGGTGGTGGTGGTGATGGGCGCCACCGGCACCGGAAAGTCACGATTCTCGATCGACCTCGCCACCCGGTTCCCGGCCGAGGTAGTGAATTCCGACAAAATCCAACTCTACCAAGGACTCGAAATCGCCACAAACAAAATCACCGAGGAGGAGCAGCGCGGAGTCCCTCACCATCTCCTGGGGTTAGCAGATCCCAATGCAGATTTCCCGGTCCAAGACTTCTGCAATTTCGCATCCCTGGCTGTGAGGTCCATCGCCGGCCGAGGACAGCTTCCAATCATCGTTGGAGGCTCCAATTCCTACATCGAAGCCCTAGTCGAC
RK-As747	A B	QLOD02000010.1	398 bp	2853240	2853618	+	-	-	-	CTCTCCGAGCACTCCACTTCTAACCCCGCCACCTCATCCGATCATCCACGTTTCCATTCCCCTTCGATGCCCGCCATCTATGCACCTCAGGATCCTCCTGTCAATGACAATCAAATGGCCGGTGAGGAGGAAGAAGAAGAGGAAGAAGAGGAAGAGGAGGAGGAGGAGGAGGAGGAAGAAGAAGAAGAAGAAGACGAAGGCGAGTCAGACTCGGAAGCCGACGCGGGGCGAAACGGCCACCTTTCCGGGGCTCAGAACGCTCACGCTCTATCCCAGGGTGCAGTTTTGGCTCATGCTGCGGCTGAGCCAAGCGAGCTAATGCAGCTCGAGATGTCCGAGGATATCCGGCTTGGTTCCCCCGATGATGGGTCGAATAACTTGGACTCGGAGTTTCAGCT
RK-As748	A B	QLOD02000010.1	398 bp	2853240	2853618	+	-	-	-	CTCTCCGAGCACTCCACTTCTAACCCCGCCACCTCATCCGATCATCCACGTTTCCATTCCCCTTCGATGCCCGCCATCTATGCACCTCAGGATCCTCCTGTCAATGACAATCAAATGGCCGGTGAGGAGGAAGAAGAAGAGGAAGAAGAGGAAGAGGAGGAGGAGGAGGAGGAGGAAGAAGAAGAAGAAGAAGACGAAGGCGAGTCAGACTCGGAAGCCGACGCGGGGCGAAACGGCCACCTTTCCGGGGCTCAGAACGCTCACGCTCTATCCCAGGGTGCAGTTTTGGCTCATGCTGCGGCTGAGCCAAGCGAGCTAATGCAGCTCGAGATGTCCGAGGATATCCGGCTTGGTTCCCCCGATGATGGGTCGAATAACTTGGACTCGGAGTTTCAGCT
RK-As749	B A	QLOD02000010.1	435 bp	3035190	3035605	-	+	-	-	GATCAAGCTTCGAGGAATGGCCGAATCGTCTTCTTCTTCTTCTACTCCCGAAGATCATGGCCGTTCATTACCCTACACCACCACCAAAGCCGCCGCCTCGTCCTCTGCTGATCCCGTGAAAATTTTCAACTCTCTCTTCGATTCCACTTCCAATTCCAATTCTCTCTTTCAATCTTCCGATGACGCCCTCTCCTCCTCCGCGTCCGACTACGGAGCTTCCGCTCCGGATTTCGCCGCCGTCTTCGCCTCCCAACGCTTCTTCTTCTCCTCCCCCGGCCGCTCCAACTCCATCGTCGACTCGTCGTCGCAGTCTTCGTTTTCCTCACCGGAAGATCCGCCGGAATCTGACGCCGTTGTCGGCGGAGGCGTTGCCGTCCCGACCTACTCGCCGGACCCCTA…
RK-As749	A B	QLOD02111348.1	453 bp	3071	3505	-	+	-	-	GATCAAGCTTCGAGGAATGGCCGAATCTTCTTCTTCTTCTTCTACTCCCGAAGATCATGGCCGTTCATTACCCTACACCACCAACACCACCACCACCACCACCAAAGCCGCCGCCTCGTCCTCCGTTGATCCCGTGAAAATTTTCAACTCTCTCTTCGATTCCACTTCCAATTCCAAGTCTCTCTTTCACTCTTCCGACGACGCCCTCTCCTCCTCCGCCTCCGACGACGGAGCTTCCGCTCCGGATTTCGCCGCCGTCTTCGCCTCCCAACGCTTCTTCTTCTCCTCCCCCGGTCGCTCCAACTCCATCGTCGACTCGTCGTCGCAGTCTTCGTTTTCCTCACCGGAAGATCCGCCAGAATCTGACGCCGTCGTCGGCGGAGGCGTTGCCGTCCCGAC…
RK-As750	A B	QLOD02000010.1	544 bp	3228489	3229013	+	-	-	-	TGCTGCCACAAAGGTTGATATGCTGCCGGAGATAGCGGCGGAGCCATTGGAATTCCTGGCAAGGTCATGGAGTGCCTCTGCTCTACATGTCTCCAAAGCCATCGCTCCTCCCACTCCTCCTCCATGCAAGACCGCTATAAGTATTAGCAATGGTGCTAATAATAGTACTAGTACTAGCTCCACCACCACCACCAACTCCTCCTCCTCCTCTATGGCTTCCGTGCTTGAAAATGAGGAGTCGGCGAGTGTTTCGGCTGGAAATCCACAGCTTTCATTCTCCTTCGCTTCTTCTGCTACTTCTCAACTTGTCCTTGAACGCATCATGTCTCAGTCGGTACTAATACTACTCTTTTGTGTCTTCCTTAATCACTCTTCAATTAGTTGCAATAATGTCTCTGT…
RK-As751	A B	QLOD02000010.1	976 bp	3228661	3229617	+	-	-	-	ACTAGCTCCACCACCACCACCAACTCCTCCTCCTCCTCTATGGCTTCCGTGCTTGAAAATGAGGAGTCGGCGAGTGTTTCGGCTGGAAATCCACAGCTTTCATTCTCCTTCGCTTCTTCTGCTACTTCTCAACTTGTCCTTGAACGCATCATGTCTCAGTCGGTACTAATACTACTCTTTTGTGTCTTCCTTAATCACTCTTCAATTAGTTGCAATAATGTCTCTGTTTCAGGGTTTTTTGGGTTCTTTCCAAATGTTTTGATTTGGATTTATTTATTTACTTTGGACAGGAAATATCACCATTAACGTCAGGGAGGCTGTCTCACAGCAGCGAGCCTCAAAATGGTTGTCTTACAGAAGAGGCAGATGGCACCCCCGTTTCCCCCTATCATGAATTCG…
RK-As752	A B	QLOD02000010.1	408 bp	3300210	3300598	+	-	-	-	AAGAGCCATGCAAAATCCAGCATTTATCCGGCAGTTGGTCCAGCAGAAGGAGAAAAGGAAGGAGCTTGAAGAAGCCATCAGTAAGAAAAGGCGGCGCCCAATTGATCATCAGGGTATTGGAGGTCAATCAAGTCAAAGTGAAGGGTCAAACTCCGTTAAAGTTGAGCCTCTGGAATTTGGAGAAGTTTATGGATTTGAAGTATCGGAGCTGGAGGCACTTGCTTTGGAAATGCAGGGATTTGGTAGATCAAGAATGGAGCAAGAAGAAGAAGAAGTTGAGCAATTAATCAAGAGTGGAGATAAAGAACTTGATGAGGGGTTTTGGGAAGAATTACTGAATGAGAAGTTTGATGAAGAATCAGGTTTACCAGGGATCGGAGGTAAGGAGGATGACGTGAA…
RK-As753	B A	QLOD02000010.1	398 bp	3376360	3376738	+	-	-	-	CTCTTCTCGAGCCATGCTTTCTCTAGTCAGAGAGATTGTCCCAACCCACAATCATCTCCCTGATGCTCATACCATTATTGATATTGAACCGGTGTTCATCAGTCCTTGCCATGGTGGTGGTGGTGGTGTTGATGATTCTTGCTTCATCGGCATCGACCACTCGAGGCTGGCTGAAATGGTGAAAGATAAAGACTTGAACAAGCTTAGAAGGCTAGGAGGTGTCAAGGGCTTAACCAAGGCTCTTCAAACTGACCCCGAAGATGGAATCCAAGGTAGCAATGATGATGAGCTTGGCCTTAGACGGACCATGTTTGGTACAAACACTCACAGCAGGCCGCCCCCGAACGGGTTCCTTCATTTTGTGCAGGAGGCTTTCAGGGACACCACCATTCTCATCC
RK-As754	A B	QLOD02000010.1	404 bp	3617933	3618317	+	-	-	-	CAGGGGAGGCTGTGTCTAAGTTTAAGAGAGTTGTTTCTCTTCTTAATTCTGGAGTGGGTCATGCAAGAGTAAGAAAGCTCAAGAAAATCCAACCCTCTTTCCCTCAAAACATCCTGCTAGATAACCAAATGTGTAGAACAGATCAACAACCCAAACGCATTCAGCTTCTGAAAAGTAATTTTCTTGAAAATCCTGTTCAAGAAATGGGGTCACGAAGTAAAAGTTGTCTTACATTGGGAAAACCATTGTTGGAGATGGCTTCAAATGAGAAAAACCATCTTCAACTTGCCCAACAAACACCAAAAACCAGCTACCAACATTTCCTCCAACAGCAGCAGCAGCAGCAGCAGCAGAAGCTCCATCTTCAGCAGCTGCAGATGAAGCAGCAGGCGGAGATGA…
RK-As755	A B	QLOD02000010.1	401 bp	3695841	3696222	+	-	-	-	TCTTTGCTTCTGTCTCCTGCTATCTTCTTCCATTCTTCTTCTTCTTCTTCTTCATCAACTATAAGTCCATTTTCAAAGACTTCTTCTCTTTTCTTGCCTCCTTCCTCTCACTCTACGCAAATAGAAACCGACACGTCCAATGGTCGTCGGAGATTATCGGAAACACTCCTTCTCGGACCTTCGCCGTCCCAGCTCCTCTAGGCACCCGCCACTTGATCACAGCAAACCCCTCCAACGTCCACCACATCCTCAAGGCTCACTTCCACGTCTACCCCAGGGGCAACCTCGTTCGAACGACTCTCTCCGACCTCCTCGGCCACGGCATCTTCATCGCCGACGGCGAGAGCTGGAAGTTCCAAAGACAACTCTCCAGCCACCAATTCAACAACAAATCCCTCC…
RK-As756	A B	QLOD02000010.1	241 bp	3718787	3719008	+	-	-	-	GGCTGCTTCAAGAGCATACACTTTCCATTTCATGACAAGAATGATCGTGATCATCTTCATCTTCAGCACTGCAAAGCCTCTCTCAGTCTTAGCTGATAGACCAGTACTAATGGAAAGAGATCAGTTAATGGCTAGTGGTGGTGGTGGTGGTTCTGTACTTGCCAAAGGTCAACACTCACCTCCAACTCCAAACCCTTGTATTCCCAAGGGGAAAAAATCTGACAGCCTTGAATGTCATCGA
RK-As758	A B	QLOD02000010.1	400 bp	4060076	4060456	+	-	-	-	CACGCAACAAGCTCTCTGTCTCTTTCCTACCCAGAGACTTAATCACCCACCTCTCATCCTCACCCGCCGCCGCCGCCGCCACCAATGAGCAAAATCACCACCACCCTTCCCACACCCATCTCAGAACCTGTGGCAAGACCAATGCTTTACTCTTATCTAAGGCAAAAACCCATCAATTTCAGAAACCTCCGTCTCAGAGTCTCAACACCCTTGTGGAACATCAACCACCTCCTCAGATGTCCTCAAGACAGAGGAAGATCAGAGAAAGATCCCAACTAGAGGAGGCTTTTGAATCTGCAAAGACTTCCGAAGACATGCTCAAAGCATTCACGGACATGGAGGCCAGTTTTGATGAGAAAGAGCTCGGACTGGCTTGCCTGAAACTCGGCCTCAAACTTGA
RK-As759	A B	QLOD02000010.1	496 bp	4227252	4227728	+	-	-	-	CGGACATCAAACGAGGAAACTTCAGCGGAGAAGAGGAGGAAACTATCATGAAATTGCACGAAATGTTGGGAAATAGGTGAGCATTTTGATAGATTAATTTGTGTCTCCTGTGTTTTCGCACACACATATATATAAGTAGATAATCTTAATTTTTGGGTGATGTTTCAATTGCAGATGGTCAGCGATTGCAGCTAGATTACCGGGTCGAACCGACAATGAAATAAAGAATGTGTGGAATACCCACTTGAAGAAGAGACTCAACCAAAAGCAGGCAGTTTATGTTGTAGAGAAAGAACCAGAACCTGTGAATTATTCGAGTCAAGTGAGGCTCGGAAGCCCACAGCATTCAGCCAGTGACCTCTCCTCCTTCACCACCACCACCACCACCACCAGTGACAC…
RK-As760	B A	QLOD02000010.1	585 bp	4243565	4244130	+	-	-	-	CTTCTCCTCCACCCCTGAGTCGACTCACTCTTTTTCCCTTTCTCATTTGCTTTGCAGCAGCAGCAGCAGCAGCAGCCACCACAGAAGCAGCGGCTAGGCCGGGGTTTCTCTACACAAGAAACAGAGGAAGATGCACTCCCCAGTAAGATCTCTCTCTCCCCCCATTTTCTTGTAGGAAAACAGAGGAAATAAAAGAATTGACTGTTTCTATCGAAATCATATATATATATATATATATAAATATATCTATTTGTGCTAATTTTGATTTTGATTGTGATTTTTGTGCGTGCGTGCGTGTGTGTGGGGGGGAGGATTTGAGTAGATATTGGAGCAGCAGGAGAGAAGCGTGGCCGAGGATGGTGCAGCAGATGGCGACGGTGTCGAAGGTGTTCGGGTCGA…
RK-As761	B A	QLOD02000010.1	400 bp	4252068	4252448	-	-	+	-	TCCATCGGATTCTGCTGATAATCATTCCTCCTCCGACGAGGACTACGACGACGACGACGGCGGTTATTATGACAGAACTACCCAGTATTATTCCCAGAAATTCACCTCCGAAGAAAATCTCGACTCTTCCCTTTTGAAAGGTGAAAATCTCGACTCACCCACCCAAGAATACGAAATCGACGATTCATCAATCGAACTGAAGAGTTCCAGAAGGAGAGCGTTGCTCGAATTCCGACGCAGGGTNNNNNNNNNNNNNNNNNNNNNNNNNNNNNNNNNNNNNNNNNNNNNNNNNNNNNNNNNNNNNNNNNNNNNNNNNNNNNNNNNNNNNNNNNNNNNNNNNNNNGAATACGAAATCGACGATTCATCAATCGAACTGAAGAGTTCCAGAAGGAGAGCGTTG
RK-As761	B A	QLOD02000010.1	223 bp	4252245	4252448	-	-	+	-	TCCATCGGATTCTGCTGATAATCATTCCTCCTCCGACGAGGACTACGACGACGACGACGGCGGTTATTATGACAGAACTACCCAGTATTATTCCCAGAAATTCACCTCCGAAGAAAATCTCGACTCTTCCCTTTTGAAAGGTGAAAATCTCGACTCACCCACCCAAGAATACGAAATCGACGATTCATCAATCGAACTGAAGAGTTCCAGAAGGAGAGCGTTG
RK-As761	B A	QLOD02099664.1	217 bp	20	217	-	-	+	-	TCCATCGGATTCTGCTGATAATCATTCCTCCTCCGACGAGGACTACGACGACGACGGTTATTATTACAGAACTCCCCAGTATTATTCCCAGAAATTCACCTCGGAAGAAAATCTCGACTCTTCCCTTTTGAAAGGTGAAAATCTCGACCCACCCACCCACGAATACGAAATCGACGATTCATCAATCGAACTGAAGAGTTCCAGAAGGAGAGCGTTG
RK-As762	A B	QLOD02000010.1	384 bp	4470164	4470528	+	-	-	-	TGTCTCCCTCTTCTTCTCTACTCTCTACTCTCTCTCTCTTCCTCCTCTGCTTCTGTGGTTTCGTCGCTTCACAATCCGTTCTCAACTCCGACGAGCAAGAATCGGTCTACCGGGTCCTCGAGTCCATCAACTCCGCCGTCCCATGGCGCACCCTCTTCCCCGACGACCTCTGCTCGTCCGCCCCACACGGCGTCGTCTGCGACTTGTTCGACGAAGACAACTCCGGCGCCGCCTTCCACGTCACGGAACTTAGCTTCGGCGACGTCTCCGACTTCTCTCCGAATCCCCCGTGCACGCCGAACTCCACCATCAACCCTCTTCTCTACACCTTCAAACACCTCCGGAAGCTCTTCTTCTACAAATGCTTCACCGGAGCACAGAGAG
RK-As763	B A	QLOD02000010.1	432 bp	4671165	4671577	+	-	-	-	TGCTGCTGATGCTGTTCTTCTTCTACTGTTACATTGGCTTTTCTTCTTCTTCTTCTTCTTTTTCTTCTTCTTCCACTGATGAAACATCTGTTTTACTATCAATAAAAGCAAGTCTCATTGATCCTCTGAATCATCTTCAAGATTGGAAATTTCCGAACAACGGGCGGGGGAACAATTCACCAGTCCACTGTAATTGGACTGGAGTGAAATGCAGCTCCAATGGATCTGTCCAGAAGCTCGATCTCTCCCGCTTGAATCTCAGTGGCATTGTGTCTGACGAAATCCAGCAGCTTCAAAGTCTCACTTCTCTCAACCTGTGCTGTAATGGGTTCTCATCACCACTGCCAAAATCTTTGTCCAATCTCACTTCACTTAAAGGCATTGATGTGAGTCAAAATT…
RK-As764	A B	QLOD02000010.1	395 bp	4700540	4700915	+	-	-	-	AGTGGCAAAACCTTCCCTTCGCTTTCCTCCTCCTCCAAAGCCTGGCTAAACTCCCTCAAAACCCCTAACCCTAGCTCTCGCAGTAGCGTTTCTGAGACTGGAAGCGGCGGGGACGAGGATGCTATGGTTGGGCCGCCTCGGCCTCCCTCGGATTCTGATTTGGGCAATGGTGGGGAGGACGGTGGCGTGATGATTGGCCCTCCTCGGCCGCCGCAGACGGATGACGAAGATCGTATGATTGGACCGCCTCGGCCAGAAGCTGTTGACGAAGAGGAGGATGATGATGACCAGATGATTGGGCCGCCTCCACCTCCGCCGGGTTCGAATTTGAATGATTCCGATGAGGAGGAGGAGGAGGAGGATTCCGATGCCGAAGAAGAGGGTCGGTATCGGAT
RK-As765	B A	QLOD02000010.1	401 bp	5024933	5025314	+	-	-	-	GTGGACTGGGTAAGGCAGAAAAGAGGTGGTGGCGCGGTGTTGGAGGTCCTGGACTCCGGCCTTCGAGCCCGACCCGAGTCCGAAATTGAGGAGATGATGCAGACCTTGGGGGTGGCTTTGCTCTGTGTTAATCCTTCTCCTGAAGACAGACCCACCATGAAGGACGTCGCTGCTATGCTCAAGGAAATAAGGCAGGAGAGAGAGGAGTTTGAGAAGGTTGACATGCTTCTGATCAAAGGATCCACAGCAAATAATAATGGACAAGACGATGACAATAACAACTCTAGTGGAGGAGGAGGAGGAGGAGGAGGGCCGTCCGCAAAAATGGCGTGTTTGTACTCGGGAAGCAACAATACAAGCTTTTCTGCGTCGTCTTTGCTACACTCTTCCTCCTCCAAT…
RK-As766	A B	QLOD02000010.1	405 bp	5054746	5055132	+	-	-	-	AAGGCAGCACGGAGAATCTACTATTGTCTTCATGGAACACCTCGGTGCCACTCTGCCAATGGCGAGGACTAAAATGGGTCTTCACCAACGGCACTTCTCTCGCCTGCGACGATCTCTCTTCCCCGCAATGGACCAATCTCTCTCTCTCCAAAGACCCATCTCTCCACCTCGTCTCTCTCCAGCTTCCTTCGGCCGGCCTCGCCGGAAAAATCCCCAGAGAACTCGGCGAGCTCTCGACCCTCCAAAGCCTCTACCTCAGCGTCAACTCACTCTCCGGCACCATCCCTCTCGAGCTCGGCTACAGCTCCTCGCTCTCCGACGTCGATTTAGGCAGCAATTTGCTCAACGGTTCGCTACCCGCGTCGATCTGGAACCTCTGCGACCGGCTCGTTTCTCTCC…
RK-As767	B A	QLOD02000010.1	399 bp	5079655	5080034	+	-	-	-	AAGAAAGAACAGCCGCAAGAAAAGCCAAAAGGGCTTCCGACTACGCATTCAGCACCTTCTCCTCCCTCCCACCACCGACGCCGCCGCCGCCGCTTGTGTTTGCTCCCAACCACCACCTTAGCCTCTACAGTCCTCCCCTCTACATCGCCGCTCATGCTGGCAGCCTCAGCCCATTTTCCGGCCAGCAATTCTCGGATGGGTTTGGATCAAACGGTGGTCCTCGGTTTGAGAATGTGGTGCTATACAGAGGAAGCTACTTGAGCAATAATCAATATCAGGAGGAGGAAGATAACCAGAACCTCTTGAACTGGCAGAGGAGTGCTCGGTGCAGTGGATTGAATGGAGGATCATCTCAGTCAGATAATAGGAATCACGGGGTGGAAACTGATCACCGGGATA
RK-As769	A B	QLOD02000010.1	402 bp	5352695	5353077	+	-	-	-	GGAGTTCTTCGACCTCATGGACTCCCTCGAACGCGGCCCTCTCCCCATCTCCGCACGCCCCATGGCCCCGATCCAATACCACAACTCCAATCCAAACCACGCCTACGAAGAGGACAGTGGCAATGCCGACGACGAGGAGGAGGAAGCCAATGAAGCTAAATACAATGATACAAGCAAGCGAAATAAGTCGAAGAGCATTAATCACCTCGTTCGCGGACAACATATGAGTATGAATAAGCCCGCAATGGATCGGAAATTAAGTGGTGGTGGTAGTGGTGATAGGGTTTTGCAGAAACAAATGCTTGGAAACGGAAAGAAGAGGTTTGAGAGGTACAAGAGTGATGGCGAGGAGGAGGAGGATGATGATGAGGAGGAGGAGGAGGATGAGGTGGAGGAGGA…
RK-As770	B A	QLOD02000010.1	946 bp	5485848	5486773	+	-	-	-	TGAAACTGGAAGATCCTGCTCAGTATTCTCGGCTAGGACTGGAGGTAATTTCATTCTGCTCATCTGAGTTCTGGTTAAGTGCTTCTCGAGCTCTAACTCTTGTGATTTGCAGCCAAGGAGAGCTGATCTGGACATGAACCAGCATGTAAATAATGTTACCTACATTGGATGGGTTCTGGAGGTTGGTTAAAATATCTCTTCGTTTTCTTTTTTTTTTTTTTTTTTTTTTTTTTTTCAAATTGACTTTTTATTTGTTTACTTTTTATTTAAGAAATGGACTCAAATTATGATGTGTCTGCCACTTTATTATTAGGCTATTCACTACTCTTAGAACAAAATTTCGTAAATGCGCATTGCGACTCCAAACCTTTACCATGAAAAAAAAGAGAGGCTGACATT…
RK-As771	A B	QLOD02000010.1	419 bp	5589495	5589894	+	-	-	-	TTCATTCTCGCTCACCCTCTCTACTTCTCTTTCTTCGTTTTCCTCTCACCATACCTTCTCAACCTCCTCTCTTTTCTCTCTCCTTTGTTCATCACCACCTCTCTCCTCCTCCTCCTCCTAGGTTTCCTCCCATTCTCTCCGAGTCTGGTCCATGAGAACTGTCTGGAGTCGTCTGAATCCAAGTTGGTCTACTTAAGATCAAAGACAGACGATGAAGGCAGAGAATTTCATCAATTCGCGGAGCTTGAAGTATACAAAATTGTATTCGAGATATCAGCATCGTATGCAGTAGAAAATTCAAATGAAGTTCCGGAGTTGAGATCAGAAGAGAAGAGAGTCCAAGCTATGGAAGCGCCTGATGTTCTTAAGAGTTCGAGCTATGAAGGGTCCTGTGAAAGT…
RK-As772	A B	QLOD02000010.1	373 bp	5590135	5590488	+	-	-	-	TGGAAAGTCCAAATTGCAGAAAATTAGATTCCAGTCTCGGGAGATGCGTATCGGTGAGAAAAGAAAGAGATCGGAAAAGGACATTGGCTTGCAAGCTTTTGGAGGAGAGACACAATGTGGATGGGGGTGAAGAAGGGATGGATTTGCTGTGGGAGACGTATGAAATGGATTCGAGTGACAAAGTGAAGCCAAAGAGCAACATCTCCAACAACAACAACAAGAAGATGAAAAGTGAGTTGGAATGCTATGAGGAGGGGGAGGAGGATGACGAGGGAGAGGGATTGGATGATGGTCAATTTTGTTGCGTGCAAGCCATGAATTTGTCACCAGGGAAGAAGAATCTGGGAATGGGGAGGATCTCCAAGGCAATCAA
RK-As773	B A	QLOD02000010.1	395 bp	5593627	5594002	+	-	-	-	AGAACCCCGACGGAAGTTACAAGGAGGAGATTCTGATGGTCTCCGACGCTCTGCTCCGGCGGTGGCTGATGAAAATCAAGTTTTCTCGGATTGCTGAGTCGTACATGATAGCAGGAGATTGGAGAGAGTACATTTCGACATATGGTTTGCAAGCCAAGGACGTCGTCCGGGTTTTCAAAGTCGTGAGACCAGTTCCCGTCAAGCACTACTTCATTGATTTTGCAAAAGCAGGGGAGGAGGCTCGGACTCGTAAGAGCCAATCAGATAGAGATAGACCGGGGGGAAAAGAGGGCGGCGGCGGAGACAGCAGCAGCAGCAGCAAGGAACGTGGTTTTAGCGGTGCTCGTGACAAGGGCATTAGTATTGCGAGCCATAAACAAGCACAGAGCCATTGA
RK-As774	B A	QLOD02000010.1	830 bp	5598912	5599722	+	-	-	-	AGAGGTCCAGAAGGGAAGGAAGACTCAGACGTTGATCAACAAGAAGTGAAAAAAACAGATGTTAATTCATCAGAAGAACCAATTAGCAACCTGTCTTCTCCAAAAGTATCCGGGCTGCTTAGGGGTGATGAGAAGGAAGCTGAGAGAATGATGGGGACACCGTTGAAAATGCGAAAATATATGTGCATGGCACATACAAGAGGAGGAGGAGGAGATCATGAAGAAGAAGAAGAAGAAACCACAGTCACCCATGATCAGAAGACCTCAACTGATGTCAAGCCAAAGTCCCGAAAACAGAGCCCAATTGATGCATCTACTGAATCCCTAAAGAGGTAACTGATATATATTAATTGTTCTTCTCCCTGAAATATTAGTTCAGGAGATTCTTGAATCTAATTA…
RK-As775	B A	QLOD02000010.1	830 bp	5598912	5599722	+	-	-	-	AGAGGTCCAGAAGGGAAGGAAGACTCAGACGTTGATCAACAAGAAGTGAAAAAAACAGATGTTAATTCATCAGAAGAACCAATTAGCAACCTGTCTTCTCCAAAAGTATCCGGGCTGCTTAGGGGTGATGAGAAGGAAGCTGAGAGAATGATGGGGACACCGTTGAAAATGCGAAAATATATGTGCATGGCACATACAAGAGGAGGAGGAGGAGATCATGAAGAAGAAGAAGAAGAAACCACAGTCACCCATGATCAGAAGACCTCAACTGATGTCAAGCCAAAGTCCCGAAAACAGAGCCCAATTGATGCATCTACTGAATCCCTAAAGAGGTAACTGATATATATTAATTGTTCTTCTCCCTGAAATATTAGTTCAGGAGATTCTTGAATCTAATTA…
RK-As776	B A	QLOD02000010.1	1931 bp	6128694	6130605	+	-	-	-	GCATCGGAATCTCGTACCTCAAATGGTTTCGGCTACGTGAGTATACTTCTTTAATTCGTTACTTTTCTATACTTACAATTAATAGATATCAAAAAATCTGCTAATTAACTCCGTAGTCAATTCAACCAAATAGGGTTGTAAAAATTAAGGGGTTGAACTTTTAATTAATTCCAATCTCCCTTTGCCCTTACACTTCCACCATTAACTATCTAACTTTCAAGAACAGTGTCCACTCTTGCACACCGACACACACCAATTGTTAACATCCAACTTTCAAAAACAAAATGTTCACAGAGAGGAAGATTGTAATTAATGAAAAGCCTATGCCCTTAATTGTCACAAAAAAAGCAAAAAAAAAAAAAAAAACTTAGGCCATGTTTATATGTTTTATAATATAAG…
RK-As777	A B	QLOD02000010.1	395 bp	6357427	6357802	+	-	-	-	CTTCCCCAAGTTCCAATCAATACTCTCAAAGTCCTAAGCCAACCCGCCCTCCTTTGAAGAGTACAGTGGTGTCTCAAATAGATGAACTTGAAGATTTTGTCATGGGTAAGACCACTAATAATGTTGAGGAGTATGCTGATAGTCATTCTGGTGAAGAAATGAACACAAACTCCTCTGCTGCTGCTGCTGCTGCATCGGCAGCTGCCATGAAGGAAGCCATGGATAGAGCTGAGGCTAAATTTAGACATGCAAAGGAAGTAAGGGAAAGAGAGTATGCAAAGACTGCTAGAAGTAGAGAAGCTGTGCAAACAGAAAAAGATGAACAGGAGCTGCAAGACGATCAGGAGCGAGAGTACAGGGAAAACCAAGAGAGATTAGATCATGAACGGCGACAA
RK-As778	A B	QLOD02000010.1	898 bp	6451477	6452355	+	-	-	-	GAGGGGAATGTGAATTGTGGTTGCCTAAACGCGGGGAAGTTAACGGCGTCGTTTTCGTCTGGGAGGAGTTGTAGCGCTAGCGGCGACGGAGTCGGTGGACTGGTGGGAGGAGGAGGAGGAGAGGGAGAGGACAGCATATCGGTGGCGGAGGCGAAGAAGCTGATGAGATTGGTGAATGTGGAGGCGTTGAAGATGAAGCTAGGGGCGGAAGGGAAGGAGGTGATCGGTTATTTGGACCTGGTCCGAGAGTGCGAGAACATGGGCGTCGCTAAATCTCGCGACGAGGCGGCCAGATTTGCCAGAATTCTTGACGAGGCCGGTGTTGTTCTTCTCTACAGAGATAAGGTTTATCTGCATCCAGATAAGGTACACAGTCTATCTCTTCATCGTTCTATGTAT…
RK-As779	A B	QLOD02000010.1	1139 bp	6881917	6883036	+	-	-	-	AAGGGGCAATGAAAACTGTGTACAAGGCTATTGATGAGGTCCTTGGAATGGAAGTGGCATGGAGCCAGGTGAAGCTCAATGACTTGCTTCAGTCACCAGAGGACTTACAGCGGCTATACTCTGAGGTTCACCTCCTCAGCACCCTCAGTCATGATTCAATTATCCGATTCTATACATCCTGGATTGATGTTGATCAAAGAACCTTCAATTTCATTACCGAAATGTTTACTTCAGGCACCCTACGAGAGTAATTTCCCATTCCCATCTTATAATTATTACTACTACTATGATGATGATGATGATGATAATGATGATGATTCTACTCTACTGTATGCCCCAAAATTTAGACGTTCCCAAGCTGATTTTTCCAGTAATGATCCTCCTTTTAGATCAATTGAC…
RK-As780	A B	QLOD02000010.1	506 bp	7112923	7113409	+	-	-	-	CTCTTTCCAGCCCCATACAAGGCCTCCTCCAACATCATCCACATCAAACTTTCAGTCTCAGATCCCCACTGTACGGAAGTTTCAATCTTTTATGGCTTTTTTGACTTCTCATCTCCAATTCTCTCTGCTTTATCCCCCCCTCTCTCTCCATAATCGCTGAATCTGCTCAAATTATCAGGAAAACCAAGCCTGGGGATTTCAAGACTCCGCCAAGCTCGACGGGAAGACTATGGTGAAACCCGAATTCAATTCGATGCAGAGCTTCTCCCCGGAGATTTCCACAATTCAGAACAACGGCGGGTTTCAATCTGATTATAACAACAACAACAACCATTATAACCAATCATCGCAGTCAATAAGAGAGCAGAGAAGATCAGAGGATGGATACAATTGGAGAAA…
RK-As781	B A	QLOD02000010.1	396 bp	7278187	7278563	+	-	-	-	GACTCCGTCGTCCCAAAATATTACGGCGGCTGCACCGGCGGCGGCGGTGGCGAGGTGGAGATCTATACCATGGACGAGTTAGAAGGCATTTTGAACAACATAAAAGATGAAGATAATAATTTAGCAGAGGAAAAGAATTTATTTGCTCAACTCAACTGCGACTTCATGAATTGGGAAGGATTTTCATTGAAGGAAGAAGAAGAAGGAGAAGGAGAAGGAGAACCGAGCCAGCGCCATAGAAGCGTGAAGAGAGAGAAATGCGGGTTTTGGGTTGATGATGATGATGATGAGTACGATGAGTCGTCCTCCAGCAGAAGGGTGTCTTTAAATCTGAGCTTGAATTATCAGGAGGTTTTGGATGCTTGGTCTGATCGTGGGTCTCTTTGGGCAGATGAC
RK-As782	B A	QLOD02000010.1	425 bp	7346435	7346840	+	-	-	-	CACGTGATCGAGTTCCTCAAGTACCTCGACCAGTTCGGGAAGACGAAGGTGCACGTGACCGGTTGCCCTTACTTCGGCCACCCGAATCCGCCGGCGCCGTGCGCGTGCCCGCTCAAGCAGGCGTGGGGCAGCCTCGACGCGCTCATCGGCCGACTCCGAGCAGGCTACGATGAGAGCGGCGGCCAACCCGAGTCCAACCCTTTCGGAGCCAAAGCCGTCCGGATGTACCTCCGGGAGGTCCGAGAAGCCCAGGCCAAGGCCCGAGGGATCCCTTACGAGAAGAAGAAGAGGAAAAGACCGACAACCGCCACCGCCGCGGCAGTGTCGGCAAATGCCTCCGCCGCTTCTCAAGCGGCCGACACCGGTGCTTCTGCTGGAGGTAGTACCGGCGGTGGTGGT…
RK-As783	A B	QLOD02000010.1	389 bp	7400288	7400657	+	-	-	-	ATGGTGGAGCAAGTGCTGATGCGGACTCAGGACAGATCGGAGGGCGGCCTGCCGGAGAACTCCTCGTCCTCTTCTTCTTCTTCTTCTTCCTCCTCTTCCTCCTCCTCCTCCGCGGCGGTCCCCGGCGCCGTGAAGGAGTCTTCGGCGATGCAGAAGCGGTTTCAGAAGCTGAGCCGGAACGTGTCCGAGGCCATCGCGTCGCTCAAGAACTCCCTTAATCTCGAATCGGTTCGCGAGTCGCCGTCGCCGCCGTCTCGGATCGAGGGCTGCCGGAAAGTCGTTTGGGGCAGCGTTGTGCGGAACTTGACACAGCTGTATCCCGGTAGTCAGCTGCCGGAGAAGCTCGTCTCCAACATTCGCAAACACTACGATTCGTTGCCACTCAGGTT
RK-As784	A B	QLOD02000010.1	389 bp	7400288	7400657	+	-	-	-	ATGGTGGAGCAAGTGCTGATGCGGACTCAGGACAGATCGGAGGGCGGCCTGCCGGAGAACTCCTCGTCCTCTTCTTCTTCTTCTTCTTCCTCCTCTTCCTCCTCCTCCTCCGCGGCGGTCCCCGGCGCCGTGAAGGAGTCTTCGGCGATGCAGAAGCGGTTTCAGAAGCTGAGCCGGAACGTGTCCGAGGCCATCGCGTCGCTCAAGAACTCCCTTAATCTCGAATCGGTTCGCGAGTCGCCGTCGCCGCCGTCTCGGATCGAGGGCTGCCGGAAAGTCGTTTGGGGCAGCGTTGTGCGGAACTTGACACAGCTGTATCCCGGTAGTCAGCTGCCGGAGAAGCTCGTCTCCAACATTCGCAAACACTACGATTCGTTGCCACTCAGGTT
RK-As785	B A	QLOD02000010.1	403 bp	7503446	7503829	+	-	-	-	GGCGTTGGCTCCTAATTACAATCCGTATGGGCAGCAACAACAACAACAACTAGACGAGCTCGGGATAGTGAGCGACAAGCACTACGCAGCGCATGGGAAGATCGCTGCGTTGACGGTCATAGCTATCTTCTCCCTCTTCCTTGTCCTTGTCGTCTTTGTTCCTTTCCTCAGACGCACTGCTGCTAAATCAGAATCCACAGACTCCATCCGACGGTGGAGTTTTCCATTTCTGATGCTGAANNNNNNNNNNNNNNNNNNNNNNNNNNNNNNNNNNNNNNNNNNNNNNNNNNNNNNNNNNNNNNNNNNNNNNNNNNNNNNNNNNNNNNNNNNNNNNNNNNNNATACTTAGTATTCATACTTCTCCTGGATGTCGGTATACCATTACCATACACGGCTTATT…
RK-As786	A B	QLOD02000010.1	409 bp	7552567	7552956	+	-	-	-	GAAACCGGTCTACGACAAGGCCATACTCATAATCAAGTGCTTCGCGGCGGGCGTGATTCTCTCCACATCGCTCGTTCACGTGCTCCCCGACGCCTTCGACGCCCTCGCCGACTGCCACGTGGCGTCGCTCCACCCCTGGAAGGACTTCCCCTTCTCCGGCCTCATCACCTTGATCGGAGTCCTCACGGCTCTGCTAGTCGACTTGACCGCGAGCTCTCACGTGGATAGCCAGAGCCACGGCGGCGGCGGCGGTCATGGCCACGGCCACAGCAATTACGCCCCGATCGGATCGAGGGAGGAATTGGCGGCGGGGAGGAAGAAATCGACGGAGGGCGGGATCGAATTGGGGGGGTTTGGTGAACAGGGGCAGGCGGAGGAGATGAGAAGGATGAAGCAGAG…
RK-As787	B A	QLOD02000010.1	404 bp	7710555	7710939	+	-	-	-	ATTGGAAGACGACGAACAGGCACCGCCGCCGCCGCCGCCGCCAAGGAGACAAAGCCGATGGCGGCGCCGGCAAAGGCGACGTCGATGAACGGAAAAAAGAAGAAGAAGAAGAAGAGGACAAGGACGAGGAGTGTGACAAGGAGGTTTGGGACATGTTCAGCAAGAGCTTTCGGCAAGTCCAGTGGGTCTTGGATCAGAATCGAGCGTTGATTCAGCAGGTTAACGAGAACCATCAGTCCAAGATCCCTGACAACCTCGTCAAGAACGTTGCCCTAATTCGAGAGATTAATGGTAACATCTCCAAAATCATATCTCTCTACTCACATCTTTCTGCCAATTTCTCCAGTTCTGTTCATCAGCGAGGCGCGATGATGGCTTCTAAGATCAGCGACGAGGACA…
RK-As788	B A	QLOD02000010.1	404 bp	7710555	7710939	+	-	-	-	ATTGGAAGACGACGAACAGGCACCGCCGCCGCCGCCGCCGCCAAGGAGACAAAGCCGATGGCGGCGCCGGCAAAGGCGACGTCGATGAACGGAAAAAAGAAGAAGAAGAAGAAGAGGACAAGGACGAGGAGTGTGACAAGGAGGTTTGGGACATGTTCAGCAAGAGCTTTCGGCAAGTCCAGTGGGTCTTGGATCAGAATCGAGCGTTGATTCAGCAGGTTAACGAGAACCATCAGTCCAAGATCCCTGACAACCTCGTCAAGAACGTTGCCCTAATTCGAGAGATTAATGGTAACATCTCCAAAATCATATCTCTCTACTCACATCTTTCTGCCAATTTCTCCAGTTCTGTTCATCAGCGAGGCGCGATGATGGCTTCTAAGATCAGCGACGAGGACA…
RK-As789	A B	QLOD02000010.1	1167 bp	7770839	7771986	+	-	-	-	CTCTGTTGCTGATGGTCGTGGTGGGTTGGCTCTGACGGAGATGCGAGAGAGAGAGAGAGAAACTGATGAGAGAGAAATAGAAAGGGGGTGTGAAGGTAATAGTTTCTTTTTTAAAAAAAAAAAAAATGGTCTGCTGTGACTCTCATCTTATTTTTTTTAAAAGATAAAATTGGTATATAACATTTATAACTTTGCATGACCCTGTTATTTTCTATCAACACTTGATGGTTTAACTAATGGAAAGACTTAGTTGTTACAAATATTTCAAGATAAGGGGAATTAGTATACAATTTAAGTGTCGAGTATAATTTACCCTTTTACTTTTTAATTTTAACAGATATATATAAGATCTAGCCCTGCAGTCCTTCAATTATTCGTATAATACTGGAGCTTCACTTT…
RK-As790	A B	QLOD02000010.1	388 bp	7882135	7882501	+	-	-	-	CTTTGGCGACAAGAACAACCCAGTACCACAATCCAATGAGAAAAAACCATTTCAAACTGAGGATACTAGAATGAATGTTTCTGCGCTCAATATTTATCTGGGATTCAATAAAACCAATGGTGATCAAATGTTGAATGTTCCGGAGACAAACATGTTCTTGAATAGTACCCCGGTGGACAAGGAACAACCGAGAAGTACCCATTTGTCTTCTGACCTTTATCTCTCTAATCTTCTAGATGAACAGAACGGTAACCTATCAATGGATTGCTACTATGACAACGTAAAGGTGGAATCTCAAGCTTCTCCTTCAAATGGGAAGAAGGAAATGGATTTGATGGAGATGATTGCTTCTTCTTCTTCTTCTTCTCCTTCCCAATTCTCTTTCTCT
RK-As791	B A	QLOD02000010.1	372 bp	7929830	7930182	+	-	-	-	GCAAGAGGCAGTGGAGACACTGCTAGTGAGAAGACAACAGCCTTTCCAAAACAGAACTCTGGTAGAAGACTTCCCGGCGAAAACCCCAGAGTCTATGGAACAAGTTTTTGCAGATTCAGAGTGCCCGGAAGACCAGAGCTATCGCCTGCGAGAATTCTCAAACATATCGGTGATAAAGTCGCTGCAGCCCTGCACTTGATGTCCGGGAGGAGGAGGAGGAGACCGGCTCCTAATGCAGCCTCTTCTGCATCAGGAAGATCGAATCCGTCAATAGCTCCGGTTGATTCTCATAGGGCTGAAGCCGTTAGTGACTGCATCGAGTTCATCAACTCCTCTTCTTCCTTGCAGAGATCCAATTCTGTTTCTGCCTGC
RK-As792	A B	QLOD02000010.1	403 bp	7943953	7944336	+	-	-	-	CAAAATCAACCGGAAGGAGAAGCGATTGGCCATCTCCACGGCATTGTCTAGCGCGGCGATGAACAGCATCGTCGTGGAGGAGTTTGGGGATAAGTTTGAGAAGCCGAGGACGAAGGAGTTCATTGATTTGATGAGGCGGTGGGGGCTGGATCCGAAGGAGAAATCGATGTTTTTGTTGACGGAAGTTTCGGATAACGTGAGGTTGTCGAGCCGGAATATTGGGACTCTGAAGATGCTGACTCCTCGGACCCTAAACCTGTTCGATATATTGAATGCAGATAACTTGGTGTTTACCCAAGCTGCTGTGGATTACTTGAATGAGATGTATGGGTATGATTATGATGGTGAGACTGACGATGAAGAAGAAGAAGAAGAAGGAGGAGGAGGAGGAGGAGGAGG…
RK-As793	A B	QLOD02000010.1	395 bp	7943983	7944356	+	-	-	-	CATCTCCACGGCATTGTCTAGCGCGGCGATGAACAGCATCGTCGTGGAGGAGTTTGGGGATAAGTTTGAGAAGCCGAGGACGAAGGAGTTCATTGATTTGATGAGGCGGTGGGGGCTGGATCCGAAGGAGAAATCGATGTTTTTGTTGACGGAAGTTTCGGATAACGTGAGGTTGTCGAGCCGGAATATTGGGACTCTGAAGATGCTGACTCCTCGGACCCTAAACCTGTTCGATATATTGAATGCAGATAACTTGGTGTTTACCCAAGCTGCTGTGGATTACTTGAATGAGATGTATGGGTATGATTATGATGGTGAGACTGACGATGAAGAAGAAGAAGAAGAAGGAGGAGGAGGAGGAGGAGGAGGAGAAGGAGAAGGAGAAAGCAGTGAAG
RK-As794	B A	QLOD02000010.1	397 bp	7989208	7989585	+	-	-	-	GCTAGCCATGCCCAGAAGTACTTCATCAGGCAGCTTTCGGGTGGGAAAGACAAGAGAAGAGCGAGTATTCATGATATAACAACTGTTAACCTCAACGAAAACCAAACTCTTTCGCCGGATAACAAAAGACCTCCCTCGCCGCCGGATCAGTCCTCCGTGCTCTCCCACCAGCAGCAGCAGCAGCCGAATTCTGGTTCCATGCATGGAGCACATTTCCAATGGAACCAGTCAAATGGAGGAGGAGGAGGAGCAGGAGGAGCAGGAATGGCTTTCAATCCAACGACACAGGGAAACTTGTTCATGTCTTATGGGATTCAGAATCTGCATGGTGTTCCTGTGCATCACGAATCTTGCGTTGGAGCGCCAAACTTGCTCTTTCAGACGCAATCTGCTCATC
RK-As795	B A	QLOD02000010.1	397 bp	7989208	7989585	+	-	-	-	GCTAGCCATGCCCAGAAGTACTTCATCAGGCAGCTTTCGGGTGGGAAAGACAAGAGAAGAGCGAGTATTCATGATATAACAACTGTTAACCTCAACGAAAACCAAACTCTTTCGCCGGATAACAAAAGACCTCCCTCGCCGCCGGATCAGTCCTCCGTGCTCTCCCACCAGCAGCAGCAGCAGCCGAATTCTGGTTCCATGCATGGAGCACATTTCCAATGGAACCAGTCAAATGGAGGAGGAGGAGGAGCAGGAGGAGCAGGAATGGCTTTCAATCCAACGACACAGGGAAACTTGTTCATGTCTTATGGGATTCAGAATCTGCATGGTGTTCCTGTGCATCACGAATCTTGCGTTGGAGCGCCAAACTTGCTCTTTCAGACGCAATCTGCTCATC
RK-As796	B A	QLOD02000010.1	466 bp	8051822	8052268	-	+	-	-	GACATTGCGGGAAGTTTCTGGCTCGCCGCCTCTGTTTTCAGCCAGAAATTGCCGAAATTTGGGCTGAAACAGATGATGAAGAACCGCCACGGCGGCGGCGGCGGTGACGGCAATTTGTCATCGGCTGAGAAGCTAAATCTGCGGCAGTTGAGGGAAACGCAGTAGGAGGTTGGATACTACGGACATGGCCGGAGATCTTGCGACACCGAACCAAGGTTTTCCATTGATGCTGGCCGGATGTCTTTAGATGATCCGAGGTTCTCCATTGATGATGAGCCGAGGGCTTCCTGGGATGGGTATATGACTGTGAAGACCATTCCTCAGCTTCCGGCAATGCTTTCTGTTATTGAGAATGTGACGATGCTGCCCATAAACGGGGCCGAAAATGGGATGTCCGTT…
RK-As796	B A	QLOD02000010.1	643 bp	8051822	8052445	-	+	-	-	GACATTGCGGGAAGTTTCTGGCTCGCCGCCTCTGTTTTCAGCCAGAAATTGCCGAAATTTGGGCTGAAACAGANNNNNNNNNNNNNNNNNNNNNNNNNNNNNNNNNNNNNNNNNNNNNNNNNNNNNNNNNNNNNNNNNNNNNNNNNNNNNNNNNNNNNNNNNNNNNNNNNNNNGAAGGACATTGCGGGAAGTTTCTGGCTCGCCGCCTCTGTTTTCAGCCAGAAATTGCCGAAATTTGGGCTGAAACAGATGATGAAGAACCGCCACGGCGGCGGCGGCGGTGACGGCAATTTGTCATCGGCTGAGAAGCTAAATCTGCGGCAGTTGAGGGAAACGCAGTAGGAGGTTGGATACTACGGACATGGCCGGAGATCTTGCGACACCGAACCAAGGTTTTCC…
RK-As797	B A	QLOD02000010.1	396 bp	8278584	8278960	+	-	-	-	AAAAACGCAGAAGGATGGTGCTAGTGCCATGTCCATTCCAAGGCCACATAAGTCCCATGCTCGAACTGGGGACTGCCCTTCACTCCAAGGGCTTCTCCATCACAATTATTCGCACCCACTTCAACTCTCCCAATCCTTCCAACCACCCCGACTTTGAGTTCCTTCCGATATCAGATGGTTTAACTGATGAGGATTTGTCCTCCAGAGATCTTCTAGCTTTTGTGCTAACTCTCAACGCCAATTGTGAAGCACCACTCAGAGAATGCTTGGGCCGGATGATGATGATGATGGACCAAGAGGAGGGGATGCGTGATGATGATCGGACGGTCTGCATCATCCACGACACCATCATGTATGCTGCTGAGTCGGCTGCTAATCATCTCAAGCTTCCGAGCT
RK-As798	A B	QLOD02000010.1	405 bp	8445056	8445441	+	-	-	-	AAGCACTCTCCTCCCTCTCCCCCTAGTTATCCACCACCACCACCCACTCCGGTGTACTCTCCTCCTCCTCCTCCTCCCAGTTACCCACCGCCTGCACCACCCTCTCCGGTGTACCCTCCGCCATCCCCACCTAGTTATCCGCCACCCACTCCTAAGAAGCCACCTCCTCATCACTACCCTCCCCCCACTCACAAACCACCACCATCTCCCTACCACAAACCACCGACTCCTAAGAAGCCACCTCCTCATCACTACCCTCCCCCCACTCACAAACCACCACCATCTCCTTACCACAAACCACCGACTCCTAAGAAGCCACCTCCTCATCACTACCTTCCTCCTACTTACAAACCACCACCATCCCCTCACCACAAACCACCCACGCCTAAAAAGCCACCC…
RK-As799	B A	QLOD02000010.1	1946 bp	8531314	8533240	+	-	-	-	TGGAGGGCAAGAATGAGAACAGAGAAGCAACTACCAATTCCAAGGCAAGGTTGCCCAAGCCAGCGACCAGGCTGCAGAAACGGGCACCGGCGGGTCTTCAGCTCGATCAGATTCCGAATGACGAGAACACCCACTACCCGTTTCCTTCTCCCGGCGATGAGATTAATGCCTCCGTTGGCTGTGCCATTCCATTGCTGTCACCTCTCGTGCTCTCTCCGGTGCCTTCGCAGGAGGAACAAGGCGGCAACGAAATAAGCAGCAGCAGCAACAACAACAACANNNNNNNNNNNNNNNNNNNNNNNNNNNNNNNNNNNNNNNNNNNNNNNNNNNNNNNNNNNNNNNNNNNNNNNNNNNNNNNNNNNNNNNNNNNNNNNNNNNNNNNNNNNNNNNNNNNNNNNN…
RK-As801	B A	QLOD02000010.1	401 bp	8824593	8824974	+	-	-	-	GAACGTGCCTTTGGAGAATCATGGTTGGCTGGTAAAAATAGGGATGGAGAAGAGCAAGAATATGAAGCCAGGGGCAGGGGGAGATAGTGGAGTTCTTTGTTTTGAGAAGAACAGATTAGCCCCTCCTGAAGAAAAGGAAGAATTTTTGGAGGAGGAGGAGGAAGCCATGGCAGAAAAAGATGAAAGGGGTTTATCTGACAGTTTTCTGGAGGGAATAAAAAGTATTCATTGTGCCGATAGTGATTTAGGTGGGCGAAGCAACAAGAATTTTGCATTCTACGCTGATGAATCCATTATACATGAGATGTTTGCCAAGTTAGTATCCTTATATGGTGGACAGAATGGGTCTGAATTAGAAACTCTTGACAGCTCCTCGCCAAATGAGGCATGTAGGAAGCC…
RK-As800	B A	QLOD02000010.1	405 bp	8824992	8825377	+	-	-	-	TGGGAGACTCAACGACAGAAGAAAATGGCTTGTGCAATGCTGTTCTCAGATATATAGACCAGACATTAATGGAAGATGACTTGGAGGATAAGGCTTCTATGGTCCAGCAGGAGGACTCTGCTCTTCATACTGTTGAGAAATCCTTCTATGACATACTTAATCAGAAATCTTCCCCACCCCTTGAAGATGCAAGCAGCAGCAGCAGCAGCAATTCTAATAGCAGCGGTAGCACTAATCACGGCTCAGTTGAAGCTAGTGAAATTAGTGACCTCTGTGAGTACAAAACTTCTCATGAACAAAATCATTGTATTGACAGCACCTTCCTGAGCAATTTGCCATCATTCTGCTCTCTGGGTCTGGGCTGCTCCTACCATGAGATTGATGTGCAGATGGACACTC…
RK-As802	B A	QLOD02000010.1	404 bp	8944126	8944510	+	-	-	-	ATGGTGAAAAGCAGCTGTGGCCGCAGGATCCCAAATCTTGCCACGTGGCGCGATCCCGATCGGCTTGGCTGGAGTGTGGGTCAGCATGTGGCGAGGAACCGGTCTCTCTTACCGATAGAGCCGGTGAGAGGGGTCAATGGTATAAGAGCTGGGGGTTTAAGCAATGGTTGGGTGGTTTTCAGAGGGTTTTGGCCATCGGAGAGAGAGAGAGAGAGATTGGGAGGAGAGAGAAATTTGAAGGTAGCGTCCTAAACAACGTGTTTGTTTGCCGAGAAAGATATAGAAAATGGGATAGAGAGAGATTAGGATTTATAGATGCCAATTCTGATTCTTTTGAGATCTGTTCTTTCAGTTCTCGGAAAATTCTCTGATCTTACATGCGCCTGAAACTTCTGGGCG…
RK-As803	A B	QLOD02000010.1	177 bp	8992883	8993040	+	-	-	-	AGAAAATCGGCGAAGTTCAATCTTCAGCAGCAGCAGCAGCACCAGAACGGTCACCTTTCTCCGTTCAAGTTCGCCAAATTGCTCGATCCGGAGGGATCTTGGGACAAGGTTTGGAATTTGAATTCTAGATTATCTGGAGACTACTTTATTTGTTTTAGCTTGGAAAATTGCTTCGTG
RK-As804	A B	QLOD02000010.1	1954 bp	9006156	9008090	+	-	-	-	CTCCAGATCAAGGTCCATCCCCACCGCTTGGAAAACAACCGCGCGTTTTGACGGCCTAGCTAATTCTTGGGACTACCCCCCTCCTCCTCCTCCTCCGCCTCCGCCTCCGCCACCGCAAAATGACTCCGCCGTTCAAGAAGCACTTCCCCTGGTTGGTGCCCACCTTCGTTCTCATCAACACTGGCCTCTTCGTCCTGGTCATGTACATCAACGATTGTCCTCACAACTCCACCAACTGTATCGGTGTCCATACTCTCGGCCGCTTCGCGTTTCAGAGCCTCAAAGAAAACCCACTTCTCGGACCCTCCTCTTCAACGTAAGTATATGCAGGCCGCTAAAGTTTGACTTTTGCGGCTATCCTATGTTGTTGGTCTGGCTTGTGTTTGATTGAATGTTTGA…
RK-As805	A B	QLOD02000010.1	408 bp	9015375	9015763	+	-	-	-	TGCAAACGAAGAGGAAGAAAATACCATGGAAAAGGAGGAAAAGAATGAATCAAATGTATTGGAAGAAGAAGATGGTGAAGAAAATGAAATGGAAGAACAAGATGGTGAAGAAAATGAAATGGAGGAAGAAGAAGATTTTGGAGAAGGAGAAGAAGAAGANNNNNNNNNNNNNNNNNNNNNNNNNNNNNNNNNNNNNNNNNNNNNNNNNNNNNNNNNNNNNNNNNNNNNNNNNNNNNNNNNNNNNNNNNNNNNNNNNNNNAATGAAATGGAAGAACAAGATGGTGAAGAAAATGAAATGGAGGAAGAAGAAGATTTTGGAGAAGGAGAAGAAGAAGAAGAATATGAAATAGAAGGAGAAGAAGAAGATGATGGAGTAGGGGAAGAAGATGATGGTGGTGG…
RK-As806	A B	QLOD02000010.1	402 bp	9163718	9164100	+	-	-	-	CTTCCTACCCCGATCTCTCCGACTTCACCAACCTCCTCACCACCACCACCTCCATCGCCGACGATCTGACCCACCGCTCCTCCCTCACCCTCCTCGTCGTCCCCAACGCCTTCTTCCGCTCCTCCGATCTCATCCACCGCTCCTCCTCCTCCTCCACCAATCTCGCTGACGTCCTCCGCTACCACGTCCTCCTCGAGTACCTCTCCTGGCCGGACCTCCGCCAGATTCCGGCGGCAGGGAAGCTCGTCGCCACGCTCTACCAAGCCACCGGCCGCGCCGCCAACAATTTCGGCTCCGTCAACATCACCTTCAACCCGGCCACCGCCGCCGTCACCGTCTACTCCGCCGCCGCCAACGCCACCGTCCTCTCTCTGATCAAAACCCTTCCGTACAATGTGA…
RK-As807	B A	QLOD02000010.1	483 bp	9454370	9454833	+	-	-	-	GCTGCCTTGGACATGACTCTAGACGATCTGATAAAGACCAACAAGAAATCCGGAGGTAGTGGTGGTGGTGGTGGCGGTAGCTTTAGAGGCAGAGGCCGATCCTCTGCCGGTCCCGGCCCCGCTCGCCGTTTCCCCAATCGCGGTGCTAATCGAGCTTCACCCTATGCCGCCGTCGCCGTCCCCCCCAAGGTCGGATCCCCTCACTCTGTCTCTTGTTTCAACTTGTTTGTGTGTTTACATTTGGTGATTCCACGGATCGTGATTTGCTTTATTTTTATTTTTTATCAAATGATTTTTTTTTTTTTTTAAATTTTGGATTCGTAATTGCGAAGTTCAGGCACCGGAATCGAACTGGAAGCATGACATGTTTTCTTCGGATCAGGCGATGGTGTTTCCAGG…
RK-As808	A B	QLOD02000010.1	397 bp	9563670	9564047	+	-	-	-	TGGGCGACGAATATTTCTTTTGCCCTTCTTGTTATTACTTGCTGGAGAACAGCGATCGAAATGCTGATCTCCTTGCTTATAGTTACTTACTCGACGACGACGACGATCAACACGCCCACCAGCTTTCTTTTTGTTTCTTACTCGACGACGACGATCAACTCGTCTTCCATATTCATGTGCTCCAGCAGCAAGATTTGATGCAGGGGTACCCTCCATTGATGGATCCAATTTCGGCCCTTCATTTGACTTGCAGTACTGATGATGATCAGTCAACGGCAATCGACTATTCGCGATTTACCCGCTTCTTGGAAGCTGATGACTCATTCCTCTCGCCGTGGAATTGGAATCCTACTGCTTTGAACTCAGACCAACCTGAAAGTTCTGAAAGTCGCGGTTG
RK-As809	B A	QLOD02000010.1	2364 bp	9618429	9620773	+	-	-	-	CGTACGGGAAAGACCATCATCATGAGGATGATCATCAGCGGCAGCATCATCAAGGGTCCTCTTTGATTTCGCACCACAAGGGGAGGTTGCCACGTGGCGAGGGGTCAAATCAGGCGGGGAAGGAAGCAGAGAAGGCTCAGGTGGAAAACCCTAGTTTTGAAGGGAGGGTTAAGGTGGTGGTGGAGGACAAGGAGTATTTCAGTGGGAGCCTGATAGAGACAAAGAGAGACCAATTTCCAGCCCTGAAGAGGTCTTCCTCTTACAATGCAGATAGGTAAGTGATCTTCTTCTAATTTTGCCATTTTTTTTTTCAAATAAAAAACTTATTTTTCCTTCAAGATACTGCTAGCTGGTAGCTGTTTCCCGTTGGTTTCATCAGCTTAAAGTGCCTGATCTTAA…
RK-As810	B A	QLOD02000010.1	396 bp	9716324	9716700	+	-	-	-	CTGTGTGTCTCCAGCTTCCACAGCCATATGTTCAAGCATGGATCAGTATTCCATGGTCAGACATGGGACGAGAACAATACGCCGCCGTGTTGGTCATGATGGTGGTGATCATAGAAGAAAAGGTCTAAAACCTGTTCCTTGCATTTCTCAACTACCCATTGACCCCAAGCCTTACAATAATTACCAGAGGAATCGAAAAAGTTCTTCTTCTTCTTCTTCTTCTTCTTGTAAGCAGAAGCAGAGCGATCATCAGCTGTTCAGAAAAAGCTCTGCAGACATAAATGACCTCACCAGTACTCTTCCTGGTAATTCCTCTAGGTATCTCCTAAGTGACAAACCATTCGTAGATTTGTTGTCGGATTCACACCATGTCAAAGCATTGGTTCCTACCCAGAA
RK-As811	A B	QLOD02000010.1	368 bp	9812899	9813247	+	-	-	-	ATGTCTCCAAGGTGGTGTCCAACCCCAGAGCAGCTGATGACATTGGAGGAGATGTACAGAAGTGGGATGAGCACACCCAATGCCTCCCAGATTCAACACATCACAGCCCACCTCTCTTTCTATGGAAAGATTGAAGGCAAGAATGTCTTCTACTGGTTTCAGAACCACAAGGCCAGAGATAGACACAAGCTTAGAAGGAAGCACTCTAAGCAACTCCACCACCATCATGATCAACAAAACCACCACCACAACCATAGCCACTGCCTCCCTCATTTCCTCGACTCTCCTCCTCCTCCTCCACCACCACTTCCTCCTCCTCATCATCAACAACTTTCCCATTACAGCTCTGTTGGGATTCTTCCTTGGGT
RK-As812	A B	QLOD02000010.1	1462 bp	9979030	9980472	+	-	-	-	CCATGCATTGGGAATTCAAATAGACGACTTGAGGAGGAGGAGGAGAAGACCACCCACAGAAACAATCACAATAGACGAGACGATCAAGCAGAATCCACCTCTGGTATATGCTAATCTCTCAACGAGTGATTCGATCATTACTTGTTTTGTTTATTTAATTCTAGTTTTGATTTTGCTTTTGCATTAAATCTATATTGTTTAATTCTGAGGAGAAAAAGTTAAATAAAATAAAATGAAAATCAAAGCTTTTTCAAAACAAAAGTTCTGGGGCATCTTCGATATGGGTTTGTTTTGTTGAAACGATCTATTTGTGATTCAACTGGGTCTCTGAATGGCTTTTTTTTTGTAGTGAATCAATCCTTTAGTGTGTTGCTTAGACATTTCTTTTCTCGTACTTCA…
RK-As813	B A	QLOD02000010.1	235 bp	10168972	10169187	+	-	-	-	GCCCAATCCCCAAACTAAAACAAACACAAAAAGCCTTCCTCCAAAAAGAGGCCAGATCAAAGCTCAGATTTTTGGGAGCTTGGCCAACGCCATAGCCTCTGTCTCTGCAAAAGCAGGAGAAACACTGGGTATGCTCCGGCGCGGCGGCGGCGGCGAAGGCAGCGGCAGCGGTAACTCCACCACCGGTAGCCCACCACCAAGTTCCTACAACTCTGATGGGAATTCTGAGTTTCCC
RK-As814	A B	QLOD02000010.1	406 bp	10190385	10190771	+	-	-	-	CCCATCAGAGACCACTCTCCTTCCTGAAAGGGTTTCCCCATGGGAAATTGACACTCTAGACAAGAAGAAGAAGAAGGAGAGCGATCCACCCTTCATTTCTACCCTAAAGAGGGCACGCCCTTTGGAACCCTCAAGTTCTAGGTCTACTCCTTTCTTCATGGATGGCCAGAAGCCTTTTGAACTGGGATTAAACGGGCAACCAAGAGCCCCACAGTTTTACCCCTATCTAAACGTTAACCTGAATTCAATTCCCAATGAAAAAGGCAAGTCCTCGGTTTCTGCTTCTGAAGATGTTAGAGCTCCGTGGAGCCAACTGGAAAGCCAGGAAAAATATACACTGTTTGGGGCTAATTTAAACAGTCCTATGGAACCGGAGCCCTACCTGAAAAAATTCCTCTC…
RK-As815	B A	QLOD02000010.1	183 bp	10197403	10197566	+	-	-	-	ACAAACCCAAAAAGCCTTCCTCCAAAAAGAGGCCGGATCAAAGCTCAGATTTTTGAGAGCATGACCAACACCATGGCCTCTGTCTCCTCAAAAGTAGGGGAAACACTCGGTCTACTCCGGAGAGGCGGCGGCGGCGGCGGAAGCTCCACCAACGGGAGCCCACCAACAAGCCCGGACAACTCT
RK-As816	A B	QLOD02000010.1	404 bp	10297219	10297603	+	-	-	-	CCTTGGCGTTTGAAGAGAAGCTTACGGAAGGTTCTGGAGGCCTAATGGACGAGTCAGGAACTTCGAATTCGTCGGTAGTGAACGCCGACGCTTCAAGCAATGCCGGCGACGACGACTTCTGCTCAACGCGGCCGTCCGGAGGAGGCAATCTCGCCTTCAGCTTCGATATCTTGAAGGTCGGATGCGAACGCCACAACATTAACGCTACCGAAGAAGATAATGAGAATCGGATGACTCACTCTGAATTTGTGACTCGGCAACTCTTCCCTGTAATTGAGGATGGTGATCAGTTAAGTTCGGGACAGACTTTGGCAACGTCGTCTGCGGCGGCGGCGGCGTCGTCTGCATTCTTGCGACCTAATTGGGTAGATCTCTCGTTCAATCAAGCTAGCGCTGGTG…
RK-As817	B A	QLOD02000010.1	3313 bp	10638939	10642232	+	-	-	-	CCAGGGACCTTCATGGAGTAGAATGGAGGTTTCGTCATATTTATAGAGGTGATGACTAATGGATTTCTGCACTCTGATTCAGTTGAAGAGAGAACTCATAGGGTTAAATGCCAATTTTCAGGTCAACCGCGGCGCCATCTGCTCACTACTGGATGGAGTATTTTTGTGAGCCAAAAGAACCTTGTTTGTGGTGATGCAGTTCTTTTCTTGAGGTATATAGGTTCATTTTGGAATGTTGAATGTCCTTCAAATTCTAACATGATGGTAGCTTTGGTAGCTTAGGGGATCACACTTACGTCATACCACATCAAGGATCAACACTTTTTGATCGCGCGAGTTAGATCAAAGCGCTACGGCCTGCCCTCCCACGGGCAAAAACGCTCTAGCTTGGTGAATCCA…
RK-As818	A B	QLOD02000010.1	419 bp	10738452	10738851	+	-	-	-	CGAGCTCTGTGGGATTGTCTGAATTTGTGCAACAAACAACAAATAATATGTTTGGGTTGTTTGGATCCACGGAATTTCCAAGCACCGTGCTAAAAGAAGAAGAAAATGGAGAAGAAAACAAGGGAGCGACTACTACTACAACTTCTTCTTCTTCTTTGTTTTACAACAATCAGAATCAGCACGAAGCCCCAGCTCACATGTCTGCGACTGCACTGCTTCAGAAAGCAGCCCAAATGGGATCATCATCATCAACGACAAGAACCAACAACAACTCTTCAATCTTCAACAACCCCAGCTTTGGACTTATCATGAGCACTTCTTCATCATCATCATCATCATCGTCTATCCCTAGTTTTAATTCATCATTAAACCAAATCAGCAGGAATGAGTTGAATATCA…
RK-As819	A B	QLOD02000010.1	387 bp	10738738	10739105	+	-	-	-	CAACCCCAGCTTTGGACTTATCATGAGCACTTCTTCATCATCATCATCATCATCGTCTATCCCTAGTTTTAATTCATCATTAAACCAAATCAGCAGGAATGAGTTGAATATCATGAACACAAATGGTGGGTTGTTGTTGTTGGGTGATCACCATCATATGAGGATGAACTCCTCCTCGACTATCTCAAGGTCAGCAGTAATGGGAAATTCTTCACCAAGTCCACTGATGGGGATGCCAAACAGTGGAAATCAATTCAAATTATCCAGCACCGAAAACAGCATGACTAGAGACTTCCTTGGTGTTGGAGGGGGTACTCGTGGCGGTGGCGGTGGTGGTGGTGATATTCATGGAGTTGGCAGGCCCTTACTGCAACAACAGCTAGCCAA
RK-As820	B A	QLOD02000010.1	378 bp	10756183	10756541	+	-	-	-	TACCAGCTTGTCCCCACTGTCTCACTCCTCCTCCTCCTCCTCCTCTCTCTCTCCATCACCACCACCCTAGCTCAGCCGGCTCAGGCTCCGGCGCCCTCGGCCAGCGGCCCGCCGGATATCAAAAAAATCCTCCAAAAGGCCGGCCAGTTCACCGTCTTTCTCAGGCTTCTGGGGGCAACCCAAGTGGGCAACCAAATCAGCGGCCAACTCATCAACTCCAACAACGGCTTGACCATATTCGCGCCCTCCGACAGCGCGTTCTCGAGCCTCCCGTCGGGAACTCTCAACTCACTCTCCGACGAACAGAAGGACGAGATGATCCAGTTCCACGTCATCCCTAGCTTTCTGTCTACCTCTCAGTTCCAAACCGTGAGCAAT
RK-As821	B A	QLOD02000010.1	398 bp	10790180	10790558	+	-	-	-	GCGATGATGGAGGAAAAGAGGATGAAGAAGAAGCCAAGAGTGTAGTCACTAAGCACAGGAAGAAAGCGCGAAAGAACGGTGGGGACGGGGAAGAAAAGAAAGAGGATAGGACGAAGAAGAAGAAGAAGAAGAAGAAGAAGANNNNNNNNNNNNNNNNNNNNNNNNNNNNNNNNNNNNNNNNNNNNNNNNNNNNNNNNNNNNNNNNNNNNNNNNNNNNNNNNNNNNNNNNNNNNNNNNNNNNGAAGAAGAAGAAGAAGAAGAAGAAGAAGATTAGGGATGTGAAAAAGGATGAGGATAAGAAGAACGAGATCGGTGCATCTAATTGCTTTCCGATGAACCGTATAAGTAGGATCATAAAGAGCGATGAACCTGATTTTCGCATTTCTCAGGAGGCTGTC
RK-As822	B A	QLOD02000010.1	398 bp	10790180	10790558	+	-	-	-	GCGATGATGGAGGAAAAGAGGATGAAGAAGAAGCCAAGAGTGTAGTCACTAAGCACAGGAAGAAAGCGCGAAAGAACGGTGGGGACGGGGAAGAAAAGAAAGAGGATAGGACGAAGAAGAAGAAGAAGAAGAAGAAGAAGANNNNNNNNNNNNNNNNNNNNNNNNNNNNNNNNNNNNNNNNNNNNNNNNNNNNNNNNNNNNNNNNNNNNNNNNNNNNNNNNNNNNNNNNNNNNNNNNNNNNGAAGAAGAAGAAGAAGAAGAAGAAGAAGATTAGGGATGTGAAAAAGGATGAGGATAAGAAGAACGAGATCGGTGCATCTAATTGCTTTCCGATGAACCGTATAAGTAGGATCATAAAGAGCGATGAACCTGATTTTCGCATTTCTCAGGAGGCTGTC
RK-As823	A B	QLOD02000010.1	550 bp	10992126	10992656	+	-	-	-	ACATACCGGACTGGTCGAAGATACTGAAGGAGGACAACCGGAAGATCAGGGACAGCGACGACGACCTCGACGATTACGACTGCGACGACGGAGGGAATCGGATTCCGCCGCACGAGTTCCTGGCGAGGCAGTTGGCGAGGACGAGAATCGCGTCCTTCTCGGTGCATGAAGGCGTCGGGCGAACTCTCAAAGGGCGGGATCTGAGTAGGGTCAGAAATGCAATTTGGGAGAAAACTGGGTTCCAAGATTAANNNNNNNNNNNNNNNNNNNNNNNNNNNNNNNNNNNNNNNNNNNNNNNNNNNNNNNNNNNNNNNNNNNNNNNNNNNNNNNNNNNNNNNNNNNNNNNNNNNNAGAGAGAGAGAGAGAGAGAGATGATAATGGTGGCGGTAGTGGCGGAGC…
RK-As824	B A	QLOD02000010.1	1612 bp	11099131	11100723	+	-	-	-	ATCAACCATGGAGGAGGATGAGTTGGTTGAAGATCCGTTCCTCGAGATTCGATTGGATCAAATGATAAAGTGGATGGAGAATCAAACAATGAAAATGGAGAAAATGTATGAAGATCAAAATAAGGTATGGGATGAGCTGTTGGAGTTCGTATCAAAATCAACCACACAAAAGCAAACCAATAGCTATGCCGATGTGATCGTCTCCCCTCCTCTCGAAACCTCTGCCATCGCCGCCACGGGTACCTCCTAAATCATACCCCCTCAATAGGCCCCAACGTCAACACCACCGCCCTCCCCATCCAATTGTCACTGTATCATCCTAATTTCTAACTGTTGCCCCACCTAATATTGAGGAAGAAGACATCGTCTTCCCATCACTGTCTATTATTCCGCCGTCGC…
RK-As825	A B	QLOD02000010.1	388 bp	12101352	12101720	+	-	-	-	TGGTAACTTTTTCGCAAGCAGCTTATGCTGGCAGCGCCGCTGTGGTAAGTGCTCTGCTCTTTGTCCCGCTTTTCATCGCGATCAGAGAAGAATTAGTACTCTGGCAAGAGGAAAAGAGAAATATCAACAATCCCAATTCAATACTCGTTGTTAATCCACCGCCTCCACTTCCTCCTCCTCCTCCTCCTNNNNNNNNNNNNNNNNNNNNNNNNNNNNNNNNNNNNNNNNNNNNNNNNNNNNNNNNNNNNNNNNNNNNNNNNNNNNNNNNNNNNNNNNNNNNNNNNNNNNCTACTGCAGAGCTAGAAGAGAAACCGGAGAGAAATTGCTTCACAAACATCTTCGACAAGCCGCAAAGAGGGGAAGACTACACAATCCTACAAGCGCTGCT
RK-As826	A B	QLOD02000010.1	418 bp	12102050	12102446	+	-	-	-	ATCATCGGGTTCTCATTTGGGGCGCAATTGCCGTTGCTATTCGCCATCATTTCCGAGCTGTTTGGCCTAAAATACTACTCTACGTTGTTCAATTGCGGTCAGTTGGCGAGTCCCCTTGGCTCTTATATACTGAACGTGAAGATCACTGGGCTTCTTTATGATCGGGAAGCGCTGAAGGAGCTTGCGAGGAAGGGAATGGACAGATCGTCTGTGAAGGAATTGACTTGCATTGGTTCTCATTGTTATAGACTGTCTTTTGTAATTTTGGCTAGCGTCACCTTCTTTGGAGCTCTTGCTTCGTTGATCTTGGTTGCAAGAACTAGAGAGTTTTACAAAGGGGATATATACAAGAAGTTTAGAAAGCAGGCGGAGGTTGTAGGTGGTGGTGGTGGTGGTGAG…
RK-As827	B A	QLOD02000010.1	1759 bp	12408175	12409914	+	-	-	-	TGATAATGGGGAGGAGGTGAAGGACTGGTTTAGATGTCGGAGAATTAGTTATTACCATGATAATGAAAAGGGGATTCTTTATCTCCAGTTTTCTTCAACTGGGTGTCCGGCTATGGAGGAGTTTTCCGGGCCCTCTTCTTCTTCTTCTTCTTCTTCTTCTTCCTCCAGTTTTGATTCGGCACTGGAAGAGCGCGAATTTGGGGATCTTCAAGGGATGCTCTTTATGTTCTCTGTAAGTCTTTTATGTTTCCAATTTAAATTTCTCCATTCATTTATTTCAATTTTGCTTTGGTGTCACTTGAAATTTGAATGAGTTCATTCTTGTTTTTTACATAGAATCTTGAAAGAGTTCATTCTTGTTTTTACATAGAGTCTTGAAGGCACAAGTTGGTCCTCTGA…
RK-As828	A B	QLOD02000010.1	386 bp	12581648	12582014	+	-	-	-	GTGGTGGAGGAAGTGGTACAAGTGGTGGTGGTGGTGGTGTTGAATTTTCAGTTCCATCGCCTATTTCATCCGGTGAGATATCAACGAACAAGGAGGAAGACGAGGACATGGCTAATTGCCTAATTCTTTTGGCTCAAGGTTTTGGTCCGAGGCAAGTGGAAGAGGAGGAGGGTAAGATCCAAAAGCTTAGCACTCAAAAATTCACTGAAATGGCGACGACGACGACTGGAAAAGCCGGGTTCTTTGTCTATGAGTGCAAGACTTGCAGCCGGACTTTCCCTTCGTTCCAAGCTCTGGGCGGCCACCGGGCGAGTCACAAGAAGCCTAAAATTGTTGCGGAAGAGAAGATCAGATCGCTTCCGATTACACAACCATTCGACGAAGAA
RK-As829	A B	QLOD02000010.1	405 bp	12581664	12582049	+	-	-	-	TACAAGTGGTGGTGGTGGTGGTGTTGAATTTTCAGTTCCATCGCCTATTTCATCCGGTGAGATATCAACGAACAAGGAGGAAGACGAGGACATGGCTAATTGCCTAATTCTTTTGGCTCAAGGTTTTGGTCCGAGGCAAGTGGAAGAGGAGGAGGGTAAGATCCAAAAGCTTAGCACTCAAAAATTCACTGAAATGGCGACGACGACGACTGGAAAAGCCGGGTTCTTTGTCTATGAGTGCAAGACTTGCAGCCGGACTTTCCCTTCGTTCCAAGCTCTGGGCGGCCACCGGGCGAGTCACAAGAAGCCTAAAATTGTTGCGGAAGAGAAGATCAGATCGCTTCCGATTACACAACCATTCGACGAAGAAGAAGAAGAAGAAGAAGGAAGGCAATTCAT…
RK-As831	B A	QLOD02000010.1	2422 bp	13900119	13902521	+	-	-	-	GAGGAAACGAGTGGGAACAGCGAACTCGGCGGTGAGCTTTGTAGAGAGGTGCCGAATCGGAAGGTAGCCGANNNNNNNNNNNNNNNNNNNNNNNNNNNNNNNNNNNNNNNNNNNNNNNNNNNNNNNNNNNNNNNNNNNNNNNNNNNNNNNNNNNNNNNNNNNNNNNNNNNNTAACTCGACCTCAAATCCAATTTAGAAAAAATAGTAGCCCCAAGCACTTCATCTGAGAGCTCATCCACAACTGGGATAGGATATTTATCCTTGATGGTTGCTAGGTTCAATGCTCTATAATCCATGTGCATCCTCATAGATCCATTTTCCTTCTTTAGCAAAAAAATAGGGGAGGAAAATGGGGACCGACTGGGCCTAATGAGCCCTGAGGTCAATCATTCTTTAACA…
RK-As833	B A	QLOD02000010.1	389 bp	14539280	14539649	+	-	-	-	GAATCATCTGCGCTTCCTCTTCGCGGCTGCTTCGCAATTGCAGAACGGAGTATCTTTCTTACTGCCAAAATAGCTACTTCTCATCGTCATTATTCTCCTCTTCTTCTTCTTCTCGCATCAGGTGTTCTCAGCGAACCCAATTAATCCAAGAGCCAGAATCCTCGGTTGGCCGCCGTCCCAACGTGGTTGAAATCCTGGAAGAAAGGGGCTTGCTCGAATCCCTCACAAGCGACAATATCAGGTTCACTTGCTCCGACCCCAATCTCCCCCCCCTCAAGGTATACTGCGGCTTCGACCCCACCGCCGAAAGCCTGCACCTCGGAAACCTCCTAGGTATCATTGTCCTCTCTTGGTTCCTCCGTTGCGGACACAAGGCAGTCGCTCTCATT
RK-As834	B A	QLOD02000010.1	2198 bp	14799709	14801887	+	-	-	-	CTTGGAGATTGGATCCCGTATTGTCTTGGGACCATGAGTGGGTCACCCACATTTAGTACTCCAGCAATTATTACCTGATTGGCAGATACAAAAGATTGGAGTTACACTAGGAATTAATTAATCAATGATCACCCTGAATTGTAGTGCAGAAAACAAAAGATTTGGACATATATAATAAGGATCGGTTTACTTTGTTGAGGAGATTCCCTTTTTGATAAAAGCAAGTCAACTTTGGTGATCTGTAGTTAGAGATGCAGTTTACTACTGCTATGCAGGTTATGTTTTAGCTCATTTTTCTTTTTCAGTTTTTTTGCAATAGTATTGAAATCTTTTATCCAATGTTGCATGTCAAAATACTGCATGTGAAAAGCGGTCGTGAAACTAGTATGATAGAAGATC…
RK-As835	A B	QLOD02000010.1	1548 bp	15150607	15152135	+	-	-	-	TTGCAGTAGCAGCACGAGATGCCACAGTTGCTGTAAGCATACACACACACAAACACGCATTTAGAATTATTTCCTTGCTAACTCATTTCTATTTAATAAATCAGGTGGGTGGTCCATCATGGGATGTGAAGCTGGGAAGAAGAGACTCTACCACTGCAAGTCGTAGTCTAGCTGAGAGTGATCTTCCAAGTTTTCAGAGTAACCTTGACCAACTTATCTCTAACTTCGCCAAGAAGGGNNNNNNNNNNNNNNNNNNNNNNNNNNNNNNNNNNNNNNNNNNNNNNNNNNNNNNNNNNNNNNNNNNNNNNNNNNNNNNNNNNNNNNNNNNNNNNNNNNNNTAAGTTTTAACTAAAAAAGCAGAAAATGTTTAACATAATTTCAGCCTAAATTTAACAAAAT…
RK-As836	A B	QLOD02000010.1	650 bp	15151810	15152440	+	-	-	-	ACGAAGGGCTGACCTATGAATTGATTGAGATTGTGAAAATTTTGACCATTTGGGTTCTTGCGCTGCTTCGTCTTCCTCCTCTTTTTCTGCCTTTAGTTTCACCCCTGTTTGCAGCAAATTTTTCATGCACCGCACTCTTCTGTTGCTACACAAGTGAAGAGTCCCGGCCATGGCTTCTACCCATTTCCTCTGCAGTCACCAGCTATACTCTTGTTCCAAACCTAGATTCCGTCATGCCAATTCTTTGAGGAAAAGTAGTCTATCTTCTTCTTTCCCCTCCTCATCTTCATCATCATCATCATCATCATCATCATCTTCTTCTTCTTCTTCATACAGGCCACCACATCGGTCATCTTCTTCCCATAAGAAATCTCAATTTGTCAGAGCCATGTCTTCTGA…
RK-As837	B A	QLOD02000010.1	1574 bp	15881857	15883411	+	-	-	-	AGAGGCCAACGAAGATCTCAGCTTGAAAATCGTCGAAAAAGCGATGCTACGAGCGTGTGTAGCCGCCCAACCGAAGGCCGATGACAGTGCTGTGTCGGTTGGCGTGGTCGATCTCACCTCTTCGCCGTCGCAAGAAGCTGGAGCTTCTGCTGCGGCGGCGGCGGCGGCGGAGGATGTGAAGAGTAAGAAGAAAAGTAGGAAAGAGAAGAAGAACAAAAACAAGATGGTGGAACTGGCTGAGGAAACTGTAAGAAAGAGAATTTGATTCCGATATTGAATATTTTGTGCGTGCCGTACTCGGATGAGAACTTGAAATTTTTTATTTTGCACACTCCGGCTTTGATTTGGTTGAATTTTGCCAGATGATTACTAGTGTTTGATTATGTATGTTCGGGGTCT…
RK-As838	A B	QLOD02000010.1	1958 bp	16375514	16377452	+	-	-	-	GGTCTTAGAAGCGGCAGTTGTAGCCGAAATAACCGGCGAGGGGTGGGAAGAAGGAACTAACATGAAGAATTCTGGGTTTTGTGATTGGAGGAAGAAAATTTTAAGAACAGAGGAGGGAGAAGAGGAAGTGAAGAAGAAGAAGAAGAGAATGGTAGTTTTGTCTTTTTAACACTTAATGTAATGCCGTCAAACTTTGCACTTTTGCGTACAACAGAAAGAGTATTATTACACATTTATAAAGTTGAGGGGGTAAAAATGAAAATAGGTTTAAGTACAGTGGGTTTAAAGGTAATTAATTTAAAAAGAAAAAAAACAACAACAACAACAACAATGAAAAAGTGACTTCTTTCTGATCTACTGAAAAACTTTTATAATTCCTGATGGTGGCCTTGCAAGGAG…
RK-As839	A B	QLOD02000010.1	2041 bp	17100219	17102240	+	-	-	-	AGACGGCGATGAACAATACCCACTTAGCCCACCTTCCTCTTCTGATTCGAAACTCACTCTTGCCGATGAGAAGAACCAATCTAAACAAGAAGAAGAAGAAGAAGAAGAAGCGGACGAAAAGGGACCAAGTGAAGGCCAAAATTATCAAAACCCATTGGCGAGTGATATCCCATCAAAGTTTTCACTCTATCAGCAATCCGTGCAGGTGACCAACTCGCTGCAATCTCTATTAATTTTCTGTTTGTTACAGCAATATTTTGGTCATGTACATGTATCTATATCTACGTGTATAATTGTGATTGCGGGTGTTTCTATTATTGGTTGCAGTCCCCAAAAGGAGATATAAGTTATCTGCAGAAGTTCTTTCTGATATATGTGGGTGGGAGGTTACCCCTTCAT…
RK-As840	B A	QLOD02000010.1	408 bp	17183588	17183976	+	-	-	-	TTTGCTTCCAATCTCCAACCTTCATTGAATGGCTCAAGCCATCGCCGCCCTCTTCTTCATCGTCTCCACAACTTCCGTTCACAAACACGATGAGCTTCCTTAAATTACCGCTTTTTTACCAACAGCAACAGCAACAACAATACACACAGGAGAATTTCGTCCATGAAAGCACAACCACCACCACCACCCCATGTTTGCCTCTTTTAAGCAGGCTCACCGAATCGAACTCGTTAGTGGAAGAAGATGGCGGGGCGCCGAGGGAGAAATTTGGGATCAAAGAAGAGAAGTTAGAAAAAGTTAGGGTGACGCTGGAAATAGGGTTGCCTAACATGGGAGACTCTGATGCCCAGATCAAGTCCTTCAAGTGTAAGGAAGAAAAAGATCCTAATAAGGAGAAGA…
RK-As841	A B	QLOD02000010.1	384 bp	17640775	17641139	-	+	-	-	TGACAGAGGTCCTCCACTCCTCCCCTTCCTCTTCTCCTTCTTCCTTAACGTGCGCACCCCCCTCGTCCACCCCTCCCACCCTCAATGACGCCTTCTTTCGAACTCGGTCCTCTCTAGGGGGGGAGGAGGAGGAGGAGGAGGAGGAAGAAGAGGAGGATTCTAGGGTTTCGGGTGGCGACGAAGCGAAGGAGAGAGACAAGGACAGAGATCAGTTGTCTCTGTTGGCTCTCCTCGTCACTCTCTTCCGGAAGTCCTTTTGGGCGGCTTGCAAGACGGATAGGGAGAATCTTTGTGGAATGGAGATCGGGTGGCCGACTAACGTGCGCCATGTCGCGCATGTCACTTTTGATAGGTTCAATGGGTTCTTGGGTTTGCCTGTTGAGT
RK-As841	A B	QLOD02000010.1	561 bp	17640775	17641316	-	+	-	-	TGACAGAGGTCCTCCACTCCTCCCCTTCCTCTTCTCCTTCTTCCTTAACGTGCGCACCCCCCTCGTCCACCCCTCCCACCCTCAATGACGCCTTCTTTCGAACTCGGTCCTCTCTAGGGGGGGAGGAGGAGGAGGAGGAGGAGGAAGAAGAGGAGGATTCTAGGGTTTCGGGTGGCGACGAAGCGAAGGAGAGAGACAAGGACAGAGATCAGTTGTCTCTGTTGGCTCTCCTCGTCACTCTCTTCCGGAAGTCCTTTTGGGCGGCTTGCAAGACGGATAGGGAGAATCTTTGTGGAATGGAGATCGGGTGGCCGACTAACGTGCGCCATGTCGCGCATGTCACTTTTGATAGGTTCAATGGGTTCTTGGGTTTGCCTGTTGAGTTCGAGCCTGAAGTGC…
RK-As842	A B	QLOD02000010.1	391 bp	17857987	17858358	+	-	-	-	TCAGTCAACTGGTGCTCAGGTTGCTTTGACTGGGAAAGATGAAGAAATTGGAGTGGAAGTGCAAGAGAAGGTTGTTTTGGATGATATTGTTGAGAATCTTGGCACTGATGATAATAAGGCAGCTAAAAGGGACAATCTCTCACCAGAACACCGGGATAATGTTGAAACTGTTGGTAGTGAGAAAGTTGGGGATGAAGATGTTGTTTCGGGGGATTTGATGGGAAGATTACGGATAATTGAAAATGAAACTGAGAAATCCGGTGGTGATTCTTTGCCTACCGTTGCTGGAAGCTCATCTCCACCCCCACCTCCTCCTCCTCCTGTCCCACCCCCAAAACCTTCTTCGGGAAACTCGAATTATAGGAGATCTGCATTGGGTAGCGCAAATTTT
RK-As843	B A	QLOD02000010.1	395 bp	18335938	18336313	+	-	-	-	CCTCAGCCGCCTTACTACAACAACAATCCAAACCCCTACTACGCGCAGCCTTACCCTGACCCACGCGCCACCTTCTTCCGTCGCCTCTTCGCCATCATCATCGCCTTCTTCATCGTAGCCGGGACAATCGTCTTCATCATATGGCTCGTGCTCCGCCCTCGCTACCCCCAATTCCGAGTCGACTCGGTCACCGTCTCGAACTTCAACGTCTCCTCCTCCTCCTCGCCGCTGATCAACGGCAACTGGGACGTGCGGTTCACAGTCCGAAACCCTAACCACAAGATCACCCTCTACTACGACCAAATCAACGCGTTCGTCTTCTACAAGAACCAGCAGCTGTCGCAGACCACCGTGCCGCCTTTCGCTCAGGGGACGAGGAATCAGACAGCGGTGAG
RK-As844	A B	QLOD02000010.1	399 bp	18511868	18512247	+	-	-	-	CCCAGCAGCATTCTTTCAATGGACATGGATATGAAACCTGGTGGTGACAAATTTGGGATTGGGAATGAAAGACAAAGCTATTCATCACTGATAGGTGAAGGTGGGGGTGGATTTGGTGGATACCCAATTGGGGATATTGGAAGATTCCCAGCTGGAAACAGTAATAGCACTGTTTCACTCACTCTTGGACTTCCACACTGTGACAACCTCTCTCTCTCTGGCAGTGCTCAACAAAACTACCTCTCTAACCACCAGGCAATCCAGTTGGGAAGTAGACTTGACATGGGTAGTCTGGAAACTCATTTTGGTGGGATTAACAACCCACCACCAGCTTCCAATTCCAATGCCGGATTTGAGAGCCTCAACAAAATTCAGAATGGGAAGAGGTTTGCTGCTCAG
RK-As845	A B	QLOD02000010.1	2227 bp	18545995	18548202	+	-	-	-	AGAGAACGATGCCACGAGACTCATTCTCCTCTCAGGTTTTAGCCTTTCTTTTTTCTTGTATTTTTTTATTTTTTTGTTTTTCGATTCCTCTCATGCTCAGTGCCCTCTGTTTGGTCGCCTAGAAAGCGAAGGAAAAATGGAGGAAGTCAAGTTTTGAGCTTATTTTTTATTTTTTTATTTTTTTATTTTTTATTTGGTAAGTAGTTTTGAACTTATATATATATGGGTTTTGGATTGTTAAGTTTTAATATTGAGAAATGTGAGGTTTTCGGTTCTTTTTCCTTGAATCTTTCCGACATTATTCCCTGTATGCTTTGTTTGGTTGCAATTAAATTAAGGAAATGTAAATAAATTGATAACTTTGTGTTTTAGGTGATTTCAATTAGAAAAAGATTGAGA…
RK-As846	A B	QLOD02000010.1	424 bp	18800461	18800865	+	-	-	-	CACGATGGTGTTTTCTCGTGCGCGTGCTGACAAGAAACTCAACAAGAATGACTTCAATCTCCCTACTTACAAAAATGAACATGACGTCGTCTTTAAACCCCAGCCCCACCACCACCACCACCATCACCATCACCATCACCAACAATACCATTACCAGCACCACAACCACCAGCATGAGCGTGAGCCGGATGACTCTGTTGTGGTTAGACTTCATTTTGTATGCCTTTTTTTGTTTTTCCTTAAATTTATCACACTCATTCATTTCGTTCACTACACTATGATTAGATGAAATAATTTTAATACACCTCAATAGTGATGCTAGTCAAGCTAAACTTTTACTTATTCAGGGTTTCCTTTGTTTTGTTGTAGAGCTTGGGCTCGTTTATAAAAACAAGCTCA…
RK-As847	B A	QLOD02000010.1	402 bp	18928301	18928683	+	-	-	-	ATGGAGGACGACACAACCATTCTCTTCTCATCTTCTGATTCAAATGAGCTCGAATCCATTAGCCAATATTCCTCTTGTAATTCACACCACTCACCACCTCCATCTGATCACCACCACCACCACCATGCTCCCAACACAACCTACAAACTCACGGTGAGAAATCTCTCCTACACCATCCACCCAAAGAGGTCCATCATCTCCACTTTTTATCCTAACAAGAACCCTAATAACCCTAAACCCATCAACGTGCTCAAAACTGTCTCTTTCGTAGCAAGAAGCTCCGAGATCCTCGCCGTCGTCGGCCCGAGCGGCACCGGGAAATCCAGCCTCCTCAGAATCGTCTCCGGACGAGTGAGCGACGAGCATTTCGACCCGAAATCCATCTCGCTCAATGGCTAC…
RK-As848	A B	QLOD02000010.1	391 bp	18972802	18973173	+	-	-	-	GGGACTTTTCTGGGTTCCTCTTCATCCTCATCATCATCATCTTCTTCCTCTTTTGGTATATCTCTTGCAGGCCAACACGGGAGAGTGATTGGCGGTGTGGTTGGAGGGAAAGTCACGGCGGCGAGTACGGTGGTGTTGGTGGTGGCTACGTTTACTAAACCGTCCTATCACAAACTTTCCGGTGAGACTGATCAAGAGGCAGAAGAGGATCAGCCAAGGCCCAGAGTTGGCGGCGGCGGCGGCGGAGGCGGTAGTGGTGGAAATGAGCGCCTCTCGGGTACGAGTATGTCCATGTCTACTTATAATGATCCTATTATGGCTTCGCCAACCCCTTCGAACTGCCATGCTGCCGCTCCAGAAGTCATGAATTGGACTACTGCTCCTCGTTGCC
RK-As849	B A	QLOD02000010.1	395 bp	19055987	19056362	+	-	-	-	TGGAATTCAGTTCTGGCAAAGCGGCGGCGGCGGCGGNNNNNNNNNNNNNNNNNNNNNNNNNNNNNNNNNNNNNNNNNNNNNNNNNNNNNNNNNNNNNNNNNNNNNNNGCGGCGGCGGCGGCGGAGGGATTGGTGGTGTGTCGGCGTCCAACTCAACGACGACGTGCCAGGATTGCGGTAACCAGGCTAAGAAAGACTGTAGCCATCGCCGGTGTAGGACTTGTTGCAAGAGTAGAGGTTTTGATTGTGCTACCCACGTGAAGAGCACTTGGGTTCCGGCCGCTCGCCGCCGGGAACGCCAGCTCATGACCGCCGCAGCCGCCGGGTCTTCTGGGTCAATCTCTGGTACCAAGAAACCTAGAACCATTACTTCGCAAACCACCACCACACCTTCTC
RK-As850	B A	QLOD02000010.1	395 bp	19055987	19056362	+	-	-	-	TGGAATTCAGTTCTGGCAAAGCGGCGGCGGCGGCGGNNNNNNNNNNNNNNNNNNNNNNNNNNNNNNNNNNNNNNNNNNNNNNNNNNNNNNNNNNNNNNNNNNNNNNNGCGGCGGCGGCGGCGGAGGGATTGGTGGTGTGTCGGCGTCCAACTCAACGACGACGTGCCAGGATTGCGGTAACCAGGCTAAGAAAGACTGTAGCCATCGCCGGTGTAGGACTTGTTGCAAGAGTAGAGGTTTTGATTGTGCTACCCACGTGAAGAGCACTTGGGTTCCGGCCGCTCGCCGCCGGGAACGCCAGCTCATGACCGCCGCAGCCGCCGGGTCTTCTGGGTCAATCTCTGGTACCAAGAAACCTAGAACCATTACTTCGCAAACCACCACCACACCTTCTC
RK-As851	A B	QLOD02000010.1	1619 bp	19187747	19189346	+	-	-	-	CCCTTCTCCACAAGCCAATAAGAATTTTGTTGATCATTACCCTTCTCAAGAAACCAAACCAAACCAAACCAAACCGCGCCTTTTCCCACTAGGTGGGGATCCTTACCCTTCTCCAGAAGCCAATAAGAATTTGTTATGGACCACATGCCACCACCTTTTTATATTTTTTCACTCAAATTGTCCAGAATCAGGATTTTTTTCATGCACCACACTAAACAAAGGAGCAAACATCTGTAGAGGATTTGATCCCAAAGCCAAAGGATATAACAGCTGCAACATGTTTTCATTTTCTTATTTGTCAATATATATATATATATATATGGTTTCATTTTCTCTAAGTTGTATCAGTTTTTTCCAAATAATTTAACATTTGTGAAGTTTTTAATTTTTTTTGTCTCA…
RK-As853	B A	QLOD02000010.1	212 bp	19329181	19329373	+	-	-	-	ACCAAGGCCAGTCAACAATCCTGTTGATACGAGAGAGAGGATGAATCAATTAAGAAGGCAAGTTGAGATCCTAACCCAATGTTTGGCTCTAATTGAATCCTTTACTAATGATGATGATGATGATCTCGAGTCAGAGAATTCTTTTGAGAATCCATTCTTCAGCAAGCTCCTCGTGGAGATTCTCCAATTTGGGATGATTGAAGATGGGAAGC
RK-As854	B A	QLOD02000010.1	439 bp	19439556	19439975	-	-	+	-	AATGCAAACGGAAGAGAGGATCCAAACGACGGCGGCGGTGCCGGCCTCCCCGACGATCCGTTTGGAAGATCGAACGGAAATTACGCGCCGAACTCCCTCCCTCCTCCTCCTCCTCCTCCAGGGCGCGTGGCTTCTCCCGATGCGATGGCTAATTCTCCGCCGGAGAGCCCCGGACTATCTCGATCCCCGCTCATGTTCGCTCCTCAGGTTTTCATTCTCTCATTTGTCTTCTCTGTAGATCATTGTCGGTCTTTGTTTGCTGTCATNNNNNNNNNNNNNNNNNNNNNNNNNNNNNNNNNNNNNNNNNNNNNNNNNNNNNNNNNNNNNNNNNNNNNNNNNNNNNNNNNNNNNNNNNNNNNNNNNNNNCTCATGTTCGCTCCTCAGGTTTTCATTCTCTCA…
RK-As854	B A	QLOD02000010.1	262 bp	19439733	19439975	-	-	+	-	AATGCAAACGGAAGAGAGGATCCAAACGACGGCGGCGGTGCCGGCCTCCCCGACGATCCGTTTGGAAGATCGAACGGAAATTACGCGCCGAACTCCCTCCCTCCTCCTCCTCCTCCTCCAGGGCGCGTGGCTTCTCCCGATGCGATGGCTAATTCTCCGCCGGAGAGCCCCGGACTATCTCGATCCCCGCTCATGTTCGCTCCTCAGGTTTTCATTCTCTCATTTGTCTTCTCTGTAGATCATTGTCGGTCTTTGTTTGCTG
RK-As854	B A	QLOD02144184.1	259 bp	4	243	-	-	+	-	AATGCAAACGGAAGAGAGGATCCAACCGACGGCGGCGGTGCCAGCCTCCCCGACGATCCGTTTGGAAGATCGAACGGCAATTACGCGCCGAACTCCCTCCCTCCTCCTCCTCTTCCAGGGCGCGTGGCTTCTCCCGATGCGATGGCTAATTCGCCGCCGGAGAGCCCCGGACTATCTCGATCCCCACTCATGTTCGCTCCTCAGGTTTTCATTCTCTCATTTGTCTTCTCTGTAGATCATTGTCGGTCTTTGTTTGCTG
RK-As855	A B	QLOD02000010.1	388 bp	19696271	19696639	+	-	-	-	GGCCCTCATTCTTTCCATCTCCGCTCTGTTCCTCTTCTCTCTCCACCGCTCATCCTCCTCCTCGTCCTCCTCCGCCTCCCACTTTTCACTGCCACCGCTCCACTCATCCTCCTCAACCTTCTCCAACCAAAACCCCTGCAACAACAACAACAATAATAACGATAATCCCACTTCTTCTCCTACCAATCTTCACACTGTTAAATTCACTCTCACCATCAAACTCCTCGCCTTCGACCGCCTCGCCTCTCTCTCCCGCTGCCTCCGTTCTCTCGCCGACGCCCAATACGGCGACGACAGAGTTAATCTCCACGTCTTCATCGACCACTTCAAATTTACAGATTTGGACTCGGCTCGCAATGGATCTGCTTATTTGGATGCCAAGCTGAAC
RK-As856	B A	QLOD02000010.1	399 bp	19708236	19708615	+	-	-	-	CCAAATGCAAACAAGCTCAAAACCAAATCCTCTCTCTCTACACCGCCGCCGCCGCCGCCGCTGCCGGGGGAAGGCAATGTACTGGCGTTTTATCAACCTCTCAAAGTCATTGGTTTGCCCTCCAACTCTGCTCCTCTGCACAATCTCTCCAACAAACCAAACAAACACATGCCGTTGCTATTCTCAACGGTTTACTTCCCGGAAGCGTATCCGTCTGCGCTTCTCTCATTCTGAGCTACGCCTCTTTCGGAGACCCATCGACTTCAGTCACTCTCTTCGAACGCACCGTCCAGCGTTGTCGGACTGCCTTCTTGTGGAACACTATTGTTCGAGCTTTCTCCGTTGCTGGAATTCACGAAAGCTTCGAAATTTACAATCGGATGCTCTGGACCGGAGTTA
RK-As858	B A	QLOD02000010.1	390 bp	20085483	20085853	+	-	-	-	GTGTACGAAAACGGCGATTCCGAGGAGCTGGAATTTTCCGAAACTGCTTCGCTCTTGGAGGGAATGGGCGATCAGTCTGGTGCTGATGAGCTCATGAAGCAGCAGCAGCAGCCTACGAGGGTCGGCAGGAAGCCCAAGAAACGGCGTCGTCTTGAAATTGGCGATTCAGGTAATAATACTTCTGCTTATTTAACGGGTGATGGTTGTTTGAAGGAGAGTGGTGACGATTGTGGGAATCAAGAAGGGTTTTTTCAGGAAGGTGGGGGTTTGAAAGAAAATGTTTCTGTAAATGGGAGTTTAAAAAAGAGTAGTGATGATGGATGTAATGGGATTACTAGGTCAAATAATGGGTTGAATTTGAATGACGTATTGGATTTGAATGTTGGGTTG
RK-As859	B A	QLOD02000010.1	407 bp	20161715	20162102	+	-	-	-	ACACTCCAGTCGGTCTTTCGGTGCCACGAGACTCGATCTCAACCGTTCATCATATCCACAATCACCGCCGCCGTTCACCGTAACCGTCCGCACCACCACCTCCGCCGCCGCTCTTACCTGGCGAGCGAATCACAACCTTAAGCGACCGGTTTTGGTGTTTTCTAGCGGTGGGAACAATGGCGGCGGAAATGGACGCGGCTCGGGCGGCCCTGGAGGTGGCGGCGGCGGCGGCGGCGGGGAAGAGCCAGAGGGGGAGGGAGTCAAGAGGAACAAGGAGGAGGCCATTCTGGCGTTGGCGGAGATGGGGCGGTCGTTGGACAGCATTCCGAAGGACTTGGCGGCGGCGATCGAATGTGGTAGAATACCTGGATCCATAGTTCTGAGGTACTTTGAGCTTGA…
RK-As860	B A	QLOD02000010.1	419 bp	20295877	20296276	+	-	-	-	CTGTGTGACCCCTTCTGGTTCTAGACCAGAGAATAAGGGAAAGAAGAAGAAGAAGAACAAACCCAACCCATTTTCCATTGATTATGGTGGTGCTGCAAATGGATCTGGAGGCGGGAAAAAGCTCACTGTGCTTAAAGATTCAACGGGCGGCGACGTTACGCAGCAATACGATCTGGGTCGGGAGCTCGGGAGAGGAGAATTTGGGATCACATACCTGGCCACTGATGTGGAAACAGGCGACAAGTTCGCCTGCAAATCAATATCCAAGAAGAAGCTGAGGACTGCTGTGGACATTGAGGATGTGAGGAGAGAGGTTGAGATTATGAAGCACTTGCCTAAGCATCCCAACATTGTGAGCTTGAAGGACACTTATGAGGATGACAATGCAGTCAACATTGT…
RK-As861	B A	QLOD02000010.1	2106 bp	20443258	20445344	+	-	-	-	TGAGGAAGCCTGGAGATCATAACAATAGCAGTGGCGGTGGTGGTGGTGGTGGTAGCAATAATAGTAGCATGAGTAATTGTAGTAGTAACAAGGTTACTAGGAAGGGTTTGTGGTCACCAGAGGAAGATGATAAGCTGATGAGGTACATGATGAGCAATGGGCAAGGGTGTTGGAGTGATGTTGCTAGAAATGCTGGTCTCCAGAGATGTGGGAAGAGCTGCCGCCTTCGCTGGATTAACTACTTGAGGCCTGACCTCAAGAGGGGGGCTTTCTCTTCCCAGGAAGAAGATCTCATCATCCATCTCCATTCCCTTCTTGGCAACAGGTTCATCTCTCTCTCTCTCTCTCTCTCTCTCTATATATATACATATATATAATAAACTACAAAAAAAAATTTTT…
RK-As862	B A	QLOD02000010.1	1684 bp	20490729	20492393	+	-	-	-	TCGTTTCTCGATCTCTGCAATCTCTCTCTCTCTAGAACATTCCCTCTCCTCTCTCCCAACCCTCCCTCCCGTCCCCCACGCTTCTCTCTTTACAACTCCTTGCTTCCCCGCTCACACGCTCTCTCCTCCGCTGCCCTCGATCGCCGTCGCTGCCCTCAGAGCCTTCTTCCTCGCGCGTCCCCGCCGCCCGCTGGTGAGTTCGCCGGCGAAAATGAGTTCGACGAGGAGGAACTCCAACTTGACGCTCAAGAAATTGAGGACTCGGACAGTGTTGATGGGGGAAGTGATGGCGAAGCTTATACAGTCGATGAGAAAGATCTTGAGGAAGAAGCGAAAGTCGCTGTTCGAGAGTTCTCAGTTTCTCTGTCTCGCGAATTGAGAATTGGTAGGAAGGAATAA…
RK-As863	A B	QLOD02000010.1	405 bp	20676481	20676866	+	-	-	-	GCCGCCTCTCCCATATTATTACAAGTCCCCTCCCCCACCTTCAGCATCACCACCGCTTCCATACTACTATAAATCCCCACCACCGCCTTCACCCTCACCTCCTCCACCCTACTACTACAAGTCTCCACCGCCTTCATCTCCTTCACCACCACCTCCTTACGTCTACAAGTCGCCGCCACCACCACCACCATCACCATCCCCTCCCCCTCCCTACTACTACAAATCCCCTCCTCCACCATCGCCTTCTCATCCACCACCATATTATTATAAATCTCCACCTCCACCATCACTGTCACCTCCTCCACCATATTACTACAAGTCTCCTCCACCACCCTCTCCTTCACCACCTCCTCCATACCATTACAAGTCCCCACCTCCCCCGTCTCCATCACAACCACC…
RK-As864	B A	QLOD02000010.1	697 bp	20849938	20850615	+	-	-	-	TGCTGCTGTTTTGATGGGTACGATTGGAAGATTTTGTTATTTGATTGCTGCTGTTTGTATTAGTGACCCTTCTGGTTGTGGCTGTATTGGTGGGATGTGGCAGTTCTCTGATGGTCTGGGAATAATGATTTACCGTCGTCCATGCCGGATCTCGCCAGAGGTGGAGGGGACAAGAATTAAGGCAGCCTGGAGAGAGAGAGAGAGAGAGAGAGATGCCTTCAGTAAGGTGGTAAGTAGGTGAATTGAATGCTTTTTTAATGCGGGAAGCAATCACGTGTATCTATAGTGATGGATAGTAGCCAATGANNNNNNNNNNNNNNNNNNNNNNNNNNNNNNNNNNNNNNNNNNNNNNNNNNNNNNNNNNNNNNNNNNNNNNNNNNNNNNNNNNNNNNNNNNNNN…
RK-As865	B A	QLOD02000010.1	1339 bp	20927213	20928532	+	-	-	-	TGCAGGCACCAGTGAAGTTAGTAGGGAAGAAATTAAAACTGCCATTGAGAAAGCTGTGGAGCTTAGAGCCCTCCACGCAGCTCTTATGCAAGTCAACAGCCCTTCCAATCTCAGATTCTCCTCTGCCTCCCCTGCTGCTCCTCCTCCTCCTCACTTCTCTGCCCACGATTACCCTGTTTTCACTCCAGTTAGTTCTCTTATTTTTTCTCTTCAAATTATTCCATTTTTTTTCATCATTTATTTTGCTTGTATTAAATCCATAATTGTATTAAATCCATAATTCCACTCATTTAATACAGTGTTTATTTTTATAAATAGAGAGTCCCATTTCCTGTGGTTATCATGACCTCTGCGTCCTTAATTTTGCTTAACTTTTGCAGAGTTATTTAATCATTCTGC…
RK-As866	B A	QLOD02000010.1	400 bp	21147956	21148336	+	-	-	-	GCTCGCAAGTACAGAGACGATTCCAGCGACGACGAAGGTCGTCGTTACAGTGACAAGAAGAATTCAAGGTCAAGCAGTCGTCGGGAGCGTCGATCCGATTCACCAGATTCGGATGCCAAGGAGCAAATCAGGCGGCGAGGGCAGAATGATTCGAGTGGAAGCTCCGATGAGGACGATGATAGGAGGATGGAGAGAGAAAGAGGTAGGTGGGATAGAGAGAGAAGCGAAAGGAATGAGAAGGGTTCAGATGAAGAAGCTGTGAATGTAGAGAGAGAGAGGGGCAGGCGCAATAGGGAGAGAGACCACAGGTATGAAAAGGGTTCGGAAGGGGTTGGGAGGGTAGAAAGAGAAAGTGACTGGCGAGAAAGACAGAGACATAATAGGTATGGAAGGGGTGCTG
RK-As867	B A	QLOD02000010.1	742 bp	21142016	21142738	+	-	-	-	TGGTGACGATTCTGAGGATGAAGCAGATTCAGATGGAGGCTCAGGTGGTGGTGACGATGAGGAAGAAGAAGAATCTGATGATGAAGAAGAAGAAGAAGAGAGGATGAAAATAAAAGATGAGACTGAGACAAATCTTGTAAATCTTCGCAGGACAATTTATCTTACAATTATGTCTAGTGTTGATTTTGAGGAGGCTGGACACAAATTATTGAAGATCAAACTAGAGCCTGGTCAAGAGGTATGTTATATGAGACGTTATTTTTGTTTCACATGGGTAGAATTGATTTAGATTCATGCTTTTAGGTAAGAAGCATATATCCTCTTGTGAAAAGGTGAGATTCATGTCATGCCTATGTTGCATCAGTATTTATTGAACATTGTCATATTGGTTTTGTAAAG…
RK-As868	B A	QLOD02000010.1	398 bp	21215353	21215731	+	-	-	-	CGCGAGGAAGAATTGATAGCTCTTGGCGGCGGCTCATCATCATCATCAACCTCCTTCCACTACGGCGGCAACTCCTCTGCCAATTCTCATGCAACCGCTGGCGGCGGCTACCCTCTTCTTCTCCTTCATCACCATCACCATCAGCAGCAGCAGCAGCAGCAATATGATCATCAAGCTCCTCTACTCTCTTTACAAACCCAGGAGGAGATCTCTCATTACACTACTTCTCAAGACCCACAATTTCACCACCAGAATTATCTTCAAGCTCAGCTTCAATACTCCAACTTCCACAACAACTCTCAGTTCTACTCGAATAGTGGGTACCATCAGAATAATCCAGTTTTGCTTAATGGGTTGATGAATAATGGTGGTTCTAGTTACAGTGGAGGTGGAGGAGG
RK-As869	B A	QLOD02000010.1	398 bp	21215353	21215731	+	-	-	-	CGCGAGGAAGAATTGATAGCTCTTGGCGGCGGCTCATCATCATCATCAACCTCCTTCCACTACGGCGGCAACTCCTCTGCCAATTCTCATGCAACCGCTGGCGGCGGCTACCCTCTTCTTCTCCTTCATCACCATCACCATCAGCAGCAGCAGCAGCAGCAATATGATCATCAAGCTCCTCTACTCTCTTTACAAACCCAGGAGGAGATCTCTCATTACACTACTTCTCAAGACCCACAATTTCACCACCAGAATTATCTTCAAGCTCAGCTTCAATACTCCAACTTCCACAACAACTCTCAGTTCTACTCGAATAGTGGGTACCATCAGAATAATCCAGTTTTGCTTAATGGGTTGATGAATAATGGTGGTTCTAGTTACAGTGGAGGTGGAGGAGG
RK-As870	B A	QLOD02000010.1	400 bp	21215226	21215606	+	-	-	-	TCATCACCATCACCATCAGCAGCAGCAGCAGCAGCAATATGATCATCAAGCTCCTCTACTCTCTTTACAAACCCAGGAGGAGATCTCTCATTACACTACTTCTCAAGACCCACAATTTCACCACCAGAATTATCTTCAAGCTCAGCTTCAATACTCCAACTTCCACAACAACTCTCAGTTCTACTCGAATAGTGGGTACCATCAGAATAATCCAGTTTTGCTTAATGGGTTGATGAATAATGGTGGTTCTAGTTACAGTGGAGGTGGAGGAGGAGGAGGAGGGTTCTTGGGTATGGGTTCGAATTCTACCAGTACTATTAATTCTGCTGCTGCTCATGAGGAACAGTTGGCGATGGTTAAGGTTGATTATGATATGTTGCCTTCTTCTGGCTATGGTGGC
RK-As871	A B	QLOD02000010.1	1266 bp	21432301	21433547	+	-	-	-	GACCAAAACCTGTGGAGGAATAACAACCACGACAGTCGGACAATAACGGCGATGGTCAAGAACGAAGGCGAGACACAGCGGCAACAAGAACGAGCAAAAATGGGCGTTGACGAAAATGAGAGAGAGACTGAGCGACGACCACAGCGGTCAAGCAAAGGCGGCGACGGTCGGAGACGAACGCGGGACGCAGTGGCTGCAGAAACGAAAGAGGCGTGGACTGAAATGAGAGAGAGAGAGAGTCTGAGCGAAATGAGGAAAAGTAAGGTTCTAGGGTTTTAATTTAGAGCATTAGCGACTGCCACAAGCGATCGCTAATGCTCTTAATAGCGACAGCACTAAGCAGTCGCCCAAAAAGTGTTAGCGCAAATACTTATGTTTTTAGTAGTGTCAAATACAGCT…
RK-As872	A B	QLOD02000010.1	2377 bp	21457889	21460246	+	-	-	-	TGCTTGGTTTAGGGATGAGGAATTCTCCCGCGAAACTCTTGCTGGTGTGAACCCATATAGCATTCAGTTGGTCACGGTACGTTACCTTGTGGAAACAATTCTAGGAAAATATATCCCAAAGTGTTTGTTTGCAAGAATTTATTTATATTTTTAAAAAAATTTTAAATATTTATATAATTATAAAATGTCTTGATCCCAAAATTTTAGTCATTTGTTTCCGTTGATCCATTTGTTACTAAGGAATGGTAAACGTAGGACATGCCAACTAGCCTTTCAAAAGTCGTAGGCTTGTTTCTGTTTTCCCATTCCAATTGTGATGTTAAAAAGGAAAATTATACTTTAGTCTCTTTGGGCTAAATCTTAAACTACATAATATTTTTCTAATTTAAAAGCCAATAA…
RK-As873	B A	QLOD02000010.1	400 bp	21489767	21490147	+	-	-	-	CTCGACACCGGAAACTTTGTTCTGGAAACCACTAATTCTTCTTCTTCTTCTTCACCTCTGTGGCAGAGCTTCGACGAGCCAACGGACACCATTTTGCCGACGCAGACATTGAATCGAGGCAGCAGACTCGTCGCTCGTTACTCCGAAACGAACTACTCGAGTGGGAGATTTTTGTTCACTCTACAAATTGATGGGAACCTCGTACTTTACACCACAAATTTTCCATTGGATTCCCCCAGTTTTGCTTATTGGGATACCGAAACTGTCGGCAGGGGATTTCAGCTGGTGTTCAACCAATCTGGCCATGTCTACCTTATATCAAGGAATGGAAAAGTGGTAGTTAGTCAAATTTTTTCAAATTTTACTCCAGTAACAAGCAGCCAATTTTACCAGCGTGTGA
RK-As874	B A	QLOD02000010.1	399 bp	21497978	21498357	+	-	-	-	ATGCTCAACACCGGAAACTTTGTCCTGGAAACCACTGATTCTTCTTCTTCTTCTTCTTCTTCTTCTTCACCTCTGTGGCAGAGCTTCGACGAGCCAACCGACACCATTTTGCCAACGCAGACGTTGAATCAAGGCAGCAGACTCGTCGCTCGTTACTCCAAAACGAACTACTCGAGTGGGAGATTTTTGTTCACTCTACAAAGTGATGGGAACCTCGTACTTTACACCACAAATTTTCCATTGGATTCCCCCAATTTTGCTTATTGGGATACCGAAACTGTCGGCAGGGGATTTCAGCTGGTGTTCAACCAATCTGGCAATGTATACCTTATATCAAGGAACGGAAAAGTGGTAGTCAGTCAAATTTTTTCAAATTTTTTTCCAGTAACAAGCAGCCAA
RK-As875	B A	QLOD02000010.1	398 bp	21573516	21573894	+	-	-	-	GTCTTCTTCCGCAACAGCTCTCTGGAGCAGACCGCCGCCCTCCAACTCCGGCAACTCGTAACCGACCAGATCATCGCTGCTAGACCTAAATCCATGCCTCCGAAATCCCATCCGGATCGTATACGACCCGGTCCAAGGCCCGACAAAGCGCCAGCTCCTCCTCCTCCTCCTATTGCAGTCTGCCGAAGACGGATGGAGAAAAAAGAGCAACAACAGCAGCATTCGAGATTAAGGTCGTCGAATGGCGATGATAATAATAAGGTAGTGATGGAGAAAAAGTGTGTCAGTAAGAAACAATTAGGAGTTAAAGAAAAGGTGGATTTGAGTAGGAGAAGTGGTTCTGGAACAAGCAGCAAGAAGGACAGAAATGTAATTACGATTCCGTCTGGAGCAAACAA
RK-As876	B A	QLOD02000010.1	396 bp	21573317	21573693	+	-	-	-	AAAGAGCAACAACAGCAGCATTCGAGATTAAGGTCGTCGAATGGCGATGATAATAATAAGGTAGTGATGGAGAAAAAGTGTGTCAGTAAGAAACAATTAGGAGTTAAAGAAAAGGTGGATTTGAGTAGGAGAAGTGGTTCTGGAACAAGCAGCAAGAAGGACAGAAATGTAATTACGATTCCGTCTGGAGCAAACAAGAAGGTCAGAAATGTAATTAAGAATCATTCTGAAGATGATGACGACGACGTGGACGATGTTGATGATGAGTTAGAAATTAGATTAAGAAAGAGGAAGAATGAAAGCTTGAAGAAGAAGAAGAAGAATATTGGTACTGGATCTGGTTACTTGAAGAGAATGACGAACAAGTCTCCGCCGAAGGAAGTGGAGGAGGACAGC
RK-As877	B A	QLOD02000010.1	418 bp	21573261	21573660	+	-	-	-	CGTCGAATGGCGATGATAATAATAAGGTAGTGATGGAGAAAAAGTGTGTCAGTAAGAAACAATTAGGAGTTAAAGAAAAGGTGGATTTGAGTAGGAGAAGTGGTTCTGGAACAAGCAGCAAGAAGGACAGAAATGTAATTACGATTCCGTCTGGAGCAAACAAGAAGGTCAGAAATGTAATTAAGAATCATTCTGAAGATGATGACGACGACGTGGACGATGTTGATGATGAGTTAGAAATTAGATTAAGAAAGAGGAAGAATGAAAGCTTGAAGAAGAAGAAGAAGAATATTGGTACTGGATCTGGTTACTTGAAGAGAATGACGAACAAGTCTCCGCCGAAGGAAGTGGAGGAGGACAGCGCCGACGACGGCGGCGGCGGCGGCGACGAAACATCGG…
[truncated: 2,708 more rows]

## Sheet: in silico-PCR V paradoxa
The summarized results from the in silico transferability.
Primer	Orientation	Targeted_contig	Product	Position in Contig		in silico PCR prducts				Product sequence
				Start	End	1 Product	2 Products	3 Products	>3 Products
[truncated: 186 more rows]

## Sheet: in silioc_PCR P. Glomerata
The summarized results from the in silico transferability.
[truncated: 149 more rows]
