# Supplementary material for: Genome-wide identification of SSR markers from coding regions for endangered Argania spinosa L. skeels and construction of SSR database: AsSSRdb
Source: Database (Oxford). 2024 Nov 27;2024:baae118. doi: 10.1093/database/baae118 (PMC11602033; doi:10.1093/database/baae118)
Supplement: baae118_Supp [file baae118_supp.zip › baae118_Supp/SuplTabl S4.xlsx]

## Sheet: Feuil1
Supplementary Table S4. List of all SSR maRK-Asers along with their left and right primer sequence, annaealing temperature product size motif type and motif repeats
ID	Gene N°	Prod size	SSR motifs	Motif Len	Orientation	Start	Len	tm	GC%	Seq_R	Orientation	Start	Len	tm	GC%	Seq_F
QLOD02000001.1.	g11.t1	402	(GAC)5	3	R-RK-As1	464	20	59.84	50.00	TTCTCGCCTTCAGAAAGCTC	F-RK-As1	63	20	60.25	50.00	AAGCGGATTGAGAAGTGGTG
QLOD02000001.1.	g15.t1	410	(AG)6	2	R-RK-As2	1781	20	60.30	50.00	TCGATGAGAGCCTTCATTCC	F-RK-As2	1372	20	60.11	45.00	ACGGAAAAGACTGCAAATGG
QLOD02000001.1.	g15.t1	402	(TAA)5	3	R-RK-As3	2853	20	59.74	50.00	ACAGGGAGGATCAATCATGG	F-RK-As3	2452	20	59.74	50.00	AGGATGACATGGGAATCTGG
QLOD02000001.1.	g24.t1	386	(CTT)5	3	R-RK-As4	393	20	60.37	50.00	CTTTCCCAGGTTCTCAGCAA	F-RK-As4	8	20	60.47	55.00	TATCTCTGACCTCCCCACCA
QLOD02000001.1.	g34.t1	438	(GGC)5	3	R-RK-As5	438	20	59.98	50.00	TAAGCCATCAGGCTTCTCGT	F-RK-As5	1	20	59.92	50.00	ATGGCGGAGGAAGAGGTTAT
QLOD02000001.1.	g41.t1	398	(TC)6	2	R-RK-As6	510	20	60.21	55.00	GTCCCCGCAGTAAGGGTTAT	F-RK-As6	113	20	60.25	55.00	TGGGTAGCAGGAAGAACTGG
QLOD02000001.1.	g56.t1	400	(CCT)6	3	R-RK-As7	1139	20	59.94	45.00	GCCACCGTTTTCTTATTCCA	F-RK-As7	740	20	59.99	55.00	TGACTTGCTGGGGAGAGAGT
QLOD02000001.1.	g81.t1	400	(GCC)6	3	R-RK-As8	401	20	60.23	50.00	AAAGCCCTATCCGAAGCAGT	F-RK-As8	2	20	59.61	45.00	TGCACAAGCTTTTACGAGGA
QLOD02000001.1.	g102.t1	350	(AAC)5	3	R-RK-As9	351	20	60.43	50.00	GATGAGGAAGATGGCAATGG	F-RK-As9	2	21	59.58	47.62	TGGAAGGTGGTGGAGAAGTAA
QLOD02000001.1.	g142.t1	399	(GGT)5	3	R-RK-As10	528	20	60.51	50.00	GCCATAACCCCAATTTCCTC	F-RK-As10	130	20	60.29	50.00	AAGGGGTTCGGATTCATAGC
QLOD02000001.1.	g142.t1	374	(GGT)6	3	R-RK-As11	662	20	60.31	45.00	CAATCCCTTGCAAAATGTCC	F-RK-As11	289	20	60.22	55.00	GTGGGTCTCGCTGGATCTTA
QLOD02000001.1.	g179.t1	398	(CTT)8	3	R-RK-As12	509	20	59.08	45.00	GGGTCATCCACAAATTTTCC	F-RK-As12	112	20	60.04	55.00	CCCCAACTCCCTTCTTCTTC
QLOD02000001.1.	g183.t1	315	(CCG)5	3	R-RK-As13	325	20	59.89	55.00	AGAGAGCAGAACCGCAGAAG	F-RK-As13	11	20	60.04	50.00	TCTTCATTGGAGGGTTGGAG
QLOD02000001.1.	g195.t1	400	(AAG)8	3	R-RK-As14	412	20	60.11	45.00	AACCCGAAGACAAATGCAAG	F-RK-As14	13	20	59.70	55.00	GTGTCGAAGGAAGACGAACC
QLOD02000001.1.	g207.t1	399	(CCT)5	3	R-RK-As15	808	20	59.79	45.00	AATTCTCCCAACCGTTGATG	F-RK-As15	410	20	60.81	50.00	CGGTTCGCAAGAAGAACAAC
QLOD02000001.1.	g220.t1	386	(TC)8	2	R-RK-As16	1066	20	60.21	45.00	GCCTTGCTAAAATCGGAACA	F-RK-As16	681	20	60.02	50.00	GCTTGTGCCTGCACAGATAA
QLOD02000001.1.	g221.t1	403	(AG)9	2	R-RK-As17	473	20	60.34	50.00	CCCTTTGGTAAGCCCAAGTT	F-RK-As17	71	20	59.92	45.00	CCAATGCATGTGAAGAATGG
QLOD02000001.1.	g227.t1	403	(TCT)5	3	R-RK-As18	455	20	59.95	50.00	TTGATGCAGGAGAGCACATC	F-RK-As18	53	20	59.93	50.00	CCGTTACCCTCATCCTCAAA
QLOD02000001.1.	g245.t1	396	(CGG)5	3	R-RK-As19	550	20	60.10	45.00	TCATCATCTTCGCTGCTTTG	F-RK-As19	155	20	59.90	50.00	GGAGTGGGGTTCAATTCAGA
QLOD02000001.1.	g245.t1	409	(AGC)6	3	R-RK-As20	731	20	60.70	55.00	CAGCTATTGCTGCGGCTACT	F-RK-As20	323	20	60.22	55.00	AGTGGGAGCTCATGGAGATG
QLOD02000001.1.	g257.t1	400	(TGG)5	3	R-RK-As21	839	20	59.86	45.00	GCTCGGATTCCATTCATCAT	F-RK-As21	440	20	59.84	45.00	CGAACAATGCTCCTCAAACA
QLOD02000001.1.	g259.t1	397	(CAG)6	3	R-RK-As22	817	20	59.65	55.00	GAGCAGCAGTAGCAGCTTGA	F-RK-As22	421	20	59.99	50.00	TTGCCAGATCAGCAACAGTC
QLOD02000001.1.	g259.t1	403	(CAG)8	3	R-RK-As23	905	20	59.90	50.00	AGAGCCTTCAAAGCAAGCTG	F-RK-As23	503	20	59.73	55.00	CTCAGAGCAACCATCAGCAG
QLOD02000001.1.	g267.t1	400	(CCA)5	3	R-RK-As24	554	20	59.96	60.00	GGTGGTGGTGGAGGAGAGTA	F-RK-As24	155	20	60.58	55.00	CCCCTTCACCCAAACCTTAC
QLOD02000001.1.	g267.t1	401	(CCA)5	3	R-RK-As25	1083	20	59.93	60.00	GTAAACTGGAGGGGGAGGAG	F-RK-As25	683	20	60.20	55.00	CAGCCACTTACGAGCACTCA
QLOD02000001.1.	g267.t1	401	(CCA)6	3	R-RK-As26	1083	20	59.93	60.00	GTAAACTGGAGGGGGAGGAG	F-RK-As26	683	20	60.20	55.00	CAGCCACTTACGAGCACTCA
QLOD02000001.1.	g267.t1	404	(CTC)5	3	R-RK-As27	1259	20	59.60	60.00	GGAGGAGGCGAGCTGTAGTA	F-RK-As27	856	20	59.31	50.00	CCACCACCACCAGTTTACAA
QLOD02000001.1.	g269.t1	400	(CCA)6	3	R-RK-As28	545	20	60.09	40.00	TTGAGCCAATTGTTGTTGGA	F-RK-As28	146	20	59.55	50.00	TCACTTCCCAAACTCCACCT
QLOD02000001.1.	g281.t1	415	(CAG)5	3	R-RK-As29	1806	20	60.00	50.00	ACTGCCTTTAATGGGTGTGC	F-RK-As29	1392	20	59.79	50.00	AGCTGGAGATGATCCTGCAT
QLOD02000001.1.	g293.t1	406	(TTC)6	3	R-RK-As30	416	19	59.95	52.63	CGGGAGGAGGTTTTGTTGT	F-RK-As30	11	20	60.12	45.00	GTTTGTCTTCAACCGCGAAT
QLOD02000001.1.	g300.t1	398	(GAC)6	3	R-RK-As31	496	20	59.87	45.00	TGAAAGCAGCGTTGTTATGG	F-RK-As31	99	20	59.87	45.00	GGAACAGATCGATTGGGAAA
QLOD02000001.1.	g300.t1	404	(GAC)5	3	R-RK-As32	563	20	60.18	45.00	CGAAGGAAATCCGACAAGAA	F-RK-As32	160	20	60.70	55.00	TTCGACCCCTCTCTCCTTTC
QLOD02000001.1.	g312.t1	349	(CAC)5	3	R-RK-As33	362	20	59.87	45.00	TTCGAATTCAACCTCCCATC	F-RK-As33	14	20	60.42	50.00	CACCACCAGAACCACAATCA
QLOD02000001.1.	g320.t1	382	(AAT)5	3	R-RK-As34	1235	20	60.18	55.00	GATGAGAACCCCATCACCAC	F-RK-As34	854	20	59.37	45.00	TTCAGCATCACTTCCCAGAA
QLOD02000001.1.	g348.t1	398	(TGA)5	3	R-RK-As35	1131	20	60.03	40.00	TCCATGAAACCCACCATTTT	F-RK-As35	734	20	60.50	50.00	GTGCTGGGGATTTTCAGTTG
QLOD02000001.1.	g349.t1	402	(TCT)8	3	R-RK-As36	405	20	59.81	50.00	GGAATCGCCAGCATTAGAAG	F-RK-As36	4	21	59.89	47.62	TCGTCGCTGACAGTAAATCCT
QLOD02000001.1.	g354.t1	398	(CCA)6	3	R-RK-As37	1662	20	60.36	50.00	TGAAGGTTCTGGTGGGACAT	F-RK-As37	1265	20	60.86	60.00	GGACAGACAAGTGGGCTGAG
QLOD02000001.1.	g356.t1	412	(GGA)7	3	R-RK-As38	426	19	59.94	47.37	CGAAAAGAAGGGCGAAAAG	F-RK-As38	15	20	58.91	50.00	GAACAAGCAAGGGAAAGAGG
QLOD02000001.1.	g366.t1	427	(GGA)5	3	R-RK-As39	445	20	60.13	55.00	CGTGCTTCTTCTCGGACTTC	F-RK-As39	19	20	60.00	50.00	CAACAGAAACACCACCATCG
QLOD02000001.1.	g374.t1	396	(AGA)7	3	R-RK-As40	397	20	59.99	55.00	TGTAACCACTCCGGTTAGGC	F-RK-As40	2	20	59.87	50.00	TGTCGTCGACGCAAATAGTC
QLOD02000001.1.	g426.t1	410	(AG)6	2	R-RK-As41	2027	20	59.90	45.00	GATGCCATTTCTTCGGTGAT	F-RK-As41	1618	20	60.03	55.00	GAAGTGACGACTGCTCCACA
QLOD02000001.1.	g450.t1	398	(TCA)5	3	R-RK-As42	565	20	60.28	40.00	AAAACCCACCAATTCCCATT	F-RK-As42	168	20	60.04	60.00	GGAGATCAGGGAGCCTAACC
QLOD02000001.1.	g498.t1	356	(AAG)8	3	R-RK-As43	374	21	59.89	47.62	CAGTTTTGGCTGCTCTTATGG	F-RK-As43	19	21	58.64	42.86	CCAAAGAAAACGAAGGAGCTA
QLOD02000001.1.	g517.t1	398	(AGG)6	3	R-RK-As44	635	20	60.20	50.00	TCAATCCCCAGCTCAGAAAC	F-RK-As44	238	20	60.13	50.00	AAGCTCAGCTGGACCAAGAA
QLOD02000001.1.	g525.t1	388	(CAC)5	3	R-RK-As45	390	20	59.93	45.00	CAACGATGAAGACCGGAAAT	F-RK-As45	3	20	60.40	55.00	GGCCTGCTCTTCCACACTAA
QLOD02000001.1.	g536.t1	314	(GCT)5	3	R-RK-As46	331	20	59.45	45.00	TGAAGCCCATATCATCATCG	F-RK-As46	18	20	60.05	50.00	TTACTTGCTCGCTGTGTTGG
QLOD02000001.1.	g542.t1	413	(AGG)6	3	R-RK-As47	1148	20	59.99	50.00	GGATTCCCAACATCATCACC	F-RK-As47	736	20	59.60	50.00	GCAGCATCAAACGAAGACAG
QLOD02000001.1.	g546.t1	402	(CCA)5	3	R-RK-As48	1253	20	59.81	55.00	ATGGGTGGAGGTAGTGATGC	F-RK-As48	852	20	60.08	45.00	GAGCAATTGCCTGTCCAAAT
QLOD02000001.1.	g546.t1	402	(CCA)5	3	R-RK-As49	1253	20	59.81	55.00	ATGGGTGGAGGTAGTGATGC	F-RK-As49	852	20	60.08	45.00	GAGCAATTGCCTGTCCAAAT
QLOD02000001.1.	g546.t1	402	(CCT)5	3	R-RK-As50	1253	20	59.81	55.00	ATGGGTGGAGGTAGTGATGC	F-RK-As50	852	20	60.08	45.00	GAGCAATTGCCTGTCCAAAT
QLOD02000001.1.	g548.t1	402	(CGG)6	3	R-RK-As51	663	20	60.88	50.00	TTGGCCTGGTGTGGAAATAG	F-RK-As51	262	20	59.98	55.00	CCGTCGTCTTCCTCTTCTTG
QLOD02000001.1.	g582.t1	401	(GCA)6	3	R-RK-As52	989	20	59.67	50.00	CCAAGCCCATCTGAAGAAAC	F-RK-As52	589	20	59.79	50.00	GGTCGGAACACTGGATTGAT
QLOD02000001.1.	g597.t1	399	(AGG)7	3	R-RK-As53	636	20	59.91	45.00	GTGAATCGGGGAACAAGAAA	F-RK-As53	238	20	60.25	55.00	GGTCGACTAGCAACCTTCCA
QLOD02000001.1.	g598.t1	413	(GCG)7	3	R-RK-As54	424	20	59.28	40.00	CATGCAATGCTTTGTTGTCA	F-RK-As54	12	21	59.38	42.86	TCAGGTTCAGCATCAGATTCA
QLOD02000001.1.	g631.t1	397	(AGA)5	3	R-RK-As55	864	20	59.27	45.00	TGAAGTATCGGTTCCTGCAA	F-RK-As55	468	20	59.72	55.00	CGCCGGAAAGAGGTACTATG
QLOD02000001.1.	g634.t1	401	(TCC)5	3	R-RK-As56	406	20	60.25	55.00	CCCCAAGCAGTAACCTCAGA	F-RK-As56	6	20	59.69	50.00	GAGAAAGCAGGGGTTCCTTT
QLOD02000001.1.	g649.t1	398	(GTC)5	3	R-RK-As57	422	20	60.07	60.00	CCTTTCCCCTCGTACCTCTC	F-RK-As57	25	20	60.33	45.00	GCTCTCAAAATTGCCAAGGA
QLOD02000001.1.	g650.t1	406	(GGC)5	3	R-RK-As58	513	20	59.77	55.00	CAGCTGCAGTTCTTGGACAG	F-RK-As58	108	20	59.28	50.00	GGCCATCGAAGGAGCTAATA
QLOD02000001.1.	g666.t1	347	(GCT)5	3	R-RK-As59	348	20	59.82	50.00	CGGAAGTCGGGTACCAAATA	F-RK-As59	2	21	59.48	42.86	TGGCTAATTTTGAAGGAGCTG
QLOD02000001.1.	g677.t1	400	(AG)6	2	R-RK-As60	874	20	60.11	55.00	CCCGGTGATCTCTCTTGTGT	F-RK-As60	475	20	59.21	50.00	TGGAATCATAGTGGGGAGGT
QLOD02000001.1.	g682.t1	397	(CAG)6	3	R-RK-As61	599	20	60.37	50.00	CCAGAAGAGGTGCCTGAAAA	F-RK-As61	203	20	60.13	50.00	ACTTCTCTGCTCCCAAAGCA
QLOD02000001.1.	g695.t1	172	(GA)10	2	R-RK-As62	177	20	59.69	50.00	TCAAGCCTTCACCCGATACT	F-RK-As62	6	20	60.01	60.00	GACGACGGCTAGTGAAGAGG
QLOD02000001.1.	g701.t1	404	(ATC)5	3	R-RK-As63	423	20	59.94	45.00	TCCCACAGTTTGACAATCCA	F-RK-As63	20	20	60.14	55.00	TGAGTGAGAACTCCGCTCCT
QLOD02000001.1.	g703.t1	379	(AAG)6	3	R-RK-As64	392	20	60.12	40.00	TTGTTTGCACTGCCAATGAT	F-RK-As64	14	25	60.51	40.00	CGGAAAATATCAACAACAGAGAGAG
QLOD02000001.1.	g710.t1	261	(TC)8	2	R-RK-As65	262	20	59.55	50.00	TGCTCTCCTCTGCATTACCA	F-RK-As65	2	22	59.58	50.00	TGCTACCGCTACTGCTATGTTC
QLOD02000001.1.	g715.t1	403	(GAG)6	3	R-RK-As66	575	20	59.66	45.00	TAATGCCCAAAACGATACCC	F-RK-As66	173	20	60.19	55.00	AGGAGGAGGTTGAAGGAGGA
QLOD02000001.1.	g715.t1	399	(TTC)5	3	R-RK-As67	589	20	59.82	50.00	AAGACCACCCATCGTAATGC	F-RK-As67	191	20	59.88	60.00	GAAGAGGAGGAGGAGGAGGA
QLOD02000001.1.	g717.t1	396	(CTC)5	3	R-RK-As68	1688	20	59.96	50.00	ACAATGTGGGCGGATAAGAG	F-RK-As68	1293	20	59.65	45.00	CACAATCGGAGCGAATATCA
QLOD02000001.1.	g739.t1	399	(GAT)5	3	R-RK-As69	6739	20	59.70	50.00	TGCCGAAGCTGTGATCTCTA	F-RK-As69	6341	20	59.79	45.00	CACGGGGTCTTCAAAATGAT
QLOD02000001.1.	g742.t1	399	(ACC)7	3	R-RK-As70	460	20	60.15	55.00	ACAACGGTTGGAGAGGAGTG	F-RK-As70	62	20	59.89	45.00	TGCTGTTTGTGTTTGCTTCC
QLOD02000001.1.	g766.t1	400	(AG)7	2	R-RK-As71	446	20	60.33	50.00	GGAATGTGGGACTTTGATGC	F-RK-As71	47	19	60.04	52.63	AATCAGGGCGGATTACTCG
QLOD02000001.1.	g766.t1	397	(TGC)5	3	R-RK-As72	541	20	59.55	55.00	GTGGTGCCACATCTGGTCTA	F-RK-As72	145	20	60.65	55.00	GAGCGCCAATCGACTAGAGA
QLOD02000001.1.	g775.t1	397	(GGC)5	3	R-RK-As73	1090	20	60.01	55.00	TCTCCATCTCCTCCACCATC	F-RK-As73	694	20	59.83	55.00	GAGAAGAGAGCTGCCCTGAA
QLOD02000001.1.	g785.t1	400	(AAG)7	3	R-RK-As74	568	20	59.70	55.00	GACCTTTGTGACCCTTGAGC	F-RK-As74	169	20	59.74	45.00	AAGGTCTGCAATTGGTGCTT
QLOD02000001.1.	g796.t1	399	(AG)6	2	R-RK-As75	955	20	60.51	50.00	TCACCAACCACCTCTTCGAT	F-RK-As75	557	20	60.52	45.00	TCGCCATTACATCGTTGTTG
QLOD02000001.1.	g834.t1	382	(CCT)6	3	R-RK-As76	393	20	59.81	45.00	AAGTTTCTCCATCGCTTCCA	F-RK-As76	12	20	58.86	50.00	GGAAGGCAGAGAATCCAAAG
QLOD02000001.1.	g834.t1	402	(AAG)6	3	R-RK-As77	497	20	60.94	40.00	CCAAAGCATCGGAAATGAAA	F-RK-As77	96	20	60.05	55.00	CCTAAGCCTAATCCCCAAGC
QLOD02000001.1.	g834.t1	395	(GGA)6	3	R-RK-As78	1348	20	59.34	50.00	CTTCCTCATCCATTCCCAAC	F-RK-As78	954	20	60.07	45.00	AAATGCCCTATTGCTCATGC
QLOD02000001.1.	g834.t1	395	(GGA)6	3	R-RK-As79	1348	20	59.34	50.00	CTTCCTCATCCATTCCCAAC	F-RK-As79	954	20	60.07	45.00	AAATGCCCTATTGCTCATGC
QLOD02000001.1.	g889.t1	408	(GA)8	2	R-RK-As80	411	20	59.87	50.00	CACACCAGGCTTGTCAGAAA	F-RK-As80	4	20	59.66	40.00	CATCGGAAACATCAAAGCAA
QLOD02000001.1.	g892.t1	397	(TTC)5	3	R-RK-As81	402	20	59.95	50.00	TTGATCAGCCTCCTCGAGTT	F-RK-As81	6	20	59.93	50.00	AGTGGCTTCATGTTCCATCC
QLOD02000001.1.	g892.t1	397	(CAG)5	3	R-RK-As82	402	20	59.95	50.00	TTGATCAGCCTCCTCGAGTT	F-RK-As82	6	20	59.93	50.00	AGTGGCTTCATGTTCCATCC
QLOD02000001.1.	g893.t1	380	(GGT)6	3	R-RK-As83	418	20	61.50	45.00	ATTTTGGCCAACCATCCACT	F-RK-As83	39	20	60.52	50.00	GCCTGAGGTGAAGAAAAGCA
QLOD02000001.1.	g893.t1	402	(GGT)6	3	R-RK-As84	617	20	60.96	55.00	GCCATGAACTTCACGCTCTC	F-RK-As84	216	20	60.52	50.00	GCCTGAGGTGAAGAAAAGCA
QLOD02000001.1.	g904.t1	406	(GAA)5	3	R-RK-As85	597	20	59.97	50.00	AAATGGCACAGGGTGAACTC	F-RK-As85	192	20	60.05	50.00	TGTTTGCAGACCTTGCTACG
QLOD02000001.1.	g906.t1	359	(AGA)5	3	R-RK-As86	390	20	59.55	55.00	GTGGTGTTTCCTTCCAGGAG	F-RK-As86	32	20	60.50	50.00	ATCACCACCACCACCAATTC
QLOD02000001.1.	g916.t1	404	(CAC)5	3	R-RK-As87	1272	20	60.10	55.00	TCTCAGAGGTGGGTTTACCG	F-RK-As87	869	20	60.11	50.00	AGTGGGCTGAATTGTTCCAG
QLOD02000001.1.	g943.t1	408	(GAG)6	3	R-RK-As88	608	20	59.83	55.00	TCTCTCCTGGCTCTTTCAGC	F-RK-As88	201	20	59.97	50.00	CGGCTCTATTGATCACAGCA
QLOD02000001.1.	g943.t1	408	(AGA)5	3	R-RK-As89	608	20	59.83	55.00	TCTCTCCTGGCTCTTTCAGC	F-RK-As89	201	20	59.97	50.00	CGGCTCTATTGATCACAGCA
QLOD02000001.1.	g948.t1	407	(CT)6	2	R-RK-As90	1391	20	59.68	50.00	GATTGGGCGAAAAGTGTCTC	F-RK-As90	985	20	60.02	55.00	GGGCTAGCAGTTGTTGCTTC
QLOD02000001.1.	g949.t1	175	(ACC)6	3	R-RK-As91	204	20	60.02	50.00	AAGCACAGCCATCGTCTTCT	F-RK-As91	30	20	58.77	60.00	GGAGGCTACTACCCATCAGC
QLOD02000001.1.	g989.t1	401	(GCC)6	3	R-RK-As92	3130	20	60.20	45.00	CAGCAAAAAGCCCTGGAATA	F-RK-As92	2730	20	59.96	45.00	TGGTAAAACACCAGCATCCA
QLOD02000001.1.	g1015.t1	402	(GGC)7	3	R-RK-As93	1209	20	59.97	55.00	AAGATCACCCTCACCACGAC	F-RK-As93	808	20	59.98	45.00	GCGTTTCTCAACAACCCATT
QLOD02000001.1.	g1096.t1	398	(AGA)5	3	R-RK-As94	530	19	60.06	52.63	CTCGAGGGTTGGTCGAAAT	F-RK-As94	133	20	60.13	50.00	TCGCAGAACTTTCCGAGTCT
QLOD02000001.1.	g1097.t1	352	(TTGC)5	4	R-RK-As95	363	20	59.74	50.00	TCAGAGCGAGGTTGTGCTTA	F-RK-As95	12	20	59.02	45.00	GGGCAAGGAAACTATTCCAA
QLOD02000001.1.	g1101.t1	398	(GCC)7	3	R-RK-As96	420	20	59.55	50.00	GCCTTTATTCTTCCCGTCCT	F-RK-As96	23	20	59.93	60.00	CTCCCCTCTCTAACCCCAAC
QLOD02000001.1.	g1112.t1	405	(AG)6	2	R-RK-As97	3144	20	60.66	50.00	GCGCTGAGAATGCTTGCTAT	F-RK-As97	2740	20	60.00	55.00	GGCAAGTCTGGAGACAAAGC
QLOD02000001.1.	g1162.t1	376	(ACC)5	3	R-RK-As98	432	20	59.70	55.00	AGCTCTGAGCCCTTCATCAG	F-RK-As98	57	20	60.46	45.00	TCCCAAACAGCCTTCATCAT
QLOD02000001.1.	g1163.t1	406	(AAG)5	3	R-RK-As99	1402	20	60.72	50.00	CCATCAAAGCCACTGTGTCA	F-RK-As99	997	20	60.52	55.00	CTGCAGAAGGAGGTGAAGGA
QLOD02000001.1.	g1175.t1	404	(TC)7	2	R-RK-As100	542	20	59.95	55.00	GCCTCTTGCATGGAGCTATC	F-RK-As100	139	20	59.46	45.00	AAACAATCGCCACCGTCTAT
QLOD02000001.1.	g1176.t1	400	(AG)6	2	R-RK-As101	2275	20	59.95	55.00	GCTTCTGGAGTTCCTCATCG	F-RK-As101	1876	20	59.68	45.00	CGAGATTTGAAACGGGAAAG
QLOD02000001.1.	g1188.t1	384	(CAG)6	3	R-RK-As102	1434	20	60.42	55.00	ATCCTGCTCCTGAACTGCAC	F-RK-As102	1051	20	59.98	50.00	GGAGGAATATTTCCGGGGTA
QLOD02000001.1.	g1193.t1	383	(TCA)5	3	R-RK-As103	421	20	59.99	55.00	AGAGGAACAGTGGGAGAGCA	F-RK-As103	39	20	59.26	40.00	TCATTTGACCCACCCTTTTT
QLOD02000001.1.	g1194.t1	179	(AGA)5	3	R-RK-As104	183	20	59.70	45.00	AAGCCTCAAATGCAGGATGT	F-RK-As104	5	20	60.25	50.00	GTTGCAAGGGCAGTAAAGGA
QLOD02000001.1.	g1199.t1	401	(TCC)5	3	R-RK-As105	952	20	61.27	55.00	ATTCTGCTGGAGGAGGAGGA	F-RK-As105	552	20	59.89	45.00	TCAGTTGGGATCCATTCACA
QLOD02000001.1.	g1199.t1	400	(TCC)5	3	R-RK-As106	1156	20	59.41	50.00	TCTCTTCCTTTGCCACCTTC	F-RK-As106	757	20	59.38	55.00	CCTCCTCCTCCAGCAGAATA
QLOD02000001.1.	g1205.t1	406	(TCT)6	3	R-RK-As107	424	20	59.19	50.00	CCAACAGGAGGCGATTTAGT	F-RK-As107	19	20	60.13	40.00	TACGCACCGCAAATAACAAA
QLOD02000001.1.	g1209.t1	406	(CGA)5	3	R-RK-As108	489	20	59.86	45.00	TTCGAGCAGCTTGTCTTCAA	F-RK-As108	84	20	60.21	50.00	CAGAACCCATCAAACCCAAC
QLOD02000001.1.	g1209.t1	406	(GAT)6	3	R-RK-As109	489	20	59.86	45.00	TTCGAGCAGCTTGTCTTCAA	F-RK-As109	84	20	60.21	50.00	CAGAACCCATCAAACCCAAC
QLOD02000001.1.	g1233.t1	402	(AGG)5	3	R-RK-As110	713	20	60.14	55.00	GAGCCTTGTTTCTCGTGAGC	F-RK-As110	312	20	59.60	55.00	GCTATCCGCAGTCGTCTTCT
QLOD02000001.1.	g1268.t1	399	(GTA)5	3	R-RK-As111	569	20	60.13	50.00	GGGGATTTGGAGGAATGAGT	F-RK-As111	171	20	60.04	60.00	GAGCTGCTACGGCAAGTACC
QLOD02000001.1.	g1279.t1	402	(GTG)5	3	R-RK-As112	429	19	59.82	52.63	ATGGTTGGCTTGAGCTCCT	F-RK-As112	28	21	58.82	47.62	CTGTGGAAGAACCTCAAAAGG
QLOD02000001.1.	g1280.t1	400	(GCT)5	3	R-RK-As113	903	20	60.20	50.00	CCTCAGCGGATATTGCTCAT	F-RK-As113	504	20	59.78	55.00	CTACGTTACCGACGACGACA
QLOD02000001.1.	g1281.t1	404	(CT)9	2	R-RK-As114	1991	20	60.07	40.00	TGCATATCGGTGAAAAACGA	F-RK-As114	1588	20	59.99	50.00	CCCACTTTTGGCGACACTAT
QLOD02000001.1.	g1285.t1	398	(TGC)6	3	R-RK-As115	707	20	60.24	45.00	ACAGGGCCAGCTTTTCTTTT	F-RK-As115	310	20	59.98	55.00	CTCTTCTGGGCCTTGTTCTG
QLOD02000001.1.	g1294.t1	399	(CCA)5	3	R-RK-As116	603	20	60.47	50.00	GCCCCAATACTTGATTGCAG	F-RK-As116	205	20	59.80	55.00	GAAGTGAGCCCATTGAGGAG
QLOD02000001.1.	g1315.t1	393	(GGA)6	3	R-RK-As117	434	20	60.43	50.00	ATCACCCCATCATCATCACC	F-RK-As117	42	20	60.18	50.00	TGTTGCAGAAGACGACGAAG
QLOD02000001.1.	g1323.t1	399	(CCT)5	3	R-RK-As118	1184	20	60.08	50.00	GACTGATCAGAACCGCCAAT	F-RK-As118	786	20	60.14	55.00	GGGGAGCTACATGTTGCAGT
QLOD02000001.1.	g1334.t1	376	(CAC)6	3	R-RK-As119	455	20	60.21	50.00	ATGTGGGGTGCCGAATAGTA	F-RK-As119	80	20	60.21	50.00	GTGCCCTGAAGAGGCATTTA
QLOD02000001.1.	g1348.t1	437	(CAT)7	3	R-RK-As120	439	20	59.99	55.00	CCCCAGCAGTCATGTTAGGT	F-RK-As120	3	19	60.86	47.37	GAAGGCATGGCCAACAAAT
QLOD02000001.1.	g1348.t1	437	(TCT)6	3	R-RK-As121	439	20	59.99	55.00	CCCCAGCAGTCATGTTAGGT	F-RK-As121	3	19	60.86	47.37	GAAGGCATGGCCAACAAAT
QLOD02000001.1.	g1363.t1	404	(GCC)5	3	R-RK-As122	741	20	59.87	40.00	GGGAATTGGAAATGGGTTTT	F-RK-As122	338	20	59.46	55.00	ACCACTGGAACACACACCTG
QLOD02000001.1.	g1363.t1	404	(CCG)5	3	R-RK-As123	741	20	59.87	40.00	GGGAATTGGAAATGGGTTTT	F-RK-As123	338	20	59.46	55.00	ACCACTGGAACACACACCTG
QLOD02000001.1.	g1405.t1	417	(AG)6	2	R-RK-As124	451	20	59.08	45.00	TGCCAAACCCATATCTCTCA	F-RK-As124	35	20	59.73	50.00	AGAAGGACCGCATCAACTGT
QLOD02000001.1.	g1432.t1	394	(GAA)5	3	R-RK-As125	413	20	59.98	55.00	GCAAGTATGGCCTTCTGAGC	F-RK-As125	20	19	60.35	47.37	AATTGGCGGCCACAAGTAT
QLOD02000001.1.	g1432.t1	395	(AGA)7	3	R-RK-As126	478	20	59.62	55.00	ACCCTTGGTCACGGCTACTA	F-RK-As126	84	20	60.01	50.00	CGAGTTGAACCTTGGGTTGT
QLOD02000001.1.	g1442.t1	401	(TTC)5	3	R-RK-As127	456	20	60.62	50.00	TTGCAGAACAACACCACCAC	F-RK-As127	56	20	60.05	55.00	GGACGTCCCTTTCTTCTTCC
QLOD02000001.1.	g1457.t1	404	(ATG) 8	3	R-RK-As128	591	20	59.70	55.00	GGGATCCCAACGTGTACTGT	F-RK-As128	188	20	60.07	50.00	TAGAAAGGGTGGATGGCTTG
QLOD02000001.1.	g1459.t1	394	(GGT)6	3	R-RK-As129	445	20	60.03	50.00	CAGGGGCCTTCATCATCTTA	F-RK-As129	52	20	59.62	50.00	GGAATTGTGCTAGCGAGCTT
QLOD02000001.1.	g1463.t1	409	(GGA)5	3	R-RK-As130	2502	20	60.45	50.00	TCCACCAGTGGTTGTGTTTG	F-RK-As130	2094	20	60.02	50.00	CCGTCAGCAGTTGACAGAAA
QLOD02000001.1.	g1463.t1	401	(CAG)6	3	R-RK-As131	2601	20	60.50	55.00	GCGGCCAACTAGATCTCTCA	F-RK-As131	2201	20	60.27	50.00	ACGATGGCCTAAAGCAAGTG
QLOD02000001.1.	g1542.t1	394	(CTC)6	3	R-RK-As132	754	20	60.07	50.00	GCGCTGGTGGATTAGATGAT	F-RK-As132	361	20	60.09	55.00	TCACCACCTCCTTCTCAACC
QLOD02000001.1.	g1542.t1	394	(CTC)7	3	R-RK-As133	754	20	60.07	50.00	GCGCTGGTGGATTAGATGAT	F-RK-As133	361	20	60.09	55.00	TCACCACCTCCTTCTCAACC
QLOD02000001.1.	g1574.t1	399	(AG)6	2	R-RK-As134	1990	20	59.89	50.00	GGGCACCTCCAGATGATTTA	F-RK-As134	1592	20	59.71	50.00	ACACAGTCGCATCGTCATTC
QLOD02000001.1.	g1628.t1	398	(GA)6	2	R-RK-As135	1373	20	60.15	55.00	TCCCTCTCATTCTCCCTCCT	F-RK-As135	976	20	60.23	55.00	GGACACAATTGGGACTACCG
QLOD02000001.1.	g1640.t1	396	(GGC)5	3	R-RK-As136	606	20	60.94	50.00	GAATTCGCCCAAGAGAAACC	F-RK-As136	211	20	59.93	50.00	TACAAAGGGGTTCGATGGAG
QLOD02000001.1.	g1665.t1	409	(ACC)6	3	R-RK-As137	907	20	59.85	55.00	GATGTTGTGTCCCTGTGTGG	F-RK-As137	499	20	60.04	45.00	TTTTCCGGTTCTTCATCCAG
QLOD02000001.1.	g1674.t1	390	(TC)10	2	R-RK-As138	461	20	60.05	50.00	TTTCCGACCTCTTGATCACC	F-RK-As138	72	20	60.05	45.00	TTGGGTGCTTGAAAATCTCC
QLOD02000001.1.	g1677.t1	241	(CT) 13	2	R-RK-As139	256	22	59.29	40.91	AACAACGACAGAGATCAAAACG	F-RK-As139	16	20	58.99	55.00	GAAGGGAGGAGTGTGGGTAA
QLOD02000001.1.	g1709.t1	400	(GAT)5	3	R-RK-As140	2111	20	60.75	45.00	CCCACATCAGGCACAAAAAT	F-RK-As140	1712	20	59.90	50.00	GACAAAGGAGGTGGATGGAA
QLOD02000001.1.	g1779.t1	398	(GCA)5	3	R-RK-As141	1235	20	59.86	60.00	CCAGTGCTAGGAGGAACCTG	F-RK-As141	838	20	59.39	40.00	GGCTTTCATGGAAATTTTGG
QLOD02000001.1.	g1779.t1	398	(CAT)5	3	R-RK-As142	1235	20	59.86	60.00	CCAGTGCTAGGAGGAACCTG	F-RK-As142	838	20	59.39	40.00	GGCTTTCATGGAAATTTTGG
QLOD02000001.1.	g1779.t1	398	(GCA)5	3	R-RK-As143	1235	20	59.86	60.00	CCAGTGCTAGGAGGAACCTG	F-RK-As143	838	20	59.39	40.00	GGCTTTCATGGAAATTTTGG
QLOD02000001.1.	g1785.t1	405	(GTG)5	3	R-RK-As144	1029	20	60.07	40.00	ACCCAACCCAATCAAAACAA	F-RK-As144	625	20	60.07	55.00	TACCTCCTCGTCGTCCAATC
QLOD02000001.1.	g1786.t1	399	(ACT)5	3	R-RK-As145	660	20	59.87	55.00	AGACTGCGTCCCTGAGACAT	F-RK-As145	262	20	59.79	50.00	GAGGGCTTCTCGGATTTTCT
QLOD02000001.1.	g1790.t1	393	(CT)6	2	R-RK-As146	561	20	60.29	50.00	CACGCTGGTGGAGAAAAAGT	F-RK-As146	169	20	59.88	55.00	GTGAAGCGGTCGAGTAAAGG
QLOD02000001.1.	g1803.t1	399	(TGC)7	3	R-RK-As147	408	20	60.13	45.00	CAAATGGGAAATCCATCCAG	F-RK-As147	10	20	59.49	50.00	GCCATTCCTTCTCACAATCC
QLOD02000001.1.	g1814.t1	390	(GA)6	2	R-RK-As148	888	20	60.12	55.00	GGCCACTTCATCACTGTCCT	F-RK-As148	499	20	59.86	50.00	GCAAAGAACAGGGCAACTTC
QLOD02000001.1.	g1815.t1	333	(GA)6	2	R-RK-As149	367	20	59.87	50.00	TGTTTGGAGTGAAGCTGGTG	F-RK-As149	35	20	59.67	50.00	GCAGAGAAGGTTGGAATTGG
QLOD02000001.1.	g1910.t1	420	(GGA)5	3	R-RK-As150	455	20	60.26	50.00	TCCACTGACGAGCCATACAA	F-RK-As150	36	20	59.94	50.00	GTGGGAAAACCACTCCTTCA
QLOD02000001.1.	g1949.t1	245	(GCT)5	3	R-RK-As151	258	20	60.04	55.00	AACGTTAGCCACCAGACCAC	F-RK-As151	14	21	60.32	52.38	CCGGGTCTTCCAGACCTATAA
QLOD02000001.1.	g1959.t1	400	(TCA)7	3	R-RK-As152	539	20	60.05	50.00	TTCAAATCTCCTCCGACACC	F-RK-As152	140	20	59.88	40.00	TTCCATTTGGGATTTCAAGC
QLOD02000001.1.	g1970.t1	187	(CT)7	2	R-RK-As153	194	20	60.39	55.00	TCCAAACCTGTGGAGAGAGC	F-RK-As153	8	19	60.64	57.89	GTTCGTCCGACCAAAGAGG
QLOD02000001.1.	g1971.t1	397	(TTC)5	3	R-RK-As154	930	20	59.55	45.00	GGCATTGTTCCTTTTCCAAG	F-RK-As154	534	20	60.07	50.00	ACTTGATCCAAGCCTCATGG
QLOD02000001.1.	g1984.t1	372	(GA)8	2	R-RK-As155	392	20	60.74	45.00	TCTTTTGCAAGAACCCCTGA	F-RK-As155	21	20	58.29	60.00	GGCTGAGGGAAGAGAGAGAG
QLOD02000001.1.	g2061.t1	388	(GA) 12	2	R-RK-As156	435	20	59.97	45.00	ACCACCAAATGCTTCCAAAG	F-RK-As156	48	20	60.13	55.00	AGTACCGCTTGATGGTGAGG
QLOD02000001.1.	g2076.t1	409	(TC)7	2	R-RK-As157	409	20	60.10	55.00	GCTGAGAGATTTCGCCAGTC	F-RK-As157	1	20	59.80	45.00	ATGCCAAAAACCCTCATCAC
QLOD02000001.1.	g2126.t1	398	(CTC)5	3	R-RK-As158	666	20	59.80	45.00	GGTGGCCAATTTCACATTCT	F-RK-As158	269	20	59.89	50.00	TCCTGGGGCATTCTATTCAC
QLOD02000001.1.	g2127.t1	389	(GAT)6	3	R-RK-As159	887	20	60.33	50.00	CCAAAAGTGACTCCCCCTTT	F-RK-As159	499	20	59.21	50.00	ATCAGTCAGGCTGTGGATGA
QLOD02000001.1.	g2221.t1	399	(GTG)6	3	R-RK-As160	1785	20	59.45	55.00	ACTGCCACTACTGGGTCCAT	F-RK-As160	1387	20	60.19	50.00	GGTGATGGTGATGGTGATGA
QLOD02000001.1.	g2277.t1	407	(GAA)6	3	R-RK-As161	677	20	59.94	45.00	TTTTTGGTGAGAACCCCAAG	F-RK-As161	271	20	59.97	45.00	CCGGTTCTTGTTGAATTCGT
QLOD02000001.1.	g2293.t1	400	(GCA) 8	3	R-RK-As162	510	20	60.19	50.00	CACTCTTTCCCATTCCGAGA	F-RK-As162	111	20	59.91	45.00	CAACCAACGCAAAGCTACAA
QLOD02000001.1.	g2293.t1	400	(ACA)5	3	R-RK-As163	510	20	60.19	50.00	CACTCTTTCCCATTCCGAGA	F-RK-As163	111	20	59.91	45.00	CAACCAACGCAAAGCTACAA
QLOD02000001.1.	g2359.t1	395	(TA)6	2	R-RK-As164	1239	20	60.36	50.00	GGGTGTGGAGACAAAATTGC	F-RK-As164	845	20	60.26	55.00	CAGCTCCTGATCCACAGGTT
QLOD02000001.1.	g2487.t1	401	(TC)8	2	R-RK-As165	568	20	59.50	55.00	GGCTAGGCGAACTGAGTTGT	F-RK-As165	168	20	59.84	50.00	TGGCTATTCCAAGGCTGACT
QLOD02000001.1.	g2545.t1	403	(GTC)5	3	R-RK-As166	447	20	60.30	50.00	CTCCTTGGGGGAATTGAACT	F-RK-As166	45	20	59.96	45.00	TCCCTTTGCAATTGCTCTCT
QLOD02000001.1.	g2545.t1	403	(GCA)6	3	R-RK-As167	447	20	60.30	50.00	CTCCTTGGGGGAATTGAACT	F-RK-As167	45	20	59.96	45.00	TCCCTTTGCAATTGCTCTCT
QLOD02000001.1.	g2560.t1	396	(GA)6	2	R-RK-As168	477	20	59.80	50.00	AGAAGGCTCCATGAGGCATA	F-RK-As168	82	20	59.96	50.00	AACCGCATTATCACGTCCTC
QLOD02000001.1.	g2563.t1	400	(ATG)5	3	R-RK-As169	614	21	59.38	42.86	TCAGCCTCTTCATTGTCATCA	F-RK-As169	215	20	59.23	45.00	CATTGCTTGCTGCTGCTTAT
QLOD02000001.1.	g2639.t1	412	(CCG)6	3	R-RK-As170	532	20	60.09	50.00	TCACCGAAGTCCTTTTCACC	F-RK-As170	121	20	59.81	45.00	ATCGCGAAGTTAATCGAGGA
QLOD02000001.1.	g2653.t1	398	(GAA)5	3	R-RK-As171	1347	20	59.97	50.00	GATGTTCACCCACAATGCAG	F-RK-As171	950	20	60.11	50.00	TAGGCCAGTTTTGGAACGAC
QLOD02000001.1.	g2699.t1	406	(CTT)5	3	R-RK-As172	983	20	59.94	45.00	TCACTCAAACCACCATGGAA	F-RK-As172	578	20	59.67	45.00	TCCATGCCTCTTGGAGTTTT
QLOD02000001.1.	g2723.t1	389	(GCC)5	3	R-RK-As173	2819	20	60.17	55.00	CACTTCCGGTCGTCGTAGTT	F-RK-As173	2431	20	60.04	45.00	TTTGGGAATCCTCGACTTTG
QLOD02000001.1.	g2727.t1	420	(ATG)5	3	R-RK-As174	477	20	59.99	45.00	TTGAGCTTGCACCTTCATTG	F-RK-As174	58	20	59.90	50.00	TTGGTTCCCAATCCTGTCTC
QLOD02000001.1.	g2730.t1	394	(AAT)7	3	R-RK-As175	831	20	59.56	45.00	ATTCTCAGACGCCAAATGGT	F-RK-As175	438	20	60.26	50.00	GCCAGTCTTTGACAGCCAAT
QLOD02000001.1.	g2737.t1	193	(AGATGG)5	6	R-RK-As176	199	20	60.19	55.00	TCCCTCCTTCCTTGACTCCT	F-RK-As176	7	20	59.19	40.00	GCTTTTAATTTTGGGGCTCA
QLOD02000001.1.	g2752.t1	396	(AGGAAG)5	6	R-RK-As177	713	20	60.37	55.00	GTGTCTCCGTCAAACCCATC	F-RK-As177	318	20	60.12	50.00	TGGCAGATATGCTGCTGAAG
QLOD02000001.1.	g2769.t1	303	(CAC)5	3	R-RK-As178	315	20	59.26	45.00	TCAACAAGGACGAAAGGACA	F-RK-As178	13	20	59.14	45.00	AAAGGATGTGTTGCAGTCCA
QLOD02000001.1.	g2774.t1	407	(GAG)6	3	R-RK-As179	434	20	60.25	50.00	AGACCCGCAAAAGGAAGACT	F-RK-As179	28	20	59.80	60.00	GCATCACTCACTCCCTCTCC
QLOD02000001.1.	g2778.t1	411	(CGT) 25	3	R-RK-As180	1908	20	60.07	45.00	AATGTCTTCTGCCCAAATCG	F-RK-As180	1498	20	60.19	55.00	TCATATACTCGGCCCTCTCG
QLOD02000001.1.	g2830.t1	396	(CTG)5	3	R-RK-As181	464	20	59.45	55.00	GGAGCCAACAGTGGGTTTAC	F-RK-As181	69	20	60.00	45.00	TGCATACACAGCACCCATTT
QLOD02000001.1.	g2853.t1	396	(CCT)5	3	R-RK-As182	501	20	60.11	50.00	CACCAAAGTGCCTCCATTCT	F-RK-As182	106	20	60.11	60.00	TCCGTCCACTACTCCCACTC
QLOD02000001.1.	g2853.t1	396	(AGG)6	3	R-RK-As183	501	20	60.11	50.00	CACCAAAGTGCCTCCATTCT	F-RK-As183	106	20	60.11	60.00	TCCGTCCACTACTCCCACTC
QLOD02000001.1.	g2886.t1	395	(AAG)6	3	R-RK-As184	548	20	60.52	50.00	TGGTGGTCGGATTGTAGCTT	F-RK-As184	154	20	59.71	50.00	CAAATACCCTTGTCCGGTGT
QLOD02000001.1.	g2886.t1	404	(ACC)5	3	R-RK-As185	673	20	60.83	45.00	CGCCTCCCAAATTGTATTGA	F-RK-As185	270	20	59.89	50.00	GGCCATGAAGGAGATGATGT
QLOD02000001.1.	g2966.t1	401	(TC)6	2	R-RK-As186	4855	20	60.22	55.00	GGTTAGGATGCGGAGAGTCA	F-RK-As186	4455	20	60.20	55.00	GGGACCATCAATACGGTCTG
QLOD02000001.1.	g2992.t1	404	(AGG)7	3	R-RK-As187	422	20	60.54	55.00	GTAGCAGCTGGATGCTCGAT	F-RK-As187	19	20	64.55	60.00	AAGCCGAAGGAGGTGGAGGT
QLOD02000001.1.	g3004.t1	413	(AG)6	2	R-RK-As188	618	20	59.55	50.00	GCGTTCCCTCTCTCTCAAAA	F-RK-As188	206	20	59.88	60.00	AGAGAGAGCGTGACGAGAGG
QLOD02000001.1.	g3007.t1	387	(TGA)5	3	R-RK-As189	1845	20	59.72	45.00	GCTTTCAAAACCCAAAGTCG	F-RK-As189	1459	20	59.83	50.00	GCTGTTGATCGTGGATGCTA
QLOD02000001.1.	g3008.t1	396	(GCT)5	3	R-RK-As190	438	20	59.86	50.00	TGGTGCTGGAGTGCTAATTG	F-RK-As190	43	20	59.98	55.00	CGTGGTCGTGATGAGTATGG
QLOD02000001.1.	g3008.t1	396	(TTC)10	3	R-RK-As191	438	20	59.86	50.00	TGGTGCTGGAGTGCTAATTG	F-RK-As191	43	20	59.98	55.00	CGTGGTCGTGATGAGTATGG
QLOD02000001.1.	g3008.t1	399	(ACC)5	3	R-RK-As192	1044	20	59.76	45.00	TGTCCCCGGAAAATAATCTG	F-RK-As192	646	20	59.75	55.00	GCCTACGATGAAGCTGCTCT
QLOD02000001.1.	g3031.t1	381	(TC)6	2	R-RK-As193	428	20	59.53	50.00	CCATTTTCGGCCAGATCTAC	F-RK-As193	48	20	59.49	55.00	TCTCTGCCATCTCCTCTTCC
QLOD02000001.1.	g3086.t1	416	(CCG)8	3	R-RK-As194	488	19	59.98	52.63	TCTCCAACAGCCAAAGTGC	F-RK-As194	73	20	60.22	50.00	GTCGATTCAAACCCAACACC
QLOD02000001.1.	g3091.t1	399	(AG)6	2	R-RK-As195	1706	20	60.13	60.00	CTCTCCTCCTTGCTCAGTGG	F-RK-As195	1308	20	60.22	50.00	TCAAAGGTTAGGCCGCTATG
QLOD02000001.1.	g3092.t1	233	(TCT)6	3	R-RK-As196	243	22	59.46	50.00	AGGGAGGGATTGAGTGTAGATG	F-RK-As196	11	21	59.62	42.86	CAAGACTCTTTCGCTTTTCCA
QLOD02000001.1.	g3112.t1	393	(CAG)5	3	R-RK-As197	1860	20	59.96	55.00	GCCAGGAGTCTGAATCAAGC	F-RK-As197	1468	20	60.43	50.00	CCACCAAGCAACACATACCA
QLOD02000001.1.	g3116.t1	244	(CT)11	2	R-RK-As198	244	20	60.20	50.00	GAATTGGCTGACCTTGAGGA	F-RK-As198	1	20	60.89	55.00	ATGAGTGCCACCAGCAGAGT
QLOD02000001.1.	g3132.t1	403	(ATG)5	3	R-RK-As199	860	20	59.93	50.00	GGGCCAATACTCCAAACAGA	F-RK-As199	458	20	60.61	50.00	GCATCATCTCCGACGTTTTC
QLOD02000001.1.	g3132.t1	398	(AGC)5	3	R-RK-As200	1329	20	60.01	55.00	TCCAGGCACTAGCAGACCTT	F-RK-As200	932	20	60.11	50.00	AACAAGCTTCCCCTTCACCT
QLOD02000001.1.	g3135.t1	413	(CGG)6	3	R-RK-As201	1039	20	60.65	55.00	CCACGATGCTCCCACTAAAG	F-RK-As201	627	20	59.98	60.00	CCCACCCTCGACTACTACCA
QLOD02000001.1.	g3144.t1	397	(GCC)5	3	R-RK-As202	568	20	59.84	60.00	GTCTCTGTCTGTGCCCTTCC	F-RK-As202	172	20	60.25	55.00	GCCGAAGTGTTGGTAGGAGA
QLOD02000001.1.	g3144.t1	397	(CCA)6	3	R-RK-As203	568	20	59.84	60.00	GTCTCTGTCTGTGCCCTTCC	F-RK-As203	172	20	60.25	55.00	GCCGAAGTGTTGGTAGGAGA
QLOD02000001.1.	g3148.t1	398	(ACC)6	3	R-RK-As204	424	20	59.82	50.00	TGAGGGTAAGGGTTTGGTTG	F-RK-As204	27	20	60.10	60.00	CAGTAGCAGCAGCAGCAGTC
QLOD02000001.1.	g3151.t1	424	(CT)6	2	R-RK-As205	526	20	60.07	50.00	AATCCATGCTGGTGGAGAAG	F-RK-As205	103	20	59.88	55.00	GTGAAGCGGTCGAGTAAAGG
QLOD02000001.1.	g3152.t1	406	(CAC)5	3	R-RK-As206	428	20	59.82	55.00	GGAGAAGTTGGAGGGCTCTT	F-RK-As206	23	20	58.83	50.00	CGAAGGTAAAAGGGAAGCAC
QLOD02000001.1.	g3152.t1	409	(CTC)6	3	R-RK-As207	482	20	59.80	45.00	GGGTTATCCGTTTTCAACGA	F-RK-As207	74	20	60.29	55.00	CATCACCACCACCACCACTA
QLOD02000001.1.	g3158.t1	400	(GTC)5	3	R-RK-As208	608	20	60.39	55.00	CTGCTTCTAGGGAACGGTGA	F-RK-As208	209	20	59.96	50.00	ACGCCATCCTAAATGACGAC
QLOD02000001.1.	g3190.t1	386	(GAT)6	3	R-RK-As209	398	20	60.26	50.00	TCACGCTTCATACCACTCCA	F-RK-As209	13	20	59.50	50.00	TCTCAGTGGCATCTTCAGGA
QLOD02000001.1.	g3196.t1	389	(CTC)6	3	R-RK-As210	418	20	59.04	45.00	TCATGATTCCATCAGCCACT	F-RK-As210	30	20	60.08	40.00	TCATGCAGTTTGCATTCCAT
QLOD02000001.1.	g3199.t1	398	(CTC)7	3	R-RK-As211	588	22	60.33	50.00	CCCCACATGTGTAGAGTGTTTG	F-RK-As211	191	20	60.46	50.00	CTGGGATTCAAGGCGTTATG
QLOD02000001.1.	g3214.t1	381	(CT)8	2	R-RK-As212	390	20	60.85	55.00	TCTGTTCAGTACCGCCTCGT	F-RK-As212	10	20	59.80	40.00	AAATCGTCCAAATCCAAACG
QLOD02000001.1.	g3224.t1	402	(CT)9	2	R-RK-As213	434	20	60.80	50.00	TTGCCAGTTCGATCAGGTCT	F-RK-As213	33	20	59.45	60.00	GCCTCTAGCCCTCCACTGTA
QLOD02000001.1.	g3226.t1	396	(AG)13	2	R-RK-As214	1102	20	59.17	55.00	ACGCCCATAAGACTCTGACC	F-RK-As214	707	20	59.34	40.00	AAAACAACAACAGCCCCAAT
QLOD02000001.1.	g3228.t1	399	(AGG)6	3	R-RK-As215	550	20	59.91	45.00	TCGAACACCCTTCAATTTCC	F-RK-As215	152	20	59.78	50.00	ACAGAAGGGATGATGGGTTG
QLOD02000001.1.	g3252.t1	191	(AG)7	2	R-RK-As216	196	20	59.70	60.00	CCCCACGCTCTCTCTCTCTA	F-RK-As216	6	22	59.86	45.45	TCAGAAACCTGAAGGAAAGAGG
QLOD02000001.1.	g3252.t1	197	(AG)6	2	R-RK-As217	219	19	59.94	47.37	TTTCTCGCTTCCTCCGTTT	F-RK-As217	23	19	60.79	57.89	AGAGGCGATCGCAGCTAAG
QLOD02000001.1.	g3255.t1	396	(GAA)10	3	R-RK-As218	1016	20	60.34	50.00	TTCTTCCGCCTCTTCATCAC	F-RK-As218	621	20	60.00	55.00	GAACTGTCGGAGAGCGTTTC
QLOD02000001.1.	g3271.t1	401	(GGA)6	3	R-RK-As219	2972	20	60.22	50.00	CAGGCGAAGATGGATGACTT	F-RK-As219	2572	20	60.28	50.00	AGCGCCTCTCTGAAAGACAA
QLOD02000001.1.	g3273.t1	406	(GA)7	2	R-RK-As220	648	20	59.95	50.00	TCTTTCTCCCTCGCCTACAA	F-RK-As220	243	20	61.43	60.00	TCCTCTCTCCCCTCCTCTGA
QLOD02000001.1.	g3275.t1	400	(GGT)6	3	R-RK-As221	1723	20	61.45	45.00	ACGATTGATGAGGCCAAACA	F-RK-As221	1324	20	59.94	45.00	GCGGTGACCAATTTTGAGAT
QLOD02000001.1.	g3288.t1	391	(GCA)5	3	R-RK-As222	402	20	59.66	50.00	TAGTCCGGGGAAGAACTTGA	F-RK-As222	12	19	59.40	47.37	AGAGAAAATTCCGGCGAAG
QLOD02000001.1.	g3305.t1	409	(CCT)7	3	R-RK-As223	652	20	59.93	45.00	AGGGGCTTTCCAATATGCTT	F-RK-As223	244	20	60.45	50.00	CATGCTCAACTTGGCAACAG
QLOD02000001.1.	g3305.t1	401	(TCA)6	3	R-RK-As224	943	20	60.69	55.00	CCTGAAGGCTGTTGGTGAAC	F-RK-As224	543	21	59.70	42.86	TGAAGAGGGTCAAAACAAGGA
QLOD02000001.1.	g3314.t1	389	(GAA)6	3	R-RK-As225	471	20	60.51	50.00	CGAAGGCTTGAACCAGAAGA	F-RK-As225	83	20	59.95	45.00	TGAGCGAATTCAATCTCACG
QLOD02000001.1.	g3315.t1	406	(CCG)5	3	R-RK-As226	449	20	59.99	45.00	TTGCGAGAGACAACGAATTG	F-RK-As226	44	20	59.83	60.00	CTCACCCTCCTCCTCAACTG
QLOD02000001.1.	g3351.t1	404	(TCC)5	3	R-RK-As227	1644	20	59.94	50.00	GTTGTTGTCCTTTGGGAGGA	F-RK-As227	1241	20	59.90	45.00	TATCCATTTTCCAGCCGTTC
QLOD02000001.1.	g3351.t1	392	(TCC)8	3	R-RK-As228	2014	20	60.21	50.00	TAGAGCAATCCAAGGCAACC	F-RK-As228	1623	20	59.94	50.00	GTTCCTCCCAAAGGACAACA
QLOD02000001.1.	g3352.t1	411	(TTG)6	3	R-RK-As229	441	20	59.55	50.00	TGTAGTTCCCAAGCCTCCAT	F-RK-As229	31	20	60.30	50.00	GATGCCGAGAAGATCTCCAA
QLOD02000001.1.	g3364.t1	404	(GTG)6	3	R-RK-As230	682	20	59.94	45.00	GAATTTGGTCGGCATGAGTT	F-RK-As230	279	20	60.13	45.00	TGATGGGAATTGGATGAGGT
QLOD02000001.1.	g3371.t1	405	(TCA)5	3	R-RK-As231	662	20	60.69	45.00	ATTTCCCAGCCCAGAACAAT	F-RK-As231	258	20	60.27	55.00	GGCGAGGGCAGTACTAAACA
QLOD02000001.1.	g3373.t1	395	(AG)6	2	R-RK-As232	1849	20	60.13	55.00	CCTTTGACTCAGCAGCCTTC	F-RK-As232	1455	20	59.94	50.00	CGATCTCTGCACATCCTTGA
QLOD02000001.1.	g3374.t1	407	(TGG)5	3	R-RK-As233	1049	20	60.12	55.00	GTGGCAGGAACAGAGACCAT	F-RK-As233	643	20	59.97	50.00	GGTTCCAAACGGAGTTACGA
QLOD02000001.1.	g3374.t1	407	(TTC)5	3	R-RK-As234	2240	20	59.57	55.00	CGAAGAAGCCCTCTACTGGA	F-RK-As234	1834	20	59.90	50.00	GGATTGGACACCAAGAAGGA
QLOD02000001.1.	g3386.t1	346	(TC)8	2	R-RK-As235	350	20	59.67	50.00	CCAACAGATTCCAAGCCTTC	F-RK-As235	5	20	59.73	40.00	TGCGAAGAAAAGCAACAGAA
QLOD02000001.1.	g3386.t1	346	(CT)9	2	R-RK-As236	350	20	59.67	50.00	CCAACAGATTCCAAGCCTTC	F-RK-As236	5	20	59.73	40.00	TGCGAAGAAAAGCAACAGAA
QLOD02000001.1.	g3388.t1	422	(GGA)10	3	R-RK-As237	472	20	60.13	60.00	CCTCGCAGAGCCTATCTACG	F-RK-As237	51	19	60.13	47.37	TTACAGTGGCGGCAACAAT
QLOD02000001.1.	g3420.t1	396	(CCA)5	3	R-RK-As238	624	20	60.11	50.00	CATGGAGGTTCCAGCAAAGT	F-RK-As238	229	20	60.26	55.00	CAGCTGTTCCTGATGGGACT
QLOD02000001.1.	g3449.t1	387	(CCT)9	3	R-RK-As239	395	20	60.13	45.00	TCATCCACCCATCCCTTAAA	F-RK-As239	9	20	59.83	50.00	TTGCTTGGGATCTCAGTGTG
QLOD02000001.1.	g3454.t1	413	(GTG)5	3	R-RK-As240	620	20	60.43	55.00	TCCCTTACTTCGGGTTCTCC	F-RK-As240	208	20	59.66	60.00	AGGGTCCAGAGGAAGAGGAC
QLOD02000001.1.	g3465.t1	398	(CGG)5	3	R-RK-As241	512	20	60.36	50.00	GGGTTGGTTGCAACTTCATC	F-RK-As241	115	20	60.27	50.00	AGCAAATTCGGCTACTGTGG
QLOD02000001.1.	g3466.t1	392	(AGA)5	3	R-RK-As242	894	20	60.10	50.00	CTTGCCATGGCCTATCACTT	F-RK-As242	503	20	60.21	50.00	CCGCTATGGAAGTGGAAGAA
QLOD02000001.1.	g3474.t1	387	(GGC)6	3	R-RK-As243	731	20	60.93	55.00	CCACCGTAGAACGGAACGTA	F-RK-As243	345	20	59.74	55.00	CCTGAACGTCTACACCGACA
QLOD02000001.1.	g3474.t1	387	(GGC)5	3	R-RK-As244	731	20	60.93	55.00	CCACCGTAGAACGGAACGTA	F-RK-As244	345	20	59.74	55.00	CCTGAACGTCTACACCGACA
QLOD02000001.1.	g3476.t1	404	(AGC)5	3	R-RK-As245	2184	20	60.19	45.00	TGCCCCATTTTCCACATACT	F-RK-As245	1781	20	59.67	50.00	GAGGAATTAATGGCGTCTCG
QLOD02000001.1.	g3476.t1	404	(AGC)5	3	R-RK-As246	2184	20	60.19	45.00	TGCCCCATTTTCCACATACT	F-RK-As246	1781	20	59.67	50.00	GAGGAATTAATGGCGTCTCG
QLOD02000001.1.	g3491.t1	399	(TGA)10	3	R-RK-As247	942	20	60.16	45.00	TGTCTTTGCACGATGTGGTT	F-RK-As247	544	20	60.12	55.00	GAAGCAGTCCATGGTCCAGT
QLOD02000001.1.	g3494.t1	398	(GCG)5	3	R-RK-As248	546	20	60.33	55.00	CCCCTGTGATACCAAGATCG	F-RK-As248	149	20	60.28	55.00	CGATCGTGTCATCGTCTGTC
QLOD02000001.1.	g3508.t1	400	(TCC)5	3	R-RK-As249	457	20	60.54	45.00	TGGAGGCCGATGAATAAGAA	F-RK-As249	58	20	60.30	45.00	TACCGATCCCACTTCCAAAA
QLOD02000001.1.	g3536.t1	401	(AAC)7	3	R-RK-As250	1472	20	59.74	45.00	AACTGATCAACGACCGCTTT	F-RK-As250	1072	20	60.61	50.00	GCTCAATCCAACGGCAATAG
QLOD02000001.1.	g3538.t1	402	(GCG)5	3	R-RK-As251	624	20	60.03	60.00	GCCACCACTACTGGGACACT	F-RK-As251	223	20	60.08	50.00	GGCTCATCCGTTGAGAATGT
QLOD02000001.1.	g3554.t1	267	(GA)15	2	R-RK-As252	297	20	60.05	45.00	TTGTCTCCAAAATGCCCTTC	F-RK-As252	31	20	60.10	45.00	ACGAACGCCATGAAAATAGC
QLOD02000001.1.	g3572.t1	373	(CGG)5	3	R-RK-As253	4493	20	60.13	50.00	TCACAAGCTGCTCCCTTCTT	F-RK-As253	4121	20	60.13	50.00	TTGACACTGGGAGTGGAACA
QLOD02000001.1.	g3585.t1	407	(AAG)6	3	R-RK-As254	1392	20	60.01	50.00	GGTTGTTGCTTGTTGGGTCT	F-RK-As254	986	20	60.11	50.00	ATGGAAACCTGCAAGACCAG
QLOD02000001.1.	g3585.t1	407	(AAG)6	3	R-RK-As255	1392	20	60.01	50.00	GGTTGTTGCTTGTTGGGTCT	F-RK-As255	986	20	60.11	50.00	ATGGAAACCTGCAAGACCAG
QLOD02000001.1.	g3586.t1	395	(CAA)5	3	R-RK-As256	723	20	59.83	50.00	TCCTCCAATGTTGACAGCAG	F-RK-As256	329	20	60.29	50.00	ACTGTGGAAACCAAGCGAAG
QLOD02000001.1.	g3604.t1	412	(AAG)5	3	R-RK-As257	609	20	60.35	50.00	AGAGGCTGAGGCAAAGGATT	F-RK-As257	198	20	58.98	40.00	TGTGGGATCATTGCAAACTT
QLOD02000001.1.	g3628.t1	326	(GGA)5	3	R-RK-As258	346	20	59.72	45.00	GATCCGGAATCCACGAATTA	F-RK-As258	21	20	60.14	60.00	CTTCAGGCTCGAGAGTGGTC
QLOD02000001.1.	g3682.t1	401	(CAC)6	3	R-RK-As259	767	20	59.82	50.00	CTTTCCACCACACCTCCAAT	F-RK-As259	367	20	60.07	50.00	GGACCGCTAGGTGATTCAAA
QLOD02000001.1.	g3682.t1	401	(TCC)7	3	R-RK-As260	767	20	59.82	50.00	CTTTCCACCACACCTCCAAT	F-RK-As260	367	20	60.07	50.00	GGACCGCTAGGTGATTCAAA
QLOD02000001.1.	g3689.t1	401	(GAG)6	3	R-RK-As261	589	20	59.93	45.00	ATCCAAACAAAGACGGATCG	F-RK-As261	189	20	60.44	50.00	AGGAAATGGCGGTAAGGAAG
QLOD02000001.1.	g3710.t1	400	(ATG)5	3	R-RK-As262	595	20	59.85	45.00	TTTCAACGGAAGCAACCTCT	F-RK-As262	196	20	59.87	50.00	AGTGGAGCAGAATGGCAAGT
QLOD02000001.1.	g3721.t1	412	(CCG)6	3	R-RK-As263	430	20	60.18	55.00	CCCCACCAATTAGTCCTCCT	F-RK-As263	19	20	59.27	55.00	GGTGGTGCTGGGATAATAGG
QLOD02000001.1.	g3721.t1	405	(CAG)6	3	R-RK-As264	911	20	59.96	45.00	ATTGCGGAAGAAGACGAAGA	F-RK-As264	507	20	60.75	45.00	AGCCACCCAAAACCAAAACT
QLOD02000001.1.	g3721.t1	405	(TCA)7	3	R-RK-As265	911	20	59.96	45.00	ATTGCGGAAGAAGACGAAGA	F-RK-As265	507	20	60.75	45.00	AGCCACCCAAAACCAAAACT
QLOD02000001.1.	g3758.t1	400	(TGA)6	3	R-RK-As266	456	20	59.57	45.00	ACTAAGCCGCCCATTAATCA	F-RK-As266	57	20	59.80	55.00	GACCCAGCAAGATGAGGAAG
QLOD02000001.1.	g3803.t1	411	(GCC)5	3	R-RK-As267	826	20	59.97	50.00	ACACAATTCCTCCGTCCTTG	F-RK-As267	416	20	60.25	55.00	TGCCTGTTTCCGGACTCTAC
QLOD02000001.1.	g3812.t1	394	(AG)6	2	R-RK-As268	548	20	60.03	45.00	GGGTTGGGAAGTTTTTCCAT	F-RK-As268	155	20	59.99	50.00	CCAATGCTTTGGACGGTAGT
QLOD02000001.1.	g3812.t1	417	(GAA)5	3	R-RK-As269	604	20	59.96	50.00	CCGCTTCTTCCTCTCCTTTT	F-RK-As269	188	20	60.16	55.00	CAGCCACATGTCACAAGGTC
QLOD02000001.1.	g3824.t1	391	(AGC)5	3	R-RK-As270	440	20	59.94	50.00	GGAACCAAACCCACTCTGAA	F-RK-As270	50	20	59.70	45.00	TGACGGAAACTGAAATGTGC
QLOD02000001.1.	g3838.t1	397	(ACC)5	3	R-RK-As271	417	20	59.93	50.00	AACATCAGGGAGTTCGATGG	F-RK-As271	21	20	60.24	50.00	CCCTGCGGTTCAAAAGACTA
QLOD02000001.1.	g3858.t1	398	(CCA)5	3	R-RK-As272	458	20	60.54	50.00	AGCTCGTTGACCATCCACAT	F-RK-As272	61	20	59.90	55.00	AGCAGAACCTCAAGCAGCTC
QLOD02000001.1.	g3858.t1	398	(CCG)5	3	R-RK-As273	458	20	60.54	50.00	AGCTCGTTGACCATCCACAT	F-RK-As273	61	20	59.90	55.00	AGCAGAACCTCAAGCAGCTC
QLOD02000001.1.	g3911.t1	403	(GGT)5	3	R-RK-As274	796	20	60.01	55.00	CTTTCCATCCTCCCTTCCTC	F-RK-As274	394	20	60.11	45.00	AAACTGGCGAAAGGGTTCTT
QLOD02000001.1.	g3943.t1	404	(ACG)5	3	R-RK-As275	404	20	60.07	50.00	TTCTCTCCCAGGCTCTTCAA	F-RK-As275	1	20	59.82	40.00	ATGGCGAAAAGTTCGAGAAA
QLOD02000001.1.	g3956.t1	399	(AGG)5	3	R-RK-As276	498	20	60.18	55.00	AGCCATCTCTCCTCCTCCAT	F-RK-As276	100	20	59.78	55.00	GTGAAGGGGTATCCAGGTCA
QLOD02000001.1.	g3957.t1	400	(TGC)5	3	R-RK-As277	595	20	60.45	50.00	CGGAAATGGTGAGATCAAGG	F-RK-As277	196	20	60.24	50.00	CGGGGTAACTTTGCTCAAGA
QLOD02000001.1.	g4022.t1	413	(GGA)7	3	R-RK-As278	457	20	59.99	50.00	CCCAAGTCCACAAAGCGTAT	F-RK-As278	45	20	59.90	50.00	GGAGATTGGTGGGTTTCTGA
QLOD02000001.1.	g4045.t1	403	(GA)14	2	R-RK-As279	1074	20	60.72	45.00	ACTTTTGGCCAGGGAACATT	F-RK-As279	672	20	59.84	50.00	AGTTTGTCCTGGCCTTCTCA
QLOD02000001.1.	g4052.t1	417	(TCC)9	3	R-RK-As280	562	20	60.90	50.00	CGGGATATTCAACCCTGGAT	F-RK-As280	146	20	59.99	50.00	TTTCTCAACCAGCGTCCTCT
QLOD02000001.1.	g4052.t1	400	(TTC)7	3	R-RK-As281	562	20	60.90	50.00	CGGGATATTCAACCCTGGAT	F-RK-As281	163	20	59.88	60.00	TCTTCCTCCTCCTCCTCCTC
QLOD02000001.1.	g4056.t1	415	(TCC)6	3	R-RK-As282	458	20	60.56	55.00	ATCCCTCTGAGCCCAGAATC	F-RK-As282	44	20	59.30	50.00	GCCGCTTGATCAGACCTATT
QLOD02000001.1.	g4067.t1	397	(GAA)5	3	R-RK-As283	582	20	59.50	45.00	GGAATCCGAATCTTCAAACG	F-RK-As283	186	20	59.82	45.00	GAATTTCTTTCACGGCGAAG
QLOD02000001.1.	g4087.t1	233	(CT)6	2	R-RK-As284	235	20	59.68	50.00	GATCCACAAGAACACCAGCA	F-RK-As284	3	20	59.66	60.00	GGGGAGAGGAAGAGTGGAGT
QLOD02000001.1.	g4118.t1	396	(CAG)5	3	R-RK-As285	510	20	60.03	50.00	ATCCCTCAAAGGGCCTAGAA	F-RK-As285	115	20	59.81	45.00	AGAAATCGGTCGACGAAGAA
QLOD02000001.1.	g4140.t1	410	(GAC)7	3	R-RK-As286	5384	20	59.33	50.00	CTGCTTTTCCTCCCACTGTT	F-RK-As286	4975	20	60.57	55.00	GCCGACTGTCTTGCAGCTAT
QLOD02000001.1.	g4156.t1	395	(GGA)5	3	R-RK-As287	2957	20	60.15	50.00	CCGCTTGCTTTAAACAGCTC	F-RK-As287	2563	20	59.94	50.00	TCATCCAGCGATTCACTCTG
QLOD02000001.1.	g4186.t1	438	(CTC)9	3	R-RK-As288	479	20	60.34	55.00	CTATTACAGCGGGGACATGG	F-RK-As288	42	20	60.04	50.00	GACGATTCCCTTGCCAGATA
QLOD02000001.1.	g4188.t1	394	(CCG)5	3	R-RK-As289	658	20	59.62	55.00	GCATCTTCCATCCCAGTCTC	F-RK-As289	265	20	59.57	50.00	GAACCCACCTCGCTAAAATG
QLOD02000001.1.	g4188.t1	423	(CGC)5	3	R-RK-As290	938	20	60.06	50.00	GCTGCAACAGCATGTTCACT	F-RK-As290	516	20	60.07	50.00	GACGGAGAATTACCCAGCAA
QLOD02000001.1.	g4201.t1	386	(CGG)7	3	R-RK-As291	1274	20	60.70	40.00	CAACAAATTGGGCATCGAAT	F-RK-As291	889	20	60.04	50.00	CATTCTGGGTTCAAGGAGGA
QLOD02000001.1.	g4255.t1	394	(TCC)5	3	R-RK-As292	492	20	59.75	55.00	GAGAACGAGAAGCCTGTGCT	F-RK-As292	99	20	59.26	55.00	CACCTCCTCCGCTAGATCAT
QLOD02000001.1.	g4277.t1	398	(GAA)5	3	R-RK-As293	414	20	59.99	55.00	CCAGGCCATGTAAGACCACT	F-RK-As293	17	20	59.98	50.00	TTGCAGTCACAATCGAGGAG
QLOD02000001.1.	g4286.t1	400	(CAG)8	3	R-RK-As294	1299	20	59.82	55.00	GTGGTGGTGGAGACTTCCAT	F-RK-As294	900	20	59.89	50.00	TCCTCCCCAAGACGAATATG
QLOD02000001.1.	g4294.t1	393	(AGG)6	3	R-RK-As295	825	19	55.85	52.63	TTAAGACCAGACCCACCAC	F-RK-As295	433	20	59.99	50.00	AAGGAGAACGACAGGCTCAA
QLOD02000001.1.	g4314.t1	392	(TCG)5	3	R-RK-As296	629	20	59.96	50.00	CTTTCGGCCTTTCCTTCTCT	F-RK-As296	238	20	59.83	50.00	GACGGTCAAATTGGTCAGGT
QLOD02000001.1.	g4319.t1	406	(AAC)6	3	R-RK-As297	519	20	60.27	50.00	ATAAGCGAAGGTTGCTGTGG	F-RK-As297	114	20	59.96	50.00	CAAACCCCGACCTTTGACTA
QLOD02000001.1.	g4322.t1	395	(AG)6	2	R-RK-As298	402	20	59.84	45.00	TGTTTTCCGCTTCACATCAG	F-RK-As298	8	20	60.00	50.00	AACAACGCAAGGTCCGTATC
QLOD02000001.1.	g4334.t1	392	(TTG)6	3	R-RK-As299	717	20	60.17	45.00	TTCCACTGGGATTTCACCAT	F-RK-As299	326	20	60.62	50.00	TACTGAATCGGGATGCGACT
QLOD02000001.1.	g4342.t1	399	(TCC)5	3	R-RK-As300	938	20	59.51	55.00	GGATGATGCCCTAGTGAAGG	F-RK-As300	540	20	60.24	55.00	TATACAAGCGCCTCCCACTC
QLOD02000001.1.	g4390.t1	421	(TGG)5	3	R-RK-As301	423	20	60.04	45.00	TCGGATGATCATGTCTGCAT	F-RK-As301	3	20	61.44	45.00	GGCTTCAATGGCGAATTTCT
QLOD02000001.1.	g4396.t1	418	(CTC)5	3	R-RK-As302	1056	20	60.19	55.00	CCTAGATGCCATAGCCCTCA	F-RK-As302	639	20	59.57	50.00	CACAGTCCTTTGGAACACCA
QLOD02000001.1.	g4400.t1	406	(AG)7	2	R-RK-As303	1266	20	60.11	45.00	AAGCATGTTTCCGTCCTTTG	F-RK-As303	861	20	60.07	60.00	GGAGGGCTTAGACCTGGAAC
QLOD02000001.1.	g4405.t1	399	(CAG)5	3	R-RK-As304	476	20	60.66	55.00	GGACCATTCTTGGGCCTATC	F-RK-As304	78	20	60.50	50.00	CTCCAATGGCGACGTTTTAC
QLOD02000001.1.	g4431.t1	390	(CTT)6	3	R-RK-As305	503	20	59.87	45.00	GCTGCGAAAAAGTGAAAACC	F-RK-As305	114	20	59.69	50.00	ATCCACAGACTTCGGCTCAT
QLOD02000001.1.	g4437.t1	403	(CTT)5	3	R-RK-As306	420	20	60.07	45.00	AGCCCAATCAGTGAAATTCG	F-RK-As306	18	20	59.97	45.00	GCAAGATGGTTATGCGGTTT
QLOD02000001.1.	g4438.t1	400	(ACC)5	3	R-RK-As307	424	20	59.79	50.00	AAACCACGGACATGAGATCC	F-RK-As307	25	20	59.67	50.00	CCAGCCCAATCTTTTCAGAC
QLOD02000001.1.	g4473.t1	409	(ATA) 8	3	R-RK-As308	498	20	60.09	50.00	TGGCAAGGAAAGGCTCTCTA	F-RK-As308	90	20	60.13	55.00	TAGCTTAACCCCACCAGCAC
QLOD02000001.1.	g4479.t1	387	(CTC)6	3	R-RK-As309	2181	20	59.99	60.00	GGAAGACAGAGGCACAGGAG	F-RK-As309	1795	20	59.76	45.00	GTCCCAATTGCAGATTCCAT
QLOD02000001.1.	g4482.t1	397	(TGCTTC)5	6	R-RK-As310	742	20	59.34	45.00	GTTTCCCAGCTGGCTTTTTA	F-RK-As310	346	20	59.95	45.00	CAAGAAAGCGACGATGATGA
QLOD02000001.1.	g4492.t1	401	(GTG)8	3	R-RK-As311	449	20	60.16	45.00	AAACCATGTGCACTGACGAA	F-RK-As311	49	20	60.33	55.00	GGACCAAGGGCCACTTCTAT
QLOD02000001.1.	g4493.t1	401	(GAAGAC)5	6	R-RK-As312	538	20	59.41	45.00	GCCCACTCCAAAAATCAAAC	F-RK-As312	138	20	59.95	45.00	TGATGAAATTCCTGCTGCTG
QLOD02000001.1.	g4497.t1	398	(GAA)5	3	R-RK-As313	414	20	60.18	50.00	GGCAATCAGATCTGGCCTTA	F-RK-As313	17	20	60.25	50.00	CCGCACAAGAACTGGAAGAT
QLOD02000001.1.	g4504.t1	401	(CGA)5	3	R-RK-As314	573	20	60.08	50.00	ATGATTTGCACGAGGGTCTC	F-RK-As314	173	20	60.23	55.00	ACAAACCCTACCCTCCGAAC
QLOD02000001.1.	g4504.t1	401	(GAG)9	3	R-RK-As315	573	20	60.08	50.00	ATGATTTGCACGAGGGTCTC	F-RK-As315	173	20	60.23	55.00	ACAAACCCTACCCTCCGAAC
QLOD02000001.1.	g4512.t1	402	(CAG)6	3	R-RK-As316	403	20	60.33	50.00	GAACCATCATGCCCTCAAAC	F-RK-As316	2	20	58.92	40.00	TGGTCGATCCGATTTTATCA
QLOD02000001.1.	g4526.t1	395	(GCA)5	3	R-RK-As317	439	20	59.53	50.00	GTGCCTCGGTCACATTGATA	F-RK-As317	45	20	59.73	50.00	CGTTATGTTGGTGGTTGTGG
QLOD02000001.1.	g4528.t1	401	(AGA)5	3	R-RK-As318	552	20	60.41	55.00	ACGATGGTGAGGCAGAAGAG	F-RK-As318	152	20	60.30	45.00	TGGACGATAAGGGTTTTCCA
QLOD02000002.1.	g4582.t1	398	(AGG)6	3	R-RK-As319	412	20	59.86	50.00	TGCAGCCAACTAATCCACAG	F-RK-As319	15	20	60.47	45.00	TGGCTTAACAGTTGGGGAAA
QLOD02000002.1.	g4603.t1	400	(GGT)6	3	R-RK-As320	1765	20	59.68	50.00	GACAACTGGGTTGGTGGAAT	F-RK-As320	1366	20	60.33	50.00	AGTTTCCCCAGTTGGAAAGG
QLOD02000002.1.	g4607.t1	402	(CCA)5	3	R-RK-As321	1228	20	60.63	55.00	CACGCAGTGACAGCTGATTC	F-RK-As321	827	20	60.20	50.00	TTCAAGCCCAGAACCTCATC
QLOD02000002.1.	g4617.t1	402	(AGG)6	3	R-RK-As322	1175	20	60.13	50.00	TCAAAGCTCTTGACCCTGCT	F-RK-As322	774	20	60.20	55.00	GTTGGAGTCGGAGAGGATGA
QLOD02000002.1.	g4639.t1	398	(GCC)5	3	R-RK-As323	419	20	60.58	60.00	GTGGCACCGTAGAAGGTCAC	F-RK-As323	22	20	60.10	50.00	ATGCTTCAGCCACCGTTATC
QLOD02000002.1.	g4643.t1	391	(AGC)6	3	R-RK-As324	4114	20	59.36	45.00	CTTTTCCGGATGATCCAAAC	F-RK-As324	3724	21	60.36	47.62	GATGTTGATCAGGCTCGAGAA
QLOD02000002.1.	g4687.t1	396	(GA)6	2	R-RK-As325	1818	20	60.30	45.00	AATGTTGCCCTTTTCCTTCC	F-RK-As325	1423	20	59.83	50.00	AGGAGTGTTTTGGGGGTCTT
QLOD02000002.1.	g4695.t1	394	(ACC)5	3	R-RK-As326	434	20	59.82	50.00	GGCCAATTAGTAACCGTGGA	F-RK-As326	41	20	59.84	55.00	GTCCCGAGAATGCTAGTTGC
QLOD02000002.1.	g4711.t1	439	(AAT)7	3	R-RK-As327	2983	20	59.25	40.00	TGGTGAAGATTGGCTTTTCA	F-RK-As327	2545	20	59.92	45.00	TCGATGGTCGTTGGTTCATA
QLOD02000002.1.	g4737.t1	389	(CT)6	2	R-RK-As328	512	20	60.00	55.00	ACCCCTCTGAGTTGGTGTTG	F-RK-As328	124	20	59.71	55.00	CCTACAAAGCCCCTTCTCCT
QLOD02000002.1.	g4739.t1	399	(GGC)5	3	R-RK-As329	804	22	60.12	45.45	GAGTTTGAGGGACAAATCAAGC	F-RK-As329	406	20	59.41	50.00	TCCAACTTGGCTTCTCTTCC
QLOD02000002.1.	g4763.t1	402	(GA)6	2	R-RK-As330	507	20	59.86	45.00	AACCGTGTCATTGTGGTTGA	F-RK-As330	106	20	59.70	55.00	GGAAACTCCAAGTCCACTGC
QLOD02000002.1.	g4781.t1	406	(GA)8	2	R-RK-As331	1149	20	59.96	50.00	ACGAACCGGAATCACATAGC	F-RK-As331	744	20	60.08	45.00	AAAGAAGCATGCCCAACATC
QLOD02000002.1.	g4787.t1	400	(CCT)7	3	R-RK-As332	405	20	59.81	50.00	CGGCCGACCACATAGATAAT	F-RK-As332	6	20	60.55	50.00	GCGGGAGATCTTCCTCAAAT
QLOD02000002.1.	g4791.t1	398	(GAA)6	3	R-RK-As333	526	20	60.36	50.00	ACAGACCTTTCCACCCATCA	F-RK-As333	129	20	59.41	50.00	CGTTGGTCAAGTGGGTGATA
QLOD02000002.1.	g4819.t1	398	(GCA)10	3	R-RK-As334	656	20	60.11	50.00	AGAGGGTCATTGCCAACAAG	F-RK-As334	259	20	60.23	50.00	GTTGAAGCTCTGGGCATGAT
QLOD02000002.1.	g4819.t1	398	(CAG)7	3	R-RK-As335	656	20	60.11	50.00	AGAGGGTCATTGCCAACAAG	F-RK-As335	259	20	60.23	50.00	GTTGAAGCTCTGGGCATGAT
QLOD02000002.1.	g4835.t1	404	(CTC)5	3	R-RK-As336	935	20	60.26	50.00	GTTGCCAGCTGGTTGAAGAT	F-RK-As336	532	20	60.41	50.00	AAGAACCGCTTGATGAGCAC
QLOD02000002.1.	g4854.t1	397	(GAG)7	3	R-RK-As337	817	20	60.57	50.00	GCCCAGCAATCTTATCATCG	F-RK-As337	421	20	60.02	50.00	CAGACGCAGACAAGTTCCAA
QLOD02000002.1.	g4859.t1	400	(CAC)7	3	R-RK-As338	565	20	60.01	55.00	GATCTGTCCCTCCATCTCCA	F-RK-As338	166	20	59.59	45.00	ATGAAGAAAAAGCCGCAGAG
QLOD02000002.1.	g4859.t1	400	(CAA)5	3	R-RK-As339	565	20	60.01	55.00	GATCTGTCCCTCCATCTCCA	F-RK-As339	166	20	59.59	45.00	ATGAAGAAAAAGCCGCAGAG
QLOD02000002.1.	g4865.t1	398	(TC)10	2	R-RK-As340	622	20	60.23	55.00	TCTCAACCTCACCCCTCAAG	F-RK-As340	225	20	59.90	55.00	GTGCTTACACAGGTGGCAGA
QLOD02000002.1.	g4872.t1	314	(CTC)6	3	R-RK-As341	388	20	58.38	45.00	ACCCTGCTTTAGTTGCATCA	F-RK-As341	75	21	59.48	42.86	TGTGCAAACAGCTATTCCTGA
QLOD02000002.1.	g4879.t1	415	(TCA)7	3	R-RK-As342	1033	20	59.72	50.00	CGTGCTGGTGGATCAAGTAA	F-RK-As342	619	20	60.53	55.00	TCGAGCACAGGGAAGAAGAC
QLOD02000002.1.	g4915.t1	400	(TCC)5	3	R-RK-As343	776	20	59.87	45.00	TTACATGAGCTTTGGCGTTG	F-RK-As343	377	20	59.94	50.00	GTCCTTGTTTCCTCCAACCA
QLOD02000002.1.	g4921.t1	402	(GA)10	2	R-RK-As344	486	20	59.58	50.00	GCTGCCTTGTCTTTCTCGAT	F-RK-As344	85	20	59.83	50.00	ACGGACTGTGGAATGGAAAC
QLOD02000002.1.	g4937.t1	405	(CTT)5	3	R-RK-As345	488	20	59.81	50.00	GGAAGTGAATTGAGGCGAAG	F-RK-As345	84	20	60.03	50.00	TGGATGGAGGCTATTTGGAG
QLOD02000002.1.	g4943.t1	414	(GAA)6	3	R-RK-As346	618	20	60.00	55.00	CTCCAACTTCACCACCACCT	F-RK-As346	205	20	60.75	60.00	CAGCGTCCTCTACGTGCTCT
QLOD02000002.1.	g4953.t1	347	(CCT)11	3	R-RK-As347	361	20	59.63	50.00	AGATGGTATCGGGATTGGTG	F-RK-As347	15	19	59.40	57.89	GTTCGACGACAAGGAGACG
QLOD02000002.1.	g4968.t1	403	(TCC)5	3	R-RK-As348	914	20	60.29	55.00	GTGGCACTGTCTGATGATGC	F-RK-As348	512	20	59.53	55.00	ACTCAACCCTTCCCCTTCTC
QLOD02000002.1.	g4988.t1	396	(GAG)5	3	R-RK-As349	436	20	60.27	55.00	GTCGCCACAAGGACTCATCT	F-RK-As349	41	20	59.94	55.00	TCCTCGAGTCCGAAGTCCTA
QLOD02000002.1.	g4997.t1	391	(GCA)5	3	R-RK-As350	394	20	60.07	50.00	GCACGTCCCTATCTTTGGAA	F-RK-As350	4	20	60.61	50.00	GAAGCGGCACCATTATTGAG
QLOD02000002.1.	g5009.t1	411	(CCG)6	3	R-RK-As351	554	20	59.59	55.00	CGGTAGTCGCCTACAAATCC	F-RK-As351	144	20	59.99	60.00	GCAGTCTCGGAACAGAGTCC
QLOD02000002.1.	g5009.t1	411	(GGA)5	3	R-RK-As352	554	20	59.59	55.00	CGGTAGTCGCCTACAAATCC	F-RK-As352	144	20	59.99	60.00	GCAGTCTCGGAACAGAGTCC
QLOD02000002.1.	g5026.t1	374	(GAA)6	3	R-RK-As353	398	20	59.83	50.00	TCTGCTTCATCCACCACTTG	F-RK-As353	25	20	59.98	50.00	TCTTATGCAGCGGACCTTCT
QLOD02000002.1.	g5034.t1	400	(GCA)6	3	R-RK-As354	493	20	59.83	50.00	CAGACAGAGGCATTGGAACA	F-RK-As354	94	20	59.36	50.00	GGATTGAAGCCTGAAGGAGA
QLOD02000002.1.	g5092.t1	397	(CT)6	2	R-RK-As355	809	20	59.63	50.00	GCCAGGAAATTGGAGATGAG	F-RK-As355	413	20	59.81	50.00	CTGGTGTTCCAGGCCATATT
QLOD02000002.1.	g5102.t1	400	(CAC)7	3	R-RK-As356	618	20	60.25	50.00	AAACCGAGCATGAAGAGTGG	F-RK-As356	219	20	59.81	45.00	AGCTTCTTCCGATTCCAACA
QLOD02000002.1.	g5105.t1	396	(AGC)5	3	R-RK-As357	546	20	59.95	55.00	CCCTCCACAGTTAGGGCATA	F-RK-As357	151	20	59.13	55.00	GGGATGATGAGAGGGAGAGA
QLOD02000002.1.	g5106.t1	396	(CTC)6	3	R-RK-As358	417	20	60.16	60.00	GGCGTCTGAGAGCTTAGTGG	F-RK-As358	22	20	60.21	50.00	CCAACTCTCCTCGCCATAAA
QLOD02000002.1.	g5125.t1	397	(CCG)5	3	R-RK-As359	681	20	60.15	40.00	TCGAATATTGGCATGGGTTT	F-RK-As359	285	20	60.10	55.00	AGCCGAGACTCAGAGGATGA
QLOD02000002.1.	g5126.t1	400	(GGT)5	3	R-RK-As360	1065	20	59.98	50.00	CTTCATCGCAACAGGACTCA	F-RK-As360	666	20	59.26	50.00	TGCTGGGGAAGGAGATTTAG
QLOD02000002.1.	g5137.t1	392	(CTG)6	3	R-RK-As361	1518	20	59.99	50.00	CTTCCGTGGCTTTTTCTCTG	F-RK-As361	1127	20	60.02	50.00	ACTCGTGCAAGCCTGAATCT
QLOD02000002.1.	g5147.t1	392	(GAG)5	3	R-RK-As362	820	20	60.38	55.00	CCCAGCCATCAACAGGTAAC	F-RK-As362	429	20	60.20	50.00	GCTTCATGGGAGGTTTGAGA
QLOD02000002.1.	g5159.t1	386	(TCC)6	3	R-RK-As363	421	20	60.27	50.00	GCTTCTTGGCAAAGAGCTTG	F-RK-As363	36	20	60.31	45.00	TTGCAGCATTCCACACACTT
QLOD02000002.1.	g5173.t1	403	(AAG)6	3	R-RK-As364	459	20	60.32	55.00	ATCTCCGTTACCCCCTGAAG	F-RK-As364	57	20	59.82	55.00	CAAGAGCGAAGAGGAGGAGA
QLOD02000002.1.	g5176.t1	395	(CCA)5	3	R-RK-As365	594	20	59.97	55.00	CGAATGGACCGCTAGAAGAG	F-RK-As365	200	20	60.12	50.00	ACGATGAAGGTGGAAACAGC
QLOD02000002.1.	g5185.t1	401	(AAC)5	3	R-RK-As366	571	20	59.56	55.00	GCAACTGCTCTCCCTGAGAT	F-RK-As366	171	20	59.92	55.00	CAATGGAGGAGTGGGGAGTA
QLOD02000002.1.	g5185.t1	401	(CAG)7	3	R-RK-As367	571	20	59.56	55.00	GCAACTGCTCTCCCTGAGAT	F-RK-As367	171	20	59.92	55.00	CAATGGAGGAGTGGGGAGTA
QLOD02000002.1.	g5202.t1	392	(TC)6	2	R-RK-As368	1421	20	59.72	50.00	TCTGCATCCGTGTAACCTTG	F-RK-As368	1030	20	59.92	40.00	TTTTTGGGAATTGAGGTTGC
QLOD02000002.1.	g5211.t1	401	(GAG)6	3	R-RK-As369	1180	20	58.80	45.00	CATCCTTCAGCAAATCCTCA	F-RK-As369	780	20	59.90	45.00	TGAGGGGAAGAATTTTGGTG
QLOD02000002.1.	g5215.t1	386	(GAG)5	3	R-RK-As370	2150	20	59.91	45.00	ATGTGGGTGAATTGGTCCAT	F-RK-As370	1765	20	60.17	50.00	GATTGGGTTGGGAATGTGAG
QLOD02000002.1.	g5215.t1	388	(GAA)7	3	R-RK-As371	2182	20	60.02	50.00	GGTCTTCCCCGGACATAAAT	F-RK-As371	1795	20	59.88	60.00	GAGGAAGAGGAGGAGGAGGA
QLOD02000002.1.	g5220.t1	396	(GCC)5	3	R-RK-As372	412	20	60.62	55.00	CTAGGGCTTTGACGGGAAGT	F-RK-As372	17	19	60.20	52.63	AGAAGCCTCCCCGAAAGTT
QLOD02000002.1.	g5235.t1	422	(AGC)5	3	R-RK-As373	603	20	59.10	50.00	GGATAGAATGCATGCCTGTG	F-RK-As373	182	20	60.48	50.00	TAGCGCCATCTTTCTTGAGG
QLOD02000002.1.	g5258.t1	394	(CTC)5	3	R-RK-As374	398	20	59.41	45.00	TCCACAAGCCACTTCTGAAA	F-RK-As374	5	20	59.75	55.00	GCGTGCTTTGGTCTCTCTCT
QLOD02000002.1.	g5297.t1	404	(CAA)5	3	R-RK-As375	465	19	59.38	52.63	CACCTGTCCCGACACATTT	F-RK-As375	62	20	59.11	45.00	TCCAGGAACACCAACTTCAA
QLOD02000002.1.	g5308.t1	400	(CGG)5	3	R-RK-As376	467	20	59.83	45.00	CCCAAATCGGTCAACAAACT	F-RK-As376	68	20	59.85	45.00	AAGCGGTGAAGTGGAAGAAA
QLOD02000002.1.	g5308.t1	400	(GCC)5	3	R-RK-As377	467	20	59.83	45.00	CCCAAATCGGTCAACAAACT	F-RK-As377	68	20	59.85	45.00	AAGCGGTGAAGTGGAAGAAA
QLOD02000002.1.	g5331.t1	404	(GCT)5	3	R-RK-As378	759	20	59.93	50.00	AGGATCACCTGAATGGTTGC	F-RK-As378	356	20	60.13	55.00	CCGAGTGTAGGCTGGACAAT
QLOD02000002.1.	g5345.t1	391	(AAC)6	3	R-RK-As379	679	20	60.04	45.00	CTTGGAAATCCCTTGACGAA	F-RK-As379	289	20	60.07	55.00	CCAGGGAGGACTGATAACGA
QLOD02000002.1.	g5350.t1	409	(TTC)6	3	R-RK-As380	413	20	60.84	60.00	GGAGGTATTGTCCCGGAGAG	F-RK-As380	5	19	64.40	57.89	GTGTCCATTGCGGCTCCAT
QLOD02000002.1.	g5362.t1	402	(ATG)5	3	R-RK-As381	431	20	59.90	50.00	TCTTCTTCCCATCCAACCAC	F-RK-As381	30	20	59.91	55.00	CTTGCTGCTCGCTCTATGTG
QLOD02000002.1.	g5362.t1	406	(GAT)7	3	R-RK-As382	523	20	59.37	50.00	GTTCCTCCTTCCATCCCTTT	F-RK-As382	118	20	59.68	50.00	GGCCATCTTCTCGTGTTTTC
QLOD02000002.1.	g5365.t1	399	(GAA)7	3	R-RK-As383	591	20	60.32	55.00	GCTCACCATGACACGAGTTG	F-RK-As383	193	20	60.07	50.00	CTGGATCAACAGCTCCCAAT
QLOD02000002.1.	g5369.t1	403	(CAC)5	3	R-RK-As384	442	20	60.35	55.00	TGAGAATGCAGACCCCTCTC	F-RK-As384	40	20	60.54	55.00	CCACCTCCTTTCCACACAAG
QLOD02000002.1.	g5369.t1	394	(CAG)6	3	R-RK-As385	1029	20	60.25	55.00	TTAGAACGGAGGACGACTGG	F-RK-As385	636	20	59.71	55.00	TGGGGCTCTTCTAGCTTCTG
QLOD02000002.1.	g5376.t1	412	(GAA)5	3	R-RK-As386	441	20	59.09	45.00	CGGGTTCGTTTCGTTATTCT	F-RK-As386	30	21	58.48	42.86	TCTTGAGACTCGTTTTGTGGA
QLOD02000002.1.	g5376.t1	392	(AGG) 8	3	R-RK-As387	443	20	60.85	45.00	AGCGGGTTCGTTTCGTTATT	F-RK-As387	52	20	60.47	50.00	ATCCATGAAGTCGTCCCTGA
QLOD02000002.1.	g5378.t1	399	(CAA)5	3	R-RK-As388	439	20	59.69	55.00	GAATGTAGCGGAGGGAAGTG	F-RK-As388	41	19	60.22	57.89	ATCCAAGGCTGGAGTCGTC
QLOD02000002.1.	g5406.t1	399	(TCC)5	3	R-RK-As389	495	20	60.07	50.00	GTAAATGCGAAGAGGGTGGA	F-RK-As389	97	20	59.96	50.00	ATGGTCTTAACCGGCCTTCT
QLOD02000002.1.	g5407.t1	392	(CAG)5	3	R-RK-As390	1106	20	59.90	50.00	AATCCCTTCCCCGACTTAGA	F-RK-As390	715	20	60.25	55.00	CTTCTAGGGGTTCCTGCACA
QLOD02000002.1.	g5433.t1	181	(CT)12	2	R-RK-As391	203	20	59.84	50.00	AGAACCCTATCAAGCCAGCA	F-RK-As391	23	20	59.01	55.00	CTTCCTCTGGCTGGACTTTC
QLOD02000002.1.	g5484.t1	399	(AAC)5	3	R-RK-As392	446	20	60.05	45.00	TGGCTTGGTCTTTCATTTCC	F-RK-As392	48	20	59.79	45.00	CCCGAACATTCACCAAGAAT
QLOD02000002.1.	g5484.t1	400	(CAG)5	3	R-RK-As393	647	20	60.02	45.00	ATTTGTTGCTGCTGCTGATG	F-RK-As393	248	20	59.85	50.00	GTGCTTCCTCTTCCAAAACG
QLOD02000002.1.	g5485.t1	391	(TGA)5	3	R-RK-As394	3003	20	60.92	60.00	CTCTCCTCTTCCTCCGTCGT	F-RK-As394	2613	20	60.60	45.00	TGAATCCGAGGCTTCAATGT
QLOD02000002.1.	g5491.t1	393	(AAG)5	3	R-RK-As395	822	20	59.84	40.00	CCAAATGGGTTTTTGCTTGT	F-RK-As395	430	20	60.12	45.00	ACCAAGCACAACGATGATGA
QLOD02000002.1.	g5493.t1	408	(AG)6	2	R-RK-As396	502	20	59.79	40.00	TCAAACCCATGACCACAAAA	F-RK-As396	95	20	59.82	50.00	AAGGCCTTGGAAAGGAGAAG
QLOD02000002.1.	g5549.t1	408	(CCT)66	3	R-RK-As397	1034	20	59.79	45.00	TGTTTATCCGGAAAGGGTTG	F-RK-As397	627	20	59.94	50.00	CGGAGACATTGCAGATCAGA
QLOD02000002.1.	g5549.t1	408	(CCTCCA)5	6	R-RK-As398	1034	20	59.79	45.00	TGTTTATCCGGAAAGGGTTG	F-RK-As398	627	20	59.94	50.00	CGGAGACATTGCAGATCAGA
QLOD02000002.1.	g5561.t1	397	(AAG)5	3	R-RK-As399	416	20	59.43	50.00	ATCGTCACAACCACCTCCTT	F-RK-As399	20	20	59.36	55.00	AGCTGGACAAACCCAGTAGC
QLOD02000002.1.	g5581.t1	309	(GA)7	2	R-RK-As400	309	20	59.42	50.00	TCTGTCCATGTCGAGCACTT	F-RK-As400	1	20	60.27	40.00	ATGGGAAATTGCATGGAGAA
QLOD02000002.1.	g5602.t1	416	(AGA)8	3	R-RK-As401	492	20	60.25	55.00	TCCAGGACAAGGCCTGTAAG	F-RK-As401	77	20	59.99	50.00	AGGGCTGTAATGACCAAACG
QLOD02000002.1.	g5699.t1	398	(AAC)5	3	R-RK-As402	458	20	59.55	50.00	TCCTTGGTGAGCTCTTGACA	F-RK-As402	61	20	60.17	50.00	GAGCCAAACAACACATGCAC
QLOD02000002.1.	g5707.t1	402	(CGG)6	3	R-RK-As403	467	20	59.82	50.00	GGAGGCACAAATTCTTCAGC	F-RK-As403	66	20	59.83	50.00	GGAAGTTGTGTCACGGGAAT
QLOD02000002.1.	g5713.t1	413	(GAG)5	3	R-RK-As404	784	20	60.15	50.00	TCATGATCCTCCGAGAAAGG	F-RK-As404	372	20	60.07	50.00	ATGCTTTGGGATGTCTCAGG
QLOD02000002.1.	g5732.t1	387	(TCC)6	3	R-RK-As405	406	20	61.10	55.00	CGTCGAGCTTCTTGTCCTTG	F-RK-As405	20	20	59.01	50.00	CAGCAGCAGCTGGATATGAT
QLOD02000002.1.	g5732.t1	416	(AGG)5	3	R-RK-As406	469	20	59.29	50.00	CGATGAAGAGACGGTGTTTG	F-RK-As406	54	20	60.00	50.00	TGCTGCGGTAGCTTATTCCT
QLOD02000002.1.	g5742.t1	399	(GGA)5	3	R-RK-As407	408	20	59.26	55.00	GGGATCGTTGGTGGAGTAAC	F-RK-As407	10	20	60.38	55.00	GCACAGGTAAACACCGATCC
QLOD02000002.1.	g5742.t1	390	(CGA)5	3	R-RK-As408	432	20	59.89	45.00	TTGGGAGACATCCACATGAA	F-RK-As408	43	20	59.88	60.00	GGAGGAGGAGGAGAGGAGAA
QLOD02000002.1.	g5766.t1	398	(CCT)5	3	R-RK-As409	609	20	59.94	45.00	ATTGACGGAATTGGAGTTGC	F-RK-As409	212	20	60.60	50.00	CATTTGAGGCATTGGCTAGG
QLOD02000002.1.	g5766.t1	397	(CGC)5	3	R-RK-As410	819	20	59.48	50.00	TATGGCCCCTCTAGATTCCA	F-RK-As410	423	20	60.15	55.00	TCCTCCTCCTCCTCCATCTT
QLOD02000002.1.	g5798.t1	410	(AGA)6	3	R-RK-As411	469	20	59.93	50.00	GGGAGGCCAGAAATACAACA	F-RK-As411	60	20	60.36	45.00	CCGAAAGTCCTCAAAAGCAA
QLOD02000002.1.	g5831.t1	385	(ACC)5	3	R-RK-As412	415	20	60.18	55.00	AAGCGCCTGCTACAGGAGTA	F-RK-As412	31	20	59.98	55.00	CTACGCCAAGGAAGCATCTC
QLOD02000002.1.	g5834.t1	321	(AG)8	2	R-RK-As413	342	20	59.36	50.00	AGTACTGTGCAAAGGCCACA	F-RK-As413	22	20	60.04	45.00	CCTTCGATCCCTGTTTTTGA
QLOD02000002.1.	g5854.t1	394	(AGC)5	3	R-RK-As414	436	20	59.55	55.00	CTTGGACTCCTTGGAACCAC	F-RK-As414	43	19	61.62	57.89	GATGAGCAGCAACCCCATC
QLOD02000002.1.	g5865.t1	401	(GTG)5	3	R-RK-As415	1058	21	59.77	47.62	TCCATAGCTCTATCCCCCATT	F-RK-As415	658	20	59.92	40.00	GAGCCAATTTTGGAAAACCA
QLOD02000002.1.	g5866.t1	252	(GA)10	2	R-RK-As416	284	20	60.11	55.00	CCACCATCGACACAGAGATG	F-RK-As416	33	20	60.24	45.00	GTATCGCGAATCGCTTTTGT
QLOD02000002.1.	g5897.t1	403	(TCC)5	3	R-RK-As417	633	20	59.67	45.00	AAGCATTCCAAGGGAAGACA	F-RK-As417	231	20	60.05	40.00	TCAATGGTCAAAGGCAATCA
QLOD02000002.1.	g5928.t1	404	(AG)7	2	R-RK-As418	423	20	59.98	55.00	GACTCGGCCTTTGATAGCTG	F-RK-As418	20	21	59.87	47.62	GCTTGTTGGATCACGAGAAAG
QLOD02000002.1.	g5930.t1	399	(GAT)5	3	R-RK-As419	3666	20	59.26	55.00	CAGAACAGACAGTGCCATCC	F-RK-As419	3268	20	60.05	45.00	ACCCGGTATGGTCATTTTGA
QLOD02000002.1.	g5931.t1	344	(AG)7	2	R-RK-As420	388	20	60.27	55.00	GTAGTGCCAGCCCGTAAAGA	F-RK-As420	45	20	60.19	60.00	GGAGGGGGAAGAGAGTTCTG
QLOD02000002.1.	g6013.t1	459	(GTG)7	3	R-RK-As421	493	20	60.26	50.00	GAGCCATGACAAGGCAAGTT	F-RK-As421	35	20	59.96	55.00	CAAGGTGGGGTGAGGTAGAA
QLOD02000002.1.	g6023.t1	401	(ATG)5	3	R-RK-As422	476	20	60.74	50.00	AAGGTACCAAGGGCACGATT	F-RK-As422	76	20	60.03	50.00	CTGATGCCATCCCATTCTCT
QLOD02000002.1.	g6024.t1	397	(CCG)8	3	R-RK-As423	450	20	59.94	40.00	AGCCAAATTGAAATGGCAAC	F-RK-As423	54	20	60.05	45.00	GAAAGGGCTCATTCAACCAA
QLOD02000002.1.	g6039.t1	403	(GA)6	2	R-RK-As424	1225	20	60.09	45.00	GGGAAAACCAAGTCAAAGCA	F-RK-As424	823	20	60.16	55.00	CCACATGAACAGGTGCAGTC
QLOD02000002.1.	g6210.t1	392	(TC)10	2	R-RK-As425	2773	20	60.03	50.00	GTTGCAGAGTGCAAGGACAA	F-RK-As425	2382	20	60.01	50.00	CTCCATTGAAGCTGCACGTA
QLOD02000002.1.	g6231.t1	405	(TC)8	2	R-RK-As426	782	20	59.78	50.00	CCATTCTCACCACCAAGGAT	F-RK-As426	378	20	60.40	55.00	GCCTGCTAAGTGGTCCTTCA
QLOD02000002.1.	g6248.t1	401	(ACC)6	3	R-RK-As427	982	20	60.03	60.00	ACGGTACCACTCCACTCGAC	F-RK-As427	582	20	60.04	50.00	TTTCCCACAATCCCTGAGAG
QLOD02000002.1.	g6308.t1	404	(AGC)6	3	R-RK-As428	710	20	59.84	45.00	TGCATGCATTTCCTAACAGC	F-RK-As428	307	20	59.84	55.00	CAAACTTCCAGCCCTGTCTC
QLOD02000002.1.	g6308.t1	402	(GGT)5	3	R-RK-As429	950	20	59.65	45.00	CTGGCTGTCATGGAAATGAA	F-RK-As429	549	20	60.16	45.00	TTTTGGCGAATCTCATCCTC
QLOD02000002.1.	g6329.t1	399	(TC)9	2	R-RK-As430	1655	20	60.11	55.00	TTCTCAACGTCCCCGTACTC	F-RK-As430	1257	20	60.12	45.00	AATGCTTGTGGGTTTTGAGC
QLOD02000002.1.	g6329.t1	399	(CGA)5	3	R-RK-As431	1655	20	60.11	55.00	TTCTCAACGTCCCCGTACTC	F-RK-As431	1257	20	60.12	45.00	AATGCTTGTGGGTTTTGAGC
QLOD02000002.1.	g6332.t1	399	(GA)10	2	R-RK-As432	578	20	60.05	45.00	GGAAGTTGCCAAGGATCAAA	F-RK-As432	180	20	60.26	45.00	TATGATATTGCCCCCGCTAA
QLOD02000002.1.	g6360.t1	402	(GCC)6	3	R-RK-As433	427	21	60.00	52.38	TCTGTTCCACTAGGCCTCTCA	F-RK-As433	26	20	60.26	50.00	CTTTCTCATCCCCCTCCATT
QLOD02000002.1.	g6376.t1	177	(TGA)5	3	R-RK-As434	180	20	60.20	50.00	TCCCTTCTTGCATTCACCTC	F-RK-As434	4	20	60.39	55.00	GGAGTCGAAGACACCGAGAA
QLOD02000002.1.	g6385.t1	402	(GCA)5	3	R-RK-As435	1403	20	59.93	45.00	CATTTTCCAGCCACTCCATT	F-RK-As435	1002	20	59.99	55.00	AAGGAGTATGCACCCACAGG
QLOD02000002.1.	g6386.t1	407	(ACC)5	3	R-RK-As436	427	20	60.65	50.00	GTAATTTCGCGGAGTGTTGC	F-RK-As436	21	20	59.47	45.00	TAAGTTCGCTTTTGCCCTTC
QLOD02000002.1.	g6386.t1	419	(GAG)5	3	R-RK-As437	519	20	59.87	50.00	CTCAGGTGCACCAACAAGAA	F-RK-As437	101	20	59.95	45.00	CCGCATTATCAACGCCTAAT
QLOD02000002.1.	g6481.t1	335	(TA)6	2	R-RK-As438	358	20	59.36	45.00	ATCCCACCCATAACCATTTG	F-RK-As438	24	20	59.39	50.00	CGATCAGTCGATTCAGTTCG
QLOD02000002.1.	g6494.t1	397	(CT)6	2	R-RK-As439	406	20	60.63	50.00	CCATCCAAGACAAAGCCAAG	F-RK-As439	10	20	60.15	60.00	GAGGGAGAGGGATCTTGGAG
QLOD02000002.1.	g6500.t1	405	(GCC)6	3	R-RK-As440	919	20	59.76	50.00	AAAATGAGGGAGGGGGTCTA	F-RK-As440	515	20	60.50	45.00	TATCTTTGTCGGGTGCGTTT
QLOD02000002.1.	g6551.t1	363	(AAG)6	3	R-RK-As441	423	25	58.45	40.00	CTTCTTGACAACACTATCAACT	F-RK-As441	61	20	59.77	45.00	ATTCCTCTGGCGAATGAAGA
QLOD02000002.1.	g6576.t1	403	(ATC)5	3	R-RK-As442	420	21	59.91	42.86	CAATAATGCCTTCCTCATCCA	F-RK-As442	18	20	59.77	50.00	TGGGAAAGGAGACTGGAGAA
QLOD02000002.1.	g6615.t1	388	(AAG)7	3	R-RK-As443	412	20	59.60	55.00	GCGACTGCTTATCGAGGACT	F-RK-As443	25	20	60.07	50.00	TCGGAAGAAGACGAAGAGGA
QLOD02000002.1.	g6621.t1	403	(AAC)6	3	R-RK-As444	770	20	60.80	55.00	CCACTCAGTCTCCGAATTGC	F-RK-As444	368	20	60.25	40.00	AAATTTGCGCTTTGACGAAC
QLOD02000002.1.	g6627.t1	380	(CT)8	2	R-RK-As445	381	20	59.43	45.00	GGCTCCGAAATAGAAAGCAA	F-RK-As445	2	20	59.80	50.00	TGGATACGCCTTCGATCTCT
QLOD02000002.1.	g6657.t1	401	(GCG)5	3	R-RK-As446	409	20	59.60	55.00	GAAGCGTTTGGGTGGTAGAC	F-RK-As446	9	20	59.89	45.00	TTCAGGCGGCCATAATAATC
QLOD02000002.1.	g6658.t1	397	(TCT)8	3	R-RK-As447	438	20	59.84	55.00	CACCGGAAGTTCAGAAGGAG	F-RK-As447	42	20	60.13	50.00	AGCCTGCAAGTTCCTCAAGA
QLOD02000002.1.	g6679.t1	401	(TCT)5	3	R-RK-As448	422	20	59.55	50.00	TACGGACACTCCGATTCCTT	F-RK-As448	22	20	60.23	50.00	GACAGAAACCTTTCCCAGCA
QLOD02000002.1.	g6710.t1	409	(CTC)7	3	R-RK-As449	624	20	59.15	50.00	GGATGGTGGGGTGTAAAAAG	F-RK-As449	216	20	60.43	50.00	CGCTTCCGTTCACAAAGTCT
QLOD02000002.1.	g6728.t1	400	(CGG)5	3	R-RK-As450	487	20	60.50	50.00	CCTTTCCTTGCACCACAATC	F-RK-As450	88	20	59.95	50.00	AAGCCGAGTCAGATTCCTCA
QLOD02000002.1.	g6739.t1	392	(TGG)6	3	R-RK-As451	477	20	59.97	45.00	CATCCTCACCGTTCGTTTTT	F-RK-As451	86	20	60.46	50.00	CAAATCAGCCCACCATTCTC
QLOD02000002.1.	g6798.t1	390	(CT)6	2	R-RK-As452	425	20	59.72	60.00	CTCCGAACCCCTCTGTAGTG	F-RK-As452	36	20	59.29	50.00	CATTCGTCAACACCTTCTCG
QLOD02000002.1.	g6817.t1	398	(TCT)7	3	R-RK-As453	546	20	59.91	45.00	GTCAAGGACCCATTCGAAAA	F-RK-As453	149	19	60.23	52.63	ATTGTTCCGCCGCTAAGAC
QLOD02000002.1.	g6838.t1	392	(AGG)6	3	R-RK-As454	2001	20	55.92	45.00	TCAAATGTACTCCGCACTCT	F-RK-As454	1610	20	59.83	50.00	AGACTGCCCTTGATGATGCT
QLOD02000002.1.	g6860.t1	394	(CGC)11	3	R-RK-As455	399	20	59.81	45.00	TCGAAGAATAACGCCGATCT	F-RK-As455	6	20	60.00	45.00	TCGTGCTCAATGCAAAGTTC
QLOD02000002.1.	g6872.t1	400	(TC)6	2	R-RK-As456	415	20	58.96	50.00	TCAACACACAGGCAGAGACA	F-RK-As456	16	20	60.63	50.00	CATTTCCTGTGGACCCATGT
QLOD02000002.1.	g6876.t1	396	(AGA)5	3	R-RK-As457	416	20	60.62	40.00	AATGGCCCCGAAATTCTAAA	F-RK-As457	21	20	59.80	55.00	CGAATCTCTCTCCCCACAAG
QLOD02000002.1.	g6879.t1	394	(GAA)5	3	R-RK-As458	936	20	60.21	50.00	CCGTCTCCCAGCAATTAGAA	F-RK-As458	543	20	60.65	50.00	CGAAGAACTTGCGAGGAAGA
QLOD02000002.1.	g6880.t1	403	(CGG)7	3	R-RK-As459	666	20	59.71	45.00	TGGCTTATTGCTTCCCAGTT	F-RK-As459	264	20	59.64	50.00	GCGATCGGTATCAGATCACA
QLOD02000002.1.	g6884.t1	403	(CCG)5	3	R-RK-As460	567	20	60.53	55.00	GCGGTACACGATGTTTCCTC	F-RK-As460	165	20	59.91	55.00	TTCCTCCTCTCCTGTCCTCA
QLOD02000002.1.	g6891.t1	428	(GTG)7	3	R-RK-As461	429	20	59.60	55.00	GCCTGGAGAGCTGCTGTATT	F-RK-As461	2	20	61.08	50.00	TGGGAAAAGACTGGTTGTGC
QLOD02000002.1.	g6914.t1	417	(GAA)5	3	R-RK-As462	1600	22	60.03	50.00	CATCACCACCACCTAGACAAGA	F-RK-As462	1184	20	60.11	50.00	CGTCACTGGTTCTTCCGATT
QLOD02000002.1.	g6919.t1	404	(CAG)6	3	R-RK-As463	1028	20	59.91	45.00	TGATGCCCGACATTATCGTA	F-RK-As463	625	20	60.21	55.00	GTGCAACAGCAGGCTCTACA
QLOD02000002.1.	g6919.t1	404	(CAG)6	3	R-RK-As464	1028	20	59.91	45.00	TGATGCCCGACATTATCGTA	F-RK-As464	625	20	60.21	55.00	GTGCAACAGCAGGCTCTACA
QLOD02000002.1.	g6940.t1	402	(TGA)5	3	R-RK-As465	424	20	59.31	50.00	GCCGGAGTTCTTTCACCTTA	F-RK-As465	23	20	59.78	45.00	CGATATTTTGCAGGGGACAT
QLOD02000002.1.	g6942.t1	399	(TCC)5	3	R-RK-As466	535	20	59.72	50.00	TATCAACAGGTTCGCCACTG	F-RK-As466	137	20	60.93	55.00	CTCTGGATTTGCACGAGGAG
QLOD02000002.1.	g6978.t1	402	(TC)6	2	R-RK-As467	409	20	60.01	45.00	AAAGGGAAATCCCATTACCG	F-RK-As467	8	20	60.01	50.00	CCAAAACGACAGTTGGGTCT
QLOD02000002.1.	g7006.t1	381	(GAA)5	3	R-RK-As468	601	20	58.87	50.00	TATTCTGGAGCGTCCTGTTG	F-RK-As468	221	20	60.28	45.00	CAACTTTCGACGGCACTTTT
QLOD02000002.1.	g7050.t1	412	(CAT)5	3	R-RK-As469	470	20	59.96	50.00	ACCATCCAAATGCTCGTAGG	F-RK-As469	59	20	58.56	40.00	TCATGCCTCACAATCATCAA
QLOD02000002.1.	g7057.t1	400	(GAA)6	3	R-RK-As470	750	20	59.94	45.00	ATGCCTTTTCCAAACCCTCT	F-RK-As470	351	20	60.02	40.00	TTTTCAGGGCGAATTCAATC
QLOD02000002.1.	g7060.t1	406	(TCC)7	3	R-RK-As471	525	21	60.10	47.62	CCTTGTGATCTTCACCCTTGA	F-RK-As471	120	20	59.67	50.00	CCAAGCTTCAGTTCCATTCC
QLOD02000002.1.	g7063.t1	402	(ACC)5	3	R-RK-As472	1490	20	60.27	50.00	CTCAAGCCAAGAGCAAAAGC	F-RK-As472	1089	20	59.69	40.00	TAAAGCGGAAAACCTCCAAA
QLOD02000002.1.	g7064.t1	405	(CGG)5	3	R-RK-As473	476	20	59.92	50.00	CCTCCGAAGCCCATATTGTA	F-RK-As473	72	20	59.82	55.00	ACAGCGGTACAACAGTCACG
QLOD02000002.1.	g7089.t1	349	(CAC)6	3	R-RK-As474	351	21	58.09	42.86	TCAGATCCTGAAGCACAAAAG	F-RK-As474	3	20	58.60	55.00	GGGCAGTGGAGATAAGAACC
QLOD02000002.1.	g7105.t1	393	(CTG)6	3	R-RK-As475	534	20	59.97	45.00	TGCCTGTGTCATCACCAAAT	F-RK-As475	142	20	60.02	55.00	GGCGCTCAAGGTACTGAAAG
QLOD02000002.1.	g7154.t1	386	(CTC)5	3	R-RK-As476	470	20	60.35	50.00	AGCTGGGAAGAGCCTGATTT	F-RK-As476	85	20	60.02	45.00	AGCAATGTTGGCAGCTTCTT
QLOD02000002.1.	g7166.t1	377	(AG)8	2	R-RK-As477	1582	20	60.38	55.00	GGTCTGAGATGAGCGTCGAT	F-RK-As477	1206	20	60.03	45.00	CGTCGAGTTGCAGTTTTCAA
QLOD02000002.1.	g7166.t1	377	(AG)9	2	R-RK-As478	1582	20	60.38	55.00	GGTCTGAGATGAGCGTCGAT	F-RK-As478	1206	20	60.03	45.00	CGTCGAGTTGCAGTTTTCAA
QLOD02000002.1.	g7166.t1	412	(CAG)6	3	R-RK-As479	1896	20	60.10	50.00	GTGTTGTTGTTGCTGCTGCT	F-RK-As479	1485	20	60.18	50.00	CAGTTGCTTCTCCTGCAACA
QLOD02000002.1.	g7166.t1	398	(CAA)12	3	R-RK-As480	1995	20	60.52	50.00	AGAGAAAGGGCGCTTGAAGT	F-RK-As480	1598	20	60.04	50.00	TCGCTCTATCAATCCCCAAC
QLOD02000002.1.	g7166.t1	398	(CAA)12	3	R-RK-As481	1995	20	60.52	50.00	AGAGAAAGGGCGCTTGAAGT	F-RK-As481	1598	20	60.04	50.00	TCGCTCTATCAATCCCCAAC
QLOD02000002.1.	g7172.t1	396	(GAG)6	3	R-RK-As482	1116	20	59.81	45.00	ATCTGGAAAGGCAAACGAGA	F-RK-As482	721	20	59.75	50.00	GGAACGGGGTATCTGATGAA
QLOD02000002.1.	g7174.t1	391	(CT)9	2	R-RK-As483	391	20	59.46	45.00	CATTTGACTCGCAGTTTTCG	F-RK-As483	1	19	63.26	52.63	ATGAAAGCCCAACCGCATC
QLOD02000002.1.	g7176.t1	399	(GAA)8	3	R-RK-As484	465	20	59.90	55.00	AGGCAGAGCAGAGCAACTTC	F-RK-As484	67	20	59.66	60.00	TCTCTCGTCTCTCCCGTCTC
QLOD02000002.1.	g7176.t1	399	(AGA)5	3	R-RK-As485	465	20	59.90	55.00	AGGCAGAGCAGAGCAACTTC	F-RK-As485	67	20	59.66	60.00	TCTCTCGTCTCTCCCGTCTC
QLOD02000002.1.	g7176.t1	409	(AGA)5	3	R-RK-As486	642	20	59.90	55.00	AGGCAGAGCAGAGCAACTTC	F-RK-As486	234	20	59.92	50.00	ATATGTCCTCCCTCGCCTTT
QLOD02000002.1.	g7201.t1	399	(ATG)6	3	R-RK-As487	485	20	59.94	50.00	TCAAAGTCCTTGTCCCCAAC	F-RK-As487	87	20	60.08	50.00	CCAGGAGGAACCTTTTGTGA
QLOD02000002.1.	g7234.t1	402	(GAG)6	3	R-RK-As488	451	20	58.64	50.00	CCACCACTTCCTTCTCATCA	F-RK-As488	50	20	59.35	55.00	CACCCGTTCCTAAGCTCACT
QLOD02000002.1.	g7242.t1	399	(CCA)5	3	R-RK-As489	466	20	59.26	55.00	AACCAGCCTCTCTCATGACC	F-RK-As489	68	20	60.15	60.00	CAGTGAGCCTAGCCAGAAGG
QLOD02000002.1.	g7257.t1	398	(GAA)7	3	R-RK-As490	492	20	59.99	45.00	TGCTTCTTGGGCTTTCACTT	F-RK-As490	95	20	60.07	50.00	CAGATGGGTTCGTCGATTCT
QLOD02000002.1.	g7271.t1	388	(CTC)5	3	R-RK-As491	431	20	60.25	50.00	CACTCGTGGAAGCCAATCTT	F-RK-As491	44	20	60.55	50.00	ACAACCGAACAACTCCTCCA
QLOD02000002.1.	g7284.t1	404	(AGG)5	3	R-RK-As492	410	20	60.81	45.00	TGCAATTCAAGCAGTGATGG	F-RK-As492	7	20	59.87	45.00	TCGATCATGGGAGAAAAACC
QLOD02000002.1.	g7295.t1	400	(CCT)7	3	R-RK-As493	425	20	59.94	45.00	TCCACCGGAAAATTAAGCAC	F-RK-As493	26	20	59.20	45.00	ACCCATATCCGGAATCAGAA
QLOD02000002.1.	g7297.t1	391	(GAA)6	3	R-RK-As494	526	20	60.66	50.00	AATCAGCACCCAAGTCCTCA	F-RK-As494	136	20	59.36	50.00	GAAGAGCCCATGAAGAAGGA
QLOD02000002.1.	g7309.t1	395	(CAT)5	3	R-RK-As495	421	20	59.64	45.00	AGTCTTTTGTTTCGCGCTTC	F-RK-As495	27	20	60.31	55.00	GGGAGTGAAGAAGGGACCAT
QLOD02000002.1.	g7325.t1	406	(CGA)6	3	R-RK-As496	410	20	58.43	40.00	TCAATCGGATATGGTTTTCG	F-RK-As496	5	20	60.16	60.00	GGACTACTCGCCTGCTTCAG
QLOD02000002.1.	g7334.t1	398	(ACC)5	3	R-RK-As497	1147	20	59.69	45.00	CAATACCAAGCAAGGCATGA	F-RK-As497	750	20	60.09	50.00	TGAGACAGGGTCATCAACCA
QLOD02000002.1.	g7354.t1	408	(CTC)5	3	R-RK-As498	421	20	59.88	55.00	TGAGGACCATATGGGAGAGG	F-RK-As498	14	20	60.16	55.00	GGGTGCTGTTGTTGGAGACT
QLOD02000002.1.	g7383.t1	404	(CTT)6	3	R-RK-As499	407	20	59.97	45.00	AATTGCTTGCGGATAACACC	F-RK-As499	4	20	59.93	50.00	GGTGGTGCTTTGGATCATCT
QLOD02000002.1.	g7391.t1	396	(AGC)5	3	R-RK-As500	1560	20	60.09	45.00	TCCGTGGAAGTTGTTCATCA	F-RK-As500	1165	20	60.11	50.00	ATGAGTTGCAGGGAACAAGG
QLOD02000002.1.	g7391.t1	396	(ATC)9	3	R-RK-As501	1560	20	60.09	45.00	TCCGTGGAAGTTGTTCATCA	F-RK-As501	1165	20	60.11	50.00	ATGAGTTGCAGGGAACAAGG
QLOD02000002.1.	g7397.t1	366	(TCC)5	3	R-RK-As502	366	20	60.26	55.00	CACCCACTCAGCCTCATCTT	F-RK-As502	1	19	59.96	42.11	ATGCGTTTTGGGTTTGTGA
QLOD02000002.1.	g7422.t1	394	(CTC)5	3	R-RK-As503	1931	20	60.10	50.00	CGAGGGCGTTTCATAGATGT	F-RK-As503	1538	20	60.35	45.00	AATCTGTGCCCGATGACAAT
QLOD02000009.1.	g7437.t1	366	(GAA)8	3	R-RK-As504	368	20	60.59	55.00	CCTCCTCCTCTTCCACGAAT	F-RK-As504	3	25	59.62	44.00	GAAGGAGAAAAGAGAAGGACTAAGC
QLOD02000009.1.	g7437.t1	342	(TCT)11	3	R-RK-As505	401	20	59.90	50.00	CTCTTCGCGTGCTCTTTCTT	F-RK-As505	60	20	59.57	50.00	TACAAAGGCATGGGACTGTG
QLOD02000009.1.	g7439.t1	400	(CAG)8	3	R-RK-As506	2061	20	60.11	50.00	CTCCTTGGCAATCAACCTGT	F-RK-As506	1662	20	60.69	55.00	GAATTCTTCCCCACCTCACC
QLOD02000009.1.	g7451.t1	371	(GAG)9	3	R-RK-As507	380	20	60.28	50.00	GAGTCATTGAATCGGGATGG	F-RK-As507	10	20	60.48	40.00	AAACGGACGACGAAATTTGA
QLOD02000009.1.	g7457.t1	404	(GCG)5	3	R-RK-As508	530	20	60.00	55.00	ACCACCCTATGCGAGAACAC	F-RK-As508	127	20	59.80	45.00	AAACCAAAGGACCCGAAGAT
QLOD02000009.1.	g7478.t1	397	(CCA)5	3	R-RK-As509	751	20	60.73	55.00	GGGTGGTGGTTGTGAGTGTT	F-RK-As509	355	20	59.80	50.00	AAGCCTCCCAACTCTGATGA
QLOD02000009.1.	g7488.t1	400	(CT)8	2	R-RK-As510	1148	20	59.70	40.00	CCACCGTTATTGGCAATTTT	F-RK-As510	749	20	60.20	45.00	CCATTTTCAACCACCAAAGG
QLOD02000009.1.	g7488.t1	398	(CTC)5	3	R-RK-As511	510	19	60.23	52.63	ACGACCAATGAGGGTGGTT	F-RK-As511	113	20	60.45	50.00	AGCCAAGGCCACCTTTTATC
QLOD02000009.1.	g7489.t1	393	(ATT)5	3	R-RK-As512	570	20	60.04	45.00	ATCATCCTCCAAATCGCTTG	F-RK-As512	178	20	60.15	50.00	CAGGTGTTGCTTGAACATGG
QLOD02000009.1.	g7495.t1	180	(TC)7	2	R-RK-As513	180	19	60.88	57.89	TCACCCCACCTTCAGATCC	F-RK-As513	1	20	60.27	55.00	ATGTTGTCTGGCTCGAGGAC
QLOD02000009.1.	g7500.t1	397	(GAC)6	3	R-RK-As514	461	19	59.90	57.89	ACCTTGTGGGGGAGATCAG	F-RK-As514	65	20	59.68	60.00	CCTACCCTTCCCCCACTTAC
QLOD02000009.1.	g7500.t1	392	(AAT)7	3	R-RK-As515	551	20	60.07	45.00	GCCATAAAGCTTGACCCAAA	F-RK-As515	160	20	59.74	55.00	GCTGCCACCTGTCCTTTTAC
QLOD02000009.1.	g7501.t1	401	(ATG)7	3	R-RK-As516	755	20	59.98	45.00	GTGCCGACCAAAGAAATGTT	F-RK-As516	355	20	59.99	55.00	CCCGAGTGGTTCTACGTCAT
QLOD02000009.1.	g7501.t1	405	(AGC)6	3	R-RK-As517	961	20	60.46	55.00	CGGGCTTTCTTCCTCTCTTC	F-RK-As517	557	20	59.92	50.00	AATTGGGTTCCACCCTTACC
QLOD02000009.1.	g7501.t1	398	(TAA)7	3	R-RK-As518	1321	20	60.25	50.00	TGTTAGGCCTTGCTTGTTCC	F-RK-As518	924	20	60.16	50.00	GCAGATCAGAATCCCCAAGA
QLOD02000009.1.	g7501.t1	398	(GCG)7	3	R-RK-As519	1321	20	60.25	50.00	TGTTAGGCCTTGCTTGTTCC	F-RK-As519	924	20	60.16	50.00	GCAGATCAGAATCCCCAAGA
QLOD02000009.1.	g7512.t1	402	(GGA)6	3	R-RK-As520	579	20	59.26	55.00	GGTGCAGTGATCTGAGTTGG	F-RK-As520	178	20	59.67	55.00	CTCTTCTCCCAACCCCTTCT
QLOD02000009.1.	g7513.t1	409	(CAG)7	3	R-RK-As521	856	20	59.45	45.00	TGGCTTGAGATGCACAAGTT	F-RK-As521	448	20	59.76	45.00	GCCCAATATGCATTCCCTTA
QLOD02000009.1.	g7527.t1	413	(AG)9	2	R-RK-As522	1306	20	59.97	55.00	CAGCTACACCACGCACTGTT	F-RK-As522	894	20	59.77	55.00	CTCTGCTGCCACAGTTTCTG
QLOD02000009.1.	g7527.t1	406	(AGG)7	3	R-RK-As523	484	20	60.09	55.00	TGGCTATACAACCGGAGGAG	F-RK-As523	79	20	60.17	55.00	CTGTAACACAGCCCGAGGTT
QLOD02000009.1.	g7536.t1	400	(GGC)6	3	R-RK-As524	512	20	60.10	50.00	AGGCCCTTCTTGTTGGCTAT	F-RK-As524	113	20	60.07	50.00	CATCCCATGGTTCTGCTTCT
QLOD02000009.1.	g7536.t1	400	(TCC)5	3	R-RK-As525	839	20	59.66	55.00	GAGGGAATTGTGGACAGAGC	F-RK-As525	440	20	60.07	45.00	TCAATCGCCTTGTCATACCA
QLOD02000009.1.	g7536.t1	400	(ATC)13	3	R-RK-As526	839	20	59.66	55.00	GAGGGAATTGTGGACAGAGC	F-RK-As526	440	20	60.07	45.00	TCAATCGCCTTGTCATACCA
QLOD02000009.1.	g7536.t1	400	(TGC)5	3	R-RK-As527	1185	20	60.63	50.00	CTGGCCTTTGGATTCTTGTG	F-RK-As527	786	20	60.24	45.00	TCTTCACGTTCATCGTCCAA
QLOD02000009.1.	g7541.t1	401	(AAG)5	3	R-RK-As528	957	20	59.96	50.00	CGCCTCTGACGAAAAATCTC	F-RK-As528	557	20	59.41	45.00	TGGCAGGTGTTGAAAGAGAA
QLOD02000009.1.	g7576.t1	398	(GCT)5	3	R-RK-As529	436	20	59.93	50.00	GGACTGCCACCATGAAAGAT	F-RK-As529	39	20	59.95	45.00	TGAAAGCCTGCAATCATCTG
QLOD02000009.1.	g7587.t1	400	(GA)11	2	R-RK-As530	414	20	59.64	45.00	AACAGAAGCAAGCAACGACA	F-RK-As530	15	20	59.96	45.00	GGAAATGCACATATGCAACG
QLOD02000009.1.	g7595.t1	398	(AG)6	2	R-RK-As531	1686	20	59.78	55.00	GTTCAGCACAGCTCTTGACG	F-RK-As531	1289	20	60.05	45.00	TTTCCATGAGCCAAAAGACC
QLOD02000009.1.	g7615.t1	396	(GA)6	2	R-RK-As532	725	20	60.00	55.00	GAAGAGGCACCACTTGAAGC	F-RK-As532	330	20	60.89	55.00	CCGTGCACTAGCACGTATCA
QLOD02000009.1.	g7638.t1	398	(CAG)5	3	R-RK-As533	807	20	60.28	55.00	AGTGTGGGCTGGCTTATCTG	F-RK-As533	410	20	60.04	50.00	CCTCAATTCCACTCCCTGAA
QLOD02000009.1.	g7658.t1	391	(CCG)7	3	R-RK-As534	392	20	60.15	45.00	CCGATGAAATCGGAGAAGAA	F-RK-As534	2	20	60.53	45.00	TGTCCCATCCCATTCAATTC
QLOD02000009.1.	g7671.t1	403	(CCT)7	3	R-RK-As535	481	20	60.40	55.00	GTTTGAGTGGGTGGAGGTTG	F-RK-As535	79	20	59.97	55.00	ACCCTCCTCTGTTCCACCTT
QLOD02000009.1.	g7677.t1	424	(GTG)7	3	R-RK-As536	869	20	60.09	55.00	GGAGGAACCACCACAGAAGA	F-RK-As536	446	20	59.12	45.00	CATCGGATCAAAACAAGTCG
QLOD02000009.1.	g7682.t1	398	(AAG)5	3	R-RK-As537	594	20	59.68	50.00	GTTCTTCTGCACCGATTTCC	F-RK-As537	197	20	60.06	50.00	AAGTTGTTGCTGCCGAGAGT
QLOD02000009.1.	g7684.t1	404	(CAC)6	3	R-RK-As538	596	20	59.70	55.00	GGGCTGTGTTGTTCCTTCTC	F-RK-As538	193	20	59.84	50.00	TTCAAGTCTCCGTCCGTCTT
QLOD02000009.1.	g7705.t1	406	(TGC)5	3	R-RK-As539	1527	20	60.10	50.00	CTTTCCCTTGCCACTACCAA	F-RK-As539	1122	20	59.98	50.00	GGCAGCTCCTTTAATGCTTG
QLOD02000009.1.	g7711.t1	342	(CT)13	2	R-RK-As540	397	19	62.55	47.37	ATGGCACCGCAGATTTCAA	F-RK-As540	56	20	59.79	55.00	TGTCTCTCCCTCTCCGTCAT
QLOD02000009.1.	g7715.t1	412	(AG)6	2	R-RK-As541	1432	20	60.34	45.00	CGGCTGCCTTTCTTAAATGA	F-RK-As541	1021	20	60.21	55.00	CAGAGGGCTATGAAGGTGGA
QLOD02000009.1.	g7720.t1	404	(TGC)6	3	R-RK-As542	2868	20	59.98	55.00	GCCACCGATACCAGCACTAT	F-RK-As542	2465	20	59.99	50.00	CAATCCATGTTACGGCAGTG
QLOD02000009.1.	g7736.t1	397	(TCC)6	3	R-RK-As543	525	20	59.95	45.00	TACATGGGTAAATGCGACGA	F-RK-As543	129	20	59.81	50.00	CTTCTTGGGCTTGATCTTGG
QLOD02000009.1.	g7756.t1	400	(CTT)5	3	R-RK-As544	402	20	60.24	55.00	GAGGTCCGAGTTTCCACAGA	F-RK-As544	3	21	60.30	42.86	GCCCTTACCCTTTGATTTTGA
QLOD02000009.1.	g7756.t1	391	(GGC)6	3	R-RK-As545	548	20	59.77	45.00	AAGATCCAGCGAAGAATGGA	F-RK-As545	158	20	60.01	55.00	TTGGTAGTGAGCCTGCCTCT
QLOD02000009.1.	g7756.t1	397	(CAC)5	3	R-RK-As546	1351	20	59.62	50.00	ATATCCCTTGCGCGTGTACT	F-RK-As546	955	20	60.07	50.00	CCCCAGCTTCTAATCAACCA
QLOD02000009.1.	g7756.t1	400	(TCT)6	3	R-RK-As547	1760	20	59.94	45.00	TCAAACTGGTCATGGGTTGA	F-RK-As547	1361	20	59.81	50.00	TCAATCAGCAGCTCTCTCCA
QLOD02000009.1.	g7760.t1	400	(GAA)5	3	R-RK-As548	732	20	59.85	45.00	TTTTCGGGACTTGCTCTGTT	F-RK-As548	333	20	59.88	60.00	CAGAGAGAGCGAGACGGAGT
QLOD02000009.1.	g7761.t1	401	(CAA)5	3	R-RK-As549	1317	20	60.08	50.00	ATCCACCTCTTGCATCGAAC	F-RK-As549	917	20	60.07	55.00	ATTCACCCGAGACCTCCTCT
QLOD02000009.1.	g7785.t1	398	(TGG) 8	3	R-RK-As550	1098	20	60.31	55.00	ATTCTCTCCCCTTCCACCAC	F-RK-As550	701	20	59.67	50.00	CCTCAAAGTCCCAATCTTGC
QLOD02000009.1.	g7787.t1	379	(GGA)6	3	R-RK-As551	398	20	60.16	50.00	AAACAAACACGGCCTGAGAC	F-RK-As551	20	20	59.02	60.00	TAGGAGTAGGAGGGGGAGGT
QLOD02000009.1.	g7803.t1	401	(TGC)5	3	R-RK-As552	3149	20	60.55	50.00	GAAGAAGGATTCCGGAGCAT	F-RK-As552	2749	20	59.84	55.00	ACACTGGATAACCCGACTGG
QLOD02000009.1.	g7811.t1	399	(CAC)7	3	R-RK-As553	466	20	59.77	50.00	GGCTTGATTCGGAGAGAATG	F-RK-As553	68	20	61.21	55.00	TCATCAAGGACGCCGTCTAC
QLOD02000009.1.	g7823.t1	386	(CGA)8	3	R-RK-As554	1332	20	55.38	40.00	TTGGAAAGCTCTCTTCTTCA	F-RK-As554	947	20	59.93	50.00	AAAGACAGGGGACGAGGATT
QLOD02000009.1.	g7836.t1	398	(GAC)5	3	R-RK-As555	500	20	60.16	50.00	CGCTTGACGCTCTGATACAA	F-RK-As555	103	20	60.27	55.00	GACGAGACAGTGGCCTTGAT
QLOD02000009.1.	g7876.t1	414	(GGC)6	3	R-RK-As556	779	20	60.14	50.00	GGCACGTTTAGTGGCAGATT	F-RK-As556	366	19	60.73	57.89	CGGCACGGTGACTAACGTA
QLOD02000009.1.	g7891.t1	399	(GGC)5	3	R-RK-As557	401	20	59.99	55.00	GAAGAGCCAACCGAAGACTG	F-RK-As557	3	20	60.32	55.00	GGAGGAGGAAAGGCAAAGAG
QLOD02000009.1.	g7905.t1	397	(GCT)5	3	R-RK-As558	508	20	59.92	55.00	TAATGGGGTGTCCCAGAGAG	F-RK-As558	112	20	60.02	50.00	AGGCTGCGACTGATGTCTTT
QLOD02000009.1.	g7914.t1	391	(AGA)5	3	R-RK-As559	897	20	60.15	45.00	TGCGCTATTGCAAAACTCTG	F-RK-As559	507	20	59.48	50.00	GACGGATGATTCAAGGAAGG
QLOD02000009.1.	g7916.t1	369	(AGC)5	3	R-RK-As560	381	20	59.80	55.00	CATCCCCATACGTGAGTCCT	F-RK-As560	13	20	60.39	45.00	ACTCGAAAACCACCAAACCA
QLOD02000009.1.	g7934.t1	390	(CCT)6	3	R-RK-As561	4862	20	60.04	50.00	TTGATTCTGAGGGGTTGGAG	F-RK-As561	4473	20	59.71	55.00	AGCTGGAGGAAAAGGTAGGG
QLOD02000009.1.	g7945.t1	303	(CT)6	2	R-RK-As562	321	20	60.03	50.00	CACCGTGCCAAATGTTAGTG	F-RK-As562	19	20	61.02	50.00	AAGGGCTCCGACAAGTCAAT
QLOD02000009.1.	g7953.t1	401	(TGG)5	3	R-RK-As563	1073	20	60.08	50.00	TTGGGGTTCTTGAGGAAGTG	F-RK-As563	673	20	59.84	50.00	AGCAGGAACCAGAGCCAATA
QLOD02000009.1.	g7960.t1	401	(GGC)5	3	R-RK-As564	811	20	59.95	55.00	CGAGATCGACCTTCTCGAAC	F-RK-As564	411	20	59.97	60.00	CCACCTAGCATCCTCAGCTC
QLOD02000009.1.	g7961.t1	394	(TCA)5	3	R-RK-As565	935	22	60.19	45.45	TGCTCAGTAGCAGAAACAGGAA	F-RK-As565	542	20	59.70	45.00	AGAATCCTGCACCAGCAAAT
QLOD02000009.1.	g7964.t1	402	(ATG)5	3	R-RK-As566	1352	20	60.30	55.00	CACCTGCTCTTGGTCCTTGT	F-RK-As566	951	20	60.01	50.00	TGATGCCTGCGTAAGTCAAG
QLOD02000009.1.	g7985.t1	401	(CAGCCC)6	6	R-RK-As567	976	20	60.05	55.00	CCTGCACAGCTACTGGAACA	F-RK-As567	576	20	60.23	55.00	TATAGCTGCCCCTCCAACTG
QLOD02000009.1.	g7999.t1	386	(AAG)7	3	R-RK-As568	431	20	60.28	55.00	ACAGCGTCAATCCCGTAGAG	F-RK-As568	46	20	59.62	50.00	CGAAAGTGCGTCTTCCTTCT
QLOD02000009.1.	g8010.t1	410	(CTT)6	3	R-RK-As569	1571	21	59.34	42.86	GCAATCATCTCCATCAAATCC	F-RK-As569	1162	20	59.93	45.00	AAAAATGACCAGCCATCCAG
QLOD02000009.1.	g8024.t1	249	(GTT)6	3	R-RK-As570	268	19	60.26	47.37	AGCATGGAACAGCAACCAA	F-RK-As570	20	20	59.84	50.00	AGGGACAGAGCAAAGAACCA
QLOD02000009.1.	g8025.t1	397	(GAT)5	3	R-RK-As571	746	20	59.66	55.00	GCCTTCCCAAGACACTCATC	F-RK-As571	350	20	60.07	50.00	GCTCCCTGAATCACCGTTTA
QLOD02000009.1.	g8026.t1	443	(CT)6	2	R-RK-As572	446	20	59.39	50.00	GCCTGCTTGATCTCCTTGAT	F-RK-As572	4	19	59.86	52.63	GCTGGAAGCGGTGTTGTAA
QLOD02000009.1.	g8037.t1	399	(TCT)5	3	R-RK-As573	443	20	59.82	55.00	GCTTGTCTCCTTCCCCTCTT	F-RK-As573	45	20	60.79	60.00	GTCGTCGAGGGTCTCCTCTT
QLOD02000009.1.	g8037.t1	398	(GCG)5	3	R-RK-As574	723	20	60.53	50.00	CACCACAAGTTTGCCTTTCC	F-RK-As574	326	20	60.01	50.00	GTTTTGGAGTTGGTGCTGGT
QLOD02000009.1.	g8049.t1	388	(ATG)5	3	R-RK-As575	2138	20	59.62	60.00	GGTCCTCCATCTCCTCCTCT	F-RK-As575	1751	20	59.81	50.00	GCGACCTTGAAGATGGAAAG
QLOD02000009.1.	g8054.t1	412	(GGA)5	3	R-RK-As576	435	19	61.07	52.63	GGTTCCGAAAGGGTTGGAT	F-RK-As576	24	19	60.25	57.89	AGCTTCGTCAGACCCCAAC
QLOD02000009.1.	g8054.t1	391	(TGG)5	3	R-RK-As577	670	21	59.55	42.86	AAACTGTTTTTGCAGGAGCTG	F-RK-As577	280	20	61.10	50.00	GTGACGGGTTGCCCTTATTT
QLOD02000009.1.	g8061.t1	392	(GAA)6	3	R-RK-As578	2214	20	59.93	50.00	AATCCTCGTGATTCCCACTG	F-RK-As578	1823	20	60.10	50.00	CTGCGATCAGGACCGTTAAT
QLOD02000009.1.	g8068.t1	401	(AGG)8	3	R-RK-As579	958	20	60.05	55.00	TCACCCTCACTCCAATCTCC	F-RK-As579	558	20	60.24	55.00	GCCGGTGGCTAGAGATGTTA
QLOD02000009.1.	g8070.t1	396	(GAG)10	3	R-RK-As580	497	20	60.12	45.00	ACATTGGCAGCAACTTTTCC	F-RK-As580	102	20	60.10	45.00	AATACCAGGCCGAGCTTTTT
QLOD02000009.1.	g8070.t1	403	(GAA)5	3	R-RK-As581	742	20	59.99	50.00	CCTTCCACCGCACTACATTT	F-RK-As581	340	20	59.88	60.00	GAGGAGGAGGAGGAGGAAGA
QLOD02000009.1.	g8070.t1	400	(TGA)9	3	R-RK-As582	742	20	59.99	50.00	CCTTCCACCGCACTACATTT	F-RK-As582	343	20	59.88	60.00	GAGGAGGAGGAGGAAGAGGA
QLOD02000009.1.	g8084.t1	383	(GGC)5	3	R-RK-As583	656	20	60.19	50.00	TGAAGGGACTGGAATCTTCG	F-RK-As583	274	20	60.26	50.00	AATGCAGACGTCGGACTTTC
QLOD02000009.1.	g8085.t1	399	(ACC)5	3	R-RK-As584	480	20	60.11	50.00	ACCTCCCTGCATTGTTGAAG	F-RK-As584	82	20	59.99	55.00	CTCACTTTCGGAGACCTTGC
QLOD02000009.1.	g8100.t1	405	(GAT)5	3	R-RK-As585	1106	20	60.04	50.00	TTCCCCATCACCTTCTTCTG	F-RK-As585	702	20	59.53	55.00	AGTGGACGAGTCCCAGGATA
QLOD02000009.1.	g8101.t1	401	(CTC)5	3	R-RK-As586	422	20	59.58	50.00	TCAGGCATCTGCTGTCTTGT	F-RK-As586	22	20	61.29	60.00	GGAGGAGCGCCAAAGTCTAC
QLOD02000009.1.	g8126.t1	402	(GTC)6	3	R-RK-As587	423	20	59.67	50.00	CGAGGAAGATGCCGATTTAC	F-RK-As587	22	20	60.23	50.00	GCCAGAGACTTTGGGTTCAA
QLOD02000009.1.	g8126.t1	400	(GCT)5	3	R-RK-As588	2553	20	59.68	60.00	GTCCAGTCCAGGGTCAGAAG	F-RK-As588	2154	20	59.87	55.00	CGTGGAAAGGGCTACAAGAG
QLOD02000009.1.	g8148.t1	414	(CGC)5	3	R-RK-As589	521	20	59.99	45.00	TCAACAGCTTTGGGAGCTTT	F-RK-As589	108	20	59.73	50.00	TGGCTTCCTCCGTTACAGTT
QLOD02000009.1.	g8154.t1	402	(TCA)5	3	R-RK-As590	468	20	60.02	60.00	GAGCGGAGTGTTCAGGTAGC	F-RK-As590	67	20	60.05	55.00	TCTCCTCCCAATCTCACCAC
QLOD02000009.1.	g8155.t1	407	(CCT)10	3	R-RK-As591	463	20	59.18	50.00	GCATGACTTGGCTTAGAGCA	F-RK-As591	57	20	59.94	50.00	GAGGGTGACCTTGAAAACCA
QLOD02000009.1.	g8155.t1	406	(CCG)5	3	R-RK-As592	668	20	59.90	45.00	TGGGGAAAATCCCTTAGCTT	F-RK-As592	263	20	59.66	50.00	TAACGAAGGTCTTGGGAGGA
QLOD02000009.1.	g8161.t1	398	(TC)6	2	R-RK-As593	839	20	59.90	50.00	GACTCGCAAGCTTCTTTGCT	F-RK-As593	442	20	60.13	55.00	CTTTGGAGCTTGAGCAGGAC
QLOD02000009.1.	g8183.t1	406	(GAT)7	3	R-RK-As594	975	20	60.24	45.00	TTTGGTGTCGATGAGTCGAA	F-RK-As594	570	20	60.53	55.00	CCAACAAGGCAGAGGAGCTA
QLOD02000009.1.	g8185.t1	403	(GAC)6	3	R-RK-As595	704	20	59.83	55.00	TCGTCGTCATCACTGTCTCC	F-RK-As595	302	20	60.18	50.00	TCGCACCGGAATATTCTCTC
QLOD02000009.1.	g8187.t1	387	(GAA)7	3	R-RK-As596	516	20	60.16	50.00	GTTTTGGGCGTCTGTGAGTT	F-RK-As596	130	20	59.11	50.00	GGAAGGGAAACAGTGGAGAA
QLOD02000009.1.	g8192.t1	392	(CTG)5	3	R-RK-As597	1094	20	59.56	45.00	ATTTCAAGTCCATCGCCACT	F-RK-As597	703	20	59.78	45.00	TTAGCATTTCCGGAGGAGAA
QLOD02000009.1.	g8201.t1	306	(AG)6	2	R-RK-As598	329	25	56.69	40.00	CACAAAGCTAACATATCTCTCTCT	F-RK-As598	24	20	60.03	50.00	GCAACCACAGACTTTCAGCA
QLOD02000009.1.	g8216.t1	400	(CGC)5	3	R-RK-As599	611	20	60.21	45.00	CGACTTTCAATCTCCGCATT	F-RK-As599	212	20	59.92	50.00	ATCGGACCATCTATGGCTTG
QLOD02000009.1.	g8218.t1	398	(CCG)5	3	R-RK-As600	463	20	59.89	50.00	AGTCCTGCATTCCATCATCC	F-RK-As600	66	20	59.99	60.00	GCAGTCCTCACTCGGAGTTC
QLOD02000009.1.	g8218.t1	398	(ACA)5	3	R-RK-As601	463	20	59.89	50.00	AGTCCTGCATTCCATCATCC	F-RK-As601	66	20	59.99	60.00	GCAGTCCTCACTCGGAGTTC
QLOD02000009.1.	g8238.t1	269	(CCA)6	3	R-RK-As602	291	20	59.34	40.00	AAAAGCATTCCGAGCAAAAC	F-RK-As602	23	20	60.02	45.00	AGAAAGGCAAACATGCTGCT
QLOD02000009.1.	g8278.t1	290	(CT)14	2	R-RK-As603	291	21	57.08	47.62	TCAGATATCAGCCACACACAC	F-RK-As603	2	20	60.40	50.00	TGGGGTCTCAAGTGTTGGTT
QLOD02000009.1.	g8284.t1	410	(GGC)5	3	R-RK-As604	412	20	60.07	45.00	TCGCAGGTGATGGTGAAATA	F-RK-As604	3	23	60.90	43.48	GCAAGGTAATCTGGGTTTATTGG
QLOD02000009.1.	g8329.t1	409	(TCA)5	3	R-RK-As605	481	20	60.79	55.00	CACGGAGATAAAGCCTCACG	F-RK-As605	73	20	59.86	55.00	AACACCACAGTTGGGTCCTC
QLOD02000009.1.	g8332.t1	396	(CTC)6	3	R-RK-As606	408	20	60.07	50.00	AGCCTTCTCCAGGGTTGAAT	F-RK-As606	13	20	59.99	45.00	CTCATTTGGCTTGCTTGTCA
QLOD02000009.1.	g8384.t1	247	(AG)11	2	R-RK-As607	264	20	60.54	50.00	AAGCTTCCGCTTGACATCTG	F-RK-As607	18	20	60.07	55.00	TCTAATCCGTGGAGGACGAC
QLOD02000009.1.	g8390.t1	401	(CCT)6	3	R-RK-As608	534	20	59.94	45.00	GAAATTCGGCAGGTTGATGT	F-RK-As608	134	20	60.01	45.00	CAACGAGAGCGCAAAACATA
QLOD02000009.1.	g8436.t1	396	(GA)6	2	R-RK-As609	2265	20	60.12	55.00	CTGGCATGAGCCTTCTAAGC	F-RK-As609	1870	20	60.58	45.00	TCGGTAAAGGAATTGCAGGA
QLOD02000009.1.	g8483.t1	403	(GAA)5	3	R-RK-As610	1143	20	59.84	55.00	CGCCCTAAACGAGTCATCTC	F-RK-As610	741	20	60.05	55.00	TGATCACAACCCTCCTCCTC
QLOD02000009.1.	g8497.t1	395	(AAG)5	3	R-RK-As611	495	20	59.79	45.00	CCCCAATTTCAACGACCTTA	F-RK-As611	101	20	59.97	50.00	GAATGGTGCAGGTGGAAACT
QLOD02000009.1.	g8502.t1	367	(AG)7	2	R-RK-As612	397	20	59.66	40.00	CGTTCATTGCAGGAAAATCA	F-RK-As612	31	20	61.02	50.00	CCGTTTACCCTCATTGCAGA
QLOD02000009.1.	g8509.t1	395	(GA)10	2	R-RK-As613	428	20	59.84	50.00	CGTCTTTTCCGCTCCATTAG	F-RK-As613	34	20	59.60	55.00	AGCCCAACTTCTCAGTCAGC
QLOD02000009.1.	g8531.t1	400	(TGT)5	3	R-RK-As614	437	20	59.75	45.00	CCATCGCTGGATTGGATTAT	F-RK-As614	38	20	59.92	45.00	CAGTGAAATGGCAATGGATG
QLOD02000009.1.	g8551.t1	401	(TTC)5	3	R-RK-As615	1224	20	60.32	50.00	GACCGGGTAAGGCTTGAAAT	F-RK-As615	824	20	60.05	40.00	TCGTCAATTTTCCCAAAAGC
QLOD02000009.1.	g8561.t1	370	(TCG)6	3	R-RK-As616	397	20	61.52	60.00	GTCGGAGTCCGCTAACCCTA	F-RK-As616	28	20	60.19	50.00	TCTTCTCCATCCGAAGGTTG
QLOD02000009.1.	g8573.t1	357	(GAA) 9	3	R-RK-As617	362	20	60.08	50.00	ATTGATTCTGCCGAGACACC	F-RK-As617	6	20	60.23	50.00	AGGGACGGTAATGGTGACAA
QLOD02000009.1.	g8574.t1	391	(GAG)6	3	R-RK-As618	431	20	60.10	55.00	AGCCTGCTCTTTTCCCTCTC	F-RK-As618	41	20	60.94	50.00	TCATGCTCTTTGAGGCCAGT
QLOD02000009.1.	g8574.t1	391	(AGA)10	3	R-RK-As619	431	20	60.10	55.00	AGCCTGCTCTTTTCCCTCTC	F-RK-As619	41	20	60.94	50.00	TCATGCTCTTTGAGGCCAGT
QLOD02000009.1.	g8586.t1	400	(GGA)5	3	R-RK-As620	862	21	59.89	42.86	TCCATTTCCTGGGAGATCTTT	F-RK-As620	463	20	59.75	50.00	GCTGGTTTTCGCCTTGTTAC
QLOD02000009.1.	g8627.t1	330	(CTC)6	3	R-RK-As621	338	20	59.69	45.00	CTGAACGGATCGCAATTGTA	F-RK-As621	9	20	59.55	60.00	TCTCTCCGCCTACACCTCTC
QLOD02000009.1.	g8634.t1	396	(ATA)6	3	R-RK-As622	461	20	59.93	60.00	CCAGAGTCCTCCCCCTTTAC	F-RK-As622	66	21	60.23	47.62	CAAAACCTCTCCTCCTTTTGC
QLOD02000009.1.	g8634.t1	399	(TGA)5	3	R-RK-As623	590	20	59.57	45.00	CCCGAAATTTTAGGCTTCCT	F-RK-As623	192	20	59.90	45.00	TTCTGATGAAGGGGGTTTTG
QLOD02000009.1.	g8648.t1	401	(GGT)5	3	R-RK-As624	428	20	60.04	50.00	CTCAGATTCCAAACCCCAGA	F-RK-As624	28	20	60.03	55.00	ATCCGATCTCCTCTCCACCT
QLOD02000009.1.	g8667.t1	397	(GAT)5	3	R-RK-As625	1571	20	59.75	50.00	CTTTGGTGCTTGGCCTTAAC	F-RK-As625	1175	20	60.37	45.00	TGTATGCCCGAGTTTTTGGT
QLOD02000009.1.	g8687.t1	397	(GAT)9	3	R-RK-As626	794	20	60.41	50.00	ATCACCAGCTGCGAGTTTTC	F-RK-As626	398	20	60.11	45.00	CGTTGCTTGACATGGATTTG
QLOD02000009.1.	g8720.t1	402	(GGA)5	3	R-RK-As627	753	20	59.86	45.00	TCCTCGCCCAAATTCATATC	F-RK-As627	352	20	59.94	45.00	TGTGGAATGGAAGGTTGTGA
QLOD02000009.1.	g8740.t1	386	(GAA)6	3	R-RK-As628	1304	20	60.66	50.00	TGCAGGAGCCATACCTTTGT	F-RK-As628	919	20	60.29	45.00	CAGCTTTGCAGCAAGCATAA
QLOD02000009.1.	g8741.t1	402	(AAG)5	3	R-RK-As629	992	20	60.01	45.00	TCATTGATTTCCCTGCTTCC	F-RK-As629	591	20	59.81	50.00	GCTTCGGAGAGTTTCATTGG
QLOD02000009.1.	g8808.t1	395	(GTG)5	3	R-RK-As630	734	20	59.41	45.00	GGAACCAAGTTGCCAAAATC	F-RK-As630	340	20	60.05	55.00	GGTGGTAGGATGGTCAATGG
QLOD02000009.1.	g8815.t1	413	(CGG)5	3	R-RK-As631	431	20	59.93	55.00	TCCCCAGTATCACGGTTCTC	F-RK-As631	19	20	61.05	50.00	AAAAGGTTGCACGAGGAGGT
QLOD02000009.1.	g8861.t1	398	(GA)6	2	R-RK-As632	683	20	59.93	50.00	CCATCCGTGATCTTGGTCTT	F-RK-As632	286	20	60.26	50.00	ATTTGAGGGGAAGGAGATGG
QLOD02000009.1.	g8895.t1	404	(TCA)5	3	R-RK-As633	1026	20	59.96	55.00	CACCACCTCCCAAGTCTGAT	F-RK-As633	623	20	60.21	55.00	CAGCAAGGAGTGGGGATAGA
QLOD02000009.1.	g8907.t1	398	(TGG)7	3	R-RK-As634	469	20	60.11	50.00	CTTGGGACACCTGATGCTTT	F-RK-As634	72	20	59.97	50.00	AGACATTCGGTGGGAAGTTG
QLOD02000009.1.	g8942.t1	397	(CTC)5	3	R-RK-As635	589	20	60.13	55.00	ACGACCCAGCTTCATACAGG	F-RK-As635	193	20	59.71	45.00	AGCTTTCCCACTTGGTTCAA
QLOD02000009.1.	g8974.t1	400	(GCA)5	3	R-RK-As636	463	20	59.80	60.00	GCAGTACCTGCTGCTGTCTG	F-RK-As636	64	20	59.82	50.00	CCCCAAACTAGTCCCAACAA
QLOD02000009.1.	g8983.t1	403	(AGA)7	3	R-RK-As637	1264	20	60.04	50.00	CTTCTCCATCTTGGGAACCA	F-RK-As637	862	20	60.12	50.00	GACCAAGCTCCGTTGAACAT
QLOD02000009.1.	g8992.t1	400	(CTC)6	3	R-RK-As638	439	20	58.94	45.00	ATGGGTTTTCTTCTGCTGCT	F-RK-As638	40	20	60.12	50.00	CATCGAACAAGTGTGCATCC
QLOD02000009.1.	g9005.t1	401	(GAA)7	3	R-RK-As639	410	20	60.34	50.00	TGAAACAGCCTCCGAGAATC	F-RK-As639	10	20	59.28	55.00	GAAGAAGACCCGACCGTCTA
QLOD02000009.1.	g9005.t1	401	(CGA)6	3	R-RK-As640	410	20	60.34	50.00	TGAAACAGCCTCCGAGAATC	F-RK-As640	10	20	59.28	55.00	GAAGAAGACCCGACCGTCTA
QLOD02000009.1.	g9008.t1	374	(GAG)7	3	R-RK-As641	490	20	59.59	40.00	ACGGCACGGAATAAGAAAAA	F-RK-As641	117	20	59.53	45.00	AACCTCCTCCGTCAAATTCA
QLOD02000009.1.	g9011.t1	386	(GA)6	2	R-RK-As642	408	20	60.99	60.00	GTAGAGCTCCATCCGGGAAC	F-RK-As642	23	20	59.41	45.00	ATTCTCCATTGCCAGTGGTT
QLOD02000009.1.	g9059.t1	357	(TTCC)5	4	R-RK-As643	362	22	60.21	40.91	TCCAAGAGAAGGAAAAGAACCA	F-RK-As643	6	20	58.79	45.00	ATCCGTTGGAAACAGCTTCT
QLOD02000009.1.	g9072.t1	400	(AGG)9	3	R-RK-As644	1588	20	60.39	55.00	GGCAAGTCCTGGAGTCAAGA	F-RK-As644	1189	20	59.99	40.00	TCAACCCCATATTCCCAAAA
QLOD02000009.1.	g9082.t1	407	(GCG)5	3	R-RK-As645	414	20	60.48	50.00	CAGATTGAGGCGGCTCTTTA	F-RK-As645	8	20	59.83	50.00	GGGTGTTTTCAGTGGACGAT
QLOD02000009.1.	g9086.t1	400	(TTC)6	3	R-RK-As646	658	20	60.02	40.00	ACCCATCATAATGCCCAAAA	F-RK-As646	259	20	59.88	60.00	GAGGGAGGAGGAGGAGAAGA
QLOD02000009.1.	g9087.t1	398	(GCA)5	3	R-RK-As647	752	20	59.89	50.00	ATGGCCATTCTGTCCATCTC	F-RK-As647	355	20	60.80	60.00	AGGGGAAGAGGAAGGGGTAG
QLOD02000009.1.	g9100.t1	390	(GGA)5	3	R-RK-As648	390	20	60.46	55.00	AATCCTCACTAGCCCCGAAC	F-RK-As648	1	20	59.68	50.00	ATGCCCACACCTAAACATCC
QLOD02000009.1.	g9120.t1	407	(GA)8	2	R-RK-As649	412	20	59.67	45.00	AAAGCATTTCAGGAGGACCA	F-RK-As649	6	20	59.16	60.00	TGGTGGAGTAGGGAGTAGGC
QLOD02000009.1.	g9129.t1	380	(CGG)5	3	R-RK-As650	408	20	60.29	50.00	CTTTGCAACGTCTTCCCAGT	F-RK-As650	29	20	60.47	50.00	CCGGTCCAAGCCTAAAAAGT
QLOD02000009.1.	g9129.t1	406	(GCC)5	3	R-RK-As651	739	20	60.21	45.00	TGGAACCATGGGAGTTTTGT	F-RK-As651	334	20	59.85	50.00	GAGGCTTACGAGGCAAAATG
QLOD02000009.1.	g9135.t1	401	(TCC)7	3	R-RK-As652	434	20	60.20	50.00	TCCAACCTCTCAAGGAATGC	F-RK-As652	34	20	61.16	50.00	ATTTCCGGAACCTTCCCTCT
QLOD02000009.1.	g9135.t1	396	(TCT)6	3	R-RK-As653	434	20	60.20	50.00	TCCAACCTCTCAAGGAATGC	F-RK-As653	39	20	59.81	55.00	CGGAACCTTCCCTCTCTCTT
QLOD02000009.1.	g9171.t1	390	(TGA)6	3	R-RK-As654	514	20	60.04	50.00	CTTCAGATTCACCCCCAGAA	F-RK-As654	125	20	60.42	60.00	GAGTACCCCACACGAACCAG
QLOD02000009.1.	g9171.t1	390	(TGC)6	3	R-RK-As655	514	20	60.04	50.00	CTTCAGATTCACCCCCAGAA	F-RK-As655	125	20	60.42	60.00	GAGTACCCCACACGAACCAG
QLOD02000009.1.	g9188.t1	410	(TCT)6	3	R-RK-As656	1306	20	59.95	55.00	CTCCAGAGCTTTCCCCTTCT	F-RK-As656	897	20	59.75	40.00	TGGTTGTGGAATGAATGGAA
QLOD02000009.1.	g9199.t1	406	(CGC)5	3	R-RK-As657	550	20	59.95	45.00	TAACCGAAAAGCTCCGAAGA	F-RK-As657	145	20	60.16	45.00	TCATTCCTCCGCTTCAAATC
QLOD02000009.1.	g9203.t1	401	(GCT)8	3	R-RK-As658	989	20	60.16	60.00	GTAGAGGAAGGCGTGAGCTG	F-RK-As658	589	20	59.44	55.00	AGCCCCGATCTTTACTACCC
QLOD02000009.1.	g9205.t1	400	(CAA)6	3	R-RK-As659	449	20	59.99	50.00	TTGCTCATGAACTCGACGAC	F-RK-As659	50	20	60.01	45.00	ATTCAACAGCAACACCACCA
QLOD02000009.1.	g9213.t1	402	(CTC)9	3	R-RK-As660	409	20	60.69	55.00	CCTTGTTGACTTGGGACAGC	F-RK-As660	8	20	58.87	50.00	TGGGAACAACTAGCATCGAG
QLOD02000009.1.	g9213.t1	380	(CAC)6	3	R-RK-As661	574	20	60.01	45.00	GAGCATGGGAAATGGAAAGA	F-RK-As661	195	20	60.19	60.00	CTCCTCCTCCTCCTCCAAAC
QLOD02000009.1.	g9215.t1	390	(CAC)5	3	R-RK-As662	568	19	60.35	52.63	CCGCCTTCGACTCAGATTT	F-RK-As662	179	20	59.21	55.00	AGATGGAGGAGGAGACATCG
QLOD02000009.1.	g9217.t1	410	(AAG)5	3	R-RK-As663	448	20	60.28	45.00	TGTGCAGGAGGAACACAAAA	F-RK-As663	39	20	60.50	55.00	GGAGATGGAGAGAACGCAGA
QLOD02000009.1.	g9232.t1	380	(GAA)6	3	R-RK-As664	380	20	60.71	55.00	AGCGAGCTATCGCAGACAAC	F-RK-As664	1	20	59.84	50.00	ATGGCTACTCTGGGCTTCAA
QLOD02000009.1.	g9250.t1	372	(CT)8	2	R-RK-As665	379	19	60.10	52.63	AAAGTGAAGGGTGGGCAAG	F-RK-As665	8	19	60.37	52.63	CGCGGCTAATTAAGCACCT
QLOD02000009.1.	g9266.t1	401	(CTC)6	3	R-RK-As666	420	20	59.84	45.00	AGCGCAGGTTGAAGAATCAT	F-RK-As666	20	20	58.47	55.00	GTCCTCTGCTTCTTCCCTGT
QLOD02000009.1.	g9271.t1	398	(GAG)5	3	R-RK-As667	893	20	60.16	50.00	TCTTCTGGGCTTCCATCATC	F-RK-As667	496	20	60.48	50.00	GCTCAGAAGCATGGGAAGAA
QLOD02000009.1.	g9274.t1	416	(AGG)6	3	R-RK-As668	569	20	60.28	50.00	AAGAGCGGAAAGAGTGAGCA	F-RK-As668	154	20	60.13	50.00	TCTTCGAGTCGCCAAGAACT
QLOD02000009.1.	g9284.t1	404	(AGA)6	3	R-RK-As669	1359	20	60.26	50.00	ACCATTCTCTGCACCTTTGC	F-RK-As669	956	20	60.20	50.00	TTCCTGGGCTGTTGAGATTC
QLOD02000009.1.	g9284.t1	404	(AGA)7	3	R-RK-As670	1359	20	60.26	50.00	ACCATTCTCTGCACCTTTGC	F-RK-As670	956	20	60.20	50.00	TTCCTGGGCTGTTGAGATTC
QLOD02000009.1.	g9287.t1	409	(GA)7	2	R-RK-As671	555	20	59.79	45.00	AATGTTGCCATCCATTAGGC	F-RK-As671	147	20	60.57	50.00	CATCCATCTTCGCATTCTCC
QLOD02000009.1.	g9295.t1	400	(AGG)5	3	R-RK-As672	679	20	59.80	55.00	CTTCAGCATCCCTCAGGAAC	F-RK-As672	280	20	60.04	50.00	CAGAAGGGGTTTGATGAGGA
QLOD02000009.1.	g9299.t1	397	(GA)13	2	R-RK-As673	441	20	60.19	55.00	GACCGGATAAACCCTCCAGT	F-RK-As673	45	20	59.80	55.00	CCTTCCGTCGTCAATCTCTC
QLOD02000009.1.	g9299.t1	398	(AG)15	2	R-RK-As674	1311	20	60.12	55.00	GGTCAGCTCCTCCACACATT	F-RK-As674	914	20	59.67	50.00	GTGGAGCTGGAATTTCTTGG
QLOD02000009.1.	g9304.t1	377	(CGG)6	3	R-RK-As675	403	21	59.88	47.62	CCAAAGGTTGTGGAGTACCAA	F-RK-As675	27	20	59.81	55.00	GGATCGACGACACCCTATGT
QLOD02000009.1.	g9336.t1	402	(GAG)5	3	R-RK-As676	473	20	59.21	40.00	GCTGTTTTCCCATTGCTTTT	F-RK-As676	72	20	60.32	50.00	CGCGCTAATGGAGATCCTAA
QLOD02000009.1.	g9341.t1	400	(TCT)6	3	R-RK-As677	451	21	59.70	42.86	AATCAACCACATCAACCTTGG	F-RK-As677	52	20	60.19	55.00	CGAGCCACGTACGTAAACCT
QLOD02000009.1.	g9341.t1	400	(CTC)9	3	R-RK-As678	451	21	59.70	42.86	AATCAACCACATCAACCTTGG	F-RK-As678	52	20	60.19	55.00	CGAGCCACGTACGTAAACCT
QLOD02000009.1.	g9351.t1	396	(ACC)6	3	R-RK-As679	410	20	60.11	50.00	AGAAATCCAACTGGGCTGTG	F-RK-As679	15	20	59.94	45.00	TTCATCAAGGTGGTGTCCAA
QLOD02000009.1.	g9351.t1	396	(CTC)5	3	R-RK-As680	410	20	60.11	50.00	AGAAATCCAACTGGGCTGTG	F-RK-As680	15	20	59.94	45.00	TTCATCAAGGTGGTGTCCAA
QLOD02000009.1.	g9360.t1	384	(GAT)9	3	R-RK-As681	1242	20	61.10	55.00	CTCCAGCTTCGTCGACTTTG	F-RK-As681	859	20	59.70	45.00	ATCACAGGCAGGAAAGCAAT
QLOD02000009.1.	g9365.t1	212	(GAG)5	3	R-RK-As682	219	20	60.50	55.00	AAGGCCTTCGGAGTTGTACC	F-RK-As682	8	20	60.15	50.00	ACACAAGAACCAGGCAAAGG
QLOD02000009.1.	g9378.t1	400	(TCA)5	3	R-RK-As683	487	20	59.99	50.00	GTGCATCAAGAAGTGCAGGA	F-RK-As683	88	20	59.93	50.00	AAATGCCCCAGATGTGACTC
QLOD02000009.1.	g9383.t1	402	(CTC)5	3	R-RK-As684	600	21	59.98	42.86	CAAGCTTGGGTTATTGTTGGA	F-RK-As684	199	20	59.75	50.00	AAGTTCACCACTGCACATCG
QLOD02000009.1.	g9388.t1	404	(GA)15	2	R-RK-As685	1171	20	60.39	55.00	GACTGAACTTGGCCTGGAGA	F-RK-As685	768	20	59.90	45.00	CAGGGGATGGAAGTTTTTGA
QLOD02000009.1.	g9402.t1	400	(TG)6	2	R-RK-As686	506	20	59.06	45.00	TCTCTGGGTTGTCCATTGAA	F-RK-As686	107	20	60.25	50.00	ACGACAAGATGGAGCTTTGG
QLOD02000009.1.	g9411.t1	397	(CTC)8	3	R-RK-As687	1260	20	60.11	55.00	GCCACCTCCTACACCAAGAA	F-RK-As687	864	20	60.26	50.00	GGGATCAACAAGCAGCAACT
QLOD02000009.1.	g9411.t1	405	(CAT)5	3	R-RK-As688	1387	19	60.32	52.63	CCATGGATGAACCAGGTGA	F-RK-As688	983	20	60.05	45.00	TTCCCAATGCTTCCAGTTTC
QLOD02000009.1.	g9411.t1	405	(TGC)5	3	R-RK-As689	1387	19	60.32	52.63	CCATGGATGAACCAGGTGA	F-RK-As689	983	20	60.05	45.00	TTCCCAATGCTTCCAGTTTC
QLOD02000009.1.	g9437.t1	403	(ATG)6	3	R-RK-As690	577	20	59.84	55.00	CCACCAGCTTCTTCTGGTTC	F-RK-As690	175	20	60.66	50.00	TGCAGGGTTGCTGGAGTAAT
QLOD02000009.1.	g9455.t1	404	(AAG)5	3	R-RK-As691	445	20	59.83	50.00	CATCAAGTTGAGCAGGTGGA	F-RK-As691	42	20	59.72	55.00	TCGACCTACCGACCAAGAGT
QLOD02000009.1.	g9465.t1	396	(TTC)8	3	R-RK-As692	407	20	59.95	45.00	GAAACTGTTCCGGGACAAAA	F-RK-As692	12	20	60.45	50.00	TGCAGACACTTGCACCCTTA
QLOD02000009.1.	g9493.t1	403	(GAA)5	3	R-RK-As693	794	20	60.10	45.00	AGCCGAATGTCGCAATTAAC	F-RK-As693	392	20	59.84	45.00	ATTTGGCGCTGAGAGATGTT
QLOD02000009.1.	g9502.t1	407	(AG)6	2	R-RK-As694	1030	20	60.02	55.00	CACCTCTCTCCAACTGCACA	F-RK-As694	624	20	59.91	45.00	TTCCGGTTCAATCAAAGTCC
QLOD02000009.1.	g9525.t1	397	(CGG)5	3	R-RK-As695	399	19	59.91	47.37	AATCACCGCCAATTTAGCC	F-RK-As695	3	20	60.08	50.00	GGCGGTGAAGATGATGAAGT
QLOD02000009.1.	g9552.t1	414	(GGC)6	3	R-RK-As696	452	20	59.97	45.00	TGGCATGTGAAACACTCCAT	F-RK-As696	39	20	60.39	55.00	GCACCTGAACTTCCAGAGGA
QLOD02000009.1.	g9553.t1	403	(CCG)6	3	R-RK-As697	416	20	59.66	55.00	GCCTGGTCTTCAACAGATCC	F-RK-As697	14	20	59.34	50.00	CCCCTGAAAATGATCTGACC
QLOD02000009.1.	g9583.t1	405	(CAG)5	3	R-RK-As698	719	20	59.99	50.00	GCAGCCGACTTCAATAAAGC	F-RK-As698	315	20	60.10	50.00	ACAACAACAGCAGCAGCAAC
QLOD02000009.1.	g9583.t1	405	(CAG)7	3	R-RK-As699	719	20	59.99	50.00	GCAGCCGACTTCAATAAAGC	F-RK-As699	315	20	60.10	50.00	ACAACAACAGCAGCAGCAAC
QLOD02000009.1.	g9592.t1	402	(ATG)6	3	R-RK-As700	712	20	59.82	50.00	GGGGCTTGGTATACGACAAA	F-RK-As700	311	20	60.07	50.00	GCCCTCCACACGAAAGAATA
QLOD02000009.1.	g9592.t1	396	(GTG)5	3	R-RK-As701	1105	20	59.97	60.00	GTCCAGCTCTCAGCCCATAG	F-RK-As701	710	20	60.87	45.00	CCCCCAATCGAAAATATCGT
QLOD02000009.1.	g9617.t1	405	(GCC)5	3	R-RK-As702	428	20	59.89	55.00	TCCCTATCATCACCGACCTC	F-RK-As702	24	20	59.99	50.00	TGAGAACGAGGAGGCTGTTT
QLOD02000009.1.	g9625.t1	397	(GGA)6	3	R-RK-As703	495	20	60.09	55.00	CTGAGCTTTCCGAGGAGATG	F-RK-As703	99	20	59.84	50.00	AGGTTCGATTCGGAGCTACA
QLOD02000009.1.	g9637.t1	413	(GAC)5	3	R-RK-As704	636	20	60.01	50.00	CGCGAACACGAAGATAGTGA	F-RK-As704	224	20	59.58	50.00	AGGAAGCACCACCAACTCAT
QLOD02000009.1.	g9641.t1	407	(GAA)5	3	R-RK-As705	1533	20	59.60	45.00	ATGTGGTCGCTTTCCTTTGT	F-RK-As705	1127	20	60.79	55.00	CTAATCAAGGCCGTCGTCTG
QLOD02000009.1.	g9651.t1	400	(AGA)5	3	R-RK-As706	445	20	60.17	45.00	TGGTGGAAACATCCATCCTT	F-RK-As706	46	20	60.79	50.00	ATTTACCCGAATGGGTACGG
QLOD02000009.1.	g9671.t1	401	(CTT)5	3	R-RK-As707	405	20	59.39	50.00	TCGAACCAACACTCTCAGGA	F-RK-As707	5	19	59.96	52.63	ATCAGAATCGGCAGCACAG
QLOD02000009.1.	g9679.t1	401	(AG)9	2	R-RK-As708	2662	20	59.69	50.00	ATGGCGAGAGTCCACTTGAT	F-RK-As708	2262	20	60.23	50.00	TCCTCTTCCCAAACAAGCAC
QLOD02000009.1.	g9682.t1	398	(ATG)5	3	R-RK-As709	2230	20	60.51	50.00	TTGCACTCTTTTCCCTCTCG	F-RK-As709	1833	20	60.14	55.00	AGGTATGGCACCTCAAGCAC
QLOD02000009.1.	g9690.t1	404	(TCC)5	3	R-RK-As710	480	20	60.17	50.00	AATCCAGGAAGGGTCAAACC	F-RK-As710	77	20	59.19	50.00	GGTTGGGTCTTCTTGCTGTT
QLOD02000009.1.	g9713.t1	400	(ATC)6	3	R-RK-As711	1464	20	60.37	50.00	GCGAGATGCTTCCATGTTCT	F-RK-As711	1065	20	59.79	45.00	CCAACGGTTGAAGGGAATAA
QLOD02000009.1.	g9713.t1	400	(CAG)5	3	R-RK-As712	1464	20	60.37	50.00	GCGAGATGCTTCCATGTTCT	F-RK-As712	1065	20	59.79	45.00	CCAACGGTTGAAGGGAATAA
QLOD02000009.1.	g9714.t1	388	(ATA)7	3	R-RK-As713	389	20	59.41	55.00	CCATCTCCATCTCCATCTCC	F-RK-As713	2	25	59.29	40.00	TGGAAGAAGTAGTAGACAACCAACA
QLOD02000009.1.	g9714.t1	389	(ATA)6	3	R-RK-As714	458	20	60.20	55.00	TGGAGTACTCGCTGTTGCTG	F-RK-As714	70	20	60.54	50.00	CAACATCTGTCCGGTGCATA
QLOD02000009.1.	g9714.t1	413	(CAG)5	3	R-RK-As715	674	20	60.42	50.00	TGTTGTTGTGAGGGTGATGG	F-RK-As715	262	20	60.10	50.00	GCATACATCCGAAGCCTTGT
QLOD02000009.1.	g9714.t1	399	(CAG)5	3	R-RK-As716	994	20	60.11	55.00	GGTTGGGGAGTGCAAGACTA	F-RK-As716	596	20	60.10	45.00	CCATGAAACAAGCCGCTAAT
QLOD02000009.1.	g9714.t1	399	(ACA)7	3	R-RK-As717	994	20	60.11	55.00	GGTTGGGGAGTGCAAGACTA	F-RK-As717	596	20	60.10	45.00	CCATGAAACAAGCCGCTAAT
QLOD02000009.1.	g9714.t1	408	(ATA)5	3	R-RK-As718	1382	20	59.87	50.00	CACCAAGCAGAAGTGACCAA	F-RK-As718	975	20	60.11	55.00	TAGTCTTGCACTCCCCAACC
QLOD02000009.1.	g9714.t1	402	(CTC) 8	3	R-RK-As719	1498	20	60.13	50.00	GATTCAACCAGGGAGGGAAT	F-RK-As719	1097	20	60.21	50.00	TGTCTCCATCATCGTCCTCA
QLOD02000009.1.	g9722.t1	424	(CCT)6	3	R-RK-As720	426	20	59.42	55.00	AAGAGGTGGTGGTGACCCTA	F-RK-As720	3	21	59.83	47.62	GGAACCACCAAGAAAGAAACC
QLOD02000009.1.	g9722.t1	396	(GGT)5	3	R-RK-As721	502	20	60.00	50.00	CTTGAATCCCATGGAGAGGA	F-RK-As721	107	20	60.04	50.00	CTTCAATGGAGACCCCAGAA
QLOD02000009.1.	g9734.t1	396	(CTG)5	3	R-RK-As722	481	20	60.00	50.00	CGTGAAACACCATCAAGTGG	F-RK-As722	86	21	58.71	47.62	GAGGTGAAGGTGCTAATTTGG
QLOD02000009.1.	g9747.t1	394	(CGC)5	3	R-RK-As723	809	20	59.71	50.00	CTCACGTCATGTTGGCTCAT	F-RK-As723	416	20	59.97	55.00	TCAACCCCTACAACCTCGAC
QLOD02000010.1.	g9758.t1	400	(TCA)5	3	R-RK-As724	531	20	60.18	45.00	TTCTTTGGCTCCATCTTTGG	F-RK-As724	132	20	60.34	50.00	GAAAGCAATCCTCTCCGTCA
QLOD02000010.1.	g9779.t1	397	(TCT)6	3	R-RK-As725	443	20	60.75	60.00	AGGGCGAGGTAGATGAGGAG	F-RK-As725	47	20	59.55	55.00	CCCAACTCCAAACCTCTGTC
QLOD02000010.1.	g9780.t1	387	(TCT)6	3	R-RK-As726	409	20	60.01	60.00	CCAGGTAGCACTCCTTCTCG	F-RK-As726	23	20	58.75	40.00	TCTTTTTCATGGCAAACGTC
QLOD02000010.1.	g9786.t1	379	(CTT)7	3	R-RK-As727	404	20	59.47	40.00	TTTGACGTTGCTTCTGCAAT	F-RK-As727	26	20	60.47	55.00	CTCGACATCCAATCCCAGTC
QLOD02000010.1.	g9805.t1	453	(TCC)5	3	R-RK-As728	553	20	58.96	45.00	TTCCTTTGGTTGGAGAATCC	F-RK-As728	101	20	59.67	45.00	TTTTCTCCATCGTCCGAAGT
QLOD02000010.1.	g9832.t1	397	(GGA)5	3	R-RK-As729	849	20	59.81	45.00	GGCTTGCATCAAGATTGTCA	F-RK-As729	453	20	59.44	55.00	CTCAGCAGCAGAGAAGGTGA
QLOD02000010.1.	g9834.t1	392	(ACC)5	3	R-RK-As730	447	20	59.35	50.00	GAATCCGCTCGCGTAATACT	F-RK-As730	56	23	59.93	43.48	TGGAGAAAAACTTAGCTGACAGG
QLOD02000010.1.	g9857.t1	248	(AAG)5	3	R-RK-As731	254	20	60.23	45.00	TCTCGGGAAACAAACAAAGC	F-RK-As731	7	20	60.55	45.00	CGAAGCAAAAGCGAAAGTGT
QLOD02000010.1.	g9859.t1	398	(AGA)5	3	R-RK-As732	459	20	60.01	55.00	ACAACGGTCCAAGGACTGAC	F-RK-As732	62	20	60.60	50.00	CATTGCTATGGGCAAGGAAG
QLOD02000010.1.	g9876.t1	390	(CTT)6	3	R-RK-As733	390	20	59.71	50.00	CCCGGTGTAAATGGTGTTCT	F-RK-As733	1	19	56.28	42.11	ATGGTTAAAATGGCTGCTG
QLOD02000010.1.	g9876.t1	406	(GGT)5	3	R-RK-As734	554	20	59.56	40.00	CTGCAAATTTTGAACCCACA	F-RK-As734	149	20	60.58	50.00	AAGGAACGAGGGATTCAAGC
QLOD02000010.1.	g9882.t1	413	(GCA)6	3	R-RK-As735	459	20	59.26	45.00	ACCCGACAAGAATGGAACAT	F-RK-As735	47	20	58.93	50.00	ACCGACTCTGCAAACAGTTG
QLOD02000010.1.	g9899.t1	393	(GAA)5	3	R-RK-As736	737	20	59.97	55.00	ACCTGAACCTGATCGTCACC	F-RK-As736	345	20	60.13	55.00	CCAAAGCTCTCTCCGAACTG
QLOD02000010.1.	g9905.t1	398	(GAC)5	3	R-RK-As737	1091	20	59.65	50.00	AATCGTCCTCCAGTCCTCAA	F-RK-As737	694	20	59.97	55.00	GCGAGGCAGAGAGAAGAAGA
QLOD02000010.1.	g9943.t1	393	(CCA)5	3	R-RK-As738	1637	20	59.84	55.00	GCCTCAACAAGGCGTATCTC	F-RK-As738	1245	20	59.81	50.00	CCACAATAGAGCCCCACAAT
QLOD02000010.1.	g9945.t1	399	(AAG)5	3	R-RK-As739	536	20	59.69	45.00	GCCGGTGCATTAATACCATT	F-RK-As739	138	20	60.12	50.00	AACAATCGACTCCCAGCAAC
QLOD02000010.1.	g9945.t1	399	(AAG) 8	3	R-RK-As740	536	20	59.69	45.00	GCCGGTGCATTAATACCATT	F-RK-As740	138	20	60.12	50.00	AACAATCGACTCCCAGCAAC
QLOD02000010.1.	g9958.t1	395	(ATC)8	3	R-RK-As741	1270	20	60.03	45.00	AAAATCCCACCAAAC	F-RK-As741	876	20	59.93	50.00	CATCAACTCACCCATGATGC
QLOD02000010.1.	g10024.t1	395	(AGA)5	3	R-RK-As742	760	20	60.00	45.00	GTGATGCTTTCGCAGTTGAA	F-RK-As742	366	20	60.29	50.00	GGGTTTTCGGAGGGAACTAA
QLOD02000010.1.	g10031.t1	404	(GGA)10	3	R-RK-As743	534	19	60.40	52.63	CCCACCACCAACAGTTGAA	F-RK-As743	131	20	59.45	55.00	ACTCGGAGCAAGTTCCAGTC
QLOD02000010.1.	g10036.t1	400	(TGA)5	3	R-RK-As744	490	20	60.01	50.00	CAGGCACAGAGCGATTGTTA	F-RK-As744	91	20	59.87	50.00	TACGCAGTGGAAGTTGATGC
QLOD02000010.1.	g10050.t1	398	(CCA)6	3	R-RK-As745	452	20	59.11	45.00	TAAATCCTCAATCGCCCTTC	F-RK-As745	55	20	60.26	55.00	CCTCTCTGCATGACCCAGTT
QLOD02000010.1.	g10051.t1	400	(GGC)5	3	R-RK-As746	444	20	59.31	55.00	GTCGACTAGGGCTTCGATGT	F-RK-As746	45	19	59.76	52.63	GGTGAATATTCCCGCCACT
QLOD02000010.1.	g10062.t1	398	(GAG)7	3	R-RK-As747	1133	20	59.99	50.00	AGCTGAAACTCCGAGTCCAA	F-RK-As747	736	20	60.14	60.00	CTCTCCGAGCACTCCACTTC
QLOD02000010.1.	g10062.t1	398	(GAA)6	3	R-RK-As748	1133	20	59.99	50.00	AGCTGAAACTCCGAGTCCAA	F-RK-As748	736	20	60.14	60.00	CTCTCCGAGCACTCCACTTC
QLOD02000010.1.	g10081.t1	435	(TCT)5	3	R-RK-As749	479	19	60.64	52.63	TCCACCATCTCTTGCATGG	F-RK-As749	45	20	59.77	50.00	GATCAAGCTTCGAGGAATGG
QLOD02000010.1.	g10101.t1	416	(CCA)5	3	R-RK-As750	460	20	59.55	50.00	TGCCATCTGCCTCTTCTGTA	F-RK-As750	45	20	60.26	45.00	TGCTGCCACAAAGGTTGATA
QLOD02000010.1.	g10101.t1	410	(CTC)5	3	R-RK-As751	626	20	60.02	50.00	AGCCATCTCGCAACTGTCTT	F-RK-As751	217	20	60.03	60.00	ACTAGCTCCACCACCACCAC
QLOD02000010.1.	g10108.t1	408	(AAG)5	3	R-RK-As752	1040	20	59.97	50.00	GCCAACACATTCACGTCATC	F-RK-As752	633	20	60.21	45.00	AAGAGCCATGCAAAATCCAG
QLOD02000010.1.	g10112.t1	398	(TGG)5	3	R-RK-As753	514	20	60.18	55.00	GGATGAGAATGGTGGTGTCC	F-RK-As753	117	20	59.72	50.00	CTCTTCTCGAGCCATGCTTT
QLOD02000010.1.	g10137.t1	404	(CAG)8	3	R-RK-As754	516	20	60.25	55.00	GTACATCATCTCCGCCTGCT	F-RK-As754	113	20	59.86	60.00	CAGGGGAGGCTGTGTCTAAG
QLOD02000010.1.	g10149.t1	401	(TTC)7	3	R-RK-As755	414	20	60.35	45.00	ACGGAGGGATTTGTTGTTGA	F-RK-As755	14	21	59.37	47.62	TCTTTGCTTCTGTCTCCTGCT
QLOD02000010.1.	g10151.t1	241	(GTG)5	3	R-RK-As756	246	20	59.25	45.00	TCGATGACATTCAAGGCTGT	F-RK-As756	6	20	59.18	50.00	GGCTGCTTCAAGAGCATACA
QLOD02000010.1.	g10163.t1	398	(TGA)6	3	R-RK-As757	1930	20	59.96	50.00	CAAGAGCCCAATCCGTATGT	F-RK-As757	1533	20	59.58	40.00	TGGAAAACTGAGCAAAAGCA
QLOD02000010.1.	g10181.t1	400	(CCG)5	3	R-RK-As758	440	20	59.85	45.00	TCAAGTTTGAGGCCGAGTTT	F-RK-As758	41	20	59.78	55.00	CACGCAACAAGCTCTCTGTC
QLOD02000010.1.	g10196.t1	398	(CAC)7	3	R-RK-As759	585	20	59.96	50.00	GTTGTCCGCCGAGAATACAT	F-RK-As759	188	20	60.50	50.00	CGGACATCAAACGAGGAAAC
QLOD02000010.1.	g10199.t1	405	(GCA)7	3	R-RK-As760	415	20	59.71	55.00	AGACGAGAGCTTGGATGAGC	F-RK-As760	11	20	60.64	60.00	CTTCTCCTCCACCCCTGAGT
QLOD02000010.1.	g10201.t1	400	(ACG)5	3	R-RK-As761	423	20	59.99	55.00	CAACGCTCTCCTTCTGGAAC	F-RK-As761	24	20	59.18	45.00	TCCATCGGATTCTGCTGATA
QLOD02000010.1.	g10223.t1	384	(CT)6	2	R-RK-As762	385	20	61.14	60.00	CTCTCTGTGCTCCGGTGAAG	F-RK-As762	2	25	58.88	48.00	TGTCTCCCTCTTCTTCTCTACTCTC
QLOD02000010.1.	g10250.t1	432	(TTC)6	3	R-RK-As763	451	20	59.94	45.00	TTCCAAAACCCACTGGAAAG	F-RK-As763	20	20	60.30	50.00	TGCTGCTGATGCTGTTCTTC
QLOD02000010.1.	g10256.t1	395	(GAG)6	3	R-RK-As764	578	20	60.29	55.00	ATCCGATACCGACCCTCTTC	F-RK-As764	184	20	60.48	50.00	AGTGGCAAAACCTTCCCTTC
QLOD02000010.1.	g10282.t1	401	(GGA)7	3	R-RK-As765	3827	20	59.80	55.00	GCATTGGAGGAGGAAGAGTG	F-RK-As765	3427	20	60.11	55.00	GTGGACTGGGTAAGGCAGAA
QLOD02000010.1.	g10284.t1	405	(TC)6	2	R-RK-As766	532	19	60.08	57.89	GAAGCCGGAGAGAAACGAG	F-RK-As766	128	20	59.98	50.00	AAGGCAGCACGGAGAATCTA
QLOD02000010.1.	g10286.t1	399	(CGC)5	3	R-RK-As767	538	20	59.75	50.00	TATCCCGGTGATCAGTTTCC	F-RK-As767	140	20	60.13	45.00	AAGAAAGAACAGCCGCAAGA
QLOD02000010.1.	g10307.t1	393	(GCA)7	3	R-RK-As768	456	20	59.93	50.00	CCCGAAGGAAAAACCCTTAG	F-RK-As768	64	20	59.81	50.00	TCTTCTCAGCAGCAGGATCA
QLOD02000010.1.	g10317.t1	402	(GAG)5	3	R-RK-As769	830	20	59.18	55.00	TCTTCCTCCTCCACCTCATC	F-RK-As769	429	20	59.65	55.00	GGAGTTCTTCGACCTCATGG
QLOD02000010.1.	g10329.t1	400	(CTG)6	3	R-RK-As770	1358	20	60.37	50.00	CTTGCTGGTTTCTTCCTCCA	F-RK-As770	959	21	59.42	47.62	TGAAACTGGAAGATCCTGCTC
QLOD02000010.1.	g10337.t1	419	(CTC)5	3	R-RK-As771	506	20	59.98	45.00	GCAACCAACACTTCGGATTT	F-RK-As771	88	20	59.95	50.00	TTCATTCTCGCTCACCCTCT
QLOD02000010.1.	g10337.t1	373	(CAA)5	3	R-RK-As772	1100	20	59.63	45.00	TTGATTGCCTTGGAGATCCT	F-RK-As772	728	20	59.25	40.00	TGGAAAGTCCAAATTGCAGA
QLOD02000010.1.	g10338.t1	395	(CAG)5	3	R-RK-As773	1191	20	59.45	45.00	TCAATGGCTCTGTGCTTGTT	F-RK-As773	797	20	60.36	55.00	AGAACCCCGACGGAAGTTAC
QLOD02000010.1.	g10339.t1	405	(GAG)5	3	R-RK-As774	426	20	59.27	45.00	ACATTTGCCCATGTGTGTTC	F-RK-As774	22	20	60.19	55.00	AGAGGTCCAGAAGGGAAGGA
QLOD02000010.1.	g10339.t1	405	(GAA)6	3	R-RK-As775	426	20	59.27	45.00	ACATTTGCCCATGTGTGTTC	F-RK-As775	22	20	60.19	55.00	AGAGGTCCAGAAGGGAAGGA
QLOD02000010.1.	g10400.t1	390	(ATC)5	3	R-RK-As776	3177	20	60.07	45.00	ATTGCGAGGGTGAAATCTTG	F-RK-As776	2788	20	59.66	55.00	GCATCGGAATCTCGTACCTC
QLOD02000010.1.	g10426.t1	395	(CTG)6	3	R-RK-As777	1704	20	60.22	45.00	TTGTCGCCGTTCATGATCTA	F-RK-As777	1310	20	59.90	45.00	CTTCCCCAAGTTCCAATCAA
QLOD02000010.1.	g10439.t1	401	(GGA)5	3	R-RK-As778	494	20	60.06	50.00	GAGCCCCAGATTAATGCGTA	F-RK-As778	94	20	60.17	50.00	GAGGGGAATGTGAATTGTGG
QLOD02000010.1.	g10478.t1	401	(ATG)6	3	R-RK-As779	510	20	60.07	50.00	CAAGCCCAGATCACCAATCT	F-RK-As779	110	20	59.97	45.00	AAGGGGCAATGAAAACTGTG
QLOD02000010.1.	g10501.t1	398	(AAC)5	3	R-RK-As780	871	20	60.16	50.00	GGCCATCCAAAGATCTCTCA	F-RK-As780	474	20	60.07	50.00	CTCTTTCCAGCCCCATACAA
QLOD02000010.1.	g10519.t1	396	(TGA)6	3	R-RK-As781	477	20	59.66	55.00	GTCATCTGCCCAAAGAGACC	F-RK-As781	82	20	59.93	50.00	GACTCCGTCGTCCCAAAATA
QLOD02000010.1.	g10525.t1	425	(GGT)5	3	R-RK-As782	641	20	60.99	60.00	GCTCCTCCGTTACTCCCATC	F-RK-As782	217	20	59.83	50.00	CACGTGATCGAGTTCCTCAA
QLOD02000010.1.	g10528.t1	389	(TCT)6	3	R-RK-As783	440	20	60.12	50.00	AACCTGAGTGGCAACGAATC	F-RK-As783	52	20	60.69	50.00	ATGGTGGAGCAAGTGCTGAT
QLOD02000010.1.	g10528.t1	389	(TCC)5	3	R-RK-As784	440	20	60.12	50.00	AACCTGAGTGGCAACGAATC	F-RK-As784	52	20	60.69	50.00	ATGGTGGAGCAAGTGCTGAT
QLOD02000010.1.	g10537.t1	403	(CAA)5	3	R-RK-As785	447	20	59.06	50.00	CGTCAATAAGCCGTGTATGG	F-RK-As785	45	20	60.10	50.00	GGCGTTGGCTCCTAATTACA
QLOD02000010.1.	g10542.t1	409	(CGG)5	3	R-RK-As786	561	20	59.98	50.00	CGACACCAATCTCTGCTTCA	F-RK-As786	153	20	59.59	55.00	GAAACCGGTCTACGACAAGG
QLOD02000010.1.	g10560.t1	404	(CCG)6	3	R-RK-As787	480	20	59.59	50.00	TTACTTGTCCTCGTCGCTGA	F-RK-As787	77	20	60.11	50.00	ATTGGAAGACGACGAACAGG
QLOD02000010.1.	g10560.t1	404	(AAG)6	3	R-RK-As788	480	20	59.59	50.00	TTACTTGTCCTCGTCGCTGA	F-RK-As788	77	20	60.11	50.00	ATTGGAAGACGACGAACAGG
QLOD02000010.1.	g10567.t1	406	(GA)8	2	R-RK-As789	417	20	60.50	50.00	GCAAATCCAAAGGTCACCAG	F-RK-As789	12	20	60.46	55.00	CTCTGTTGCTGATGGTCGTG
QLOD02000010.1.	g10578.t1	388	(CTT)6	3	R-RK-As790	1449	22	58.46	40.91	AGAGAAAGAGAATTGGGAAGGA	F-RK-As790	1062	20	60.67	50.00	CTTTGGCGACAAGAACAACC
QLOD02000010.1.	g10583.t1	372	(GGA)5	3	R-RK-As791	378	20	60.78	50.00	GCAGGCAGAAACAGAATTGG	F-RK-As791	7	20	61.02	60.00	GCAAGAGGCAGTGGAGACAC
QLOD02000010.1.	g10586.t1	403	(GAA)6	3	R-RK-As792	876	20	59.88	60.00	TTCTCCTCCTCCTCCTCCTC	F-RK-As792	474	20	60.04	45.00	CAAAATCAACCGGAAGGAGA
QLOD02000010.1.	g10586.t1	395	(AGG)8	3	R-RK-As793	898	22	59.64	50.00	CTTCACTGCTTTCTCCTTCTCC	F-RK-As793	504	20	59.67	50.00	CATCTCCACGGCATTGTCTA
QLOD02000010.1.	g10593.t1	397	(CAG)5	3	R-RK-As794	913	20	60.10	50.00	GATGAGCAGATTGCGTCTGA	F-RK-As794	517	20	60.37	55.00	GCTAGCCATGCCCAGAAGTA
QLOD02000010.1.	g10593.t1	397	(GGA)5	3	R-RK-As795	913	20	60.10	50.00	GATGAGCAGATTGCGTCTGA	F-RK-As795	517	20	60.37	55.00	GCTAGCCATGCCCAGAAGTA
QLOD02000010.1.	g10597.t1	397	(CGG)5	3	R-RK-As796	1318	20	59.95	50.00	AGGAAGAGTCCGAGCAATCA	F-RK-As796	922	20	60.64	50.00	GACATTGCGGGAAGTTTCTG
QLOD02000010.1.	g10624.t1	396	(GAT)5	3	R-RK-As797	415	20	60.24	50.00	AGCTCGGAAGCTTGAGATGA	F-RK-As797	20	20	60.11	45.00	AAAAACGCAGAAGGATGGTG
QLOD02000010.1.	g10642.t1	405	(CTC)6	3	R-RK-As798	591	20	60.31	50.00	ATGAGGGGGTGGCTTTTTAG	F-RK-As798	187	20	59.95	60.00	AAGCACTCTCCTCCCTCTCC
QLOD02000010.1.	g10654.t1	380	(CAA)5	3	R-RK-As799	381	20	59.84	55.00	GCACTGGGACTGGAAGAAAG	F-RK-As799	2	20	60.20	50.00	TGGAGGGCAAGAATGAGAAC
QLOD02000010.1.	g10688.t1	405	(AGC)6	3	R-RK-As800	478	20	59.99	55.00	TCACGAGAGTGTCCATCTGC	F-RK-As800	74	20	59.39	50.00	TGGGAGACTCAACGACAGAA
QLOD02000010.1.	g10688.t1	401	(GGA)5	3	R-RK-As801	877	20	60.36	55.00	GAGGCTTCCTACATGCCTCA	F-RK-As801	477	20	59.68	50.00	GAACGTGCCTTTGGAGAATC
QLOD02000010.1.	g10700.t1	292	(GA)9	2	R-RK-As802	292	20	60.19	45.00	GAATTCGCCCAGAAGTTTCA	F-RK-As802	1	20	61.24	50.00	ATGGTGAAAAGCAGCTGTGG
QLOD02000010.1.	g10705.t1	177	(CAG)5	3	R-RK-As803	186	20	60.75	45.00	CACGAAGCAATTTTCCAAGC	F-RK-As803	10	20	59.82	40.00	AGAAAATCGGCGAAGTTCAA
QLOD02000010.1.	g10708.t1	402	(CCT)5	3	R-RK-As804	494	20	59.83	50.00	ACCCCACCATGTAACCATGT	F-RK-As804	93	20	59.46	55.00	CTCCAGATCAAGGTCCATCC
QLOD02000010.1.	g10709.t1	408	(AGA)5	3	R-RK-As805	662	20	60.51	55.00	CGTTCTTCTCCACCACCATC	F-RK-As805	255	20	58.62	40.00	TGCAAACGAAGAGGAAGAAA
QLOD02000010.1.	g10719.t1	402	(CTC)5	3	R-RK-As806	511	20	59.72	50.00	TGCTCACATTGTACGGAAGG	F-RK-As806	110	20	60.03	60.00	CTTCCTACCCCGATCTCTCC
QLOD02000010.1.	g10744.t1	389	(GTG)5	3	R-RK-As807	401	20	59.30	50.00	TCCTCGTTAGACACGCCATA	F-RK-As807	13	20	60.42	55.00	GCTGCCTTGGACATGACTCT
QLOD02000010.1.	g10757.t1	397	(CGA)5	3	R-RK-As808	398	20	60.43	50.00	CAACCGCGACTTTCAGAACT	F-RK-As808	2	20	59.55	40.00	TGGGCGACGAATATTTCTTT
QLOD02000010.1.	g10764.t1	402	(GAG)5	3	R-RK-As809	1333	20	60.07	45.00	CCTCGTGAGCATTTCCATTT	F-RK-As809	932	20	59.81	50.00	CGTACGGGAAAGACCATCAT
QLOD02000010.1.	g10771.t1	396	(TTC)8	3	R-RK-As810	416	20	59.93	50.00	TTCTGGGTAGGAACCAATGC	F-RK-As810	21	20	60.02	55.00	CTGTGTGTCTCCAGCTTCCA
QLOD02000010.1.	g10780.t1	368	(CTC)5	3	R-RK-As811	368	20	60.17	50.00	ACCCAAGGAAGAATCCCAAC	F-RK-As811	1	20	59.82	55.00	ATGTCTCCAAGGTGGTGTCC
QLOD02000010.1.	g10797.t1	378	(GAG)5	3	R-RK-As812	390	20	59.99	55.00	CTTGACGTTCTCAGGCCTTC	F-RK-As812	13	19	60.27	42.11	CCATGCATTGGGAATTCAA
QLOD02000010.1.	g10811.t1	235	(GCG)5	3	R-RK-As813	261	21	59.76	47.62	GGGAAACTCAGAATTCCCATC	F-RK-As813	27	20	61.01	45.00	GCCCAATCCCCAAACTAAAA
QLOD02000010.1.	g10812.t1	406	(AAG)5	3	R-RK-As814	1605	20	60.21	45.00	AGCGGACGAGAGGAATTTTT	F-RK-As814	1200	20	59.64	60.00	CCCATCAGAGACCACTCTCC
QLOD02000010.1.	g10813.t1	183	(GGC)5	3	R-RK-As815	228	19	59.71	52.63	AGAGTTGTCCGGGCTTGTT	F-RK-As815	46	20	60.33	45.00	ACAAACCCAAAAAGCCTTCC
QLOD02000010.1.	g10816.t1	404	(GCG)5	3	R-RK-As816	450	20	60.04	50.00	TAAACCACCAGCGCTAGCTT	F-RK-As816	47	20	59.99	50.00	CCTTGGCGTTTGAAGAGAAG
QLOD02000010.1.	g10845.t1	412	(CT)6	2	R-RK-As817	1022	20	59.99	60.00	CTCAGCTCTCCACCTTCACC	F-RK-As817	611	20	59.92	55.00	CCAGGGACCTTCATGGAGTA
QLOD02000010.1.	g10851.t1	419	(CTT)5	3	R-RK-As818	1077	20	60.25	45.00	CAACCCACCATTTGTGTTCA	F-RK-As818	659	20	60.41	55.00	CGAGCTCTGTGGGATTGTCT
QLOD02000010.1.	g10851.t1	387	(TCA)6	3	R-RK-As819	1331	20	60.19	50.00	TTGGCTAGCTGTTGTTGCAG	F-RK-As819	945	20	60.10	50.00	CAACCCCAGCTTTGGACTTA
QLOD02000010.1.	g10852.t1	378	(CTC)7	3	R-RK-As820	387	20	59.60	45.00	ATTGCTCACGGTTTGGAACT	F-RK-As820	10	20	60.57	55.00	TACCAGCTTGTCCCCACTGT
QLOD02000010.1.	g10855.t1	398	(GAA)9	3	R-RK-As821	660	20	59.96	55.00	GACAGCCTCCTGAGAAATGC	F-RK-As821	263	20	59.77	50.00	GCGATGATGGAGGAAAAGAG
QLOD02000010.1.	g10855.t1	398	(GAA)9	3	R-RK-As822	660	20	59.96	55.00	GACAGCCTCCTGAGAAATGC	F-RK-As822	263	20	59.77	50.00	GCGATGATGGAGGAAAAGAG
QLOD02000010.1.	g10871.t1	400	(GA)7	2	R-RK-As823	638	20	59.76	55.00	GGGGGAGGAGGAAGTAAATG	F-RK-As823	239	20	59.99	55.00	ACATACCGGACTGGTCGAAG
QLOD02000010.1.	g10877.t1	401	(GCG)6	3	R-RK-As824	418	20	60.12	50.00	GGTGGCTCACGTTCATTTCT	F-RK-As824	18	20	59.74	50.00	ATCAACCATGGAGGAGGATG
QLOD02000010.1.	g10948.t1	388	(TCC)6	3	R-RK-As825	1124	20	60.04	50.00	AGCAGCGCTTGTAGGATTGT	F-RK-As825	737	20	59.49	40.00	TGGTAACTTTTTCGCAAGCA
QLOD02000010.1.	g10948.t1	418	(GGT)6	3	R-RK-As826	1852	22	56.97	40.91	TCATTTCTGTGCTATGTTCCTC	F-RK-As826	1435	20	59.75	45.00	ATCATCGGGTTCTCATTTGG
QLOD02000010.1.	g10970.t1	405	(TCT) 9	3	R-RK-As827	695	20	60.00	55.00	GACCGGTTGGTAGCAGATGT	F-RK-As827	291	20	60.27	50.00	TGATAATGGGGAGGAGGTGA
QLOD02000010.1.	g10984.t1	386	(GTG)6	3	R-RK-As828	417	20	59.69	45.00	TTCTTCGTCGAATGGTTGTG	F-RK-As828	32	20	58.41	55.00	GTGGTGGAGGAAGTGGTACA
QLOD02000010.1.	g10984.t1	405	(GAA)7	3	R-RK-As829	452	20	56.65	40.00	ATCTTGATGAATTGCCTTCC	F-RK-As829	48	20	60.32	55.00	TACAAGTGGTGGTGGTGGTG
QLOD02000010.1.	g11073.t1	406	(ATA)5	3	R-RK-As830	424	20	60.27	45.00	GCAGGGATTTTGGGAATCTT	F-RK-As830	19	20	60.26	45.00	CATTGTTCAGCCTTGCATTG
QLOD02000010.1.	g11083.t1	394	(GAG)10	3	R-RK-As831	2425	20	60.19	50.00	CAGAATCTTGGGAGGTCGAA	F-RK-As831	2032	20	59.70	55.00	GAGGAAACGAGTGGGAACAG
QLOD02000010.1.	g11086.t1	400	(GA)6	2	R-RK-As832	502	20	59.21	50.00	AACGGGTGACACTTAGCACA	F-RK-As832	103	20	59.71	55.00	CTTAAGGGAGGGCCAGTTCT
QLOD02000010.1.	g11128.t1	389	(TCT)5	3	R-RK-As833	435	20	60.02	50.00	AATGAGAGCGACTGCCTTGT	F-RK-As833	47	20	59.54	50.00	GAATCATCTGCGCTTCCTCT
QLOD02000010.1.	g11157.t1	393	(TC)7	2	R-RK-As834	1468	20	59.84	45.00	TATGCAGCTCATGCAAAACC	F-RK-As834	1076	20	59.89	50.00	CTTGGAGATTGGATCCCGTA
QLOD02000010.1.	g11191.t1	406	(TCA)9	3	R-RK-As835	803	20	60.11	50.00	TGTGGTGGCCTGTATGAAGA	F-RK-As835	398	20	59.77	50.00	TTGCAGTAGCAGCACGAGAT
QLOD02000010.1.	g11191.t1	400	(TCT)5	3	R-RK-As836	947	20	60.61	50.00	CCAGCATTGTTATCCGCTTC	F-RK-As836	548	20	59.69	50.00	ACGAAGGGCTGACCTATGAA
QLOD02000010.1.	g11244.t1	403	(GCG)6	3	R-RK-As837	537	20	59.96	55.00	CCAACCACTGTCTGGAGGAT	F-RK-As837	135	20	59.95	50.00	AGAGGCCAACGAAGATCTCA
QLOD02000010.1.	g11279.t1	397	(GAA)5	3	R-RK-As838	483	20	59.79	50.00	AGCCCCATGGGAAGAGTTAT	F-RK-As838	87	20	60.02	55.00	GGTCTTAGAAGCGGCAGTTG
QLOD02000010.1.	g11329.t1	400	(AAG)8	3	R-RK-As839	483	20	60.24	45.00	ATTGTTTCCCATGCACCAGT	F-RK-As839	84	20	59.96	50.00	AGACGGCGATGAACAATACC
QLOD02000010.1.	g11337.t1	408	(ACC)5	3	R-RK-As840	415	20	59.86	50.00	CGCGAAAGCTCTTCTCCTTA	F-RK-As840	8	20	60.05	45.00	TTTGCTTCCAATCTCCAACC
QLOD02000010.1.	g11365.t1	384	(GGA)8	3	R-RK-As841	385	20	60.15	50.00	ACTCAACAGGCAAACCCAAG	F-RK-As841	2	20	60.24	60.00	TGACAGAGGTCCTCCACTCC
QLOD02000010.1.	g11382.t1	391	(CCT)5	3	R-RK-As842	507	20	59.96	40.00	AAAATTTGCGCTACCCAATG	F-RK-As842	117	20	60.02	55.00	TCAGTCAACTGGTGCTCAGG
QLOD02000010.1.	g11424.t1	395	(CTC)5	3	R-RK-As843	512	20	60.41	55.00	CTCACCGCTGTCTGATTCCT	F-RK-As843	118	20	60.40	55.00	CCTCAGCCGCCTTACTACAA
QLOD02000010.1.	g11439.t1	399	(CT)6	2	R-RK-As844	2223	20	60.13	55.00	CTGAGCAGCAAACCTCTTCC	F-RK-As844	1825	20	60.21	45.00	CCCAGCAGCATTCTTTCAAT
QLOD02000010.1.	g11443.t1	393	(ATG)5	3	R-RK-As845	630	20	60.02	45.00	ATGGCAAGCAGCTTCAGTTT	F-RK-As845	238	20	60.42	55.00	AGAGAACGATGCCACGAGAC
QLOD02000010.1.	g11465.t1	279	(CCA)6	3	R-RK-As846	338	20	59.62	50.00	AAACAAGCCGAGTCAAGCTC	F-RK-As846	60	20	60.15	50.00	CACGATGGTGTTTTCTCGTG
QLOD02000010.1.	g11476.t1	402	(CAC)5	3	R-RK-As847	441	20	59.70	50.00	TGAGTAGCCATTGAGCGAGA	F-RK-As847	40	20	60.25	50.00	ATGGAGGACGACACAACCAT
QLOD02000010.1.	g11481.t1	391	(GGC)5	3	R-RK-As848	1012	20	60.02	60.00	GGCAACGAGGAGCAGTAGTC	F-RK-As848	622	20	59.91	55.00	GGGACTTTTCTGGGTTCCTC
QLOD02000010.1.	g11486.t1	395	(GCG)5	3	R-RK-As849	841	20	59.86	55.00	GAGAAGGTGTGGTGGTGGTT	F-RK-As849	447	20	59.25	40.00	TGGAATTCAGTTCTGGCAAA
QLOD02000010.1.	g11486.t1	395	(GCG)5	3	R-RK-As850	841	20	59.86	55.00	GAGAAGGTGTGGTGGTGGTT	F-RK-As850	447	20	59.25	40.00	TGGAATTCAGTTCTGGCAAA
QLOD02000010.1.	g11493.t1	384	(AAACC)5	5	R-RK-As851	419	20	60.69	55.00	CAAGGGCTTGTTGGACTCAC	F-RK-As851	36	20	60.07	50.00	CCCTTCTCCACAAGCCAATA
QLOD02000010.1.	g11501.t1	395	(TG)7	2	R-RK-As852	1607	20	60.05	55.00	CTAGCCACTGTGCACTTCCA	F-RK-As852	1213	20	59.99	50.00	TGGTATGTGACTGCGGTGAT
QLOD02000010.1.	g11507.t1	212	(ATG)5	3	R-RK-As853	238	21	60.79	47.62	GCTTCCCATCTTCAATCATCC	F-RK-As853	27	20	59.97	50.00	ACCAAGGCCAGTCAACAATC
QLOD02000010.1.	g11516.t1	231	(CCT)6	3	R-RK-As854	237	20	59.88	45.00	CAGCAAACAAAGACCGACAA	F-RK-As854	7	20	59.81	45.00	AATGCAAACGGAAGAGAGGA
QLOD02000010.1.	g11543.t1	388	(CAA)5	3	R-RK-As855	423	20	60.08	45.00	GTTCAGCTTGGCATCCAAAT	F-RK-As855	36	20	60.41	50.00	GGCCCTCATTCTTTCCATCT
QLOD02000010.1.	g11544.t1	399	(CCG)6	3	R-RK-As856	430	20	60.22	55.00	TAACTCCGGTCCAGAGCATC	F-RK-As856	32	20	59.85	40.00	CCAAATGCAAACAAGCTCAA
QLOD02000010.1.	g11557.t1	398	(ATG)7	3	R-RK-As857	722	20	59.82	50.00	TCCCCATCTTCCTCATCATC	F-RK-As857	325	20	60.05	55.00	GGGTCAGAATCTGGTCAGGA
QLOD02000010.1.	g11580.t1	390	(AGC)5	3	R-RK-As858	492	20	59.22	40.00	CAACCCAACATTCAAATCCA	F-RK-As858	103	20	60.51	50.00	GTGTACGAAAACGGCGATTC
QLOD02000010.1.	g11586.t1	407	(GGC)6	3	R-RK-As859	430	20	60.28	55.00	GCGACTCCTCAAGCTCAAAG	F-RK-As859	24	20	60.30	55.00	ACACTCCAGTCGGTCTTTCG
QLOD02000010.1.	g11599.t1	419	(AAG)5	3	R-RK-As860	430	20	60.17	50.00	CCCCTTCACACAATTCCATC	F-RK-As860	12	20	60.00	55.00	CTGTGTGACCCCTTCTGGTT
QLOD02000010.1.	g11613.t1	440	(GGT)6	3	R-RK-As861	441	20	59.85	50.00	TGGTGTGGTGGTTGATGAGT	F-RK-As861	2	20	59.76	50.00	TGAGGAAGCCTGGAGATCAT
QLOD02000010.1.	g11618.t1	430	(TC)6	2	R-RK-As862	433	20	59.67	45.00	TCCTTTGCCTTCCATCAGTT	F-RK-As862	4	20	59.67	45.00	TCGTTTCTCGATCTCTGCAA
QLOD02000010.1.	g11634.t1	405	(CCA)5	3	R-RK-As863	671	20	60.09	50.00	TATGGTGGTGGTTGTGATGG	F-RK-As863	267	20	60.27	50.00	GCCGCCTCTCCCATATTATT
QLOD02000010.1.	g11646.t1	395	(GA)12	2	R-RK-As864	1507	20	59.91	45.00	CTGCGGCAAACAAACACTTA	F-RK-As864	1113	20	60.26	45.00	TGCTGCTGTTTTGATGGGTA
QLOD02000010.1.	g11652.t1	406	(CTC)5	3	R-RK-As865	447	20	60.13	50.00	AACAGACGAACCGCTTATGG	F-RK-As865	42	20	60.45	50.00	TGCAGGCACCAGTGAAGTTA
QLOD02000010.1.	g11673.t1	400	(AG)6	2	R-RK-As866	403	20	59.95	55.00	CAGCACCCCTTCCATACCTA	F-RK-As866	4	20	59.34	55.00	GCTCGCAAGTACAGAGACGA
QLOD02000010.1.	g11673.t1	395	(GAA)5	3	R-RK-As867	2155	20	59.87	45.00	TCGGATTTGGAAGTGAATCC	F-RK-As867	1761	20	59.63	50.00	TGGTGACGATTCTGAGGATG
QLOD02000010.1.	g11678.t1	398	(TCA)5	3	R-RK-As868	1475	20	60.10	60.00	CCTCCTCCACCTCCACTGTA	F-RK-As868	1078	20	59.94	50.00	CGCGAGGAAGAATTGATAGC
QLOD02000010.1.	g11678.t1	398	(CAG)6	3	R-RK-As869	1475	20	60.10	60.00	CCTCCTCCACCTCCACTGTA	F-RK-As869	1078	20	59.94	50.00	CGCGAGGAAGAATTGATAGC
QLOD02000010.1.	g11678.t1	400	(GGA)5	3	R-RK-As870	1602	20	59.84	55.00	GCCACCATAGCCAGAAGAAG	F-RK-As870	1203	20	60.51	50.00	TCATCACCATCACCATCAGC
QLOD02000010.1.	g11694.t1	400	(GA)7	2	R-RK-As871	415	20	60.38	55.00	CGAGGGCTGCATCTAGTGAT	F-RK-As871	16	20	59.94	50.00	GACCAAAACCTGTGGAGGAA
QLOD02000010.1.	g11697.t1	404	(AGA)6	3	R-RK-As872	1249	20	60.40	55.00	GCTTCCACTGAGGCTTACCA	F-RK-As872	846	20	60.07	50.00	TGCTTGGTTTAGGGATGAGG
QLOD02000010.1.	g11702.t1	400	(TTC)6	3	R-RK-As873	784	20	59.58	45.00	TCACACGCTGGTAAAATTGG	F-RK-As873	385	20	60.15	50.00	CTCGACACCGGAAACTTTGT
QLOD02000010.1.	g11703.t1	399	(TTC)10	3	R-RK-As874	666	20	59.46	45.00	TTGGCTGCTTGTTACTGGAA	F-RK-As874	268	20	59.60	45.00	ATGCTCAACACCGGAAACTT
QLOD02000010.1.	g11712.t1	398	(CTC)5	3	R-RK-As875	515	20	60.64	45.00	TTGTTTGCTCCAGACGGAAT	F-RK-As875	118	20	60.14	55.00	GTCTTCTTCCGCAACAGCTC
QLOD02000010.1.	g11712.t1	396	(GAA)6	3	R-RK-As876	714	20	60.79	60.00	GCTGTCCTCCTCCACTTCCT	F-RK-As876	319	20	59.79	45.00	AAAGAGCAACAACAGCAGCA
QLOD02000010.1.	g11712.t1	418	(CGG)5	3	R-RK-As877	770	20	60.15	60.00	CTCCCATTCTCCTCCTCCTC	F-RK-As877	353	19	60.58	47.37	CGTCGAATGGCGATGATAA
QLOD02000010.1.	g11712.t1	398	(GAG)5	3	R-RK-As878	893	20	61.96	60.00	CTACCTTCCCTCCGCCTCTT	F-RK-As878	496	20	60.64	45.00	ATTCCGTCTGGAGCAAACAA
QLOD02000010.1.	g11713.t1	402	(AAC)5	3	R-RK-As879	556	20	60.15	50.00	ATTCCGGTTTCCCTATCGAC	F-RK-As879	155	20	60.27	50.00	CCAACTGCAAGCGGAAGTAT
QLOD02000010.1.	g11740.t1	402	(GAT)5	3	R-RK-As880	2092	20	59.95	40.00	AACCTCGGCCTTCAATTTTT	F-RK-As880	1691	20	59.96	50.00	GCATGGCAAAGACCCAGTAT
QLOD02000010.1.	g11754.t1	384	(TC)6	2	R-RK-As881	413	20	60.39	50.00	GCCGGCAACTTCTTAGACAA	F-RK-As881	30	23	59.87	43.48	CCTCTGTCTCATCTTTTTCTCCA
QLOD02000010.1.	g11777.t1	378	(ATG)6	3	R-RK-As882	1574	20	60.16	55.00	CGTACATGAGCAGCCTCTGA	F-RK-As882	1197	20	60.26	45.00	TAACGAAGGCGATGTTGTGA
QLOD02000010.1.	g11796.t1	402	(GAA)5	3	R-RK-As883	658	20	59.81	50.00	GAATTTGGCGATAGGCAGAG	F-RK-As883	257	20	60.06	50.00	AAGTTGCTGACGTGCTCCTT
QLOD02000010.1.	g11802.t1	392	(CGG)6	3	R-RK-As884	571	20	59.52	40.00	CAAATGGCTGACCAAAATGA	F-RK-As884	180	20	59.97	45.00	AATGTGGCTTGGAACCTTTG
QLOD02000010.1.	g11821.t1	402	(ATG)5	3	R-RK-As885	888	20	59.40	55.00	CTGAGCCTCAACATCCTCCT	F-RK-As885	487	21	60.28	52.38	TCCCTCACAACCACTCTCTTG
QLOD02000013.1.	g11831.t1	402	(TCT)7	3	R-RK-As886	1150	20	59.84	55.00	CGGTCTTCTTCTGGTTCTGG	F-RK-As886	749	20	59.83	50.00	TCATCAACCACCTTCAGCAG
QLOD02000013.1.	g11842.t1	400	(GAG)7	3	R-RK-As887	461	20	59.93	50.00	CCATCCTCATCGAACACCTT	F-RK-As887	62	20	59.96	50.00	CTTCTTTCCGACTTCGATGC
QLOD02000013.1.	g11844.t1	400	(GAA)5	3	R-RK-As888	926	20	59.96	45.00	TCATCAAAGCGTCTTGCATC	F-RK-As888	527	20	60.13	45.00	TGGATGGACATTTCCTGGAT
QLOD02000013.1.	g11847.t1	417	(GGA)5	3	R-RK-As889	592	20	60.02	40.00	GAAAATCCTGCCGAATGAAA	F-RK-As889	176	20	59.90	50.00	ACCCCCTCGAATCTTCTGAT
QLOD02000013.1.	g11877.t1	400	(TC)12	2	R-RK-As890	466	20	59.78	50.00	TCTCGTGTGAAGCTGCAAGT	F-RK-As890	67	20	60.26	50.00	TGGCAGATTACGTGTCAGGA
QLOD02000013.1.	g11881.t1	397	(CAT)6	3	R-RK-As891	400	20	59.97	50.00	AGGCCACAAAGGTCACATTC	F-RK-As891	4	20	59.78	45.00	CCAATGGCAGGAATTACGAT
QLOD02000013.1.	g11883.t1	400	(CAG)5	3	R-RK-As892	729	20	59.57	50.00	TGACCCATAAACAGCCACTG	F-RK-As892	330	20	60.31	55.00	CACCACTGACTGCTCCAATG
QLOD02000013.1.	g11885.t1	406	(AG)6	2	R-RK-As893	420	20	59.72	50.00	CAACCTGGTGTCGAAGTTCA	F-RK-As893	15	20	59.11	50.00	CGGTGAAGATCTCAAGCAGA
QLOD02000013.1.	g11889.t1	396	(CCT)7	3	R-RK-As894	400	20	60.48	45.00	AACCGCCGTAATATCTGCAA	F-RK-As894	5	20	61.37	55.00	CTATCATGCGCACGAGGAGT
QLOD02000013.1.	g11891.t1	398	(CAA)5	3	R-RK-As895	458	20	60.73	60.00	GGGACAGAAGAGGAGGAGGA	F-RK-As895	61	20	60.11	50.00	AAAGACATGGGCAGAACCAG
QLOD02000013.1.	g11898.t1	379	(AGC)5	3	R-RK-As896	410	20	60.08	45.00	ATTTTGGAGGCTGCATTGAC	F-RK-As896	32	20	60.34	55.00	TCGCAGTGAGTGAAGCTGAC
QLOD02000013.1.	g11937.t1	399	(TC)13	2	R-RK-As897	3034	20	59.51	55.00	CCTGTTTACAGTCGCTGCAC	F-RK-As897	2636	20	59.80	45.00	TGGGGTTATTTTGGTCTTGC
QLOD02000013.1.	g11940.t1	390	(GCA)5	3	R-RK-As898	394	20	60.21	45.00	ATGAGTCCCCCACAAAAACA	F-RK-As898	5	19	59.94	52.63	CAACAACACGGGGAATCTG
QLOD02000013.1.	g11959.t1	395	(ACT)5	3	R-RK-As899	493	20	60.22	45.00	CAAAGGGCTTGGTTTCTTCA	F-RK-As899	99	20	60.33	50.00	TGGGAAGAGATCAGGCAAAG
QLOD02000013.1.	g11961.t1	418	(TTC)5	3	R-RK-As900	928	20	58.21	50.00	AGGGAGAAAAGGAGGAGGAT	F-RK-As900	511	20	60.69	55.00	CCAACACCAACCTCAAGCTC
QLOD02000013.1.	g11986.t1	399	(CAC)6	3	R-RK-As901	412	20	59.42	50.00	GTTCACCTGCCACCACAATA	F-RK-As901	14	20	59.50	50.00	AGCTTCTTCTGCTCGGCTTA
QLOD02000013.1.	g12003.t1	424	(ACC)5	3	R-RK-As902	443	20	59.90	50.00	TCAGGGACCTTCAATTCCAC	F-RK-As902	20	19	59.70	52.63	AGTTTCGCACATCCACGAC
QLOD02000013.1.	g12028.t1	357	(TCT)7	3	R-RK-As903	389	22	58.84	40.91	GAATTTGCAGAGACTGAATTGG	F-RK-As903	33	20	60.11	50.00	CAATGAGAAGCCACCAACCT
QLOD02000013.1.	g12047.t1	401	(AAG)7	3	R-RK-As904	545	20	59.25	40.00	AATTTGGGCTGCGTTTTAAG	F-RK-As904	145	20	59.99	55.00	CTGCTTTCAGGAGTCGAACC
QLOD02000013.1.	g12059.t1	403	(AG)6	2	R-RK-As905	781	20	59.62	45.00	CAATCAAACCCCTCCCATAA	F-RK-As905	379	20	60.16	50.00	GTTGGTCATCGTTGCTGTTG
QLOD02000013.1.	g12061.t1	406	(CCA)9	3	R-RK-As906	546	20	60.05	55.00	CGTCTTCCACTGCGAGTACA	F-RK-As906	141	20	59.71	40.00	ATTGCAAAACCCAAAACCAC
QLOD02000013.1.	g12071.t1	381	(GA)12	2	R-RK-As907	1824	20	59.96	55.00	GCTTCTCTCAATGCCACCTC	F-RK-As907	1444	20	59.51	50.00	ACCATTGACAGGGAAGAGGA
QLOD02000013.1.	g12082.t1	379	(CT)13	2	R-RK-As908	1258	20	60.07	45.00	TCTTTTCGGCCGTAATCAAC	F-RK-As908	880	20	60.41	50.00	AACGCTGAGATTGCCAAGAC
QLOD02000013.1.	g12096.t1	395	(TCC)5	3	R-RK-As909	894	20	59.99	55.00	AGCACCATAAGGAGGTGGTG	F-RK-As909	500	20	60.12	50.00	GTCGGAGTTGTGGCTTTGAT
QLOD02000013.1.	g12096.t1	395	(TCC)5	3	R-RK-As910	894	20	59.99	55.00	AGCACCATAAGGAGGTGGTG	F-RK-As910	500	20	60.12	50.00	GTCGGAGTTGTGGCTTTGAT
QLOD02000013.1.	g12096.t1	404	(CTC)5	3	R-RK-As911	1122	20	59.72	50.00	AGCCTGGTTCGCATAGTCAT	F-RK-As911	719	20	60.01	50.00	TTCCTCCTCCTCCTCCAAAT
QLOD02000013.1.	g12098.t1	406	(GGC)5	3	R-RK-As912	498	20	60.07	45.00	GGGCTTTTGGATGCTAACAA	F-RK-As912	93	20	59.97	55.00	AGGGAGGAGTTTCCCACAGT
QLOD02000013.1.	g12139.t1	401	(ACA)6	3	R-RK-As913	797	20	60.07	55.00	CTGCTACCCCCTTCTTTTCC	F-RK-As913	397	20	59.67	45.00	TTCCGATCTTTCGTTGAGGT
QLOD02000013.1.	g12149.t1	398	(TGA)6	3	R-RK-As914	414	20	59.94	50.00	TTGGGGTGGTCTGAGTTTTC	F-RK-As914	17	20	60.63	50.00	CCCTGGGTGTGATGTCAAAT
QLOD02000013.1.	g12149.t1	398	(GAA)8	3	R-RK-As915	414	20	59.94	50.00	TTGGGGTGGTCTGAGTTTTC	F-RK-As915	17	20	60.63	50.00	CCCTGGGTGTGATGTCAAAT
QLOD02000013.1.	g12151.t1	398	(CTC)6	3	R-RK-As916	433	20	60.02	50.00	TCACTTCGTCGCATACTTGC	F-RK-As916	36	20	60.11	50.00	CAAGAATGGCAAGGACCAGT
QLOD02000013.1.	g12161.t1	407	(AAG)9	3	R-RK-As917	758	20	60.16	60.00	AGGTCACGGAGGACACTGAC	F-RK-As917	352	20	59.99	45.00	TTGCAAGGTGAAGATGCAAG
QLOD02000013.1.	g12167.t1	389	(AG)6	2	R-RK-As918	1228	21	59.48	42.86	TGAACGCTTGTAGTTCGATCA	F-RK-As918	840	20	59.71	50.00	GCTCAACCCCAAGTTGAAAG
QLOD02000013.1.	g12171.t1	400	(GGC)6	3	R-RK-As919	1165	20	60.20	50.00	AGTCCGGGATACCAACATCA	F-RK-As919	766	20	60.04	50.00	TCCGGCAATTATGAGACTCC
QLOD02000013.1.	g12171.t1	400	(GCA)6	3	R-RK-As920	1165	20	60.20	50.00	AGTCCGGGATACCAACATCA	F-RK-As920	766	20	60.04	50.00	TCCGGCAATTATGAGACTCC
QLOD02000013.1.	g12181.t1	403	(TGG)5	3	R-RK-As921	1076	20	60.13	55.00	ACTTGTCCGGGCACTCTATG	F-RK-As921	674	20	59.96	50.00	GCGAAGAAGAAGGATCAACG
QLOD02000013.1.	g12186.t1	400	(TCT)7	3	R-RK-As922	3455	20	60.45	55.00	GCAGCCACAACAAGGAGACT	F-RK-As922	3056	20	59.87	50.00	AGATGCCACTGCTTCCAGTT
QLOD02000013.1.	g12191.t1	407	(CCT)6	3	R-RK-As923	421	20	60.32	50.00	GGGCGCTGATGAAATCTCTA	F-RK-As923	15	20	61.09	45.00	TTTATTCTGCGCATCCCAAG
QLOD02000013.1.	g12191.t1	395	(GGC)5	3	R-RK-As924	463	19	60.10	57.89	CTAAGAAAGCCGCGTCTCC	F-RK-As924	69	20	59.76	60.00	CTCCTCCTCCTCCTCCTCAT
QLOD02000013.1.	g12191.t1	402	(GAA)5	3	R-RK-As925	642	20	60.05	45.00	TTTCCTCAATTTGCCCTCAC	F-RK-As925	241	20	59.86	45.00	CCGCAACCTTACAACCAAAT
QLOD02000013.1.	g12212.t1	399	(CT)6	2	R-RK-As926	1352	20	59.82	55.00	AGCCTCTTCCCTTGGAAGTC	F-RK-As926	954	20	60.63	45.00	AATCCCTGGCTGGGAAATAA
QLOD02000013.1.	g12214.t1	410	(GAG)6	3	R-RK-As927	914	20	59.51	55.00	CCAACAAGTCCCTCCTCATC	F-RK-As927	505	20	59.99	55.00	CAGGGTGTCGGAGACGTATT
QLOD02000013.1.	g12214.t1	410	(GAG)6	3	R-RK-As928	914	20	59.51	55.00	CCAACAAGTCCCTCCTCATC	F-RK-As928	505	20	59.99	55.00	CAGGGTGTCGGAGACGTATT
QLOD02000013.1.	g12224.t1	410	(CCT)5	3	R-RK-As929	440	20	60.48	55.00	GACTCGATCACGGATTGGAC	F-RK-As929	31	20	60.14	60.00	GAAGACGACAGCTCCGACTC
QLOD02000013.1.	g12249.t1	391	(AAG)6	3	R-RK-As930	462	20	59.85	50.00	CACGCAGAAGGCTAATTTCC	F-RK-As930	72	20	60.52	45.00	CAATGCTGATCCCAACAACA
QLOD02000013.1.	g12249.t1	391	(AAC)5	3	R-RK-As931	462	20	59.85	50.00	CACGCAGAAGGCTAATTTCC	F-RK-As931	72	20	60.52	45.00	CAATGCTGATCCCAACAACA
QLOD02000013.1.	g12254.t1	397	(CCA)7	3	R-RK-As932	1182	20	60.12	45.00	GAAGCATTTGGTTGCCAGTT	F-RK-As932	786	20	60.69	45.00	AAATTCGAAGTCCGGGTCAT
QLOD02000013.1.	g12256.t1	404	(ATG)5	3	R-RK-As933	1852	20	60.13	40.00	TTGGATGGATTTGGTTCGAT	F-RK-As933	1449	20	59.88	45.00	CACGCTTTGGTTCTGTGAAA
QLOD02000013.1.	g12256.t1	404	(GAG)9	3	R-RK-As934	1852	20	60.13	40.00	TTGGATGGATTTGGTTCGAT	F-RK-As934	1449	20	59.88	45.00	CACGCTTTGGTTCTGTGAAA
QLOD02000013.1.	g12260.t1	404	(CTG)5	3	R-RK-As935	1228	20	59.92	55.00	CTTCGTCTGAAGCTGCTGTG	F-RK-As935	825	20	59.86	50.00	TACAACTGGCAATCCTGCTG
QLOD02000013.1.	g12267.t1	400	(CTT)5	3	R-RK-As936	756	20	60.18	50.00	TGCACCAGAAGCTTCAACAG	F-RK-As936	357	20	60.17	50.00	CTCAACGGGCACGTTAAACT
QLOD02000013.1.	g12268.t1	401	(GTC)7	3	R-RK-As937	865	20	60.44	45.00	CATGGTGAACCAATCCCATT	F-RK-As937	465	20	60.64	50.00	CTTCCAAACCGTCAGCAATC
QLOD02000013.1.	g12276.t1	396	(CT)7	2	R-RK-As938	398	20	59.88	45.00	CGTCCACTTTTTGACAGCAA	F-RK-As938	3	20	60.63	55.00	GAAGGGGAAGAAGCACACCT
QLOD02000013.1.	g12282.t1	391	(TCT)5	3	R-RK-As939	392	20	61.16	55.00	CCGGCGTAATAAGGGAGGTA	F-RK-As939	2	20	59.75	50.00	TGAAGACGGAACCCATATCC
QLOD02000013.1.	g12312.t1	399	(GGT)5	3	R-RK-As940	770	20	59.99	50.00	TCTTTCTTCTCACCGCCACT	F-RK-As940	372	20	60.39	50.00	GGACGACAACAAACCCAAAG
QLOD02000013.1.	g12318.t1	385	(CAA)5	3	R-RK-As941	693	20	60.47	50.00	TCCTCCACCGTTGAGATCAT	F-RK-As941	309	20	59.63	50.00	GAAGAAGCTCATGGGAATGG
QLOD02000013.1.	g12318.t1	411	(AAT)6	3	R-RK-As942	910	20	58.85	45.00	CCTCTGGCTTGTTTTCATCA	F-RK-As942	500	20	58.78	55.00	CAGCTGATCTGTTGCCTAGC
QLOD02000013.1.	g12336.t1	392	(CCA)5	3	R-RK-As943	957	20	59.98	55.00	CATCTGAGTGCCAGGAGTGA	F-RK-As943	566	20	59.98	55.00	CCACTCCGAAGTTCTTCTCG
QLOD02000013.1.	g12343.t1	395	(AG)6	2	R-RK-As944	397	21	59.98	52.38	CGGGGTTGAACTCTAGTTTCC	F-RK-As944	3	21	59.33	47.62	GGTGATGAAGAAGACGCCTAA
QLOD02000013.1.	g12365.t1	403	(AG)7	2	R-RK-As945	1075	20	59.98	50.00	TGTCTGCGTCCTGAAGATTG	F-RK-As945	673	20	60.31	40.00	ATGGGCATTGAAAGGACAAA
QLOD02000013.1.	g12367.t1	399	(CTT)8	3	R-RK-As946	569	20	59.67	50.00	CTTTCAATCCTGGGAACAGC	F-RK-As946	171	20	59.81	55.00	GGCGTGGAGTTCTGAGATTC
QLOD02000013.1.	g12371.t1	399	(GA)6	2	R-RK-As947	979	20	59.54	55.00	CCTCCAACTCCTCATTACCG	F-RK-As947	581	20	59.74	45.00	ACATTCGCGTAAAGCCAGAT
QLOD02000013.1.	g12375.t1	401	(CAC)6	3	R-RK-As948	462	20	60.90	55.00	AGAGTAAGGCGTCCCACCAT	F-RK-As948	62	20	59.84	55.00	CTAACCTCGTCCACCACCAT
QLOD02000013.1.	g12375.t1	398	(CGG)5	3	R-RK-As949	713	20	60.03	50.00	TTGTTCTTGCACTGCTCCAC	F-RK-As949	316	20	59.87	50.00	TCGTCGTATCACGAAGTTGC
QLOD02000013.1.	g12407.t1	413	(GGA)5	3	R-RK-As950	1407	20	59.97	55.00	ACCACCACCCTCTTCCTCTT	F-RK-As950	995	20	60.11	45.00	ACTTTTGCGGTGAATCCAAG
QLOD02000013.1.	g12412.t1	401	(GCC)5	3	R-RK-As951	526	20	59.84	50.00	TGCACTTCTTCCCACTCCTT	F-RK-As951	126	20	60.44	55.00	CCACCACCACTACGACATGA
QLOD02000013.1.	g12413.t1	401	(GCA)7	3	R-RK-As952	411	20	59.73	55.00	GGACGGAACAGGCAAGTAAG	F-RK-As952	11	20	60.80	50.00	TCGTCTTCAACCTCCAGCAT
QLOD02000013.1.	g12443.t1	396	(CAA)6	3	R-RK-As953	422	20	59.69	50.00	GAAGGCGAAGTCGAAGAAGA	F-RK-As953	27	20	60.00	55.00	ATCAACGCTACCCACTCCAC
QLOD02000013.1.	g12446.t1	394	(TCT)5	3	R-RK-As954	395	19	60.10	57.89	AACTCAGGGCCAGAACCAC	F-RK-As954	2	23	60.04	47.83	TGGAGAAAGGGTACTACTGGTCA
QLOD02000013.1.	g12452.t1	331	(GGA)5	3	R-RK-As955	358	20	59.67	50.00	GAAGTTTTCCAGCAGGGATG	F-RK-As955	28	20	60.00	55.00	GAAGACACAGGAGCCAAAGC
QLOD02000013.1.	g12452.t1	331	(GAA)5	3	R-RK-As956	358	20	59.67	50.00	GAAGTTTTCCAGCAGGGATG	F-RK-As956	28	20	60.00	55.00	GAAGACACAGGAGCCAAAGC
QLOD02000013.1.	g12452.t1	331	(TCC)5	3	R-RK-As957	358	20	59.67	50.00	GAAGTTTTCCAGCAGGGATG	F-RK-As957	28	20	60.00	55.00	GAAGACACAGGAGCCAAAGC
QLOD02000013.1.	g12460.t1	398	(CT)9	2	R-RK-As958	697	20	60.22	45.00	TGTATGCGGCGAATATAGCA	F-RK-As958	300	20	59.46	45.00	GGAACATGTTGGGGATGATT
QLOD02000013.1.	g12465.t1	404	(ATG)5	3	R-RK-As959	475	20	57.88	45.00	CAGGCTTCCAACCTTTACAA	F-RK-As959	72	20	59.51	55.00	CCAATCACCCTTGAGAGTCC
QLOD02000013.1.	g12479.t1	400	(TCT)5	3	R-RK-As960	649	20	60.11	50.00	TGTTATCTGGCACCACTCCA	F-RK-As960	250	20	60.43	50.00	AAGTCCTTGGTTGCTTGCAG
QLOD02000013.1.	g12513.t1	334	(CGA)5	3	R-RK-As961	353	22	59.79	40.91	CAGCCCTTCTTTGCTTTAATGT	F-RK-As961	20	20	58.80	50.00	CAAAGCTTGACTTGGAGCTG
QLOD02000013.1.	g12518.t1	390	(CCA)6	3	R-RK-As962	474	20	60.46	55.00	GCCGTGGTAGGAAGGAGAAT	F-RK-As962	85	20	60.07	45.00	AACCTTTTCCACCCAAAACC
QLOD02000013.1.	g12518.t1	404	(CCG)6	3	R-RK-As963	591	20	60.13	50.00	TAAGATGCATGCGACTCTGC	F-RK-As963	188	20	59.78	50.00	ATCTCGATGCCCATTACACC
QLOD02000013.1.	g12521.t1	402	(AGA)6	3	R-RK-As964	682	20	59.94	50.00	TTGGGAGGTGAACTTGAACC	F-RK-As964	281	20	59.69	45.00	TGAGGCCATTTGTGTCAAAG
QLOD02000013.1.	g12552.t1	402	(ATC)5	3	R-RK-As965	423	20	59.75	45.00	ATGATCACCGGGAAATTCTG	F-RK-As965	22	20	60.35	45.00	AATGTTGAGACGACCCCAAA
QLOD02000013.1.	g12557.t1	398	(GGC)5	3	R-RK-As966	440	20	59.95	50.00	TTCATCGAGTCCTGGAGCTT	F-RK-As966	43	20	60.54	60.00	GATGACGACCACCACTCTCC
QLOD02000013.1.	g12559.t1	401	(AGA)6	3	R-RK-As967	510	20	60.08	45.00	CATCGTCACGAATGCAAATC	F-RK-As967	110	20	59.65	55.00	CCCTCACTTCAATCCTCGAC
QLOD02000013.1.	g12587.t1	394	(TCT) 8	3	R-RK-As968	400	20	60.19	60.00	GGAAGAGGAGAAGGGTCTGG	F-RK-As968	7	20	59.83	55.00	TCTCACGTCTATGGCCTCCT
QLOD02000013.1.	g12588.t1	400	(GTG)5	3	R-RK-As969	587	20	59.57	40.00	AAAACGCGTCTTGGAATGAT	F-RK-As969	188	20	59.69	55.00	CCTTGCTCGACTCCCATTAC
QLOD02000013.1.	g12592.t1	400	(GCC)5	3	R-RK-As970	462	20	60.21	45.00	AAACCTGTCCCACATTTCCA	F-RK-As970	63	20	59.67	45.00	TCGAAATGGTCCGTTCTCTT
QLOD02000013.1.	g12598.t1	414	(AGC)5	3	R-RK-As971	551	20	60.02	50.00	AATACTTCCCCGGGATTCAC	F-RK-As971	138	20	60.14	60.00	GAAGTCGAGCAGGAGACTGG
QLOD02000013.1.	g12616.t1	400	(GAA)9	3	R-RK-As972	469	20	59.99	50.00	CGGTGGAAGCTTTTTCTGAG	F-RK-As972	70	20	59.09	45.00	TGCAATCACCTCAACCATCT
QLOD02000013.1.	g12624.t1	402	(GAA)13	3	R-RK-As973	2061	20	59.96	55.00	GTCCTCGCTTCCTTCTTCCT	F-RK-As973	1660	20	61.46	55.00	GGTGACTTGCGTCAGCTGTT
QLOD02000013.1.	g12630.t1	305	(AGA)6	3	R-RK-As974	318	19	60.86	57.89	CTAATCGCTGTCGCTGCTG	F-RK-As974	14	20	58.54	50.00	TGCACAAGATCGGAGAGACT
QLOD02000013.1.	g12643.t1	401	(ACC)5	3	R-RK-As975	687	21	60.07	42.86	TGCCAATGGATTTTGACTCTC	F-RK-As975	287	20	60.13	55.00	CTTATGAAGCGCAGGCTAGG
QLOD02000013.1.	g12663.t1	399	(CTC)5	3	R-RK-As976	633	20	59.88	55.00	CACTGGTGCCACATTACCAC	F-RK-As976	235	20	60.00	60.00	GCTAGGAGGCAGAGAGAGCA
QLOD02000013.1.	g12663.t1	399	(AAC)6	3	R-RK-As977	633	20	59.88	55.00	CACTGGTGCCACATTACCAC	F-RK-As977	235	20	60.00	60.00	GCTAGGAGGCAGAGAGAGCA
QLOD02000013.1.	g12667.t1	228	(CCG)7	3	R-RK-As978	248	20	60.12	45.00	ATGATGCCAACAGACAACGA	F-RK-As978	21	20	59.45	55.00	GAGAACACTCACCGCCTTCT
QLOD02000013.1.	g12681.t1	396	(TCC)5	3	R-RK-As979	416	20	60.20	50.00	GCCATGGAAGGAGTTTGAGA	F-RK-As979	21	20	59.68	55.00	AGCCGCTAGCTACCAGTTTG
QLOD02000013.1.	g12681.t1	439	(TGA)5	3	R-RK-As980	542	20	59.98	55.00	CCCAAGAGCCAGTTCTCAAG	F-RK-As980	104	20	59.76	60.00	CATCCTCCTCCTCCTCCTCT
QLOD02000013.1.	g12682.t1	408	(CCG)5	3	R-RK-As981	509	20	60.14	55.00	ACGATACGGGACAAGAGCAC	F-RK-As981	102	20	59.98	50.00	CATTGCTTCCAGACGACTCA
QLOD02000013.1.	g12683.t1	382	(GAAAG)5	5	R-RK-As982	390	20	60.28	50.00	ACAATTCGCTCGGCAGTAAC	F-RK-As982	9	20	59.89	50.00	GCCTGGAACAGATCCATCAT
QLOD02000013.1.	g12684.t1	399	(GAG)5	3	R-RK-As983	1221	20	59.78	50.00	GCACCCAAGTCCCGATATAA	F-RK-As983	823	20	60.17	50.00	GATGGTGGAGGTTTGATTGG
QLOD02000013.1.	g12703.t1	395	(AGA)7	3	R-RK-As984	404	20	59.78	55.00	GGCTCATTCTCCTCCTCCTT	F-RK-As984	10	20	59.38	50.00	TGGGGTTCCTACGAGGATAA
QLOD02000013.1.	g12703.t1	395	(GAA)11	3	R-RK-As985	404	20	59.78	55.00	GGCTCATTCTCCTCCTCCTT	F-RK-As985	10	20	59.38	50.00	TGGGGTTCCTACGAGGATAA
QLOD02000013.1.	g12707.t1	406	(CCG)6	3	R-RK-As986	463	20	59.43	55.00	TGCTACCTCCGAAGTTCTCC	F-RK-As986	58	20	59.98	45.00	TCTCGCCGTGAAAGCTATTT
QLOD02000013.1.	g12709.t1	441	(GAA)6	3	R-RK-As987	1596	24	59.61	41.67	GAACTCAAGAGAAGTTTCCAGCTT	F-RK-As987	1156	21	59.98	47.62	GCAAAGACGATTCTGATGAGC
QLOD02000013.1.	g12711.t1	392	(CAC)10	3	R-RK-As988	947	20	60.19	55.00	GGAGCAGGGGAACTTTTCTC	F-RK-As988	556	20	59.81	50.00	CTCGCAGTTGGAAATCCTTC
QLOD02000013.1.	g12711.t1	392	(ACC)6	3	R-RK-As989	947	20	60.19	55.00	GGAGCAGGGGAACTTTTCTC	F-RK-As989	556	20	59.81	50.00	CTCGCAGTTGGAAATCCTTC
QLOD02000013.1.	g12732.t1	384	(GAA)5	3	R-RK-As990	388	20	59.86	50.00	GTCCATCTTCCCCATCTTCA	F-RK-As990	5	20	59.06	45.00	CCGGAAACAAAAACCCTAGA
QLOD02000013.1.	g12774.t1	395	(AG)13	2	R-RK-As991	472	20	59.88	50.00	GCTTGAGGTTGCGTTTTAGG	F-RK-As991	78	20	60.14	50.00	TGAGCTCGATGCACTGTTTC
QLOD02000013.1.	g12782.t1	401	(CGC)5	3	R-RK-As992	863	20	60.02	45.00	ACTGCAGCAGGCTTGAATTT	F-RK-As992	463	20	59.98	50.00	TTCGTCGCTATGATGTCTGC
QLOD02000013.1.	g12784.t1	398	(CGC)5	3	R-RK-As993	504	20	59.82	55.00	GTCCTGTCCCACCACTTCAT	F-RK-As993	107	20	59.57	50.00	TTCTCAACCACACCCACAAG
QLOD02000013.1.	g12787.t1	358	(CT)6	2	R-RK-As994	359	20	58.95	60.00	GCCCGAGAGAGAGAGAGAGA	F-RK-As994	2	20	58.83	45.00	TGGAAGAGAAGGGAAGGAAA
QLOD02000013.1.	g12791.t1	405	(CAG)5	3	R-RK-As995	693	20	60.15	60.00	GGATGAAGGAGGAGGAGGAG	F-RK-As995	289	20	59.57	55.00	ACTCCGACCACCCTACTCAA
QLOD02000013.1.	g12791.t1	425	(CCT)5	3	R-RK-As996	710	20	59.88	45.00	CTGCTGTTGTTTTCGTTGGA	F-RK-As996	286	20	59.99	60.00	AGGACTCCGACCACCCTACT
QLOD02000013.1.	g12818.t1	393	(AG)17	2	R-RK-As997	687	20	60.49	50.00	GGCATGCAGCTTTAGGAAGA	F-RK-As997	295	20	60.12	45.00	GTCTGCTTTGGTTTGGCAAT
QLOD02000013.1.	g12837.t1	411	(TCC)6	3	R-RK-As998	590	21	60.07	42.86	TTCTGCACCAATTTCATCCTC	F-RK-As998	180	20	59.79	50.00	AATCTCCGGCTCTTCTTTCC
QLOD02000013.1.	g12875.t1	400	(TGA)5	3	R-RK-As999	1107	20	60.44	50.00	GGGGTCCTTCATCTTTTGCT	F-RK-As999	708	20	59.38	45.00	AATCACAGGGAGGAAACCAA
QLOD02000013.1.	g12902.t1	410	(CCT)5	3	R-RK-As1000	475	20	59.70	45.00	ATTTGGGCAGCAATCTGAGT	F-RK-As1000	66	20	60.71	50.00	ACCGCCACCATATTTCCTCT
QLOD02000013.1.	g12937.t1	336	(CTC)6	3	R-RK-As1001	338	21	59.21	42.86	TCAAAATGCAGTGAAGCAGAG	F-RK-As1001	3	20	60.47	50.00	GGAAGCATCGTTTCCATGTC
QLOD02000013.1.	g12942.t1	406	(CAG)6	3	R-RK-As1002	419	20	60.08	40.00	TGGGTTTTTCTGGCTTTTTG	F-RK-As1002	14	20	60.14	50.00	GAAAAGGCAAGAGCAGCAAC
QLOD02000013.1.	g12942.t1	397	(CAA)9	3	R-RK-As1003	480	20	60.00	55.00	GCCTCTCCTGTGCAAAGTTC	F-RK-As1003	84	20	60.30	50.00	ACACGGTGATATCAGCAGCA
QLOD02000013.1.	g12949.t1	402	(CGG)7	3	R-RK-As1004	415	20	60.07	50.00	TCCATCTATGCCTGGTGACA	F-RK-As1004	14	20	60.07	50.00	CGTCCGAACCTCCTATGAAA
QLOD02000013.1.	g12964.t1	409	(GAA)6	3	R-RK-As1005	909	20	59.99	55.00	CAACAAGAGCTCGTCCTTCC	F-RK-As1005	501	20	59.99	55.00	TCACTCCACTTGCCCTCTCT
QLOD02000013.1.	g12965.t1	387	(CGG)5	3	R-RK-As1006	550	20	60.03	55.00	CGTTGCAGTACATGGTCCAC	F-RK-As1006	164	20	59.99	45.00	TTCGACGCCTTTCTCAAACT
QLOD02000013.1.	g12967.t1	392	(AGA)6	3	R-RK-As1007	558	20	59.92	45.00	TTCATCGATGGTGTCCGTAA	F-RK-As1007	167	20	60.28	45.00	CCTGCTGTTTGGTTTTTGCT
QLOD02000013.1.	g12992.t1	399	(GA)6	2	R-RK-As1008	1215	20	59.76	45.00	GCTCAGCATGAATCCATCAA	F-RK-As1008	817	20	59.75	45.00	AACGGATGGGAAGATCATTG
QLOD02000013.1.	g12992.t1	399	(GA)6	2	R-RK-As1009	1215	20	59.76	45.00	GCTCAGCATGAATCCATCAA	F-RK-As1009	817	20	59.75	45.00	AACGGATGGGAAGATCATTG
QLOD02000013.1.	g12998.t1	404	(GTC)5	3	R-RK-As1010	481	20	59.71	50.00	CATTAGGGGTTGCAGCTTTC	F-RK-As1010	78	20	59.79	50.00	GCTGCTTTTGTTGCTCACAG
QLOD02000013.1.	g13004.t1	405	(AGA)5	3	R-RK-As1011	454	20	60.60	50.00	GTCTTGATTTCGCCCATCTG	F-RK-As1011	50	20	60.28	60.00	GAGGAACAGAGGAGCAGCAG
QLOD02000013.1.	g13004.t1	398	(ATC)5	3	R-RK-As1012	519	20	59.74	45.00	ACAGCTGGTTGCCTTCAAAT	F-RK-As1012	122	20	59.98	45.00	TGCCAAGCTTAAAGCCATCT
QLOD02000013.1.	g13010.t1	399	(TTC)6	3	R-RK-As1013	445	20	60.57	45.00	TTGGCAGCACTTCTTTCACA	F-RK-As1013	47	20	59.96	50.00	GGCAGCTGATATTGGTGGTT
QLOD02000013.1.	g13026.t1	400	(CGG)5	3	R-RK-As1014	417	20	59.68	50.00	GCACTCGTCGGTGATAATGA	F-RK-As1014	18	20	60.56	55.00	CTGCTGGCTTATCAGCAGGT
QLOD02000013.1.	g13036.t1	401	(CAG)5	3	R-RK-As1015	1737	20	59.65	55.00	CTGATGAGGGGGAAGACTTG	F-RK-As1015	1337	20	60.00	55.00	GGCCACCGTCATCTACAGTT
QLOD02000013.1.	g13043.t1	407	(TGG)9	3	R-RK-As1016	419	20	58.87	45.00	TTCTCGAATGTATCCGCTTG	F-RK-As1016	13	20	60.00	50.00	TGCGGTAAAGCCTCTGCTAT
QLOD02000013.1.	g13047.t1	405	(TCA)5	3	R-RK-As1017	409	20	60.05	55.00	GAATCACTGGGGTCTCTCCA	F-RK-As1017	5	21	60.03	47.62	CGTTGCATAGCTTCAAAGAGG
QLOD02000013.1.	g13053.t1	276	(GAA)6	3	R-RK-As1018	284	20	60.75	50.00	GGGCCAACAATACAAGTGGA	F-RK-As1018	9	20	60.38	50.00	GCAGAAGCGATATTCGTCGT
QLOD02000013.1.	g13053.t1	276	(GAA)5	3	R-RK-As1019	284	20	60.75	50.00	GGGCCAACAATACAAGTGGA	F-RK-As1019	9	20	60.38	50.00	GCAGAAGCGATATTCGTCGT
QLOD02000013.1.	g13064.t1	395	(ACA)5	3	R-RK-As1020	765	20	59.86	50.00	TTCGTACTGCTCCATCAACG	F-RK-As1020	371	20	59.93	45.00	ATCCATTGTTGAGCCCAAAG
QLOD02000013.1.	g13076.t1	412	(AGC)5	3	R-RK-As1021	1339	20	60.07	45.00	TTACTTCCGCTTTCCCATTG	F-RK-As1021	928	20	59.28	55.00	GGGCACTTGGAGTTCCTCTA
QLOD02000013.1.	g13080.t1	402	(GGA)11	3	R-RK-As1022	957	20	59.92	55.00	AGGAGCCATAGGTGGAGGAT	F-RK-As1022	556	20	59.97	40.00	ATCGGCAATTGTGTGTTGAA
QLOD02000013.1.	g13081.t1	389	(CAG)5	3	R-RK-As1023	985	20	60.12	50.00	ACGTTGCTGATTCCAAGTCC	F-RK-As1023	597	20	60.64	50.00	GGATCACTTCTTGCCGTTTG
QLOD02000013.1.	g13081.t1	389	(GGC)6	3	R-RK-As1024	985	20	60.12	50.00	ACGTTGCTGATTCCAAGTCC	F-RK-As1024	597	20	60.64	50.00	GGATCACTTCTTGCCGTTTG
QLOD02000013.1.	g13081.t1	389	(GGC)6	3	R-RK-As1025	985	20	60.12	50.00	ACGTTGCTGATTCCAAGTCC	F-RK-As1025	597	20	60.64	50.00	GGATCACTTCTTGCCGTTTG
QLOD02000013.1.	g13083.t1	408	(TCT)7	3	R-RK-As1026	513	20	60.25	50.00	GGGCTTTGGCTTGACAGTAA	F-RK-As1026	106	20	60.34	55.00	CGGGCACTAGGTGATATTGG
QLOD02000013.1.	g13106.t1	395	(GAA)6	3	R-RK-As1027	582	20	59.93	45.00	CAATAACCCCTTTGCTTGGA	F-RK-As1027	188	20	60.20	55.00	CACAACTGTTGAGCCACACC
QLOD02000013.1.	g13106.t1	395	(GAA)5	3	R-RK-As1028	582	20	59.93	45.00	CAATAACCCCTTTGCTTGGA	F-RK-As1028	188	20	60.20	55.00	CACAACTGTTGAGCCACACC
QLOD02000013.1.	g13113.t1	405	(TGG)5	3	R-RK-As1029	886	20	60.39	55.00	TCTCACTGAACCTCCCTTGC	F-RK-As1029	482	20	60.23	55.00	TCCACCTCCTCACCAAGAAG
QLOD02000013.1.	g13120.t1	401	(ACC)5	3	R-RK-As1030	676	20	59.67	50.00	CATCCTGCCTCACGTCAATA	F-RK-As1030	276	20	60.42	55.00	GCACCAGCAGAGATCCTTGT
QLOD02000013.1.	g13139.t1	318	(GAG)9	3	R-RK-As1031	320	20	60.01	50.00	AACCCACTTGCCACTGAAAC	F-RK-As1031	3	21	60.10	42.86	GCAATGTCAATCCTCAATGCT
QLOD02000013.1.	g13147.t1	391	(GGC)6	3	R-RK-As1032	1967	20	59.89	50.00	GGAGCTGATGGATGGTTCAT	F-RK-As1032	1577	20	59.96	50.00	CAACCAGCGAGGTGGATATT
QLOD02000013.1.	g13155.t1	402	(CAG)5	3	R-RK-As1033	1268	19	60.12	57.89	CATGGCTTACGAGGTGGTG	F-RK-As1033	867	19	60.06	57.89	AGGTCGTTCCCCTTCCTCT
QLOD02000013.1.	g13180.t1	398	(CTG)5	3	R-RK-As1034	487	20	59.69	45.00	CCCTTGACCCAAACAACAAT	F-RK-As1034	90	20	59.64	40.00	TCCAAATGGCCCAATTTTAC
QLOD02000013.1.	g13187.t1	384	(CGC)7	3	R-RK-As1035	432	20	60.27	55.00	ACCCAGAGCCCTAAACTGCT	F-RK-As1035	49	20	59.81	40.00	AAAATCATCCGCAAACAACC
QLOD02000013.1.	g13189.t1	402	(ACA)6	3	R-RK-As1036	711	20	60.04	45.00	AATTTCTGGCTCGGAATCCT	F-RK-As1036	310	20	59.37	55.00	GGCTGGGAGGAATATCACAC
QLOD02000013.1.	g13233.t1	362	(TGC)5	3	R-RK-As1037	367	20	57.94	45.00	TGGCATAGCGCATACTATCA	F-RK-As1037	6	19	60.73	57.89	GAGAATGCTGGCTGCTGTG
QLOD02000013.1.	g13247.t1	269	(TC)6	2	R-RK-As1038	271	20	60.03	45.00	TTGGTTGCTTGTCTTGCTTG	F-RK-As1038	3	21	59.80	52.38	GGAGGAGAAGTTGGAGAAGGA
QLOD02000013.1.	g13276.t1	396	(AG)6	2	R-RK-As1039	874	20	59.98	50.00	CATTGTGCTTCTCGGTCTCA	F-RK-As1039	479	20	60.39	50.00	CCACCATGCAGGACATTACA
QLOD02000013.1.	g13292.t1	398	(CCA)5	3	R-RK-As1040	430	20	60.05	55.00	TGCTGGTGTTAGCTGTCAGG	F-RK-As1040	33	20	60.38	50.00	AGATCGGATCGGATTCTTCC
QLOD02000013.1.	g13298.t1	442	(GGT)8	3	R-RK-As1041	855	20	60.57	55.00	ACCACCTATCCCGGTTCCTA	F-RK-As1041	414	20	58.60	55.00	TATAGGTGCTGGTGGTGGAG
QLOD02000013.1.	g13299.t1	344	(AAC)5	3	R-RK-As1042	364	20	60.90	45.00	GCAATGTGAGCCCATTTGTT	F-RK-As1042	21	20	59.80	50.00	AGAAAAGCGCGAAGTAGCAC
QLOD02000013.1.	g13315.t1	399	(TC)6	2	R-RK-As1043	407	20	59.29	50.00	CTATCGACCCTCGCAAGATT	F-RK-As1043	9	20	59.85	50.00	GCTATGCGGTCGAGAAAAAC
QLOD02000013.1.	g13358.t1	410	(TGG)5	3	R-RK-As1044	551	20	58.77	60.00	CTACTCCCACCCGAGCTATC	F-RK-As1044	142	20	60.09	50.00	TTGACCCTACCCCACACAAT
QLOD02000013.1.	g13385.t1	401	(AGG)7	3	R-RK-As1045	401	20	59.81	50.00	GAATCCTTCTCGTTGGCTTG	F-RK-As1045	1	20	60.62	50.00	ATGGCCGACTCTGATAACGA
QLOD02000013.1.	g13413.t1	409	(GAA)6	3	R-RK-As1046	556	20	60.29	50.00	CCGACGTCGTGTTCTCTTTT	F-RK-As1046	148	20	59.53	50.00	CGAGGAAGTGATTTGGGTTC
QLOD02000013.1.	g13422.t1	413	(TGG)5	3	R-RK-As1047	480	20	60.09	55.00	CGTAGAGGCCACATTCCCTA	F-RK-As1047	68	20	60.46	55.00	GTCGAGGGAACCATCCTTCT
QLOD02000013.1.	g13502.t1	399	(TGG)7	3	R-RK-As1048	1117	20	60.07	45.00	TCAAAGCCCACGACATATCA	F-RK-As1048	719	20	59.91	40.00	AAGGAATTGGCGAGGAAAAT
QLOD02000013.1.	g13511.t1	396	(AG)7	2	R-RK-As1049	1904	20	59.76	50.00	TGATACTCCATCACCCACCA	F-RK-As1049	1509	20	59.62	50.00	TGCCTGTCACTTCAGCAACT
QLOD02000013.1.	g13527.t1	408	(GAA)5	3	R-RK-As1050	666	20	60.12	55.00	GGTTGCCTGATCTGTGGTCT	F-RK-As1050	259	20	59.82	55.00	TTCCGAGCAGGAGAGAAGAG
QLOD02000013.1.	g13528.t1	398	(CAT)5	3	R-RK-As1051	399	20	60.06	40.00	ATTGGCATTGTTGTGGGAAT	F-RK-As1051	2	20	59.97	45.00	TGACAATGGCATCAACCACT
QLOD02000013.1.	g13537.t1	401	(GT)6	2	R-RK-As1052	1029	20	60.21	45.00	GCGGCTCATTGGTTTCTTTA	F-RK-As1052	629	20	60.08	45.00	ACGATGTGATTGAGCATCCA
QLOD02000013.1.	g13550.t1	321	(CT)12	2	R-RK-As1053	334	20	59.33	50.00	CCGAGAAAACGTTGACCTCT	F-RK-As1053	14	20	60.25	50.00	CTTTCTGGTCTGTCGCCATT
QLOD02000013.1.	g13552.t1	398	(CAA)5	3	R-RK-As1054	502	20	60.10	50.00	TGCCGTCAGGTAAAATAGCC	F-RK-As1054	105	20	59.50	45.00	GAATGCTGTTCAATGGTGGA
QLOD02000013.1.	g13554.t1	391	(GCA)5	3	R-RK-As1055	445	20	60.46	50.00	CTGCAGCACGATTTGTGAAC	F-RK-As1055	55	20	60.17	55.00	GATCAGCAGCAGCACCAGTA
QLOD02000013.1.	g13631.t1	412	(AGA)6	3	R-RK-As1056	716	20	59.55	50.00	CCCCTCTTTCCCTTTTCACT	F-RK-As1056	305	20	59.96	55.00	AGTCCGGGAGTTCGGAGTAT
QLOD02000013.1.	g13683.t1	399	(GAA)6	3	R-RK-As1057	405	20	59.29	50.00	CATGTTCCAGAGGTGCAAAG	F-RK-As1057	7	20	59.64	45.00	AGCAAACACGAAGCTTCACA
QLOD02000013.1.	g13798.t1	397	(CGG)5	3	R-RK-As1058	515	20	60.00	55.00	ACCCACCTCTGGTTTCTGTG	F-RK-As1058	119	20	59.95	55.00	CTTCCAAGTCGATCCTCAGC
QLOD02000013.1.	g13798.t1	397	(GAG)5	3	R-RK-As1059	515	20	60.00	55.00	ACCCACCTCTGGTTTCTGTG	F-RK-As1059	119	20	59.95	55.00	CTTCCAAGTCGATCCTCAGC
QLOD02000013.1.	g13798.t1	404	(GAA)5	3	R-RK-As1060	1076	20	60.05	55.00	TCCTCCTCCACTTCATGGTC	F-RK-As1060	673	20	60.11	50.00	AATGGGCAGAGTTCTTGTGG
QLOD02000013.1.	g13798.t1	395	(AAG)8	3	R-RK-As1061	1594	20	59.65	55.00	CTTCTCCTCCTCCCAATGTG	F-RK-As1061	1200	20	59.43	50.00	GGAAAACACAGAACCGGAAC
QLOD02000013.1.	g13798.t1	407	(GCC)6	3	R-RK-As1062	2130	20	59.40	50.00	CATTGGCTCAGACTTGCATC	F-RK-As1062	1724	20	60.13	50.00	AGGTGGAGAAGAAGCAGCAA
QLOD02000013.1.	g13816.t1	402	(TTC)7	3	R-RK-As1063	1052	20	60.07	50.00	CCCAGCTTTGATGGGACTAA	F-RK-As1063	651	20	60.23	50.00	GAACCCAGAAGAAGCCAACA
QLOD02000013.1.	g13816.t1	395	(CTG)5	3	R-RK-As1064	2241	20	60.23	60.00	ACCCCAACCACCTCTACCTC	F-RK-As1064	1847	20	59.83	50.00	TGTCATGGAAAGCCTCTGTG
QLOD02000013.1.	g13816.t1	395	(GTAGAG)5	6	R-RK-As1065	2241	20	60.23	60.00	ACCCCAACCACCTCTACCTC	F-RK-As1065	1847	20	59.83	50.00	TGTCATGGAAAGCCTCTGTG
QLOD02000013.1.	g13816.t1	428	(GTAGAG) 5	6	R-RK-As1066	2274	20	59.91	55.00	GAAACCCCTTCCTCTTCCAC	F-RK-As1066	1847	20	59.83	50.00	TGTCATGGAAAGCCTCTGTG
QLOD02000013.1.	g13829.t1	290	(GAA)10	3	R-RK-As1067	291	20	60.20	55.00	TCAGTACACCTCGCAAGCAG	F-RK-As1067	2	24	59.21	41.67	TGTGTCAAGAAGAAGAAGGAGAAG
QLOD02000013.1.	g13850.t1	400	(ACA)5	3	R-RK-As1068	423	19	59.64	57.89	GGAGCTTCCACCCGAATAG	F-RK-As1068	24	20	60.21	50.00	TTCGGAGCTAGGGTTTGATG
QLOD02000013.1.	g13860.t1	403	(TC)10	2	R-RK-As1069	1020	20	60.01	40.00	TTGGGATGCATCAATTCTCA	F-RK-As1069	618	20	59.85	45.00	TGAGCAAATGTTGGTTGAGC
QLOD02000013.1.	g13868.t1	400	(CTT)5	3	R-RK-As1070	413	20	61.57	55.00	GTGTTGGTTTGCCAGACGAC	F-RK-As1070	14	20	60.17	50.00	ACTCACCAATTCCCCCTTTC
QLOD02000013.1.	g13869.t1	403	(AAG)6	3	R-RK-As1071	601	20	59.67	45.00	AGCTTGGGGCATCTTGATTA	F-RK-As1071	199	20	59.73	50.00	ACCTTCGGGCAGTACTTGAA
QLOD02000013.1.	g13902.t1	385	(AGC)5	3	R-RK-As1072	460	20	60.24	50.00	CTCCGGGCTTCAAGTAAACA	F-RK-As1072	76	20	60.16	50.00	CCTGCAGCAGACAGCAATAA
QLOD02000013.1.	g13906.t1	390	(AGA) 8	3	R-RK-As1073	543	20	59.88	50.00	TTCGTCTGCACTCAACAACC	F-RK-As1073	154	20	60.14	55.00	GCCGAGAAGCAAGAACTGTC
QLOD02000013.1.	g13923.t1	401	(GCG)5	3	R-RK-As1074	582	20	61.60	60.00	CGGTAGGTCCGAAGACGAGT	F-RK-As1074	182	19	59.08	52.63	GATCTTGTGGTTCCGTTGC
QLOD02000013.1.	g13924.t1	408	(AAG)5	3	R-RK-As1075	908	20	60.11	50.00	AGGCCAGGTCTTTGGACTTT	F-RK-As1075	501	20	60.03	45.00	TCTTTCTTTGCGTGTTCGTG
QLOD02000013.1.	g13987.t1	397	(CTT)6	3	R-RK-As1076	439	20	60.21	55.00	CTGGTATTATCCCGGTGACG	F-RK-As1076	43	20	58.96	45.00	TTCCCTTCTGAATTGGGTTC
QLOD02000013.1.	g14017.t1	283	(CAC)6	3	R-RK-As1077	288	20	58.62	50.00	TTACAAGAACCAGCCACACC	F-RK-As1077	6	19	61.22	52.63	CGAAGACGCCAAGGTTGTT
QLOD02000013.1.	g14028.t1	397	(CCT)5	3	R-RK-As1078	408	20	59.12	55.00	TGCTCTTGGGACACTCTCAG	F-RK-As1078	12	20	60.01	45.00	TGGTGCAGCTGCTTTTAATG
QLOD02000013.1.	g14030.t1	400	(AAG) 9	3	R-RK-As1079	514	20	59.65	55.00	CAATCAGGGGAGAGCCATAG	F-RK-As1079	115	20	60.17	50.00	AAACAATCCAGGGACCTTCC
QLOD02000013.1.	g14058.t1	441	(CGG)5	3	R-RK-As1080	482	20	60.84	50.00	CACAGGAACATGAGCGATGA	F-RK-As1080	42	20	60.53	50.00	CGACCACATGGACATTCTCA
QLOD02000013.1.	g14065.t1	399	(CAC)6	3	R-RK-As1081	576	20	59.69	50.00	ATCACTCAGTCCAGCCGATT	F-RK-As1081	178	20	59.72	50.00	GCTACGCGTTATGATGGTCA
QLOD02000013.1.	g14074.t1	399	(TCT)5	3	R-RK-As1082	405	20	60.44	55.00	CGGTTGGAGCAAGAGTGAGT	F-RK-As1082	7	20	59.97	45.00	AAATCCGAACCAACAACTCG
QLOD02000013.1.	g14103.t1	397	(GAT)6	3	R-RK-As1083	426	20	59.58	50.00	ATGAGCTGGAGAGTTGCACA	F-RK-As1083	30	20	60.14	55.00	AGCAAGAGAGGGAGACGACA
QLOD02000013.1.	g14106.t1	420	(TAT)5	3	R-RK-As1084	445	20	60.22	50.00	TGAACTGGGAACGAAGGAAG	F-RK-As1084	26	20	59.96	55.00	GCATTGACAGAGCCTTCTCC
QLOD02000013.1.	g14106.t1	420	(CGA) 8	3	R-RK-As1085	445	20	60.22	50.00	TGAACTGGGAACGAAGGAAG	F-RK-As1085	26	20	59.96	55.00	GCATTGACAGAGCCTTCTCC
QLOD02000013.1.	g14127.t1	389	(AGC)5	3	R-RK-As1086	807	20	60.11	50.00	AGGAGGGCAGTCCTTGTTTT	F-RK-As1086	419	20	59.98	50.00	TCGAGATGGTGTTGAAGCAG
QLOD02000013.1.	g14146.t1	205	(GA)9	2	R-RK-As1087	205	19	60.12	52.63	AAATCCCCCAGAACCCTTC	F-RK-As1087	1	19	60.02	47.37	ATGGCCGGAATGAAGAAAG
QLOD02000013.1.	g14190.t1	405	(GCA)5	3	R-RK-As1088	1181	20	60.17	50.00	CCACCCATTTTCATGTCTCC	F-RK-As1088	777	20	59.95	50.00	TGCTCAACTGATCCTGATGC
QLOD02000013.1.	g14191.t1	395	(TG)7	2	R-RK-As1089	884	20	60.01	55.00	AGTCCGGTGAGAACCAACAC	F-RK-As1089	490	20	59.83	45.00	CGCATTATGCTTCTTGGTGA
QLOD02000013.1.	g14324.t1	409	(TCT)6	3	R-RK-As1090	446	22	59.53	40.91	TCAGTGTCAGCAACAAAGTCAA	F-RK-As1090	38	20	59.65	55.00	GAGAGAACCATCCCTCGTTG
QLOD02000013.1.	g14330.t1	438	(ATC)5	3	R-RK-As1091	498	20	60.41	55.00	CTCCGTCACTGCCATCTTCT	F-RK-As1091	61	20	60.07	50.00	TTTACCAGCGATTCCACCTC
QLOD02000013.1.	g14345.t1	377	(TC) 11	2	R-RK-As1092	410	20	60.48	45.00	CAAACAAAAGCCATCCGAAC	F-RK-As1092	34	20	60.07	45.00	TTCGCTTTCTTTCCTCCTGA
QLOD02000013.1.	g14361.t1	439	(TTC)5	3	R-RK-As1093	440	20	60.17	45.00	ATGGTGGTTTCAGGGATCAA	F-RK-As1093	2	20	59.42	45.00	TGGGTTCTGGGTTTTTCAGT
QLOD02000013.1.	g14366.t1	392	(GGA)5	3	R-RK-As1094	393	20	60.22	45.00	TGGTGGTGATGGTTTTGATG	F-RK-As1094	2	20	60.34	50.00	TGGTCCTTCACCCACCTTTA
QLOD02000013.1.	g14366.t1	392	(AGG)6	3	R-RK-As1095	393	20	60.22	45.00	TGGTGGTGATGGTTTTGATG	F-RK-As1095	2	20	60.34	50.00	TGGTCCTTCACCCACCTTTA
QLOD02000013.1.	g14395.t1	400	(GAC)5	3	R-RK-As1096	660	20	59.87	55.00	GGCGAAAGCGTAGTAGATGG	F-RK-As1096	261	20	60.15	50.00	CTTGACGGTTTTGACCTCGT
QLOD02000013.1.	g14396.t1	399	(ATA)7	3	R-RK-As1097	968	20	59.93	50.00	ATGTCATCTGGGAAGGCAAC	F-RK-As1097	570	20	60.13	55.00	GGGACTCAACGCCGTTACTA
QLOD02000013.1.	g14400.t1	427	(AGT)6	3	R-RK-As1098	436	19	60.26	57.89	GATCAGCGGACACTGGTTG	F-RK-As1098	10	21	58.70	47.62	AAAGGTGGGAAGAAGAAGTCC
QLOD02000013.1.	g14431.t1	402	(GA)6	2	R-RK-As1099	1551	20	60.22	50.00	CGCCCATTCATCTTCAGTCT	F-RK-As1099	1150	20	60.07	55.00	GTTGGTGGCTATCAGGGAGA
QLOD02000013.1.	g14462.t1	411	(CAT)5	3	R-RK-As1100	440	20	59.27	50.00	GGGAAAGAGCCAACGATAGA	F-RK-As1100	30	20	60.27	60.00	CCTCCTACCGTCAGTGGCTA
QLOD02000013.1.	g14479.t1	399	(CAT)5	3	R-RK-As1101	1220	20	60.33	45.00	TGGTGATTTCGATGGTGATG	F-RK-As1101	822	20	60.78	60.00	CCCTAGACTCGAAGGCCAGT
QLOD02000013.1.	g14488.t1	400	(CAT)5	3	R-RK-As1102	645	20	60.16	50.00	ACCAACCACATCTGCTGTCA	F-RK-As1102	246	20	59.68	50.00	TGTTGATGGGTTCGAGTCAG
QLOD02000013.1.	g14498.t1	401	(ATA)6	3	R-RK-As1103	742	20	60.22	50.00	CCGAATTCCTCTGCATGACT	F-RK-As1103	342	20	59.69	45.00	CTGGAACACCAATTTGAGCA
QLOD02000013.1.	g14505.t1	401	(TGA)6	3	R-RK-As1104	1714	20	60.16	45.00	AGACAACAACAATCGCCACA	F-RK-As1104	1314	20	60.13	60.00	GGGTACAGGGCTGTCTACGA
QLOD02000013.1.	g14506.t1	407	(CCA)6	3	R-RK-As1105	415	20	59.85	45.00	TCGGCAACTGCCTTAATTCT	F-RK-As1105	9	21	60.84	47.62	CGACCCTTCAATTTCAAGTCC
QLOD02000013.1.	g14506.t1	419	(CCA)5	3	R-RK-As1106	571	20	60.07	50.00	CTGAATCCAGCAACCCATCT	F-RK-As1106	153	20	59.87	45.00	CATAAAGTGGTGCGCAGAAA
QLOD02000013.1.	g14521.t1	399	(GCC)5	3	R-RK-As1107	690	20	60.25	55.00	TTGGTGGAGAGGGCTAGTTG	F-RK-As1107	292	20	60.17	45.00	TTGCAATTCTATCGGGAAGC
QLOD02000013.1.	g14521.t1	400	(CTC)5	3	R-RK-As1108	1034	20	59.70	55.00	GGTCGACTCCCTTGAACTTG	F-RK-As1108	635	20	59.89	50.00	GCATTGATGATCCCCAGACT
QLOD02000013.1.	g14524.t1	393	(GAA) 8	3	R-RK-As1109	660	20	60.11	50.00	ACTTCCCAAAGCCTTGGTCT	F-RK-As1109	268	20	60.20	50.00	GAGAAACTCCCATGGCAAGA
QLOD02000013.1.	g14526.t1	400	(GGC)5	3	R-RK-As1110	563	20	60.47	60.00	ACCACCTCCTCCTCATCCTC	F-RK-As1110	164	20	60.52	55.00	TCCGAACTCCGTCTCTCTTG
QLOD02000013.1.	g14532.t1	403	(GAA)6	3	R-RK-As1111	499	20	59.67	50.00	GTCGGAGAAAAGAACCGATG	F-RK-As1111	97	20	60.40	50.00	CTTTTCGATCTCTGCGTGGT
QLOD02000013.1.	g14532.t1	406	(TGA)6	3	R-RK-As1112	1239	20	59.80	55.00	GGCATAGATTGGGCAGAGAG	F-RK-As1112	834	20	60.02	45.00	AAATGGGGGTGAAATTAGGC
QLOD02000013.1.	g14596.t1	392	(AG)8	2	R-RK-As1113	1293	20	58.20	45.00	TCACCATCTCCTTTCTTCCA	F-RK-As1113	902	19	60.64	57.89	GGTTCTCCACAGCCCAAAG
QLOD02000013.1.	g14602.t1	397	(GAT)6	3	R-RK-As1114	2334	20	59.22	45.00	GAAAACCAAACTTCCGTGCT	F-RK-As1114	1938	20	60.83	55.00	CAGCTTCGGTGTTGTTCTCC
QLOD02000013.1.	g14615.t1	397	(GCA)6	3	R-RK-As1115	582	20	59.87	60.00	GTTGGTAGCTCCCTCACAGC	F-RK-As1115	186	20	59.93	55.00	ATCCCAGGACCACCTCTTCT
QLOD02000013.1.	g14619.t1	425	(TCT)5	3	R-RK-As1116	447	20	60.50	45.00	ATGGTCCCTTGCAACAAGAA	F-RK-As1116	23	20	60.22	55.00	GGCGGACAGAAGATAGGTCA
QLOD02000013.1.	g14628.t1	403	(ACC)5	3	R-RK-As1117	1182	20	59.60	55.00	CAGCTCGAACCTCTGCCTAT	F-RK-As1117	780	20	59.83	55.00	CTCTAAATGCCGACCAGAGG
QLOD02000013.1.	g14628.t1	397	(CTT)5	3	R-RK-As1118	2420	20	59.90	50.00	TTGCCAGTGTTGTGCCTTAG	F-RK-As1118	2024	20	59.97	45.00	ATTTTGGGGCTAAAGCTGGT
QLOD02000013.1.	g14634.t1	396	(AG)6	2	R-RK-As1119	571	20	60.04	50.00	GACCCGCCTCAATATCAAGA	F-RK-As1119	176	20	60.61	50.00	GCCTTCGGTTGAGACCTTTT
QLOD02000013.1.	g14648.t1	404	(ACC)6	3	R-RK-As1120	640	20	60.05	50.00	TGGTGGTGGAGGTGGATATT	F-RK-As1120	237	20	59.94	55.00	CCATCTCCAAGCTCTTCTGG
QLOD02000013.1.	g14648.t1	398	(ACC)5	3	R-RK-As1121	1018	20	59.86	55.00	CATGTCCGACTGGAGCACTA	F-RK-As1121	621	20	60.05	50.00	AATATCCACCTCCACCACCA
QLOD02000013.1.	g14666.t1	391	(CAC)5	3	R-RK-As1122	434	20	59.96	55.00	GCCTGAGAATTGGACAGCTC	F-RK-As1122	44	20	59.55	50.00	TTTCTCTCCTCACAGCCACA
QLOD02000013.1.	g14674.t1	394	(CCA)7	3	R-RK-As1123	2222	20	60.01	55.00	GGAGGGGGAGAGATTTCTTG	F-RK-As1123	1829	20	59.90	50.00	AGGCATTTACTGCCAGTGCT
QLOD02000013.1.	g14674.t1	400	(GCC)6	3	R-RK-As1124	2851	20	59.81	50.00	GTGTTGGTGATCCACGAATG	F-RK-As1124	2452	20	60.01	60.00	CCAGCTCCACCTTCTAGTCG
QLOD02000013.1.	g14674.t1	396	(TCC)5	3	R-RK-As1125	3015	20	60.11	50.00	AAATGCAGGAGGTGGTGAAG	F-RK-As1125	2620	20	60.31	50.00	CCTCCTATGCTTGGGGTTTT
QLOD02000013.1.	g14675.t1	374	(AGA)5	3	R-RK-As1126	421	20	60.06	55.00	GTGCTCGGAACACACTGCTA	F-RK-As1126	48	19	60.05	47.37	CGATTATTCCGGAGCGTTT
QLOD02000013.1.	g14682.t1	401	(TGC)5	3	R-RK-As1127	1350	20	59.79	50.00	TCTCTGACCATGGCTTGATG	F-RK-As1127	950	20	60.24	50.00	AGCAGCAGCAACAACAACAG
QLOD02000013.1.	g14696.t1	384	(AGC)6	3	R-RK-As1128	399	20	59.57	55.00	CAGCTCCGTGATGTCTCTTG	F-RK-As1128	16	20	60.72	55.00	GTCCCTTGCCCTAAAACCAC
QLOD02000013.1.	g14704.t1	402	(CT)6	2	R-RK-As1129	555	20	59.96	45.00	AGCTCCAACGAGATCGAAAA	F-RK-As1129	154	20	60.25	45.00	CGAACACCGCTTCTCAAAAT
QLOD02000013.1.	g14716.t1	394	(TGG)5	3	R-RK-As1130	640	20	59.59	55.00	CAAGTCCAGTACGTCCACCA	F-RK-As1130	247	20	60.25	55.00	GAGCTGCATGGACGTAGGAT
QLOD02000013.1.	g14725.t1	395	(GA)6	2	R-RK-As1131	2842	20	60.23	55.00	TTTCCCTGTCCCTGTCTCTG	F-RK-As1131	2448	20	60.48	45.00	GCGAGGTGTGAAAAATTTGG
QLOD02000013.1.	g14740.t1	413	(ATC)6	3	R-RK-As1132	526	20	60.11	50.00	TGGTGTAGGATTGCCAGACA	F-RK-As1132	114	20	59.98	50.00	CAGAAGATCAGCAACCGTCA
QLOD02000013.1.	g14761.t1	396	(GA)6	2	R-RK-As1133	1419	20	59.74	50.00	CGCACCTCTTAAACCTTTGG	F-RK-As1133	1024	20	59.65	40.00	ATGGAAAATCCGAGCAAAGA
QLOD02000013.1.	g14771.t1	261	(ATC)5	3	R-RK-As1134	297	24	59.84	41.67	GTCATCATTGACTCCAGAATCA	F-RK-As1134	37	20	59.84	50.00	GAGATGAACGCAAGTGTGGA
QLOD02000013.1.	g14776.t1	246	(TC) 16	2	R-RK-As1135	250	20	59.78	50.00	ACATCATGATTCCCGTAGGC	F-RK-As1135	5	20	60.48	50.00	GATGGGCAATCGCTTTACAC
QLOD02000013.1.	g14780.t1	282	(CCG)5	3	R-RK-As1136	313	21	60.19	52.38	CCTTCTTGGAGAGGGATTCTG	F-RK-As1136	32	20	60.71	60.00	CACAGGACACTTCCGGCTAC
QLOD02000013.1.	g14787.t1	406	(GAC)5	3	R-RK-As1137	419	20	60.15	50.00	ACCCCGAAATTAGGATCCAG	F-RK-As1137	14	20	60.10	50.00	CAATGGCGGAAGTCTCGTAT
QLOD02000013.1.	g14787.t1	400	(GCT)5	3	R-RK-As1138	882	20	59.74	50.00	CCTCTCATCAACCCCATCAT	F-RK-As1138	483	20	59.97	45.00	GTTTTGCGTGGATAGGCATT
QLOD02000013.1.	g14787.t1	400	(TGA)6	3	R-RK-As1139	882	20	59.74	50.00	CCTCTCATCAACCCCATCAT	F-RK-As1139	483	20	59.97	45.00	GTTTTGCGTGGATAGGCATT
QLOD02000013.1.	g14808.t1	403	(CGG)5	3	R-RK-As1140	486	20	59.66	55.00	GAGAATGTCCGACGGAGAAC	F-RK-As1140	84	20	60.24	50.00	CGCCTTCTGCATAATCAGGT
QLOD02000013.1.	g14808.t1	403	(CGG)5	3	R-RK-As1141	486	20	59.66	55.00	GAGAATGTCCGACGGAGAAC	F-RK-As1141	84	20	60.24	50.00	CGCCTTCTGCATAATCAGGT
QLOD02000013.1.	g14809.t1	397	(CCA)5	3	R-RK-As1142	721	20	60.66	55.00	GACAGGACTTGCCATTCTGG	F-RK-As1142	325	20	60.20	55.00	GAGGTGGAGATTCCGACTCA
QLOD02000013.1.	g14818.t1	412	(TCT)6	3	R-RK-As1143	608	20	59.92	50.00	AATATGGGATCCGACTGCTG	F-RK-As1143	197	20	59.70	45.00	CCCAAACCCAAGTAAAACCA
QLOD02000013.1.	g14858.t1	161	(GAA) 8	3	R-RK-As1144	164	20	59.99	45.00	CCAATCGCATTTAACGTGTG	F-RK-As1144	4	21	59.75	52.38	CGCCACTTCCTCACAAGTATC
QLOD02000013.1.	g14858.t1	161	(GAG)6	3	R-RK-As1145	164	20	59.99	45.00	CCAATCGCATTTAACGTGTG	F-RK-As1145	4	21	59.75	52.38	CGCCACTTCCTCACAAGTATC
QLOD02000013.1.	g14865.t1	389	(CAA)5	3	R-RK-As1146	451	20	60.10	55.00	TAGGGGTGCAGCCATAGAAC	F-RK-As1146	63	20	59.92	50.00	CATCACCATATCCGCTTCCT
QLOD02000013.1.	g14881.t1	406	(GAG)5	3	R-RK-As1147	449	20	59.93	45.00	ACCTGCATTGCCGAATTATC	F-RK-As1147	44	20	59.99	60.00	CACCAGCCTCTCTTCACCTC
QLOD02000013.1.	g14883.t1	402	(CAG)6	3	R-RK-As1148	617	20	59.97	55.00	CTGAGCTCCAATGCCCTAAG	F-RK-As1148	216	20	60.14	50.00	ATACAGGCACGAAACCAAGC
QLOD02000013.1.	g14891.t1	412	(ATG)6	3	R-RK-As1149	1498	20	60.23	50.00	TGGTTGGACCTCTTTCTTGC	F-RK-As1149	1087	20	60.04	45.00	TGGGAGGAAAAGTTTGATCG
QLOD02000013.1.	g14904.t1	398	(CTT)6	3	R-RK-As1150	410	20	59.90	55.00	ACGACGTCGAGGTAGATGCT	F-RK-As1150	13	20	61.87	60.00	ACGAGGAATCCCTCCTCCTC
QLOD02000013.1.	g14914.t1	398	(TTCTTG) 5	6	R-RK-As1151	714	20	60.51	55.00	CCTTGCAACCCATAGAGGTG	F-RK-As1151	317	20	59.80	50.00	TTGGTCTGCTTCCAGAGGAT
QLOD02000013.1.	g14919.t1	357	(TGA)5	3	R-RK-As1152	424	20	59.77	45.00	AATCATTCGCTTCTCCTCCA	F-RK-As1152	68	20	58.59	50.00	TCCCTTCAGATGATGAGTGG
QLOD02000013.1.	g14936.t1	404	(TCA)5	3	R-RK-As1153	668	20	59.80	50.00	TCTTCTTCGACCTCGTCCAT	F-RK-As1153	265	20	60.43	45.00	TGGAAATCCACTGGGAAAGA
QLOD02000013.1.	g14940.t1	388	(AAG)6	3	R-RK-As1154	391	21	59.07	42.86	AACGATCAGCCTTCTTCTTGA	F-RK-As1154	4	20	59.15	50.00	GCGGATCCATACGAGAAAGT
QLOD02000013.1.	g14940.t1	388	(TGG)5	3	R-RK-As1155	391	21	59.07	42.86	AACGATCAGCCTTCTTCTTGA	F-RK-As1155	4	20	59.15	50.00	GCGGATCCATACGAGAAAGT
QLOD02000013.1.	g14949.t1	404	(GGC)6	3	R-RK-As1156	444	20	60.07	50.00	CGGAAGAATCGACTCCACAT	F-RK-As1156	41	20	59.13	55.00	GCAGTCGACCAACTCTCTCA
QLOD02000013.1.	g14954.t1	401	(GAA)5	3	R-RK-As1157	592	20	59.71	50.00	CTTCAGACCCAACCAAAAGC	F-RK-As1157	192	20	59.99	55.00	GCGAGTGGAGACTTTTCTGG
QLOD02000013.1.	g14965.t1	401	(AGA)5	3	R-RK-As1158	461	20	60.46	45.00	TCTCCCACATTCAAGCCAAT	F-RK-As1158	61	20	60.38	40.00	TCCCATTCAATTTCGAAGGA
QLOD02000013.1.	g14970.t1	394	(CT)9	2	R-RK-As1159	425	20	60.84	55.00	ACGTGGCACATACCCAGTTC	F-RK-As1159	32	20	60.32	45.00	AGTTCATGGAACCGGAATCA
QLOD02000013.1.	g14974.t1	396	(ATC)6	3	R-RK-As1160	1031	20	60.04	45.00	GAATGGCTCGAATGACGAAT	F-RK-As1160	636	20	60.62	55.00	GCCGATGGTGACGATAGAAG
QLOD02000013.1.	g14974.t1	398	(GCAGCC) 6	6	R-RK-As1161	599	20	59.97	50.00	ACCGGAACCTCCAAAACTCT	F-RK-As1161	202	20	60.48	55.00	GAGTTCGATGTGTCCGATCC
QLOD02000013.1.	g14987.t1	393	(AG)8	2	R-RK-As1162	1060	20	59.89	40.00	TGTGGCATTCGATCCAAATA	F-RK-As1162	668	20	59.95	50.00	TCGGCTCATTCTCAAGGAGT
QLOD02000013.1.	g14988.t1	398	(ACC)5	3	R-RK-As1163	404	19	60.41	57.89	CTCAGCCTCACGATGTTGG	F-RK-As1163	7	19	64.11	52.63	AACTGCAACGCTTGCGTCA
QLOD02000013.1.	g14989.t1	388	(ACC)7	3	R-RK-As1164	479	20	59.81	40.00	TCGATTGCGTTCTTCAAATG	F-RK-As1164	92	20	60.36	55.00	GTTCGGGGTTAGACGGTTCT
QLOD02000013.1.	g14989.t1	397	(ACA)7	3	R-RK-As1165	561	20	59.86	50.00	GGCCACCTCGTACAACAAAT	F-RK-As1165	165	20	60.26	55.00	GGAACAGAAACCACCACCAC
QLOD02000013.1.	g14989.t1	402	(GAT)5	3	R-RK-As1166	4034	20	59.74	55.00	CCACTGACACTGAGCCACAT	F-RK-As1166	3633	20	60.00	55.00	GAGGAGTTCTGCCAAGTTGC
QLOD02000013.1.	g14991.t1	403	(ACA)6	3	R-RK-As1167	439	20	60.02	45.00	CCATGGCCAATTGTAAATCC	F-RK-As1167	37	20	59.84	55.00	GCCTGCAAATACCAGAGGAG
QLOD02000013.1.	g14991.t1	402	(ATA)6	3	R-RK-As1168	512	20	60.23	55.00	TGGTTGAAGAGGGTGAGAGG	F-RK-As1168	111	20	60.67	55.00	GATGTTCCAGCGAGTTCACC
QLOD02000013.1.	g14997.t1	397	(GAA)5	3	R-RK-As1169	1294	20	59.80	40.00	AATTGATCCGGTTTTTCGTG	F-RK-As1169	898	20	60.01	50.00	CGCAGTAATCGACGAAGACA
QLOD02000013.1.	g14998.t1	398	(GAT)5	3	R-RK-As1170	1999	20	59.16	55.00	ATAGCCTCAACCTCCCAGTG	F-RK-As1170	1602	20	59.92	45.00	TCATGGTAAATGGGCAGTCA
QLOD02000013.1.	g14999.t1	403	(TTC)6	3	R-RK-As1171	1308	20	60.33	55.00	AGAAGGGAACTCCTCCGAGA	F-RK-As1171	906	20	60.42	55.00	CCCAATCCAGGATAGCCTCT
QLOD02000013.1.	g15003.t1	401	(CCA)6	3	R-RK-As1172	419	20	59.72	55.00	TCGTCGTCTATAGCCCCAGT	F-RK-As1172	19	19	59.90	57.89	CAGAGGCGCAACTTAGCAG
QLOD02000013.1.	g15003.t1	405	(GCT)6	3	R-RK-As1173	739	20	59.77	50.00	ATGGGGGCATATCAACTGAG	F-RK-As1173	335	20	59.81	50.00	AATCAACCCACCAGCATAGG
QLOD02000013.1.	g15030.t1	270	(AAG)6	3	R-RK-As1174	279	20	60.14	55.00	AGTGGGTGCATGAGCTAACC	F-RK-As1174	10	20	60.19	60.00	CCCTCCTTCTTCTCCTCCAC
QLOD02000013.1.	g15030.t1	270	(TGA)6	3	R-RK-As1175	279	20	60.14	55.00	AGTGGGTGCATGAGCTAACC	F-RK-As1175	10	20	60.19	60.00	CCCTCCTTCTTCTCCTCCAC
QLOD02000013.1.	g15031.t1	400	(GAT)5	3	R-RK-As1176	406	20	60.07	60.00	CCCTCTCCGAAACCCTAGTC	F-RK-As1176	7	20	60.24	50.00	AGTAATGGGAAGCGCAGATG
QLOD02000013.1.	g15044.t1	401	(AAG)5	3	R-RK-As1177	942	20	59.96	50.00	CAGGCGGGTCATAGAACATT	F-RK-As1177	542	20	60.08	45.00	GCAGGGCTGAATTTGTTGAT
QLOD02000013.1.	g15047.t1	401	(CCA)5	3	R-RK-As1178	524	20	59.69	45.00	GCTTTTGATTTGGCAGGAAC	F-RK-As1178	124	20	60.14	60.00	GCTCTTCTCCTCACCAGCAC
QLOD02000013.1.	g15049.t1	397	(GGA)5	3	R-RK-As1179	448	20	60.09	45.00	GGGTTTCGTTTCGACTTTCA	F-RK-As1179	52	19	60.05	52.63	GGCGCATTGGGTAGAGAAT
QLOD02000013.1.	g15068.t1	225	(GAT)6	3	R-RK-As1180	226	20	59.86	55.00	ACGGTGGACCCCTACTTCTT	F-RK-As1180	2	20	58.75	45.00	TGCCAAACAGAACCTCAAAC
QLOD02000013.1.	g15069.t1	394	(CTT)5	3	R-RK-As1181	496	20	59.67	45.00	AATCAATGGGGCTAGGGTTT	F-RK-As1181	103	20	60.11	55.00	GCAGGAGGTACTGGACCAAA
QLOD02000013.1.	g15074.t1	401	(CCT)6	3	R-RK-As1182	1115	20	59.63	55.00	AAGGGAGGAGGAAGAGGATG	F-RK-As1182	715	20	59.84	50.00	AGGTTGGCTGGAAGAACTGA
QLOD02000013.1.	g15076.t1	387	(GGC)6	3	R-RK-As1183	522	20	59.82	50.00	AACCCTGATTCCCACAGTTG	F-RK-As1183	136	20	59.80	45.00	TCATGGAGAATCGTTGCTTG
QLOD02000013.1.	g15087.t1	339	(CTT)7	3	R-RK-As1184	376	20	59.31	50.00	TCTTGAGAGCAGGCTTGTTG	F-RK-As1184	38	20	60.34	50.00	CAAGAGATTCCGCGTTCCTA
QLOD02000013.1.	g15112.t1	404	(ACC)5	3	R-RK-As1185	457	20	59.87	60.00	GGTTCTCGGTCTCGTACTCG	F-RK-As1185	54	20	59.61	45.00	ATCATCATCCACCACCAACA
QLOD02000013.1.	g15149.t1	409	(AGC)7	3	R-RK-As1186	465	20	59.19	50.00	AACCAAAGAGCCTGTTGTCC	F-RK-As1186	57	20	60.48	50.00	CCTCTTTTGCTCAGCCGATA
QLOD02000013.1.	g15154.t1	366	(AG)8	2	R-RK-As1187	400	20	59.80	45.00	AAACTCGGGTCCAAATTCCT	F-RK-As1187	35	20	60.29	50.00	ACTCTGGCAGGAACAAAACG
QLOD02000013.1.	g15166.t1	399	(AAG)6	3	R-RK-As1188	1595	20	59.51	55.00	CCAACTGGAAGATCCTCACC	F-RK-As1188	1197	20	60.01	50.00	ACAAGTTGAGGAACGGTTGG
QLOD02000013.1.	g15244.t1	389	(CTC)7	3	R-RK-As1189	409	20	59.62	50.00	CCTGCTCCTTGAGCAAAACT	F-RK-As1189	21	21	60.06	42.86	TCGTCAATCTTTCATCCCAAG
QLOD02000013.1.	g15274.t1	398	(CTC)5	3	R-RK-As1190	436	20	59.52	40.00	TCCCTTCCACAAAAAGGAAA	F-RK-As1190	39	19	59.97	52.63	ATCGTCGCACAGCTCATTC
QLOD02000013.1.	g15290.t1	402	(GCA)5	3	R-RK-As1191	1841	20	59.81	40.00	TCTTTGCAATTGCCATTCTG	F-RK-As1191	1440	20	60.04	50.00	TCTGGGAGGAAGGATGTTTG
QLOD02000013.1.	g15297.t1	394	(GGA)5	3	R-RK-As1192	678	20	59.73	55.00	GGTAGAAGTTCCCTGCAACG	F-RK-As1192	285	20	60.01	50.00	CGTCGCCGTAATTGTATGTG
QLOD02000013.1.	g15301.t1	412	(GCC)6	3	R-RK-As1193	441	20	60.09	50.00	TGAGGTGTTGATGAGGGTGA	F-RK-As1193	30	20	60.09	55.00	GGTCTCCTCCAAACTGGACA
QLOD02000013.1.	g15336.t1	406	(GAG)5	3	R-RK-As1194	2049	20	60.11	50.00	CGACGAGGAGGATGTTGTTT	F-RK-As1194	1644	20	59.57	50.00	CCGTCCGCACTCACATATAA
QLOD02000013.1.	g15339.t1	388	(GCG)5	3	R-RK-As1195	416	20	60.10	50.00	ATCAGCTCCGGCACATAAAC	F-RK-As1195	29	20	60.18	50.00	AAACCAGTAGCAACGCCAAC
QLOD02000013.1.	g15341.t1	389	(GAA)5	3	R-RK-As1196	398	20	59.94	50.00	GCACAGTAAGCGCACACAAT	F-RK-As1196	10	20	59.31	55.00	ACTGCTAGTCTCCCCATTGC
QLOD02000013.1.	g15351.t1	406	(TC)7	2	R-RK-As1197	475	20	60.83	45.00	CCGATTTCCTTTGGTGCATA	F-RK-As1197	70	20	60.18	45.00	TGGGAGATCAAAAGCAAAGG
QLOD02000013.1.	g15359.t1	404	(CTT)5	3	R-RK-As1198	521	20	60.15	45.00	AAAACCAGCAAAGCAACACC	F-RK-As1198	118	20	60.37	55.00	GATCTCCGAAACACCACCAC
QLOD02000013.1.	g15360.t1	399	(GGT)5	3	R-RK-As1199	943	20	59.82	50.00	CAAACCCCAACATGTCCTCT	F-RK-As1199	545	20	59.93	50.00	CGTCCTCATCCTCCACAAAT
QLOD02000013.1.	g15360.t1	399	(AGG)5	3	R-RK-As1200	943	20	59.82	50.00	CAAACCCCAACATGTCCTCT	F-RK-As1200	545	20	59.93	50.00	CGTCCTCATCCTCCACAAAT
QLOD02000013.1.	g15366.t1	398	(TCT)5	3	R-RK-As1201	432	22	59.73	45.45	TTGATCTAAACAAGGGGAGAGC	F-RK-As1201	35	20	60.12	50.00	GGTTCAACTTCGTGCCTCAT
QLOD02000013.1.	g15375.t1	405	(CCT)6	3	R-RK-As1202	444	20	60.29	55.00	CCGGTAGTCGTAGCTGCAAT	F-RK-As1202	40	20	59.15	50.00	GTTGTCCCCGAAACCATAAC
QLOD02000013.1.	g15391.t1	426	(TTC)5	3	R-RK-As1203	427	20	59.81	55.00	GAATCACTCTCACCGCCTTC	F-RK-As1203	2	22	60.74	45.45	TGGCTCTTGTCAATAAGCTTCC
QLOD02000013.1.	g15422.t1	402	(GGA)5	3	R-RK-As1204	804	20	60.31	60.00	CGGTGACACCAGAGACTCCT	F-RK-As1204	403	20	59.84	55.00	GCAGTCGAAGCAATCCCTAC
QLOD02000013.1.	g15428.t1	379	(AAG)7	3	R-RK-As1205	380	19	60.54	47.37	AATCGGAGGGTGGGTTTTT	F-RK-As1205	2	21	60.25	47.62	TGGGAAGTGAGTTCTGCAATC
QLOD02000013.1.	g15429.t1	419	(CCT)7	3	R-RK-As1206	1298	20	59.76	45.00	TCGATTGATGATCTGCTTGG	F-RK-As1206	880	20	60.35	50.00	GCGACCAAGAATAAGCCTGA
QLOD02000013.1.	g15438.t1	390	(AG) 14	2	R-RK-As1207	921	20	60.28	55.00	AACCGATAGCGACAGTCTGG	F-RK-As1207	532	20	59.72	45.00	TGCCAAGAACTTGAGCTTGA
QLOD02000013.1.	g15446.t1	406	(CGC)5	3	R-RK-As1208	410	20	59.90	55.00	ATGTCAGCACGTGAGGTGAG	F-RK-As1208	5	20	60.22	50.00	CGATCTTTCGTCTCCGTCAT
QLOD02000013.1.	g15466.t1	396	(TGC)7	3	R-RK-As1209	1048	20	59.81	50.00	CACAATTCATGTCCCCAGTG	F-RK-As1209	653	20	60.02	50.00	TTAACTTGCCGAGGTGCTCT
QLOD02000013.1.	g15468.t1	410	(GA)6	2	R-RK-As1210	510	20	59.45	55.00	CGGACGAGGAGAGTGAAACT	F-RK-As1210	101	21	60.36	47.62	TGGTCCCTGGTGTTCTATTCA
QLOD02000013.1.	g15470.t1	407	(GA)6	2	R-RK-As1211	713	20	59.49	50.00	GTTTGTGCAAGCTTCTGTGG	F-RK-As1211	307	20	59.94	55.00	CCTGAAGGAGAGAGCAATGG
QLOD02000013.1.	g15470.t1	395	(GA)6	2	R-RK-As1212	1942	20	59.96	50.00	CCCAAACGTACCCTCTTTCA	F-RK-As1212	1548	20	59.99	55.00	AGAGGGGAGAGTTGTGAGCA
QLOD02000013.1.	g15470.t1	401	(GAT)7	3	R-RK-As1213	482	20	59.88	60.00	GAGGAAGAGGAGGAGGAGGA	F-RK-As1213	82	20	60.07	50.00	CCATCGAAGGTACCGAGAAA
QLOD02000013.1.	g15470.t1	401	(CTT)6	3	R-RK-As1214	482	20	59.88	60.00	GAGGAAGAGGAGGAGGAGGA	F-RK-As1214	82	20	60.07	50.00	CCATCGAAGGTACCGAGAAA
QLOD02000013.1.	g15470.t1	407	(TCC)6	3	R-RK-As1215	713	20	59.49	50.00	GTTTGTGCAAGCTTCTGTGG	F-RK-As1215	307	20	59.94	55.00	CCTGAAGGAGAGAGCAATGG
QLOD02000013.1.	g15470.t1	398	(GAT)5	3	R-RK-As1216	1364	20	59.97	55.00	CTCGATTCCAGCGTCCTAAG	F-RK-As1216	967	20	59.83	45.00	CCCCTTGTTTTTAACGTCCA
QLOD02000013.1.	g15470.t1	404	(CTT)7	3	R-RK-As1217	1567	20	59.99	55.00	TGCTCACAACTCTCCCCTCT	F-RK-As1217	1164	20	59.62	40.00	CAGATCATCGGCAAATCAAA
QLOD02000013.1.	g15470.t1	395	(ACC)5	3	R-RK-As1218	1942	20	59.96	50.00	CCCAAACGTACCCTCTTTCA	F-RK-As1218	1548	20	59.99	55.00	AGAGGGGAGAGTTGTGAGCA
QLOD02000013.1.	g15475.t1	408	(GAA)6	3	R-RK-As1219	801	20	60.21	50.00	TAGAAGGTGGCCTCGAAATG	F-RK-As1219	394	20	59.79	50.00	AAGAAGGGAGATGGGTTGGT
QLOD02000013.1.	g15523.t1	390	(TC) 14	2	R-RK-As1220	454	20	59.98	50.00	TTAGAGCGCCCTGAACATCT	F-RK-As1220	65	20	60.10	50.00	ATCGGAAGCGTATCAACGAC
QLOD02000013.1.	g15523.t1	390	(GGC)5	3	R-RK-As1221	454	20	59.98	50.00	TTAGAGCGCCCTGAACATCT	F-RK-As1221	65	20	60.10	50.00	ATCGGAAGCGTATCAACGAC
QLOD02000013.1.	g15538.t1	410	(GGC)5	3	R-RK-As1222	567	20	59.71	45.00	AAAGAGGGCTGCCACAAATA	F-RK-As1222	158	20	60.26	50.00	TTTTCAACTACGCCGGTAGC
QLOD02000013.1.	g15550.t1	399	(ACC)5	3	R-RK-As1223	1241	20	60.11	50.00	AAACCGTCGATCAAGTGGAG	F-RK-As1223	843	20	60.29	50.00	TACGCTTACCGCATACGACA
QLOD02000013.1.	g15554.t1	221	(CAG)5	3	R-RK-As1224	228	20	59.89	50.00	CGATCCAATGGAGGGTAGAA	F-RK-As1224	8	19	60.25	47.37	CAAAGTGCGGCATCAAAAC
QLOD02000013.1.	g15568.t1	405	(TCT)5	3	R-RK-As1225	419	20	59.91	45.00	ATCAGTTGCGCAAACACAAG	F-RK-As1225	15	19	60.45	57.89	GAGCAGCGCTGACTTCGTA
QLOD02000013.1.	g15581.t1	395	(CCT)6	3	R-RK-As1226	421	20	59.98	50.00	AGTCGCCTTTGATGGCTAGA	F-RK-As1226	27	20	59.48	50.00	TTATCTCCCCTCACCTTCCA
QLOD02000013.1.	g15606.t1	397	(AG) 11	2	R-RK-As1227	3602	20	60.16	45.00	TTATTGTGCCATCCCCAGAT	F-RK-As1227	3206	20	59.88	45.00	TTGACGGTGCAAACTTTCAG
QLOD02000013.1.	g15614.t1	394	(GGC)7	3	R-RK-As1228	1008	20	60.34	50.00	CTTGGATTTTCCACCCACAG	F-RK-As1228	615	20	59.82	55.00	AGGGGGTGCTTTCTCTCTTC
QLOD02000013.1.	g15638.t1	419	(CT)8	2	R-RK-As1229	632	20	59.83	50.00	GATGCAGCACATCGACTCAT	F-RK-As1229	214	20	60.31	55.00	GGTTGGGAGGAACTGAGGAT
QLOD02000013.1.	g15660.t1	404	(CAC)5	3	R-RK-As1230	405	20	58.83	55.00	CCTCATGACCTCGTCGTAGA	F-RK-As1230	2	20	59.11	50.00	TGGCTTCGTCTTCATCTCTG
QLOD02000013.1.	g15681.t1	333	(GCA)5	3	R-RK-As1231	333	20	59.69	55.00	CTACCATGGTGGGGCATAGT	F-RK-As1231	1	20	59.89	45.00	ATGGCTTCGATGGCATTATC
QLOD02000013.1.	g15686.t1	396	(CTC)5	3	R-RK-As1232	661	20	59.84	50.00	TGATGTCAGTTGCGGAGTTC	F-RK-As1232	266	20	60.06	60.00	CTGGTGGTCGTGTACAGGTG
QLOD02000013.1.	g15688.t1	358	(CAC)5	3	R-RK-As1233	376	20	59.93	50.00	GAGATTCCCCGTTGAACGTA	F-RK-As1233	19	20	60.05	50.00	GAGGACGATTTCTTCCACCA
QLOD02000013.1.	g15688.t1	404	(GAC)5	3	R-RK-As1234	549	20	59.88	45.00	ATGCACGTTGAGCTTTTCCT	F-RK-As1234	146	20	60.35	55.00	TGTCCGAGATCGTCCTCTTC
QLOD02000013.1.	g15710.t1	396	(CTG)7	3	R-RK-As1235	1478	20	59.94	55.00	GTAGCCTTCTTTCCCCAACC	F-RK-As1235	1083	20	59.97	45.00	ATGGGCAACTCGTTTAATGC
QLOD02000013.1.	g15719.t1	400	(CGC)5	3	R-RK-As1236	446	20	59.75	50.00	ACATCGTCAGCCAAACACTG	F-RK-As1236	47	20	59.88	55.00	CTAACGGCGGTGAGTTTCTC
QLOD02000013.1.	g15725.t1	404	(TCC)5	3	R-RK-As1237	2213	20	59.96	50.00	CGGATTGCCAGACCAAGTAT	F-RK-As1237	1810	21	59.25	42.86	TGGGAGAAGAGAATCGAATTG
QLOD02000013.1.	g15749.t1	402	(ATA)7	3	R-RK-As1238	559	20	60.15	50.00	GGGGAGGGACAATAATGCTT	F-RK-As1238	158	20	59.83	55.00	TGAGACTATGGCTCGGGACT
QLOD02000013.1.	g15785.t1	399	(TCT)6	3	R-RK-As1239	404	20	60.33	50.00	GCCTTCCCATTGACAATCAC	F-RK-As1239	6	20	59.99	60.00	GGCACTGAGGAAGAGACCTG
QLOD02000013.1.	g15828.t1	398	(GCA)5	3	R-RK-As1240	525	20	60.56	40.00	CACCATTCCCATTTTTGCAT	F-RK-As1240	128	20	60.10	45.00	CGCAGCATTTAGGGTTTGAT
QLOD02000013.1.	g15828.t1	398	(TGC)5	3	R-RK-As1241	2914	20	59.52	40.00	CCTTTGGTGCATTCATTTCA	F-RK-As1241	2517	20	60.52	50.00	TAACAGGGGAGTTGCACGAT
QLOD02000013.1.	g15839.t1	401	(TC)7	2	R-RK-As1242	421	20	59.68	50.00	GAAACCGAGGATGAACAAGC	F-RK-As1242	21	20	60.23	50.00	GAAGCTCTTGGGCATCATGT
QLOD02000013.1.	g15873.t1	395	(GCG)5	3	R-RK-As1243	586	20	60.31	50.00	CGCACAAACAGATCGAACAC	F-RK-As1243	192	20	59.97	45.00	CCAAAACCAGCAAAACCCTA
QLOD02000013.1.	g15911.t1	329	(AAG)6	3	R-RK-As1244	330	20	59.69	45.00	TGTTTGAAATCTGGGTGCTG	F-RK-As1244	2	20	59.19	50.00	TGACAGGATCTGCCATAGGA
QLOD02000016.1.	g16460.t1	403	(CGG)5	3	R-RK-As1245	437	20	60.17	45.00	AACCCAAACCCGAATCTTTC	F-RK-As1245	35	20	59.97	50.00	AGGGTCCTTTGTCGGAAGTT
QLOD02000016.1.	g16460.t1	401	(CAG)5	3	R-RK-As1246	1266	20	60.07	50.00	CCTAGGAATGGGCAACTGAA	F-RK-As1246	866	20	60.06	55.00	AACCCTCTCAGCAGCAGTGT
QLOD02000016.1.	g16470.t1	398	(CCA)5	3	R-RK-As1247	416	20	60.04	50.00	GATGGCGTTATCCTCTCCAA	F-RK-As1247	19	20	60.69	50.00	CCGTCGTGCATATTCTGTCA
QLOD02000016.1.	g16471.t1	396	(TCC)5	3	R-RK-As1248	445	20	59.81	55.00	AGGGGATATCCACGCCTACT	F-RK-As1248	50	20	59.79	50.00	ACTCGGAATGGGTTGTCATC
QLOD02000016.1.	g16481.t1	400	(GAA)5	3	R-RK-As1249	820	20	60.24	50.00	CAGTTGCTGTTGTTGCTGCT	F-RK-As1249	421	20	60.16	55.00	AGTTCGGTCTCCAACACGTC
QLOD02000016.1.	g16482.t1	406	(GAC)6	3	R-RK-As1250	909	20	60.53	45.00	TTGGGCATCATATCCAAACC	F-RK-As1250	504	20	59.92	45.00	CAATTCACATCAGGCATTGG
QLOD02000016.1.	g16485.t1	382	(AGC)6	3	R-RK-As1251	401	20	60.01	55.00	AGACTGCTACCCAGCCTCAA	F-RK-As1251	20	20	60.01	60.00	GGAGGCTTAGCAGTGGAGTG
QLOD02000016.1.	g16500.t1	401	(GCG)6	3	R-RK-As1252	2684	20	59.99	60.00	GCAGAGGAGTCTCCAACCAG	F-RK-As1252	2284	20	59.93	50.00	CCAAATGGGTACCTCGAAGA
QLOD02000016.1.	g16500.t1	401	(GCG)5	3	R-RK-As1253	2684	20	59.99	60.00	GCAGAGGAGTCTCCAACCAG	F-RK-As1253	2284	20	59.93	50.00	CCAAATGGGTACCTCGAAGA
QLOD02000016.1.	g16504.t1	403	(CTC) 9	3	R-RK-As1254	2388	20	60.36	60.00	CTGAGACACGTGTGGAGGTG	F-RK-As1254	1986	20	59.55	50.00	TATGGGTGCTCCTGTTCCTT
QLOD02000016.1.	g16505.t1	384	(CCA)5	3	R-RK-As1255	404	20	60.44	55.00	AAGTTGAGGTGAGCCGACTG	F-RK-As1255	21	20	59.65	50.00	AGAATTCGAGGTCCAGTCCA
QLOD02000016.1.	g16512.t1	411	(CGC)6	3	R-RK-As1256	435	20	59.88	45.00	ACATCGCTCCACTTTTGCTT	F-RK-As1256	25	20	59.74	45.00	GTGTTGCGTTATGGCTCAAA
QLOD02000016.1.	g16515.t1	400	(TC)7	2	R-RK-As1257	410	20	60.39	50.00	TAAACCGAACTCGACGAAGC	F-RK-As1257	11	20	60.02	50.00	AATCGCTCTCCTGCACAACT
QLOD02000016.1.	g16516.t1	397	(CCA)5	3	R-RK-As1258	922	20	59.15	55.00	CCCTCGGATCTACGAGGTTA	F-RK-As1258	526	20	59.86	55.00	TCTCGTCAAGTGGAGGTGTG
QLOD02000016.1.	g16552.t1	404	(AG)7	2	R-RK-As1259	620	20	59.94	50.00	GGAGACTTGGACCAAAACCA	F-RK-As1259	217	20	60.13	50.00	AAACTCAGAGACGGCGAAGA
QLOD02000016.1.	g16552.t1	404	(AG) 11	2	R-RK-As1260	620	20	59.94	50.00	GGAGACTTGGACCAAAACCA	F-RK-As1260	217	20	60.13	50.00	AAACTCAGAGACGGCGAAGA
QLOD02000016.1.	g16573.t1	416	(CCT)5	3	R-RK-As1261	526	20	59.80	55.00	GGAGCTTCTCCATCTTGTGG	F-RK-As1261	111	20	59.80	45.00	GTGGCCAATCCCTTTTTACA
QLOD02000016.1.	g16583.t1	399	(AGG) 10	3	R-RK-As1262	1623	20	59.68	50.00	GCCAGCATAACACCTCATCA	F-RK-As1262	1225	20	59.72	50.00	CACACTGAGGAACGGTTTGA
QLOD02000016.1.	g16594.t1	402	(AAT)7	3	R-RK-As1263	519	20	59.17	45.00	CTGGGCTTGAAGGAATTGTT	F-RK-As1263	118	20	59.90	50.00	GGTGGAGGAGGATTTGTTGA
QLOD02000016.1.	g16594.t1	402	(GCA)7	3	R-RK-As1264	519	20	59.17	45.00	CTGGGCTTGAAGGAATTGTT	F-RK-As1264	118	20	59.90	50.00	GGTGGAGGAGGATTTGTTGA
QLOD02000016.1.	g16594.t1	414	(GGC)5	3	R-RK-As1265	1021	20	59.99	55.00	TGAGACAGAGAGGGCAAGGT	F-RK-As1265	608	20	60.15	55.00	GGCTGAGGGAGAAGGAAATC
QLOD02000016.1.	g16610.t1	404	(GCC)5	3	R-RK-As1266	448	20	60.02	50.00	GTTGCAACGCATCTCGACTA	F-RK-As1266	45	20	60.18	50.00	ATCTCGAGCCATCCCTTCTT
QLOD02000016.1.	g16661.t1	103	(CCT) 8	3	R-RK-As1267	103	20	58.48	45.00	ATCGGTAAATGAGCTGAGCA	F-RK-As1267	1	19	59.90	47.37	ATGGCATCGTCGTCATCAT
QLOD02000016.1.	g16677.t1	407	(CCT)7	3	R-RK-As1268	697	20	60.03	55.00	TGGCGTGAGTCTCAGTCAAC	F-RK-As1268	291	20	60.10	55.00	AGCGGAGACTCAGAGGATGA
QLOD02000016.1.	g16689.t1	358	(GTAGAG)5	6	R-RK-As1269	359	20	60.27	40.00	AATGCCCCATGAGATTCAAA	F-RK-As1269	2	21	59.76	42.86	TGCTAGGCCAGTATTGCATTT
QLOD02000016.1.	g16713.t1	403	(CCT) 8	3	R-RK-As1270	770	20	59.96	45.00	TCTTCTTTGAGCCTGGCATT	F-RK-As1270	368	20	60.31	55.00	CACACCCAGATGACAAGCAG
QLOD02000016.1.	g16713.t1	392	(GCC)5	3	R-RK-As1271	1142	20	60.21	45.00	AAGTGCTCGAAAATCCGATG	F-RK-As1271	751	20	59.96	45.00	AATGCCAGGCTCAAAGAAGA
QLOD02000016.1.	g16716.t1	386	(CCA)7	3	R-RK-As1272	394	20	59.75	55.00	GAAAAGGAGGAGGAGGAGGA	F-RK-As1272	9	20	59.97	50.00	ATTTCCTGCACAACCAGACC
QLOD02000016.1.	g16716.t1	386	(AAC)6	3	R-RK-As1273	394	20	59.75	55.00	GAAAAGGAGGAGGAGGAGGA	F-RK-As1273	9	20	59.97	50.00	ATTTCCTGCACAACCAGACC
QLOD02000016.1.	g16716.t1	400	(CCT)7	3	R-RK-As1274	715	20	59.88	45.00	TGCGTTTAGCTGGAAACCTT	F-RK-As1274	316	20	60.38	50.00	AGCCCTGAGCTTGGTTTTCT
QLOD02000016.1.	g16716.t1	400	(CCT)7	3	R-RK-As1275	715	20	59.88	45.00	TGCGTTTAGCTGGAAACCTT	F-RK-As1275	316	20	60.38	50.00	AGCCCTGAGCTTGGTTTTCT
QLOD02000016.1.	g16733.t1	406	(TCC)5	3	R-RK-As1276	420	20	60.05	50.00	CCGCCTAATCTTATCCGACA	F-RK-As1276	15	20	59.89	55.00	AGAGCAGAAGCGAGGTGAAG
QLOD02000016.1.	g16733.t1	390	(ATG)5	3	R-RK-As1277	1507	20	60.14	50.00	CTGCTCTTTCAGCATCCACA	F-RK-As1277	1118	20	60.13	50.00	GGTCCCTGGAGAATGGAAAT
QLOD02000016.1.	g16757.t1	399	(AAG)7	3	R-RK-As1278	456	20	60.10	50.00	GCCGCCATAATCTTGTCTGT	F-RK-As1278	58	20	59.69	50.00	GCTGGGAAGAAGAAGCAGAA
QLOD02000016.1.	g16774.t1	397	(CGG)5	3	R-RK-As1279	867	20	60.31	60.00	CGACTCAGTCCCTCCACACT	F-RK-As1279	471	20	59.65	45.00	CACCATTTGGCTGATCAAGA
QLOD02000016.1.	g16780.t1	402	(TGC)5	3	R-RK-As1280	865	20	59.96	45.00	ATAAAAGTGCCCCATTGCTG	F-RK-As1280	464	20	60.79	50.00	TTGTCACAAACTCCCCCAAC
QLOD02000016.1.	g16803.t1	400	(CCT)5	3	R-RK-As1281	444	20	59.77	50.00	TCCTTCCCCTTGATAGAGCA	F-RK-As1281	45	21	59.94	47.62	CACCTTAGGATTGATCGTCCA
QLOD02000016.1.	g16807.t1	409	(AAG) 8	3	R-RK-As1282	1797	19	59.93	57.89	GAGAAAGAGGCCGTGGAAG	F-RK-As1282	1389	20	60.12	45.00	TGCGGTCATCAATCACAACT
QLOD02000016.1.	g16816.t1	386	(AGA) 8	3	R-RK-As1283	466	20	59.82	50.00	GTTGATGTGGTGGTTGATGC	F-RK-As1283	81	20	60.03	45.00	TGCTCTTGCCAAAAACACAG
QLOD02000016.1.	g16834.t1	399	(ACA)6	3	R-RK-As1284	434	20	60.74	45.00	TCTTGCTTCATCGACCGAAT	F-RK-As1284	36	20	60.22	50.00	CTCTGTCGTTCCCCTCAAAA
QLOD02000016.1.	g16856.t1	375	(GCT)5	3	R-RK-As1285	375	20	59.80	55.00	GGAGATGGAAGCAGTGGAAG	F-RK-As1285	1	20	64.68	60.00	ATGTGGCGGTCACTCGTCAG
QLOD02000016.1.	g16863.t1	394	(GA)7	2	R-RK-As1286	1013	20	60.39	50.00	TGTGGGTCGTCATGTTCATC	F-RK-As1286	620	20	59.99	60.00	CGTGGCTAGATAGGCTGGAG
QLOD02000016.1.	g16874.t1	382	(CT)7	2	R-RK-As1287	425	20	60.00	50.00	GTGCCAATACCAGCCAAAGT	F-RK-As1287	44	20	60.12	50.00	ACAACATCGGCAAAGTCCTC
QLOD02000016.1.	g16878.t1	396	(CCA)6	3	R-RK-As1288	1096	20	59.74	55.00	ACATGTGAGGTGAGGCTGTG	F-RK-As1288	701	20	60.01	50.00	CCTTCTGTGATGCGTTAGCA
QLOD02000016.1.	g16878.t1	396	(CAA)5	3	R-RK-As1289	1096	20	59.74	55.00	ACATGTGAGGTGAGGCTGTG	F-RK-As1289	701	20	60.01	50.00	CCTTCTGTGATGCGTTAGCA
QLOD02000016.1.	g16878.t1	388	(ATC)5	3	R-RK-As1290	1726	20	59.97	45.00	TAGGCGTTTGGTTTTGGTTC	F-RK-As1290	1339	20	59.94	50.00	TTGTCCTCAAGTGGGTTTCC
QLOD02000016.1.	g16900.t1	407	(GAA)7	3	R-RK-As1291	727	20	60.52	50.00	ACCTCCATCCCCTTCCATTA	F-RK-As1291	321	20	60.01	55.00	GGGATGGGGAGAAGAAGAAG
QLOD02000016.1.	g16900.t1	430	(GAG) 9	3	R-RK-As1292	1024	20	59.98	55.00	GTCCCAGCAAGCTGCTTATC	F-RK-As1292	595	20	60.04	50.00	GGCGATGATGAAGAGGGTAA
QLOD02000016.1.	g16906.t1	412	(TGA)5	3	R-RK-As1293	462	20	59.77	55.00	CAGACAACAAGAGCCAGCAG	F-RK-As1293	51	20	60.96	50.00	GCGATATGCCCGTATGAAGA
QLOD02000016.1.	g16922.t1	431	(GAA)5	3	R-RK-As1294	435	20	59.80	60.00	CCACTCCCTCCTCCTCTTCT	F-RK-As1294	5	20	59.73	45.00	CAGAAGCAACAAACCACCAA
QLOD02000016.1.	g16922.t1	396	(GAG)5	3	R-RK-As1295	841	22	57.79	50.00	CCTCTTCTGTTATCACCACCTC	F-RK-As1295	446	20	59.63	55.00	AGGGGAAGAGGAGGAATGAG
QLOD02000016.1.	g16942.t1	406	(CCG)5	3	R-RK-As1296	566	20	59.55	40.00	TTCGAAATCCAAACGTTCCT	F-RK-As1296	161	20	59.94	55.00	ACTACGACACGCAGCACATC
QLOD02000016.1.	g16972.t1	356	(AG)10	2	R-RK-As1297	403	20	59.51	60.00	CCCATCCTCCTCCTCCTACT	F-RK-As1297	48	20	60.18	45.00	TTTTTGGCCACCCCTACATA
QLOD02000016.1.	g16973.t1	398	(TGT)5	3	R-RK-As1298	591	20	60.53	45.00	AAGCATTTGGAGTGCACCAT	F-RK-As1298	194	20	60.30	55.00	CAGGGCACTCTGACTTTGGT
QLOD02000016.1.	g16987.t1	421	(GAA)6	3	R-RK-As1299	444	20	59.83	45.00	GAACTTGCCGAAAAGATTGC	F-RK-As1299	24	20	60.05	55.00	CTGCCAGTCTGGTTGCTACA
QLOD02000016.1.	g17022.t1	403	(GAC)6	3	R-RK-As1300	407	20	60.13	55.00	ATAGTGCCGTCGTGATAGGC	F-RK-As1300	5	20	60.35	55.00	AGGAACCACCAAACCTCCTC
QLOD02000016.1.	g17023.t1	416	(GGT) 8	3	R-RK-As1301	675	20	59.59	55.00	TGCCCACGACATACCAGTAG	F-RK-As1301	260	20	60.09	40.00	TTTCATTTGGCACCACTTCA
QLOD02000016.1.	g17037.t1	393	(ATA)6	3	R-RK-As1302	1007	20	59.86	50.00	TCTCCTGGATTGGTTGATCC	F-RK-As1302	615	20	59.84	45.00	TGGTGCTTTGAAAGATCGTG
QLOD02000016.1.	g17056.t1	236	(CTT)5	3	R-RK-As1303	236	21	59.04	47.62	GGAATTGGAGATAGGGAAAGC	F-RK-As1303	1	20	60.52	50.00	ATGGCCGGTCTTCAGTACAA
QLOD02000016.1.	g17059.t1	401	(AGA)6	3	R-RK-As1304	607	20	60.03	45.00	TGACAGCATGCAACTCACAA	F-RK-As1304	207	20	60.61	45.00	AGCTGCCAATTTGATCGGTA
QLOD02000016.1.	g17060.t1	390	(TCG)5	3	R-RK-As1305	395	20	60.53	55.00	CTATCGACCTCGCTCAGCAT	F-RK-As1305	6	20	60.67	55.00	GCTCGTGTCCAAGATCAACC
QLOD02000016.1.	g17074.t1	399	(ATC)5	3	R-RK-As1306	840	20	59.34	50.00	CGCACAACAATCCTCGTAAG	F-RK-As1306	442	20	59.79	45.00	CAACCCAATTCGGATCTGTT
QLOD02000016.1.	g17081.t1	437	(AAG)5	3	R-RK-As1307	947	20	60.28	55.00	CGGGCAGTGAGACGAGTAAT	F-RK-As1307	511	20	60.18	50.00	CAACCACAAGAGAAGCAGCA
QLOD02000016.1.	g17085.t1	390	(AGC)7	3	R-RK-As1308	406	20	56.92	45.00	AGCAACTGTACTGGCATTCA	F-RK-As1308	17	20	59.53	45.00	AAGGGGAACTATGCATCGAA
QLOD02000016.1.	g17087.t1	410	(GA)6	2	R-RK-As1309	2176	20	59.41	45.00	ATGCCCCATTTTCACTCACT	F-RK-As1309	1767	20	59.97	50.00	AATGGGCAACCTCTGTGAAC
QLOD02000016.1.	g17103.t1	394	(TCG)5	3	R-RK-As1310	428	20	59.63	45.00	TGTTTGCAACAAAGGGTACG	F-RK-As1310	35	20	59.57	50.00	GTTTGACCAGCCAAACTTCC
QLOD02000016.1.	g17171.t1	415	(CAC)6	3	R-RK-As1311	1003	20	59.94	50.00	TTGGGAACCTCCTTGTGTTC	F-RK-As1311	589	20	59.99	50.00	GCGTCCGTTATATTGGCAGT
QLOD02000016.1.	g17194.t1	396	(GA)6	2	R-RK-As1312	621	20	59.69	55.00	CGCAAGAGGATCCTTACCAC	F-RK-As1312	226	20	59.99	50.00	GAGTGTGATTCAGCCAAGCA
QLOD02000016.1.	g17196.t1	401	(TGC)5	3	R-RK-As1313	1017	20	60.01	50.00	AACGACGACAACCCAGTTTC	F-RK-As1313	617	20	59.79	50.00	AGGAGCAGCGCTACAAAAAG
QLOD02000016.1.	g17198.t1	401	(CAA)5	3	R-RK-As1314	1109	20	59.65	50.00	TCCCCATACCTGTTGTTTCC	F-RK-As1314	709	20	60.01	45.00	GGATTCTCATTTGCCCTCAA
QLOD02000016.1.	g17208.t1	285	(GGA)5	3	R-RK-As1315	290	20	60.19	45.00	TATCCGTCCGTTTCAACCAT	F-RK-As1315	6	20	59.68	50.00	GGGTGATTTGAACGAGAAGC
QLOD02000016.1.	g17219.t1	398	(AAT)7	3	R-RK-As1316	628	20	59.92	55.00	GCTGATGAATGGAGGAGAGC	F-RK-As1316	231	20	60.03	50.00	TGAGGCTAATCAGGGAATGG
QLOD02000016.1.	g17231.t1	413	(AAC)5	3	R-RK-As1317	458	20	60.18	50.00	TGAACTGAAGCGCAAGTCAC	F-RK-As1317	46	20	60.07	50.00	CCTAACATCCAAAGCCCAGA
QLOD02000016.1.	g17295.t1	397	(ACC) 8	3	R-RK-As1318	1423	21	59.11	47.62	CTATTGTTGTTGCTGGTGGTG	F-RK-As1318	1027	20	60.08	55.00	GGCACTGATCCATCCTCTGT
QLOD02000016.1.	g17352.t1	275	(AAG) 8	3	R-RK-As1319	319	20	60.53	55.00	TTAGCTCTGCTACGGGAACG	F-RK-As1319	45	20	59.50	45.00	TGATATGGAGTTTGGCGATG
QLOD02000016.1.	g17363.t1	404	(GAG)6	3	R-RK-As1320	3003	20	60.00	50.00	CACCAACTCATCCAACAACG	F-RK-As1320	2600	20	59.80	55.00	GGAAAGCTGATCCTGAGTGG
QLOD02000016.1.	g17385.t1	395	(AAG) 10	3	R-RK-As1321	473	20	60.12	45.00	AATACGCACCCAACAACCAT	F-RK-As1321	79	20	60.69	45.00	GCCGGAGCAAAAGAAAGAAT
QLOD02000016.1.	g17430.t1	408	(AGC)5	3	R-RK-As1322	564	20	59.90	55.00	GATGTCGTCAGCGTCACAGT	F-RK-As1322	157	20	60.26	45.00	TGCGGTTATCACGAGTTTGA
QLOD02000016.1.	g17460.t1	400	(TC) 18	2	R-RK-As1323	417	22	57.58	40.91	TCTGATGGATGCTAGTGAAGAA	F-RK-As1323	18	20	60.04	55.00	GCGTAGTGGGTGGAAGTGTT
QLOD02000016.1.	g17497.t1	191	(AAG)7	3	R-RK-As1324	242	21	59.85	47.62	TCCTGGGCTAGCTTAATCACA	F-RK-As1324	52	20	60.11	50.00	ATGGCACTGAGGAAAACCAG
QLOD02000016.1.	g17513.t1	247	(CT) 13	2	R-RK-As1325	251	22	58.95	40.91	CACATTTGAACACACACACACA	F-RK-As1325	5	20	59.90	55.00	CGAACGTAAGGGCAAGTAGC
QLOD02000016.1.	g17525.t1	400	(GGC)5	3	R-RK-As1326	590	20	59.17	45.00	GAAACATGCTTTCCCTTCGT	F-RK-As1326	191	20	60.56	55.00	GTGACCGCACTAAACGTTCC
QLOD02000016.1.	g17569.t1	400	(CAG)5	3	R-RK-As1327	433	20	59.38	45.00	AGTCAATCCCCAAAGACCAA	F-RK-As1327	34	20	60.00	40.00	TTGTTGATTGCTTTGCTTGC
QLOD02000016.1.	g17575.t1	409	(AGG)5	3	R-RK-As1328	651	20	59.69	60.00	GCCGGTCTCATACCAGTCTC	F-RK-As1328	243	20	60.14	55.00	AAGACCAGACCTCGAGAGCA
QLOD02000016.1.	g17577.t1	394	(CGG)5	3	R-RK-As1329	440	20	60.07	40.00	TGCCCAATTGTGCTTATGAA	F-RK-As1329	47	20	60.19	55.00	GGACTTCCCGGTACCTGATT
QLOD02000016.1.	g17589.t1	403	(CGC)5	3	R-RK-As1330	505	20	59.87	45.00	TTGGGGAATTGAGAATCGAC	F-RK-As1330	103	20	59.99	50.00	CACCTCTACGCCAAATGGTT
QLOD02000016.1.	g17589.t1	400	(TCT)5	3	R-RK-As1331	761	20	60.20	50.00	TTGGGCTCTTCATCTTCACC	F-RK-As1331	362	20	59.46	45.00	GGCTTTTACCCAAATGCAAC
QLOD02000016.1.	g17609.t1	407	(GAA) 9	3	R-RK-As1332	409	20	59.60	50.00	CGTGATTGCACTCTTTGCTC	F-RK-As1332	3	20	60.26	45.00	GGCAGAAAGCGAATTTGTGT
QLOD02000016.1.	g17609.t1	407	(GAA)5	3	R-RK-As1333	409	20	59.60	50.00	CGTGATTGCACTCTTTGCTC	F-RK-As1333	3	20	60.26	45.00	GGCAGAAAGCGAATTTGTGT
QLOD02000016.1.	g17611.t1	405	(TAC)7	3	R-RK-As1334	408	20	59.13	45.00	CGACCCGAAATCAGATTCTT	F-RK-As1334	4	20	59.20	50.00	GCGATCTCTCCATCTCCATT
QLOD02000016.1.	g17614.t1	408	(ATG)6	3	R-RK-As1335	524	19	59.61	42.11	CCTTCAATGATTGCGGAAA	F-RK-As1335	117	20	59.89	45.00	TGGGATGGTGATCAGTGAAA
QLOD02000016.1.	g17638.t1	287	(TC)8	2	R-RK-As1336	313	20	60.97	55.00	ACTGCGGCTGATCTACCAGA	F-RK-As1336	27	20	60.25	50.00	CACGGTCTTCTGCCATTTCT
QLOD02000016.1.	g17639.t1	373	(GGC) 8	3	R-RK-As1337	385	20	59.80	45.00	TATCGATGCGATTCTTGCAC	F-RK-As1337	13	20	59.63	50.00	GAAGAAATCCAGTCGCATCC
QLOD02000016.1.	g17647.t1	401	(CAG)6	3	R-RK-As1338	2047	20	59.97	50.00	GTTGTGGGCTCATTGGAGTT	F-RK-As1338	1647	20	59.84	50.00	AGGCTCCACAGGTCTTTCAA
QLOD02000016.1.	g17659.t1	397	(GGA)6	3	R-RK-As1339	1320	20	60.03	45.00	TCCTCGATCACCATGCAATA	F-RK-As1339	924	20	60.25	55.00	GTTGGACTCGGGTAGAAGCA
QLOD02000016.1.	g17668.t1	372	(TGA)5	3	R-RK-As1340	1123	20	59.77	50.00	CATTCGCTTCTCTTCCATCC	F-RK-As1340	752	20	60.26	55.00	CAGCTGAGTGGTGGGATTCT
QLOD02000016.1.	g17676.t1	411	(GA)10	2	R-RK-As1341	3412	20	59.84	55.00	CTTGGGTCGAGTTTCTCCTG	F-RK-As1341	3002	20	59.93	50.00	CGGGAGAACCAGTGATGATT
QLOD02000016.1.	g17676.t1	404	(GAT)5	3	R-RK-As1342	2890	20	59.82	55.00	AGTCACATGGTCCCACTTCC	F-RK-As1342	2487	20	59.64	50.00	GAGGTGGTGGATGGAATGTT
QLOD02000016.1.	g17690.t1	409	(CCGAC) 5	5	R-RK-As1343	417	25	60.29	40.00	GGTGCACAAATTTAGATTAGAG	F-RK-As1343	9	20	59.30	50.00	CCTACTTTCATGCCATGCTG
QLOD02000016.1.	g17702.t1	403	(CAG)6	3	R-RK-As1344	408	20	59.86	50.00	CATTGACGGCGTTCTCTGTA	F-RK-As1344	6	20	59.94	45.00	GGAAAATTCATCGTCGTCGT
QLOD02000016.1.	g17702.t1	403	(CAG)5	3	R-RK-As1345	408	20	59.86	50.00	CATTGACGGCGTTCTCTGTA	F-RK-As1345	6	20	59.94	45.00	GGAAAATTCATCGTCGTCGT
QLOD02000016.1.	g17702.t1	398	(CAG)5	3	R-RK-As1346	1388	20	60.20	55.00	GGGTGCACACTTGACTGTTG	F-RK-As1346	991	20	60.19	50.00	CAGCCAGCTGTGCTACAAAA
QLOD02000016.1.	g17702.t1	396	(CAG)5	3	R-RK-As1347	1542	20	60.31	55.00	TGCAGTAGCATCTGGCTGAG	F-RK-As1347	1147	20	59.92	45.00	TCTATGGCATTGAACCCACA
QLOD02000016.1.	g17710.t1	394	(CGC)6	3	R-RK-As1348	827	20	60.10	55.00	GATCTCGAGAACGACGAAGC	F-RK-As1348	434	20	59.99	50.00	TTTCGTCGTCGAGGACTTCT
QLOD02000016.1.	g17719.t1	400	(AAG)5	3	R-RK-As1349	1254	20	60.03	55.00	GTCCATGCTCCCTATCCTGA	F-RK-As1349	855	20	60.24	50.00	ATTGCATAGCACGGAGAAGG
QLOD02000016.1.	g17720.t1	391	(AGA)6	3	R-RK-As1350	599	20	59.82	55.00	CTAGCCGGCCTGATATTCTG	F-RK-As1350	209	20	60.13	50.00	TGCAACAGCTCTTCCTTCCT
QLOD02000016.1.	g17740.t1	100	(GA)9	2	R-RK-As1351	235	22	55.46	40.91	AACTTTCTCTCTTCTCCGGTAT	F-RK-As1351	136	22	61.49	59.09	CACAGGGAGGAGAGATCTAGGG
QLOD02000016.1.	g17749.t1	416	(GAA)7	3	R-RK-As1352	962	22	58.74	40.91	TCTTCTTCATCATCATCCTCGT	F-RK-As1352	547	20	60.07	50.00	AAGAGCTGGGATTGGTTCCT
QLOD02000016.1.	g17767.t1	400	(CAA)5	3	R-RK-As1353	486	20	60.25	55.00	GTCCGCTAAGTTCTCCACCA	F-RK-As1353	87	20	60.09	55.00	CTTCCTCCTCCGCTTCTTCT
QLOD02000016.1.	g17767.t1	400	(CAA)5	3	R-RK-As1354	486	20	60.25	55.00	GTCCGCTAAGTTCTCCACCA	F-RK-As1354	87	20	60.09	55.00	CTTCCTCCTCCGCTTCTTCT
QLOD02000016.1.	g17782.t1	341	(GA)10	2	R-RK-As1355	355	20	60.59	55.00	AGAGGGGCGGAGATTGTAAG	F-RK-As1355	15	19	59.85	52.63	CGCGATGGTCAGAACAAGT
QLOD02000016.1.	g17821.t1	397	(ATG) 10	3	R-RK-As1356	477	20	59.99	50.00	TCTCATGAGTTGCACCAAGC	F-RK-As1356	81	20	59.60	55.00	AGACTCAAGCCCTCTGTTCG
QLOD02000016.1.	g17831.t1	388	(AG) 12	2	R-RK-As1357	871	20	60.01	50.00	GATCGATCTTGGGAAGTGGA	F-RK-As1357	484	20	59.97	50.00	AACAAGATTGGTGGCAGGAC
QLOD02000016.1.	g17836.t1	405	(AG)9	2	R-RK-As1358	3420	20	60.02	55.00	CGTTGCCCTCAACTTAGCTC	F-RK-As1358	3016	20	59.88	55.00	CACCGCGGAGTTAAAGAGTC
QLOD02000016.1.	g17897.t1	359	(AGC)6	3	R-RK-As1359	397	20	59.65	45.00	CCATCACAATGAGCCTTTCA	F-RK-As1359	39	19	60.13	52.63	AGCCAAGCAGCAGCCTAAT
QLOD02000016.1.	g17899.t1	403	(CGA)5	3	R-RK-As1360	420	20	60.19	55.00	GGCTGTCTCACTGTTCAGCA	F-RK-As1360	18	20	59.55	50.00	ACCTGTGGTTGGAAAGAGGA
QLOD02000016.1.	g17965.t1	394	(CT)7	2	R-RK-As1361	724	20	59.83	50.00	CATGCAACAACTCTCCCTGA	F-RK-As1361	331	20	59.73	55.00	CAACCTCCTAGGTTCGTTGC
QLOD02000016.1.	g18004.t1	401	(GCG) 8	3	R-RK-As1362	416	20	59.61	50.00	AGCCCTAATTGCTTGCTCAG	F-RK-As1362	16	20	60.15	45.00	TCGAATCCTCCAAATTCTCG
QLOD02000016.1.	g18031.t1	401	(GA)10	2	R-RK-As1363	1100	20	60.63	55.00	GTAAGGGCAGCTGGGTTCTT	F-RK-As1363	700	20	60.16	50.00	GACAGGCGTGAACAGGTTTT
QLOD02000016.1.	g18131.t1	440	(GAA)5	3	R-RK-As1364	457	20	60.90	55.00	GGGCCTTGAGCTGTTTCTCT	F-RK-As1364	18	20	59.27	45.00	TCAGCCCGTTCTGAAATACA
QLOD02000016.1.	g18134.t1	387	(CT) 14	2	R-RK-As1365	404	22	59.07	45.45	CCATTCGATAGTCGGATACTCA	F-RK-As1365	18	20	60.45	55.00	CACTGGTGAAAGCGCTAGGT
QLOD02000016.1.	g18147.t1	399	(CGT)5	3	R-RK-As1366	565	20	59.78	50.00	GGAGCTCCTCAATCATTTGC	F-RK-As1366	167	20	59.41	45.00	GGAATGCCAAAACCAACTTC
QLOD02000016.1.	g18191.t1	397	(ATC)5	3	R-RK-As1367	1752	20	60.16	55.00	CCACTCACAACAGCACATCC	F-RK-As1367	1356	20	60.10	50.00	TACGTTCGAACCCTTCTTGG
QLOD02000016.1.	g18207.t1	382	(AGA)5	3	R-RK-As1368	389	20	60.11	55.00	ACGGTGAAACCCCTCTCTCT	F-RK-As1368	8	20	60.92	60.00	CAGAGCCCCAGAACTCTCCT
QLOD02000016.1.	g18217.t1	400	(GCA) 10	3	R-RK-As1369	1196	20	59.99	45.00	TGCAAAGGAGTTCCAGCTTT	F-RK-As1369	797	20	59.40	50.00	ATAAGCAGCAGCAGCAACAG
QLOD02000016.1.	g18217.t1	400	(CAG)5	3	R-RK-As1370	1196	20	59.99	45.00	TGCAAAGGAGTTCCAGCTTT	F-RK-As1370	797	20	59.40	50.00	ATAAGCAGCAGCAGCAACAG
QLOD02000016.1.	g18218.t1	403	(CAA)5	3	R-RK-As1371	903	20	59.71	45.00	TCCCTGTGGAAACTTTTGCT	F-RK-As1371	501	20	60.25	45.00	AGCTTTGCATGGAAACCAAG
QLOD02000016.1.	g18218.t1	401	(GCA) 8	3	R-RK-As1372	1598	20	60.20	55.00	GGCTGTGGTTGTGACTGTTG	F-RK-As1372	1198	20	60.09	50.00	CTTATAGGGCAGCACCCAAA
QLOD02000016.1.	g18218.t1	405	(AGCAAC) 6	6	R-RK-As1373	1210	20	60.01	55.00	GCTGCCCTATAAGCTGTTGC	F-RK-As1373	806	20	59.83	40.00	TTCCCCAACAACAACAACAA
QLOD02000016.1.	g18224.t1	399	(CCA)5	3	R-RK-As1374	924	20	60.36	55.00	GCCAGCCTCTATCAACTCCA	F-RK-As1374	526	20	59.96	50.00	GCACGGATTGGACGAGTTAT
QLOD02000016.1.	g18240.t1	414	(AGA)5	3	R-RK-As1375	426	20	59.63	50.00	ATCACCCCATGGAAGCATAC	F-RK-As1375	13	20	59.01	50.00	GCGAAGAACCTGACACAGAA
QLOD02000016.1.	g18271.t1	401	(GGA) 8	3	R-RK-As1376	987	20	58.44	60.00	AGTCTCCTCCTCCTCCTCCT	F-RK-As1376	587	20	59.71	55.00	TGCTGGTGGTGATCTACGTC
QLOD02000016.1.	g18271.t1	432	(GGA) 8	3	R-RK-As1377	1018	20	60.15	55.00	AAAGTGACGTGGGACAGAGG	F-RK-As1377	587	20	59.71	55.00	TGCTGGTGGTGATCTACGTC
QLOD02000016.1.	g18288.t1	400	(CT)6	2	R-RK-As1378	1816	20	60.00	55.00	ATTGCCCACGACAGGTACTC	F-RK-As1378	1417	20	60.02	45.00	ATGCAGCAAAAGCAGGTTCT
QLOD02000016.1.	g18289.t1	385	(TGT)6	3	R-RK-As1379	411	20	60.11	50.00	CCAGAAGCCAGTTTGGTCAT	F-RK-As1379	27	20	60.23	50.00	TGGGCTTGTGGTTCTTCTTC
QLOD02000016.1.	g18321.t1	399	(CTT)6	3	R-RK-As1380	858	20	60.02	50.00	AGCCAAGTTTCCGTAGCTGA	F-RK-As1380	460	20	59.96	50.00	TACGTGGGTTGTGGAGATGA
QLOD02000016.1.	g18325.t1	400	(AGT)5	3	R-RK-As1381	650	20	60.02	50.00	ATGCAGGAGACGCACTCTTT	F-RK-As1381	251	20	60.08	55.00	ATCTCCTCCACCACTGCATC
QLOD02000016.1.	g18325.t1	411	(TGA)5	3	R-RK-As1382	1408	21	59.93	52.38	CAGGACTCATCCCATACTCCA	F-RK-As1382	998	20	59.97	45.00	TTTTTAGCCGGTTCAACCAC
QLOD02000016.1.	g18331.t1	394	(GA)6	2	R-RK-As1383	411	21	59.89	47.62	GAGCTGCTTCTCTTTGACGAA	F-RK-As1383	18	20	59.85	50.00	CTCGGCTTTCAGTTTGAACC
QLOD02000016.1.	g18332.t1	385	(GAG)6	3	R-RK-As1384	411	20	60.01	45.00	AAACCCAAACAGCCAAACAG	F-RK-As1384	27	20	60.15	55.00	CAGAAACCAGTGGGAGTCGT
QLOD02000016.1.	g18353.t1	403	(TGG)7	3	R-RK-As1385	649	20	60.03	50.00	CCCCAAGTGCGTTGTAAACT	F-RK-As1385	247	20	59.99	60.00	GTCGAGGGTGAAGAGACAGC
QLOD02000016.1.	g18389.t1	399	(GGC)5	3	R-RK-As1386	855	20	59.96	55.00	CAAGTCACCCTCACCCTCAT	F-RK-As1386	457	20	60.10	50.00	ATTGCTATGAAGGGGCACTG
QLOD02000016.1.	g18403.t1	405	(TTC)5	3	R-RK-As1387	437	20	60.37	45.00	TTGCCAAGCTTTTCAAGACC	F-RK-As1387	33	20	59.67	50.00	CGGGAACATGGGTCATAACT
QLOD02000016.1.	g18410.t1	300	(TCT)5	3	R-RK-As1388	323	20	59.32	40.00	TCTTTTCGCCAAAACTTTCC	F-RK-As1388	24	20	60.19	45.00	TGGTGGCTGTCCCAATAAAT
QLOD02000016.1.	g18424.t1	424	(GGA)5	3	R-RK-As1389	778	20	60.70	55.00	TACCCTTCCCCTCCATCACT	F-RK-As1389	355	20	60.34	45.00	CGACAAACCCATTTTGAAGG
QLOD02000016.1.	g18428.t1	406	(GTG)5	3	R-RK-As1390	1145	20	59.80	60.00	CTCCTCTCCCTCACCCTCTT	F-RK-As1390	740	20	59.82	50.00	CCGGGAGTAATTCCGTACAA
QLOD02000016.1.	g18434.t1	395	(TCA)5	3	R-RK-As1391	693	20	60.23	45.00	ATTAGCAAGCAATGGCAAGG	F-RK-As1391	299	20	59.72	60.00	CACAAGCCCTAGGAGGTCAC
QLOD02000016.1.	g18441.t1	401	(CTC)6	3	R-RK-As1392	619	20	59.96	55.00	GATGAGGCCAGAAAGTGAGC	F-RK-As1392	219	20	60.00	55.00	GTTTGAGGCCAAGAGACAGC
QLOD02000016.1.	g18450.t1	400	(GAA)7	3	R-RK-As1393	1905	20	59.69	55.00	GCCCTTGACGAGATACCAAG	F-RK-As1393	1506	20	59.82	60.00	TCTCGGAGTCAGAGCTCCTC
QLOD02000016.1.	g18473.t1	425	(CAA)6	3	R-RK-As1394	473	21	60.10	52.38	GGAAGACACTGATCACCTCCA	F-RK-As1394	49	20	59.99	45.00	AGCAAGTTGAAGGGCAGAAA
QLOD02000016.1.	g18505.t1	403	(CAC)7	3	R-RK-As1395	635	20	59.81	55.00	GCCCATAAGTGGTAGGGTGA	F-RK-As1395	233	20	60.01	60.00	CCCGAGAGTACGAGTTCAGC
QLOD02000016.1.	g18519.t1	404	(ATG)5	3	R-RK-As1396	1099	20	59.55	50.00	TGCTCTCGAAAACCCTCTTC	F-RK-As1396	696	20	59.91	55.00	TGTCCAGAGAGAAGGGGAGA
QLOD02000016.1.	g18519.t1	404	(TGA)6	3	R-RK-As1397	1099	20	59.55	50.00	TGCTCTCGAAAACCCTCTTC	F-RK-As1397	696	20	59.91	55.00	TGTCCAGAGAGAAGGGGAGA
QLOD02000016.1.	g18538.t1	397	(GCG) 8	3	R-RK-As1398	397	20	59.62	55.00	GCAGAACTTCAGGTGTGCAG	F-RK-As1398	1	20	58.66	50.00	ATGGGGTCAAGAGAGAAGGA
QLOD02000016.1.	g18549.t1	403	(GGC)5	3	R-RK-As1399	2321	20	59.98	45.00	GATACTGCAATCGCTGCAAA	F-RK-As1399	1919	20	60.93	55.00	CATTGCCCTCTGCTGCTAAC
QLOD02000016.1.	g18554.t1	389	(CCG)5	3	R-RK-As1400	837	20	59.72	45.00	TTCGAACGTGCTCTTTGAGA	F-RK-As1400	449	20	59.81	50.00	CCATTGGTGGAGTAGCCATT
QLOD02000016.1.	g18567.t1	394	(GAC)5	3	R-RK-As1401	506	20	59.84	50.00	TCTGGGTCTTCGACGACTTT	F-RK-As1401	113	20	60.07	50.00	TCGTCGACCCGTTAGATTTC
QLOD02000016.1.	g18571.t1	167	(GGT)5	3	R-RK-As1402	167	20	59.83	60.00	GGTCCTGGTGCTGCTATCTC	F-RK-As1402	1	20	60.79	50.00	ATGGTTGGTCATGGAGTTGC
QLOD02000016.1.	g18578.t1	346	(GCC) 9	3	R-RK-As1403	353	20	59.41	45.00	TGTTTGAGAAAGGTGCTGGA	F-RK-As1403	8	20	59.12	50.00	TGGAGATCAGAAGCTGTTGC
QLOD02000016.1.	g18589.t1	397	(CTC)5	3	R-RK-As1404	1410	20	59.96	55.00	TGGGGGAGAGTAAACTGGTG	F-RK-As1404	1014	20	60.23	50.00	TCCGGCGAGTATTTGTAAGC
QLOD02000016.1.	g18590.t1	396	(TTC)5	3	R-RK-As1405	3789	20	59.85	45.00	AGAAAACACGGAGGCAAAGA	F-RK-As1405	3394	20	60.13	50.00	AGCTCAGCCAAGTTCTTCCA
QLOD02000016.1.	g18599.t1	303	(GA)10	2	R-RK-As1406	308	20	55.43	40.00	TTCAATTTCTCATCCTCTCG	F-RK-As1406	6	20	59.19	50.00	CGTGACAGATGCTTCTTGCT
QLOD02000016.1.	g18604.t1	399	(AGA)5	3	R-RK-As1407	1963	20	60.55	50.00	GACAGCAGCAGCCAATTTCT	F-RK-As1407	1565	20	60.46	50.00	CAGAGGATGCCCAAATGTTC
QLOD02000016.1.	g18611.t1	352	(GAG)6	3	R-RK-As1408	365	20	60.33	45.00	TGAGGCAATTTGGAGAAAGC	F-RK-As1408	14	20	60.01	60.00	GGATCTTCCTCTCCCCAGTC
QLOD02000016.1.	g18631.t1	100	(GAT)6	3	R-RK-As1409	101	19	61.20	57.89	GATGCTGCAGGGGCATAGT	F-RK-As1409	2	20	56.96	45.00	TGCCTATCTTTTCCATAGCC
QLOD02000016.1.	g18687.t1	400	(AGA) 8	3	R-RK-As1410	419	20	60.33	50.00	GAATAAGCCAACCGGTGATG	F-RK-As1410	20	20	59.36	45.00	CTTCGCAAAAAGTGGTGTTG
QLOD02000016.1.	g18691.t1	402	(GGA)5	3	R-RK-As1411	584	20	59.89	45.00	CCTGGATTTGCCTCAATCAT	F-RK-As1411	183	20	60.06	55.00	CGATTCCGATCTGAGAGAGC
QLOD02000016.1.	g18691.t1	402	(GGA)5	3	R-RK-As1412	584	20	59.89	45.00	CCTGGATTTGCCTCAATCAT	F-RK-As1412	183	20	60.06	55.00	CGATTCCGATCTGAGAGAGC
QLOD02000016.1.	g18691.t1	387	(GAA)7	3	R-RK-As1413	961	20	59.61	55.00	TAGGAGGAGGTGAGGGATGA	F-RK-As1413	575	19	60.20	52.63	CAAATCCAGGGAACGCTCT
QLOD02000016.1.	g18713.t1	413	(TCT)5	3	R-RK-As1414	414	20	59.93	45.00	GCCTGCGTATCCAAAATGAT	F-RK-As1414	2	21	60.57	47.62	TGGGCCCTATCAAGTTATGGT
QLOD02000016.1.	g18768.t1	400	(ATG)5	3	R-RK-As1415	2037	20	59.99	55.00	TCTCCTCACGTCGACCTTCT	F-RK-As1415	1638	20	59.93	45.00	CGGAACAATACCTTCGGAAA
QLOD02000016.1.	g18790.t1	409	(AG) 11	2	R-RK-As1416	412	20	59.98	50.00	TCTCACTTTCGTGCATCCTG	F-RK-As1416	4	23	57.98	47.83	TCAGAGAGACACACACAGAACAC
QLOD02000016.1.	g18790.t1	408	(GA)6	2	R-RK-As1417	485	20	60.14	50.00	GTGTCGCTCAAAGATGCAGA	F-RK-As1417	78	20	59.75	55.00	AGCTGCAGAGGAAGAACAGG
QLOD02000016.1.	g18794.t1	400	(AG)7	2	R-RK-As1418	945	20	60.39	45.00	AATCCCATCAAATCCCCACT	F-RK-As1418	546	20	59.88	50.00	ACCAAAGCAGGGTTCAGCTA
QLOD02000016.1.	g18855.t1	403	(AAG) 12	3	R-RK-As1419	460	20	60.33	55.00	GGGATCCCATCACAACTGAG	F-RK-As1419	58	20	59.62	55.00	CCAGTGAACTCGTCAAGCAG
QLOD02000016.1.	g18862.t1	401	(CGG)5	3	R-RK-As1420	1112	20	59.32	55.00	CCGCTCGTCTGTACACAATC	F-RK-As1420	712	20	60.01	60.00	CCTCAGGCTCAGAACTACGG
QLOD02000016.1.	g18867.t1	399	(CCCCCT) 5	6	R-RK-As1421	1363	20	59.17	50.00	GAGAACTGCAAGCAGGTTGA	F-RK-As1421	965	20	59.84	55.00	CAACTCCAAGTCCTGCTTCC
QLOD02000016.1.	g18869.t1	388	(CT)6	2	R-RK-As1422	408	20	60.07	50.00	GGACTTCCCGTAATGCTGAA	F-RK-As1422	21	20	59.93	50.00	GCCATTGAATCAGACCCTGT
QLOD02000016.1.	g18872.t1	387	(TC)9	2	R-RK-As1423	653	20	59.66	50.00	CTCGGTTCTGGGAATTGAAG	F-RK-As1423	267	20	60.81	40.00	TTCGGATTTTTCGGATGTTG
QLOD02000016.1.	g18882.t1	274	(GAA)6	3	R-RK-As1424	279	21	60.05	42.86	TCATTGGGCAGATGAATAAGC	F-RK-As1424	6	20	60.10	55.00	CTTCCCTCCGGTAGAACACA
QLOD02000016.1.	g18887.t1	283	(GA)9	2	R-RK-As1425	283	20	59.41	50.00	GGGAGAACTTGCCTTCTTGA	F-RK-As1425	1	20	59.41	45.00	ATGGTCCTGTTCGATTCGTT
QLOD02000016.1.	g18894.t1	402	(GGC)5	3	R-RK-As1426	1036	20	59.82	50.00	CATGCATAGCCCTCTGAACA	F-RK-As1426	635	20	60.39	45.00	AAGGATTCATGGTGGGGAAT
QLOD02000016.1.	g18894.t1	402	(CTC)5	3	R-RK-As1427	1036	20	59.82	50.00	CATGCATAGCCCTCTGAACA	F-RK-As1427	635	20	60.39	45.00	AAGGATTCATGGTGGGGAAT
QLOD02000016.1.	g18908.t1	399	(CT)6	2	R-RK-As1428	660	20	59.44	50.00	CGGAAGAACTGCAGTCAATG	F-RK-As1428	262	20	59.96	50.00	CGGAACAACTCCCCTTACAA
QLOD02000016.1.	g18914.t1	397	(AGT)5	3	R-RK-As1429	1016	20	59.78	50.00	GGGTTCCCAAAGAACCTTTC	F-RK-As1429	620	20	60.01	50.00	TGCTGAAGCTGAGACGAGAA
QLOD02000016.1.	g18926.t1	406	(GAG)6	3	R-RK-As1430	791	20	59.80	40.00	CAAATGCCCTCCAAACAAAT	F-RK-As1430	386	20	59.76	50.00	CAGCAGCCTTTTCTTCGTCT
QLOD02000016.1.	g18926.t1	406	(AGA)5	3	R-RK-As1431	791	20	59.80	40.00	CAAATGCCCTCCAAACAAAT	F-RK-As1431	386	20	59.76	50.00	CAGCAGCCTTTTCTTCGTCT
QLOD02000016.1.	g18964.t1	400	(GCA)5	3	R-RK-As1432	529	20	59.44	50.00	CGAAGGACTTGATGTTGCTG	F-RK-As1432	130	20	59.99	40.00	TGGAAAGCTTTAAGCGCAAT
QLOD02000016.1.	g18971.t1	401	(TGA)5	3	R-RK-As1433	684	20	60.07	50.00	AGATTCTGGCCCTTTCCTGT	F-RK-As1433	284	20	59.64	50.00	TCATGGATGTGGACAAGAGC
QLOD02000016.1.	g18976.t1	388	(TGC)5	3	R-RK-As1434	781	20	60.05	55.00	TGGGTAGCTCTGCACAACAG	F-RK-As1434	394	20	59.95	50.00	ACTGGATCAGAAAGCGGAGA
QLOD02000016.1.	g18990.t1	398	(CT)6	2	R-RK-As1435	606	20	60.01	50.00	CTTTCCGGTGAGGTTGTTGT	F-RK-As1435	209	20	59.98	55.00	CCGTTTCTCTCTCCGACAAG
QLOD02000016.1.	g18995.t1	402	(ATC)6	3	R-RK-As1436	431	20	59.94	45.00	TCACTTTTGGGGTTGGAAAG	F-RK-As1436	30	20	60.04	50.00	AGCTGAGCAAGAAAGCAAGC
QLOD02000016.1.	g19003.t1	403	(CTT)7	3	R-RK-As1437	430	20	60.68	55.00	TCTTCTCTTCCAGCCACTGC	F-RK-As1437	28	20	60.05	55.00	TCCCACTCCCTTCATGTCTC
QLOD02000016.1.	g19031.t1	404	(GAG)5	3	R-RK-As1438	730	20	60.11	50.00	CATTGCTCACCTTCCCACTT	F-RK-As1438	327	20	59.90	50.00	CCAAAGCACAAGCACCACTA
QLOD02000016.1.	g19038.t1	394	(CGG)7	3	R-RK-As1439	486	20	60.11	50.00	AATGGAGCCAACAACCAGAG	F-RK-As1439	93	20	59.64	50.00	AAACACATCATCCCCACTCC
QLOD02000016.1.	g19053.t1	400	(ACC)6	3	R-RK-As1440	462	20	60.26	55.00	ACTATATCGGCCACGCTGAG	F-RK-As1440	63	20	60.24	45.00	TCTGGCAGTTGGTTTCATCA
QLOD02000016.1.	g19058.t1	394	(GGT)5	3	R-RK-As1441	444	20	59.88	50.00	GTAAAGCTTCGGCCAAACAG	F-RK-As1441	51	20	59.57	55.00	TAAGTCACCAGACCCCGACT
QLOD02000016.1.	g19063.t1	397	(AGT)5	3	R-RK-As1442	592	20	60.21	50.00	CATGTCCAAAACCCCAAGAC	F-RK-As1442	196	20	59.99	50.00	ACTTTTGAGACTGCCGAGGA
QLOD02000016.1.	g19079.t1	398	(GAG)5	3	R-RK-As1443	596	20	60.23	50.00	GGAACCAGCTTGCTCATCAT	F-RK-As1443	199	20	60.19	50.00	TTGTCTCCGAATGGGAAGAG
QLOD02000016.1.	g19091.t1	398	(AAG)5	3	R-RK-As1444	553	21	59.73	47.62	GCCTCAAAGTCAAGTCCAATG	F-RK-As1444	156	21	60.07	42.86	TTGCAACAAGAGATTCCCATC
QLOD02000016.1.	g19093.t1	404	(TGG)6	3	R-RK-As1445	1624	20	59.76	45.00	GCAACCCATCATTTGGATCT	F-RK-As1445	1221	20	60.11	50.00	TGGTGTGGATAGTGCTGGAA
QLOD02000016.1.	g19098.t1	402	(TCA)5	3	R-RK-As1446	524	20	60.50	45.00	ACGGAACGGTCAAGATTCAA	F-RK-As1446	123	20	60.44	55.00	TGGTGACATCGGTGGTACTG
QLOD02000016.1.	g19115.t1	385	(GTG)7	3	R-RK-As1447	597	20	60.23	50.00	TTCACTGCCCTTTTCCTCAC	F-RK-As1447	213	20	59.52	50.00	TCCCCCTGAAACTAGGAACA
QLOD02000016.1.	g19117.t1	412	(TGA)5	3	R-RK-As1448	1018	20	59.73	45.00	TGTTTGTTTGTCCCAGCAAG	F-RK-As1448	607	20	59.85	45.00	AAAGCGACTGGGTTGAAGAA
QLOD02000016.1.	g19123.t1	239	(CTT)6	3	R-RK-As1449	239	20	59.90	50.00	GAAGTCCCATCTGGGTTTGA	F-RK-As1449	1	20	60.25	50.00	ATGCTTGGTTCGTCTTCTGG
QLOD02000016.1.	g19127.t1	401	(TCC)5	3	R-RK-As1450	514	20	60.62	40.00	ATTCAACGCAACCGAAAAGA	F-RK-As1450	114	20	60.48	45.00	CAAATGCCAGACCATGATGA
QLOD02000017.1.	g19147.t1	400	(CTT)5	3	R-RK-As1451	514	20	60.18	50.00	GAAGATGGTCGAGCGGAATA	F-RK-As1451	115	20	59.38	50.00	GTTGGGAAGTGGGAAATGAG
QLOD02000017.1.	g19169.t1	392	(AGC)6	3	R-RK-As1452	921	20	60.03	55.00	TCTAGTCCCATCTGGCATCC	F-RK-As1452	530	20	59.79	45.00	TGCTAAGACGCGCAGTAAAA
QLOD02000017.1.	g19170.t1	399	(CAC)5	3	R-RK-As1453	534	20	60.39	55.00	CTGGTTAGCTTCCTCGGTGA	F-RK-As1453	136	20	60.10	50.00	GTTCTCTCGCGAAATGCTTC
QLOD02000017.1.	g19175.t1	400	(AGC)5	3	R-RK-As1454	897	20	60.07	50.00	TGGCTGTCCTAAATCCCAAG	F-RK-As1454	498	20	60.35	50.00	GGGTGGTTTCACTTTCATCG
QLOD02000017.1.	g19177.t1	404	(TC)8	2	R-RK-As1455	1004	20	59.64	55.00	GCAGCCCACACTTTAGCTCT	F-RK-As1455	601	20	60.01	50.00	CCCACAGTGTGTTTGATTGC
QLOD02000017.1.	g19187.t1	410	(TCT)5	3	R-RK-As1456	413	20	60.36	55.00	CAGTCCCACAAACCAGATCC	F-RK-As1456	4	21	60.16	47.62	GCAAAGCCTACGAGCTCTTTT
QLOD02000017.1.	g19197.t1	398	(CT)8	2	R-RK-As1457	619	20	60.13	55.00	CCAAGTCTCGCTCTTCCTTG	F-RK-As1457	222	20	60.25	55.00	TTCCTACACCCCTGCTTCTG
QLOD02000017.1.	g19205.t1	403	(AGT)5	3	R-RK-As1458	1243	20	60.85	50.00	ATTCTCCATCAACCCCTGCT	F-RK-As1458	841	20	59.07	55.00	GGCTACTTCTTGTGGGTGGT
QLOD02000017.1.	g19214.t1	412	(GCC)6	3	R-RK-As1459	433	20	59.52	50.00	CATTAAATGCCTCCCTCTGG	F-RK-As1459	22	20	60.07	50.00	TCGGATACCGTCATGTCAGA
QLOD02000017.1.	g19215.t1	388	(GCC)6	3	R-RK-As1460	393	20	59.53	45.00	AGGCCCTTCAATTTTCTTCC	F-RK-As1460	6	20	60.19	50.00	CCATTCATTAACCCCTGCAC
QLOD02000017.1.	g19226.t1	400	(AG)6	2	R-RK-As1461	999	20	59.98	50.00	TGCTGATCTTGTCGACCTTG	F-RK-As1461	600	20	59.93	50.00	GTCAGGTGCCCATGAAGATT
QLOD02000017.1.	g19243.t1	404	(GAT) 9	3	R-RK-As1462	3546	20	60.23	50.00	GATGAAGAATGGGCACTGCT	F-RK-As1462	3143	20	59.90	55.00	GACACAGCAGCACCCTAACA
QLOD02000017.1.	g19283.t1	392	(AGC)5	3	R-RK-As1463	520	20	60.09	45.00	TTTTCAAGTCCCCAGTTTGC	F-RK-As1463	129	20	59.55	55.00	GAGTGTGTGGACACCTTGGA
QLOD02000017.1.	g19283.t1	392	(GCA)5	3	R-RK-As1464	520	20	60.09	45.00	TTTTCAAGTCCCCAGTTTGC	F-RK-As1464	129	20	59.55	55.00	GAGTGTGTGGACACCTTGGA
QLOD02000017.1.	g19328.t1	399	(GAT)5	3	R-RK-As1465	425	20	60.01	60.00	GTAGACTCCGGCGACTTCTG	F-RK-As1465	27	20	59.79	50.00	ATCCAGGGGTTTGAGGAGTT
QLOD02000017.1.	g19353.t1	398	(TCCTGC) 7	6	R-RK-As1466	1522	20	60.04	50.00	GAGCAATATTCTCGGGTGGA	F-RK-As1466	1125	20	60.01	55.00	TAGCACATCTGTGGCTCCTG
QLOD02000017.1.	g19358.t1	385	(CTC)5	3	R-RK-As1467	387	20	60.12	55.00	ACGAACCAGAGATCCGTCAC	F-RK-As1467	3	20	60.00	55.00	GTATCCTCAACCGTCGTCGT
QLOD02000017.1.	g19358.t1	404	(GGC)5	3	R-RK-As1468	659	20	59.87	45.00	TTTGCAGTGGCGTAAGAATG	F-RK-As1468	256	20	59.87	50.00	AACCGCTTACAGCGATCCTA
QLOD02000017.1.	g19381.t1	380	(AG)6	2	R-RK-As1469	514	20	60.00	55.00	GCTTTGTGGTCTCCTGCTTC	F-RK-As1469	135	20	59.69	55.00	GTTAGAGCCAGAACGGATGG
QLOD02000017.1.	g19381.t1	395	(AG)6	2	R-RK-As1470	1322	20	60.22	50.00	TCCCCTTCAGTTTTCTCACG	F-RK-As1470	928	20	59.97	45.00	CGACCTTCCAAACGTTCAAT
QLOD02000017.1.	g19394.t1	180	(GCA)5	3	R-RK-As1471	199	20	60.49	55.00	AACCTTCGAGGGTCTCCAAC	F-RK-As1471	20	19	60.33	47.37	ATCCTCGGCAACACCATTT
QLOD02000017.1.	g19461.t1	407	(AGTTGG) 5	6	R-RK-As1472	2967	20	60.05	55.00	TCTGGCTGTGGCTGTAACTG	F-RK-As1472	2561	20	59.74	55.00	CTGCTGGTGGTGTTAGTGGA
QLOD02000017.1.	g19469.t1	388	(CT)6	2	R-RK-As1473	408	20	59.76	40.00	ATCTTTTTGGGCCATCATTG	F-RK-As1473	21	20	60.15	55.00	CAGACGAAAGGCTTCGCTAC
QLOD02000017.1.	g19469.t1	388	(TCC)5	3	R-RK-As1474	408	20	59.76	40.00	ATCTTTTTGGGCCATCATTG	F-RK-As1474	21	20	60.15	55.00	CAGACGAAAGGCTTCGCTAC
QLOD02000017.1.	g19479.t1	399	(GA)6	2	R-RK-As1475	833	20	60.38	50.00	TCCTCGGTTTTTAGCGTCTG	F-RK-As1475	435	20	59.09	45.00	GGCTGGCCATTTTAAACAGT
QLOD02000017.1.	g19481.t1	395	(TCC)5	3	R-RK-As1476	423	20	59.81	50.00	CTCCAAGGCTCTTCCAAATG	F-RK-As1476	29	20	59.72	50.00	CCGCTACCATTGTTGTCTCA
QLOD02000017.1.	g19485.t1	411	(GAC)5	3	R-RK-As1477	464	20	60.34	50.00	TCGCCATTCTCTTCTGGTTC	F-RK-As1477	54	20	59.76	55.00	GGATGCTGAGGATGAAGAGG
QLOD02000017.1.	g19500.t1	399	(TCA)5	3	R-RK-As1478	914	20	60.19	50.00	GAAGAAGGCGAAAACCTTCC	F-RK-As1478	516	20	59.88	50.00	GAAGTACGGGCAAAAAGCTG
QLOD02000017.1.	g19547.t1	402	(CAG)6	3	R-RK-As1479	842	20	58.97	40.00	CGACATGCATTTGGATTTTC	F-RK-As1479	441	20	60.21	50.00	ACCCCCTAAACCAAAAGACG
QLOD02000017.1.	g19554.t1	427	(CGG)5	3	R-RK-As1480	427	20	59.18	50.00	GCAAAGCAGCACTAGATGGA	F-RK-As1480	1	20	60.83	50.00	ATGGCGTCAGAGCAGTTGAT
QLOD02000017.1.	g19556.t1	408	(ACC)6	3	R-RK-As1481	464	20	60.68	55.00	TGAGTCTCCACCGAGTCCAT	F-RK-As1481	57	20	60.31	50.00	GAGGACCCGGAAGAACATTT
QLOD02000017.1.	g19556.t1	408	(CAG)5	3	R-RK-As1482	464	20	60.68	55.00	TGAGTCTCCACCGAGTCCAT	F-RK-As1482	57	20	60.31	50.00	GAGGACCCGGAAGAACATTT
QLOD02000017.1.	g19559.t1	446	(AAC)6	3	R-RK-As1483	1483	20	59.93	50.00	GGAAGGCACCCTTCAACATA	F-RK-As1483	1038	20	59.46	45.00	AAACCCCATCATCATTGACC
QLOD02000017.1.	g19573.t1	401	(AAG)7	3	R-RK-As1484	519	20	60.05	55.00	GAACCCTCTTTTCCGAGGAC	F-RK-As1484	119	20	60.10	60.00	AGCTCGTCTCCTCCTCCTTC
QLOD02000017.1.	g19605.t1	400	(AG)7	2	R-RK-As1485	1442	20	60.33	55.00	GCAGCACAGACAATGTCCAC	F-RK-As1485	1043	20	59.99	45.00	TTCATCAGGCTTTGCAACTG
QLOD02000017.1.	g19668.t1	405	(ATC)5	3	R-RK-As1486	409	20	60.03	50.00	GAGCCAGAACAGCAAACACA	F-RK-As1486	5	19	59.82	47.37	CCAAAACGGGAACCTTGTT
QLOD02000017.1.	g19682.t1	396	(CAT)7	3	R-RK-As1487	1471	20	59.87	50.00	TCACAGTGGCTTTTGTGGAG	F-RK-As1487	1076	20	60.32	45.00	CTTCCAATGCCGAAGAAGAA
QLOD02000017.1.	g19701.t1	418	(GGT)5	3	R-RK-As1488	434	20	59.90	55.00	AGGATGCAGCACTCGTACCT	F-RK-As1488	17	20	59.63	50.00	TAGCCAGCAGCTTACAACCA
QLOD02000017.1.	g19701.t1	404	(GGC)5	3	R-RK-As1489	881	20	59.29	50.00	CAGCACAGGAATTGTTCGAC	F-RK-As1489	478	20	59.93	50.00	GAACGAGTTGATCGGATGGT
QLOD02000017.1.	g19720.t1	394	(GAA)5	3	R-RK-As1490	592	20	60.07	55.00	TCGTACTCCCCGATCTTGTC	F-RK-As1490	199	20	60.03	45.00	TCCATGATAACCGCAGATGA
QLOD02000017.1.	g19727.t1	400	(TCA)7	3	R-RK-As1491	481	20	59.20	40.00	TGACGATGATTTTCCTCGAA	F-RK-As1491	82	20	60.96	50.00	CTGGCCTTCCCAAAGAAAAC
QLOD02000017.1.	g19727.t1	410	(TTC)5	3	R-RK-As1492	705	20	60.06	45.00	AAATCCATCCACGTCACCAT	F-RK-As1492	296	20	59.99	50.00	TGGAATTGTGCACAGAGAGC
QLOD02000017.1.	g19734.t1	359	(CT)7	2	R-RK-As1493	371	21	60.07	47.62	TGTCGATTGAGATTGGAGACC	F-RK-As1493	13	20	60.26	50.00	ACGGCGCAAGTTAGCATATC
QLOD02000017.1.	g19745.t1	400	(GGT)5	3	R-RK-As1494	568	20	59.83	50.00	CAAACTCATCGTCGTCCTCA	F-RK-As1494	169	20	59.83	50.00	CCAGCCACACTGATCAAGAA
QLOD02000017.1.	g19745.t1	400	(GGC)7	3	R-RK-As1495	817	20	60.41	45.00	CGCCATTCTTTCCATCATTC	F-RK-As1495	418	20	60.05	45.00	TTCAAGGGCATGAAGTTTCC
QLOD02000017.1.	g19748.t1	396	(CTT)7	3	R-RK-As1496	476	20	59.79	50.00	TGATGATCAGGGTTCTGCTG	F-RK-As1496	81	20	59.80	50.00	TCAACTCATTGCTCCCTCCT
QLOD02000017.1.	g19748.t1	407	(CCG)6	3	R-RK-As1497	501	20	59.81	40.00	CGCATCAAAAACGAATGAGA	F-RK-As1497	95	20	59.95	55.00	CCTCCTCCTCTTTGCCTTCT
QLOD02000017.1.	g19754.t1	395	(GCC)6	3	R-RK-As1498	418	20	59.86	50.00	CGTCCATTCTCGCACAGTAA	F-RK-As1498	24	19	60.29	57.89	CGGTGAGTTCGGTGAGTTG
QLOD02000017.1.	g19760.t1	332	(TCT)5	3	R-RK-As1499	355	21	59.53	47.62	AGGGAAAGGATGATTCGTCTC	F-RK-As1499	24	20	60.04	50.00	CGTGTGTTGTGGGTTGAAAG
QLOD02000017.1.	g19779.t1	399	(TCT)5	3	R-RK-As1500	459	20	59.77	50.00	ACAGGTCAAAAGCGGAGTGT	F-RK-As1500	61	20	59.93	55.00	ACCCTCATCATCGTCAGACC
QLOD02000017.1.	g19789.t1	402	(CCT)7	3	R-RK-As1501	581	20	59.57	50.00	GAAAATCGGTAGTCCGTTCG	F-RK-As1501	180	20	60.04	45.00	CAAGGAAAAACGGAGATGGA
QLOD02000017.1.	g19789.t1	426	(CTG)5	3	R-RK-As1502	1057	20	59.32	45.00	TCGAATCCAACGAGAGATGA	F-RK-As1502	632	20	60.32	55.00	GACACAACTCTGCCACATCG
QLOD02000017.1.	g19841.t1	404	(CT)6	2	R-RK-As1503	486	20	59.89	50.00	GGGCAATGGATAAGAGGACA	F-RK-As1503	83	20	59.80	55.00	GTCCCATCTGCGATAAGCTC
QLOD02000017.1.	g19847.t1	388	(GAA)6	3	R-RK-As1504	413	19	60.08	57.89	CTTACCATCGGAGGGCTGT	F-RK-As1504	26	20	60.25	50.00	CCTTCGTTGAGCAGACCATT
QLOD02000017.1.	g19914.t1	400	(GAG)5	3	R-RK-As1505	1673	20	59.28	50.00	ACCACCACATTCTCCACCTT	F-RK-As1505	1274	20	59.53	50.00	CGGAAACCATTTCCTCTGAC
QLOD02000017.1.	g19915.t1	396	(ACC)6	3	R-RK-As1506	702	20	59.97	50.00	ACGAGTTGGGGTCTTTTCCT	F-RK-As1506	307	20	60.30	55.00	GAGAAACCACCCCCTCCTAA
QLOD02000017.1.	g19948.t1	396	(GGA) 9	3	R-RK-As1507	736	20	60.11	55.00	TGGAAGTACTGCCCTTGGAC	F-RK-As1507	341	20	59.67	50.00	TCGATGGAGTATCGTTGTCG
QLOD02000017.1.	g19953.t1	395	(TGG)6	3	R-RK-As1508	445	20	59.90	45.00	CACCTCCTTTTCCAAATCCA	F-RK-As1508	51	20	59.70	55.00	TGTGGTGGTAGCCAGAGATG
QLOD02000017.1.	g20000.t1	416	(CT)7	2	R-RK-As1509	2737	21	60.22	42.86	CATAAAGGCAGCTGAATTGGA	F-RK-As1509	2322	20	60.18	60.00	GACACCAGACCGCCACTACT
QLOD02000017.1.	g20036.t1	401	(CAG)5	3	R-RK-As1510	733	20	60.30	50.00	TCAGACCAACACAGCCGTAA	F-RK-As1510	333	20	60.07	60.00	TAGGGAGACAGGAGGGAGGT
QLOD02000017.1.	g20044.t1	403	(AGC)5	3	R-RK-As1511	627	20	59.74	40.00	AGCATTGCACAATGTTTTCG	F-RK-As1511	225	20	60.12	45.00	ATTGAACAAGGACGCGTTTC
QLOD02000017.1.	g20101.t1	396	(CGG)5	3	R-RK-As1512	406	20	60.28	50.00	CTGCCTCTTTATCCCCCATT	F-RK-As1512	11	20	60.78	45.00	ACATGAGGAAGGCAAAAGCA
QLOD02000017.1.	g20106.t1	401	(CTC)5	3	R-RK-As1513	488	20	60.01	55.00	CCCCTTCCTTCTCCATCTTC	F-RK-As1513	88	20	60.20	50.00	CTCATGGAGCCGCTGATTAT
QLOD02000017.1.	g20121.t1	229	(GAC)5	3	R-RK-As1514	230	20	59.53	50.00	GCCGGAGCATAATCGTAATC	F-RK-As1514	2	20	59.48	50.00	TGCTGTGTGTGTCAACTTCG
QLOD02000017.1.	g20174.t1	386	(GCTTG) 6	5	R-RK-As1515	415	20	60.09	55.00	CATCCCCAGTAGCCTTACGA	F-RK-As1515	30	20	58.99	55.00	GCAGCAGTGGATCTCACCTA
QLOD02000017.1.	g20181.t1	395	(CTC)5	3	R-RK-As1516	446	20	60.57	45.00	TTCATCCGAAGCTCATCCAT	F-RK-As1516	52	20	59.13	45.00	GGAAATGCTCGGAATCTTGT
QLOD02000017.1.	g20216.t1	405	(GCA)6	3	R-RK-As1517	421	20	60.44	55.00	CGCACAGCTCCATCACTATG	F-RK-As1517	17	20	60.13	40.00	ATTCGATTCCACCAAATCCA
QLOD02000017.1.	g20228.t1	416	(AG)6	2	R-RK-As1518	443	24	56.95	41.67	TCTCTACTCTCAACTCCATCTT	F-RK-As1518	28	20	59.99	45.00	CAATGCAAGTGGAGAAGCAA
QLOD02000017.1.	g20255.t1	407	(TTC)5	3	R-RK-As1519	422	20	59.71	40.00	TTGAACAAAAATGGCTGCAC	F-RK-As1519	16	20	59.39	50.00	GGCATCGTAAGAACCCAATC
QLOD02000017.1.	g20287.t1	402	(TGA) 10	3	R-RK-As1520	1163	20	59.97	45.00	CCCTTTGTTTTGGCATGAGT	F-RK-As1520	762	20	60.33	55.00	GGATGGATGGAAGTGGTCTG
QLOD02000017.1.	g20367.t1	271	(GAG) 10	3	R-RK-As1521	272	20	59.57	45.00	TGGCTCTGAAGAAATGCGTA	F-RK-As1521	2	20	60.13	45.00	TGGGTGACGAACAGAACAAA
QLOD02000017.1.	g20424.t1	205	(AGC)5	3	R-RK-As1522	218	20	59.70	55.00	CGTTGAAGAGGTGGAGGAAC	F-RK-As1522	14	20	60.30	50.00	ATCGTCACCACATAGCAGCA
QLOD02000017.1.	g20462.t1	393	(GAA)6	3	R-RK-As1523	513	20	60.11	55.00	GGACTTGAAGTAGCCCACCA	F-RK-As1523	121	20	60.46	45.00	AATGGTCGATCGATGCAGAT
QLOD02000017.1.	g20464.t1	400	(CT)6	2	R-RK-As1524	512	20	59.87	55.00	ACTCGCAGTGACCCATCTCT	F-RK-As1524	113	21	59.82	42.86	CATCATATGAACCACGCATTG
QLOD02000017.1.	g20464.t1	400	(TA)6	2	R-RK-As1525	512	20	59.87	55.00	ACTCGCAGTGACCCATCTCT	F-RK-As1525	113	21	59.82	42.86	CATCATATGAACCACGCATTG
QLOD02000017.1.	g20568.t1	396	(GAA) 10	3	R-RK-As1526	607	20	59.79	45.00	CCCATTCGTCAACCAAATCT	F-RK-As1526	212	20	60.09	55.00	CTGAGGAGCCTTCGATTGAG
QLOD02000017.1.	g20625.t1	404	(ATC)5	3	R-RK-As1527	553	20	60.16	55.00	GCTGGGTGTTCTTCACCACT	F-RK-As1527	150	20	59.63	50.00	AGCAATACCCCCATCATCAC
QLOD02000017.1.	g20641.t1	395	(AGG)6	3	R-RK-As1528	831	20	60.72	45.00	TGATCCCCCAAGTTTGTTTG	F-RK-As1528	437	20	60.25	55.00	TTACCTTGGTGGTCGAGAGC
QLOD02000017.1.	g20655.t1	300	(AG)6	2	R-RK-As1529	357	20	59.79	45.00	ATTCGATTTGGAACCACCAG	F-RK-As1529	58	22	60.00	40.91	TTGGAACCACATGCTATTTCTG
QLOD02000017.1.	g20659.t1	401	(CAC)5	3	R-RK-As1530	786	20	59.90	55.00	TGCCACTCTACGAGGTTGTG	F-RK-As1530	386	20	60.09	40.00	TGACCTCAAACAATGCCAAA
QLOD02000017.1.	g20660.t1	404	(AG)7	2	R-RK-As1531	1046	20	59.26	55.00	GCCACACTCCTCCTCTCAAT	F-RK-As1531	643	20	59.87	50.00	ATGAGTTTGCCTCCAGCAGT
QLOD02000017.1.	g20674.t1	395	(AG)6	2	R-RK-As1532	445	20	60.07	55.00	CTACACCCAACGTGTTGCAC	F-RK-As1532	51	20	60.01	45.00	TTTTGCATGGCTAGTTGCAG
QLOD02000017.1.	g20690.t1	418	(TC)7	2	R-RK-As1533	1318	20	60.31	55.00	CAGCCCAGTCAACATCAGTG	F-RK-As1533	901	20	59.50	55.00	GGCTTAGCTCGTTGTGGAGT
QLOD02000017.1.	g20715.t1	394	(TGA)5	3	R-RK-As1534	549	20	60.26	55.00	CACCTCATCTGCCTGGTCTT	F-RK-As1534	156	20	60.17	45.00	GGAATTTTCGGTGATGTTGG
QLOD02000017.1.	g20749.t1	402	(GAA)5	3	R-RK-As1535	507	20	60.92	60.00	CTCTTCGTCGTCCTCCTCCT	F-RK-As1535	106	20	60.09	40.00	TTTGGGTCAGCAAACATCAA
QLOD02000017.1.	g20752.t1	420	(CAC)5	3	R-RK-As1536	516	20	59.79	50.00	GACCTCCGGGTATTCACAAA	F-RK-As1536	97	20	59.34	50.00	CGAGGATTACGACTGCCTTT
QLOD02000017.1.	g20792.t1	256	(CT)6	2	R-RK-As1537	279	20	60.99	45.00	ACTCGAAATTCCACCGCTTT	F-RK-As1537	24	20	60.29	55.00	GGACCAATCTCCAGCCCTAT
QLOD02000017.1.	g20824.t1	400	(TGC)5	3	R-RK-As1538	427	20	60.08	45.00	CCTCTTTCGAACCCAAAACA	F-RK-As1538	28	20	60.27	60.00	CCGGAGAGGGCTAGTACACA
QLOD02000017.1.	g20850.t1	415	(GA)10	2	R-RK-As1539	472	20	59.78	50.00	AAGGACCATCATCCCAAGTG	F-RK-As1539	58	20	59.94	45.00	GTCGGAAAAACCAGCATCAT
QLOD02000017.1.	g20863.t1	407	(CTC)6	3	R-RK-As1540	994	20	59.99	50.00	CTTCAGCCCAAAACGAAGAG	F-RK-As1540	588	20	60.11	55.00	CTCCACGGACATGGAGACTT
QLOD02000017.1.	g20864.t1	404	(GGA)5	3	R-RK-As1541	1309	20	60.25	45.00	CGAGCAAACCGTCAAAGAAT	F-RK-As1541	906	20	60.07	40.00	TAATCGGAACAAATCGCACA
QLOD02000017.1.	g20870.t1	401	(AGA)6	3	R-RK-As1542	737	20	60.22	55.00	AGTCCCTCTCCTTCCAGCAT	F-RK-As1542	337	20	60.25	50.00	GGCTTGGCAAAGTTAGTGGA
QLOD02000017.1.	g20880.t1	405	(TCC)5	3	R-RK-As1543	602	20	60.33	50.00	TTTGTTGCAGCAGAGCAGAC	F-RK-As1543	198	20	59.98	50.00	CGACGGCGTAATATTGGAGT
QLOD02000017.1.	g20901.t1	400	(ACA)6	3	R-RK-As1544	413	20	59.66	55.00	TCAGGGTACCAGGGTAATGG	F-RK-As1544	14	20	60.14	60.00	GAGGAAGGTCTCGCACTCAG
QLOD02000017.1.	g20911.t1	400	(GAA)6	3	R-RK-As1545	480	20	59.81	45.00	ACTTCTCGAATGCCCAAGAA	F-RK-As1545	81	20	60.53	55.00	CTCCGCTTGTCTTACCGAGA
QLOD02000017.1.	g20919.t1	391	(TGC)5	3	R-RK-As1546	454	20	60.24	45.00	TTCCAGTTCCATGCTTCACA	F-RK-As1546	64	20	59.36	55.00	AGAGCTAGAGCTGCGGTGAT
QLOD02000017.1.	g20936.t1	399	(TCC)5	3	R-RK-As1547	900	20	59.88	55.00	GTTTGCCTTAGTGGCCTCAG	F-RK-As1547	502	20	59.55	55.00	CAGGAATGGGTTCCTAGTGC
QLOD02000017.1.	g20947.t1	399	(CAG)5	3	R-RK-As1548	761	20	59.99	45.00	TTGCAGGCTTTGAGAAGGTT	F-RK-As1548	363	20	59.92	45.00	CAAATGGCTGGCCCTAATAA
QLOD02000017.1.	g20951.t1	403	(CCG)5	3	R-RK-As1549	461	20	60.33	55.00	TGCTGCTGGAGTTGTCTGAG	F-RK-As1549	59	20	60.20	50.00	GGGAGGAGTTGATGAAAGCA
QLOD02000017.1.	g21009.t1	400	(GAG)5	3	R-RK-As1550	429	20	59.96	55.00	ATGGTCCCAGACCTTGTCAG	F-RK-As1550	30	20	60.32	60.00	CAAAGGAGGAGGAGGAGGAG
QLOD02000017.1.	g21013.t1	400	(GAC)5	3	R-RK-As1551	469	20	59.85	55.00	GCTCGGAGAGGTCAAACAAC	F-RK-As1551	70	20	60.11	60.00	ACCCCACACTCCTCCTCTCT
QLOD02000017.1.	g21023.t1	400	(CGG)5	3	R-RK-As1552	1282	20	59.75	40.00	TTCCCATTGGCATGTAATCA	F-RK-As1552	883	20	59.99	50.00	AGTGAAAAGTCAGCCGGAGA
QLOD02000017.1.	g21050.t1	391	(GGC)5	3	R-RK-As1553	393	20	59.73	50.00	ACGTCTGAGGAAGCAACCAT	F-RK-As1553	3	22	58.53	45.45	GAGATCAATACCGTTGATGAGG
QLOD02000017.1.	g21062.t1	404	(CCT)5	3	R-RK-As1554	500	20	59.90	45.00	GGCATTCGATGGAAAGACAT	F-RK-As1554	97	20	60.00	45.00	TGCAATAGCACCACCAACAT
QLOD02000017.1.	g21062.t1	405	(CTT)5	3	R-RK-As1555	750	20	59.97	55.00	ACTCCTCTTGGTGGGGAGTT	F-RK-As1555	346	20	59.80	45.00	GGGGTTTCATTGCTTGATGT
QLOD02000017.1.	g21062.t1	405	(CAC)5	3	R-RK-As1556	750	20	59.97	55.00	ACTCCTCTTGGTGGGGAGTT	F-RK-As1556	346	20	59.80	45.00	GGGGTTTCATTGCTTGATGT
QLOD02000017.1.	g21063.t1	400	(AG)6	2	R-RK-As1557	585	20	59.86	45.00	CAAAGATCCCCAATTCTCCA	F-RK-As1557	186	20	60.38	55.00	CAAGGGAACTCTCTCCGACA
QLOD02000017.1.	g21077.t1	407	(TGG)5	3	R-RK-As1558	1119	20	60.34	45.00	CAAACCCGAATGTTTGGAAG	F-RK-As1558	713	20	59.94	50.00	CATCATCAAGCTCGTCCTCA
QLOD02000017.1.	g21100.t1	410	(CCT)7	3	R-RK-As1559	499	20	59.68	50.00	GAAGGTGGTGGTTTGTGGAT	F-RK-As1559	90	20	60.05	45.00	TCATGTGGGTCTCGATTCAA
QLOD02000017.1.	g21105.t1	403	(CCG)6	3	R-RK-As1560	1018	20	59.63	50.00	CATTGGAAGCCCTCAGATTC	F-RK-As1560	616	20	59.83	60.00	AGGAGGAGAACCCCTAGCAG
QLOD02000017.1.	g21117.t1	395	(TC)10	2	R-RK-As1561	768	20	59.57	45.00	TCGAAGAGGCAAAACAGACA	F-RK-As1561	374	20	60.11	55.00	AGGAGAACACCGTCATCCAG
QLOD02000017.1.	g21121.t1	400	(TGA)5	3	R-RK-As1562	553	20	60.44	50.00	GAATTGCGACATAGCCCATC	F-RK-As1562	154	20	59.77	50.00	CCTAATTTCCCCTCCCAAAG
QLOD02000017.1.	g21124.t1	397	(AAC)5	3	R-RK-As1563	1282	20	60.52	55.00	GTTGTTGGGATGGCTCACTC	F-RK-As1563	886	20	60.59	45.00	CATTTGAGCAGCCAAAATCC
QLOD02000017.1.	g21132.t1	375	(TGA)5	3	R-RK-As1564	593	20	59.95	55.00	GAAGCCTCGAGTTCATCTGG	F-RK-As1564	219	20	59.85	45.00	TTGCTGTGAGGTTCATTTGC
QLOD02000017.1.	g21150.t1	397	(GGC)6	3	R-RK-As1565	419	20	59.79	50.00	CCATGTTGAGCCAGATCAGA	F-RK-As1565	23	20	59.45	45.00	AGCAACAGAATCCACAGCAA
QLOD02000017.1.	g21158.t1	394	(CCA) 11	3	R-RK-As1566	1256	20	60.49	45.00	ATGCACCAATCCTGCATCTT	F-RK-As1566	863	20	59.79	50.00	TCATGCACAGGGATGAAGAG
QLOD02000017.1.	g21159.t1	405	(TCC)7	3	R-RK-As1567	415	20	60.03	50.00	GGTTCAAGTGAGCAACAGCA	F-RK-As1567	11	20	60.01	45.00	TCGGAGACGATGATTTTTCC
QLOD02000017.1.	g21159.t1	389	(GGA)7	3	R-RK-As1568	514	22	58.36	40.91	GGTCTGGAATCACATTTTCATC	F-RK-As1568	126	20	60.13	55.00	GAAGCAGGCAACTCAAGAGG
QLOD02000017.1.	g21160.t1	397	(CTC)5	3	R-RK-As1569	561	20	60.11	50.00	ACCGTCTTCTTCATCGGTTG	F-RK-As1569	165	20	59.82	50.00	AATTCCACCACCAGTCCAAG
QLOD02000017.1.	g21177.t1	416	(CAA)5	3	R-RK-As1570	447	20	59.66	60.00	GCAGGACTGAGAGAGGAGGA	F-RK-As1570	32	20	59.96	50.00	CGCCATTTCCAGTATCCACT
QLOD02000017.1.	g21191.t1	398	(TC)8	2	R-RK-As1571	534	20	59.72	50.00	AGCGGGATGAACAGCACTAT	F-RK-As1571	137	20	59.70	55.00	CTGGGTTCGAAGACCAACTC
QLOD02000017.1.	g21195.t1	390	(TCT) 8	3	R-RK-As1572	400	20	58.19	40.00	CATGCATACGCATTCGATAA	F-RK-As1572	11	20	59.73	45.00	CTCAATTTTGCGTCCGTACA
QLOD02000017.1.	g21228.t1	399	(AC)7	2	R-RK-As1573	1412	20	59.63	45.00	TCCTCTGGAGCATCCATTTT	F-RK-As1573	1014	20	60.16	55.00	GAAACCACACCTGAGGCACT
QLOD02000017.1.	g21248.t1	395	(CGG) 8	3	R-RK-As1574	546	20	60.02	50.00	ATTGCAGTCTCTCGCCAAGT	F-RK-As1574	152	20	59.84	60.00	GTCAGGTCGTCGAGTTCCTC
QLOD02000017.1.	g21248.t1	391	(GTG)5	3	R-RK-As1575	685	20	60.37	45.00	CGCTGCTAAACTTCCCAAAA	F-RK-As1575	295	20	60.78	50.00	CGCAGTGGTGGTTATGGATT
QLOD02000017.1.	g21248.t1	402	(GCG)5	3	R-RK-As1576	731	20	59.01	50.00	CCTTGCTCTCCACAGTTGAA	F-RK-As1576	330	19	59.79	57.89	CGGAGGGTATGGGTTCAGT
QLOD02000018.1.	g21257.t1	399	(AAG)5	3	R-RK-As1577	600	20	59.82	55.00	GGGGAAGAGAGGCAGAGTTT	F-RK-As1577	202	20	59.24	50.00	GCCGAACAGATTCAGAGGAT
QLOD02000018.1.	g21270.t1	413	(AGC)6	3	R-RK-As1578	421	20	59.82	50.00	CCCCACTGTCACTGGAAAAT	F-RK-As1578	9	20	59.84	55.00	CCGATCAAGGTCGCTAGAAC
QLOD02000018.1.	g21270.t1	394	(GGC)5	3	R-RK-As1579	586	20	59.75	60.00	GGTCACTTCCCCCTATCCTC	F-RK-As1579	193	20	60.16	50.00	GAATGGAATCACCCGATACG
QLOD02000018.1.	g21274.t1	382	(AG)6	2	R-RK-As1580	385	20	59.45	50.00	GTGGAACACAACCACAGCAT	F-RK-As1580	4	20	59.93	50.00	CTCCGATGTCTGGGAACAAT
QLOD02000018.1.	g21276.t1	396	(GGA)5	3	R-RK-As1581	1373	20	60.18	50.00	ATCTCCAGCTCCTTCCGAAT	F-RK-As1581	978	20	59.71	50.00	AGATGTCGCACAATCCACTG
QLOD02000018.1.	g21296.t1	400	(GGA)5	3	R-RK-As1582	448	20	59.73	50.00	TGTTGTTGTGGGAGTGCTTC	F-RK-As1582	49	20	58.93	50.00	CTGGTTGATGGACTCAATGG
QLOD02000018.1.	g21296.t1	400	(GAG)5	3	R-RK-As1583	448	20	59.73	50.00	TGTTGTTGTGGGAGTGCTTC	F-RK-As1583	49	20	58.93	50.00	CTGGTTGATGGACTCAATGG
QLOD02000018.1.	g21296.t1	400	(GAG) 8	3	R-RK-As1584	448	20	59.73	50.00	TGTTGTTGTGGGAGTGCTTC	F-RK-As1584	49	20	58.93	50.00	CTGGTTGATGGACTCAATGG
QLOD02000018.1.	g21305.t1	400	(GGA) 8	3	R-RK-As1585	400	20	60.03	50.00	TCTTGCAACAAGTCCTGCAC	F-RK-As1585	1	20	58.94	45.00	ATGGCTGGCTTTTTCTCACT
QLOD02000018.1.	g21329.t1	398	(AAG) 8	3	R-RK-As1586	2232	20	59.83	40.00	CAAAAATGCAATTGGGTGTG	F-RK-As1586	1835	20	59.93	50.00	CAGACTTCCCATCCGTCATT
QLOD02000018.1.	g21332.t1	399	(ACG)5	3	R-RK-As1587	697	20	59.66	60.00	ACTCCCTCCTCCTCAGGAAC	F-RK-As1587	299	20	59.86	55.00	AGCAGAAGAGCCTCAGCATC
QLOD02000018.1.	g21345.t1	403	(GA)6	2	R-RK-As1588	487	20	60.17	50.00	CTGGGCCGATTTCTAGATCA	F-RK-As1588	85	20	59.96	55.00	ACCATCTCCCACACCAGAAG
QLOD02000018.1.	g21361.t1	401	(CGG)6	3	R-RK-As1589	855	20	60.08	45.00	CCTTTTCTTCGACCCACAAA	F-RK-As1589	455	20	60.80	45.00	ATTTTCACCGGAAGGAGGAA
QLOD02000018.1.	g21361.t1	401	(CGG)6	3	R-RK-As1590	855	20	60.08	45.00	CCTTTTCTTCGACCCACAAA	F-RK-As1590	455	20	60.80	45.00	ATTTTCACCGGAAGGAGGAA
QLOD02000018.1.	g21362.t1	400	(CT) 12	2	R-RK-As1591	428	20	59.15	50.00	CAATGGTAGCCAACAGCATC	F-RK-As1591	29	20	60.25	50.00	AGCTTGGTGGAATCTTCGTG
QLOD02000018.1.	g21362.t1	400	(CT)7	2	R-RK-As1592	428	20	59.15	50.00	CAATGGTAGCCAACAGCATC	F-RK-As1592	29	20	60.25	50.00	AGCTTGGTGGAATCTTCGTG
QLOD02000018.1.	g21366.t1	402	(TCT)5	3	R-RK-As1593	507	20	59.95	60.00	GGTGGCTCTCCTCTCTTCCT	F-RK-As1593	106	20	60.64	45.00	AACCAGAAGGCGTTTGATGA
QLOD02000018.1.	g21372.t1	261	(CT) 12	2	R-RK-As1594	290	20	59.91	45.00	GAAACGGATTGAGGGACAAA	F-RK-As1594	30	20	60.58	60.00	ACCTCCTCCTCCTCCTCCTT
QLOD02000018.1.	g21372.t1	285	(CCT)6	3	R-RK-As1595	290	20	59.91	45.00	GAAACGGATTGAGGGACAAA	F-RK-As1595	6	20	56.14	40.00	CAAGCTTCTTTCATTCATCG
QLOD02000018.1.	g21376.t1	401	(AGC)7	3	R-RK-As1596	432	20	59.69	55.00	GGCGTAGAGGGTGAAATCAG	F-RK-As1596	32	20	60.22	40.00	TAATGGCAATCGCTCAACAA
QLOD02000018.1.	g21386.t1	401	(AAG)5	3	R-RK-As1597	1209	20	60.10	45.00	AATCTCAGCGAAAGCCTCAA	F-RK-As1597	809	20	59.88	45.00	TGCAGTTGCAAACCATAAGC
QLOD02000018.1.	g21394.t1	386	(TGG)5	3	R-RK-As1598	1527	20	59.80	50.00	TGAGCCTCTTCCCATGTCTT	F-RK-As1598	1142	20	60.44	50.00	TGCAGAAAGCTGCTCAGATG
QLOD02000018.1.	g21421.t1	397	(TCT) 10	3	R-RK-As1599	442	20	59.93	45.00	CGGATTCCACGAAAGAACAT	F-RK-As1599	46	20	60.68	55.00	GCCCTGAGCTCAACTGAGAA
QLOD02000018.1.	g21422.t1	399	(CCT)5	3	R-RK-As1600	842	20	59.81	50.00	TGAAAGCCTTGGAGGGTAGA	F-RK-As1600	444	20	60.49	50.00	CAATTTTCAGCCCGGTGTAG
QLOD02000018.1.	g21422.t1	396	(ACA)7	3	R-RK-As1601	999	20	59.99	45.00	TTTTGCAGCTTCCTCCAAGT	F-RK-As1601	604	20	60.15	55.00	CCTCCTCCTCCTCATCATCA
QLOD02000018.1.	g21422.t1	401	(ACC)5	3	R-RK-As1602	1235	20	59.82	50.00	CCCCTCCCAACACTACAAAA	F-RK-As1602	835	20	59.80	45.00	GGCTTTCATCACAACCCAAT
QLOD02000018.1.	g21422.t1	399	(GAC)5	3	R-RK-As1603	2163	20	59.85	45.00	TGCTTGGTTTTCCGAGAAGT	F-RK-As1603	1765	20	60.07	50.00	GAGCATTTTCTCCACCCGTA
QLOD02000018.1.	g21434.t1	396	(CTG)5	3	R-RK-As1604	455	20	59.80	50.00	TCCGTTCTCGAGATGAGGTT	F-RK-As1604	60	20	59.49	50.00	CAGCGACGTTGTTATCGAAG
QLOD02000018.1.	g21456.t1	399	(CAG)6	3	R-RK-As1605	929	20	59.96	50.00	GGATAAGCACCATTGGCTGT	F-RK-As1605	531	20	59.87	50.00	CAGAGCCAACCAGAACACAA
QLOD02000018.1.	g21460.t1	400	(TCT)5	3	R-RK-As1606	454	20	59.87	45.00	CAAGGCTGTCGCATTTACAA	F-RK-As1606	55	20	59.80	60.00	CCCTCTTCTCCTCTCCACCT
QLOD02000018.1.	g21467.t1	406	(GA)7	2	R-RK-As1607	1786	20	60.15	55.00	CCCCCTCAAGATCCCATAGT	F-RK-As1607	1381	20	60.07	45.00	GGGGCTAATTTGCTTGTTGA
QLOD02000018.1.	g21467.t1	397	(TA)7	2	R-RK-As1608	1895	20	59.97	55.00	AGTAGCTCAGGAGCCATCCA	F-RK-As1608	1499	20	60.30	55.00	AGAGAGAGCGCACCGAAGTA
QLOD02000018.1.	g21476.t1	416	(GAA)7	3	R-RK-As1609	417	20	59.93	50.00	TGCCTTGGTCCCTGTTATTC	F-RK-As1609	2	21	59.17	52.38	TGGCTGAGAAGAGGAGTAGGA
QLOD02000018.1.	g21476.t1	384	(GAA)5	3	R-RK-As1610	529	20	59.83	50.00	CTCCTTTGCAGACATCACCA	F-RK-As1610	146	20	60.02	50.00	AGGATGTCAGCGCTTCAACT
QLOD02000018.1.	g21477.t1	385	(CT)9	2	R-RK-As1611	416	19	60.17	52.63	GAGACGGCGATGGATTTCT	F-RK-As1611	32	19	64.53	57.89	GAGGCATCGTCGCCATTGT
QLOD02000018.1.	g21477.t1	400	(TA)10	2	R-RK-As1612	527	21	60.22	42.86	CCAGCAATGCCATTTAGAGAA	F-RK-As1612	128	20	59.19	60.00	GCGACTTAGGCACCTCTCTC
QLOD02000018.1.	g21495.t1	376	(TCT) 11	3	R-RK-As1613	411	20	59.48	50.00	GAAAATCTGTCTCCGGGATG	F-RK-As1613	36	20	59.81	50.00	GCCATTAGCTGCTCCAATTC
QLOD02000018.1.	g21497.t1	412	(TCC)6	3	R-RK-As1614	456	20	60.14	55.00	AGCCACTACTTGTGCCCATC	F-RK-As1614	45	20	60.41	50.00	GCCGCTGTTCAAGATGAAGT
QLOD02000018.1.	g21505.t1	392	(CAC)5	3	R-RK-As1615	416	20	60.37	45.00	TGCATCACAGCTATCCGAAA	F-RK-As1615	25	20	60.20	45.00	TCTGCACAGGATCAAATGGA
QLOD02000018.1.	g21509.t1	386	(CCT)5	3	R-RK-As1616	439	20	59.24	50.00	CTGCTTCCTGATGATTGGTG	F-RK-As1616	54	20	59.93	40.00	TCGTGGTTCCAATGCAAATA
QLOD02000018.1.	g21509.t1	386	(CTT)5	3	R-RK-As1617	439	20	59.24	50.00	CTGCTTCCTGATGATTGGTG	F-RK-As1617	54	20	59.93	40.00	TCGTGGTTCCAATGCAAATA
QLOD02000018.1.	g21515.t1	398	(CT)10	2	R-RK-As1618	429	20	59.82	45.00	TTTGGAAAGAGGAACGGCTA	F-RK-As1618	32	20	60.20	55.00	CTAGCACTGTTGACGCTGGA
QLOD02000018.1.	g21525.t1	396	(CAC)6	3	R-RK-As1619	525	20	60.32	55.00	TAGTGTTGGTGGTGGTGGTG	F-RK-As1619	130	20	60.26	55.00	TATCCTCCCCCTTCAGAACC
QLOD02000018.1.	g21525.t1	392	(CCA)5	3	R-RK-As1620	684	20	59.74	55.00	TGCTGTTGGACTGGGTAGTG	F-RK-As1620	293	20	60.19	45.00	GGAAATTCAAGGCGAAGTCA
QLOD02000018.1.	g21525.t1	392	(CAC)6	3	R-RK-As1621	684	20	59.74	55.00	TGCTGTTGGACTGGGTAGTG	F-RK-As1621	293	20	60.19	45.00	GGAAATTCAAGGCGAAGTCA
QLOD02000018.1.	g21525.t1	392	(CAC)6	3	R-RK-As1622	684	20	59.74	55.00	TGCTGTTGGACTGGGTAGTG	F-RK-As1622	293	20	60.19	45.00	GGAAATTCAAGGCGAAGTCA
QLOD02000018.1.	g21525.t1	392	(CCA)5	3	R-RK-As1623	684	20	59.74	55.00	TGCTGTTGGACTGGGTAGTG	F-RK-As1623	293	20	60.19	45.00	GGAAATTCAAGGCGAAGTCA
QLOD02000018.1.	g21541.t1	401	(ACG)5	3	R-RK-As1624	610	20	60.11	50.00	AAGTCGGAGGATCGTTTGTG	F-RK-As1624	210	20	59.83	50.00	CGAAGAAGACGACACCATCA
QLOD02000018.1.	g21561.t1	405	(TAA)5	3	R-RK-As1625	1875	20	59.93	50.00	TTGTATTGCCCCAGACCTTC	F-RK-As1625	1471	20	60.20	50.00	GCTGATCTTTCTGGGGTTGA
QLOD02000018.1.	g21567.t1	396	(AGC)5	3	R-RK-As1626	990	20	59.09	45.00	TGCAAGCGAGAGCTCTTTTA	F-RK-As1626	595	20	59.99	55.00	ACTCCGAAGTCCACCGTATG
QLOD02000018.1.	g21571.t1	262	(AGG)5	3	R-RK-As1627	269	20	60.30	45.00	AAGGGGATTGATGCGATGTA	F-RK-As1627	8	22	59.17	40.91	CCAAAGGCAAAATAGGATTAGC
QLOD02000018.1.	g21573.t1	396	(GGA)5	3	R-RK-As1628	456	20	60.01	55.00	GGAATTCTCCTCCTCGGAAC	F-RK-As1628	61	20	59.69	50.00	ATCGCCAAGGTCATCTCAGT
QLOD02000018.1.	g21585.t1	400	(CCT)6	3	R-RK-As1629	1307	20	60.08	45.00	CTTGGTTTCTCGGGTTTGAA	F-RK-As1629	908	20	59.75	55.00	CTCAGGCCAGAGCTGAAACT
QLOD02000018.1.	g21614.t1	392	(GAC)5	3	R-RK-As1630	404	20	59.91	50.00	TTAGAGATCCCGCTCCTGAA	F-RK-As1630	13	20	59.95	55.00	GCTCGATCCATAGCGAACTC
QLOD02000018.1.	g21617.t1	192	(AG)6	2	R-RK-As1631	195	20	60.18	55.00	TGCTAGCGTAGCCAGGTCTT	F-RK-As1631	4	20	59.29	50.00	CTGAGAATAGGGGCATTGCT
QLOD02000018.1.	g21639.t1	401	(GA)6	2	R-RK-As1632	583	21	59.81	47.62	CGAGCTTCAGTGCTTTCAGTT	F-RK-As1632	183	20	59.85	55.00	CGCTGCCTCTTCCTTCTCTA
QLOD02000018.1.	g21639.t1	398	(CGG)6	3	R-RK-As1633	688	20	59.85	45.00	ATGGGCTTTTCGAACTGCTA	F-RK-As1633	291	20	59.30	50.00	TGACGGTACTAATGCGAGGA
QLOD02000018.1.	g21653.t1	401	(TGA)6	3	R-RK-As1634	727	20	59.99	55.00	GTTTCCCAGAGCGAAGTCTG	F-RK-As1634	327	20	59.72	55.00	AGGAGGTTGTGAGGGCACTA
QLOD02000018.1.	g21656.t1	403	(TAA)5	3	R-RK-As1635	513	20	60.17	60.00	CTGCGGAGGCTTAGTAGACG	F-RK-As1635	111	20	59.88	40.00	GATTTCGGAATTGGAAACGA
QLOD02000018.1.	g21671.t1	431	(TGA)5	3	R-RK-As1636	1424	23	59.82	43.48	GGTTCATCCTCACTTTCATCATC	F-RK-As1636	994	20	60.37	50.00	CCAGAACCCAAGCAAGAAGA
QLOD02000018.1.	g21683.t1	246	(TCA)6	3	R-RK-As1637	264	20	59.96	55.00	CTGGGAACAGTGGGTCAGAT	F-RK-As1637	19	19	61.07	57.89	CCGGTGCACGAGGAGTATT
QLOD02000018.1.	g21704.t1	161	(CCA)5	3	R-RK-As1638	161	20	59.00	50.00	GGCCTGTAGGGATCGAAATA	F-RK-As1638	1	20	59.41	50.00	ATGCCACCTCCCGATTACTA
QLOD02000018.1.	g21761.t1	398	(TCC)5	3	R-RK-As1639	413	20	60.10	55.00	TGGTCGTACTTTCCCTGGAG	F-RK-As1639	16	20	59.84	50.00	AGGTGGCAACCAGAAGAAGA
QLOD02000018.1.	g21768.t1	403	(CT) 14	2	R-RK-As1640	498	20	59.82	50.00	AGAGGGTGGTGGTGATTTTG	F-RK-As1640	96	20	60.01	50.00	TTGGTGCTCTAATCGTGCTG
QLOD02000018.1.	g21768.t1	403	(AG)7	2	R-RK-As1641	498	20	59.82	50.00	AGAGGGTGGTGGTGATTTTG	F-RK-As1641	96	20	60.01	50.00	TTGGTGCTCTAATCGTGCTG
QLOD02000018.1.	g21783.t1	398	(CT)6	2	R-RK-As1642	972	20	60.15	50.00	CTCAGAATCCGGAAGGATCA	F-RK-As1642	575	20	60.16	50.00	TGCTTCTCTCAATCCCATCC
QLOD02000018.1.	g21790.t1	325	(GCG)5	3	R-RK-As1643	327	20	60.50	50.00	GTTCTCCATGCCCTTTGTTG	F-RK-As1643	3	20	59.29	55.00	GAGGCCTACAGGAGGCATAA
QLOD02000018.1.	g21800.t1	417	(AGC)5	3	R-RK-As1644	1155	20	60.28	55.00	GCTGTTCCTCGCTTTCTCTG	F-RK-As1644	739	20	59.57	50.00	AAGCAGCTTTGGGATCTCTG
QLOD02000018.1.	g21843.t1	412	(GAG)6	3	R-RK-As1645	653	20	60.27	55.00	ACCGATCCTTGACTCTGTGC	F-RK-As1645	242	20	59.77	50.00	GGAACTATTTTCCGGGAAGG
QLOD02000018.1.	g21844.t1	395	(CGG)5	3	R-RK-As1646	453	20	59.39	40.00	AATTTCACCGCTCAATCCAT	F-RK-As1646	59	20	60.37	50.00	TGGCTCTTTTCTGGGTCTTG
QLOD02000018.1.	g21848.t1	392	(GTG)7	3	R-RK-As1647	526	20	60.11	50.00	TATTGCCACCACTGTCTCCA	F-RK-As1647	135	20	59.95	55.00	AGGTCTCCCATATGCCACAG
QLOD02000018.1.	g21912.t1	396	(TGA)5	3	R-RK-As1648	1360	20	60.47	50.00	GCCCATGACGATGTTTCTTC	F-RK-As1648	965	20	59.87	60.00	GTCGGAAGACCGAGTACGAG
QLOD02000018.1.	g21919.t1	323	(AG)7	2	R-RK-As1649	350	21	59.74	52.38	GCATTCAGCCTATCACTACGG	F-RK-As1649	28	20	59.90	45.00	CAGCGCACACAGCATAAAAT
QLOD02000018.1.	g21954.t1	400	(CCT)5	3	R-RK-As1650	460	20	59.75	55.00	AGAACAGAGCTAGCGCATCC	F-RK-As1650	61	20	60.19	50.00	TCTCCTTCATCCTTCGTTGG
QLOD02000018.1.	g21961.t1	401	(CT)6	2	R-RK-As1651	402	21	59.76	47.62	GGCTATTTGTCTTGGTTGCAG	F-RK-As1651	2	20	60.26	50.00	TGTTATGGCTGTCGTCCAGA
QLOD02000018.1.	g21970.t1	389	(TC)6	2	R-RK-As1652	418	20	60.14	55.00	AAGAGGTGGCGAGAGAGACA	F-RK-As1652	30	20	60.19	55.00	CCTCCTCCTCCTCATCACAA
QLOD02000018.1.	g21978.t1	400	(AGA)5	3	R-RK-As1653	1692	20	59.73	55.00	CGGCTGAGGGTTCTTGTAAC	F-RK-As1653	1293	20	60.00	50.00	TGGGGAAGAGGAATCTGATG
QLOD02000018.1.	g21993.t1	381	(GAG)5	3	R-RK-As1654	1100	20	59.97	50.00	GGACCACAAGCTGACCAAAT	F-RK-As1654	720	20	59.87	55.00	GCGTGGCTATCTCCTTTACG
QLOD02000018.1.	g22005.t1	389	(GGA)7	3	R-RK-As1655	396	20	59.88	45.00	CTTTGGCAAGAACGTGTTGA	F-RK-As1655	8	20	59.64	50.00	TGTGTTGTTGTGCTGCAGAG
QLOD02000018.1.	g22006.t1	400	(TGA)6	3	R-RK-As1656	422	20	59.94	45.00	AAGGAAGGGAACGTCGATTT	F-RK-As1656	23	20	59.99	45.00	TTGTTGCATTGGCTTCTCTG
QLOD02000018.1.	g22026.t1	401	(TCC)6	3	R-RK-As1657	430	20	59.38	50.00	TACCATAAGTTCCCGGAGGA	F-RK-As1657	30	20	60.12	50.00	CCTGCTTGCCTCTTTTCTTG
QLOD02000018.1.	g22029.t1	402	(GAA)5	3	R-RK-As1658	506	20	59.62	55.00	CACAGCACTAGCCGATCAAG	F-RK-As1658	105	20	59.53	50.00	GCAATTCACCTGGGTTCTTC
QLOD02000018.1.	g22039.t1	400	(GAG)7	3	R-RK-As1659	945	20	59.96	55.00	ATGACCCTGGCCTAGTCCTT	F-RK-As1659	546	20	59.81	40.00	TTTTTCTGGCAATGCATCAG
QLOD02000018.1.	g22052.t1	409	(AG)6	2	R-RK-As1660	683	20	60.49	55.00	GCCTGTGCATATTCCACTCC	F-RK-As1660	275	20	60.31	55.00	GTTTCCACCTCGTCTGTGCT
QLOD02000018.1.	g22067.t1	398	(TTC) 9	3	R-RK-As1661	427	20	60.21	45.00	CTTTGGCGAGTTCATCGAAT	F-RK-As1661	30	20	60.12	55.00	GGCAGTCAAGAGACCCACAT
QLOD02000018.1.	g22069.t1	394	(CGA)5	3	R-RK-As1662	532	20	59.84	55.00	CTGAGCCCGTCGAATTACTC	F-RK-As1662	139	20	60.82	60.00	GATAGACCTCCCGCCGATAC
QLOD02000018.1.	g22076.t1	402	(GAA) 9	3	R-RK-As1663	442	20	60.33	50.00	CCTCTTCCTCTGCAAATCCA	F-RK-As1663	41	20	59.82	55.00	AGGCCTCAAGAAGGGAAGAC
QLOD02000018.1.	g22083.t1	401	(GCA)6	3	R-RK-As1664	527	20	60.07	55.00	GAGGCCTCATCCCTTGTGTA	F-RK-As1664	127	20	60.03	50.00	GCTGTTGCAAGTGTTGGAGA
QLOD02000018.1.	g22131.t1	405	(GAG)5	3	R-RK-As1665	423	20	59.57	40.00	TCGACAACAATTTTGCAACC	F-RK-As1665	19	20	59.00	45.00	CTTCTCAAGATGGCGTTGAA
QLOD02000018.1.	g22134.t1	399	(CCT)5	3	R-RK-As1666	417	20	60.07	55.00	GGACGAGACGGAGTATTGGA	F-RK-As1666	19	20	60.27	55.00	CATCTCATCTGCACCACCAG
QLOD02000018.1.	g22134.t1	399	(CTT) 10	3	R-RK-As1667	417	20	60.07	55.00	GGACGAGACGGAGTATTGGA	F-RK-As1667	19	20	60.27	55.00	CATCTCATCTGCACCACCAG
QLOD02000018.1.	g22156.t1	402	(ACT)6	3	R-RK-As1668	702	21	60.01	52.38	TTGTACGGGTACTCCAGATGC	F-RK-As1668	301	20	59.08	50.00	TACAAGCAGACCTTCGCAAC
QLOD02000018.1.	g22176.t1	396	(TGG)6	3	R-RK-As1669	573	20	59.82	60.00	CCATAGTCCTGCTCCTCCTG	F-RK-As1669	178	20	60.29	50.00	AGGCACACAAAAGTCGAAGG
QLOD02000018.1.	g22219.t1	399	(AGC)5	3	R-RK-As1670	400	20	60.29	50.00	CGGTTTTGGTCAGAACTGCT	F-RK-As1670	2	20	59.70	55.00	TGTGGAACTCTGTGGTCCTG
QLOD02000018.1.	g22265.t1	409	(TGG)5	3	R-RK-As1671	409	20	60.28	50.00	TGATCATGTCTGCGTCCAGT	F-RK-As1671	1	19	57.59	42.11	ATGGCGAATTTCTTGGTTC
QLOD02000024.1.	g22310.t1	404	(TAG)5	3	R-RK-As1672	771	20	59.70	55.00	GTCCCCATACAACACCTCGT	F-RK-As1672	368	20	59.84	50.00	TTATTCGTCGGCTGAGTCCT
QLOD02000024.1.	g22324.t1	407	(GAA)6	3	R-RK-As1673	465	20	59.44	50.00	CTCGACACCAACACCAATGT	F-RK-As1673	59	20	59.80	45.00	GCCAAACCCCTAACAATTCA
QLOD02000024.1.	g22324.t1	407	(CGC)6	3	R-RK-As1674	465	20	59.44	50.00	CTCGACACCAACACCAATGT	F-RK-As1674	59	20	59.80	45.00	GCCAAACCCCTAACAATTCA
QLOD02000024.1.	g22332.t1	380	(GAA)5	3	R-RK-As1675	406	20	60.31	45.00	TTTCAACACTGCTGGCACAT	F-RK-As1675	27	21	59.91	52.38	GCAAGAGCTACGAGAACGAGA
QLOD02000024.1.	g22339.t1	395	(AAC)6	3	R-RK-As1676	887	20	59.90	45.00	TCTCCAACCCTTTTTGATGG	F-RK-As1676	493	20	59.87	50.00	TCCAACTTGGTCAGCAACTG
QLOD02000024.1.	g22340.t1	388	(CAC)5	3	R-RK-As1677	748	20	60.11	50.00	TAGGTGCAATGAGGGTGTGA	F-RK-As1677	361	20	59.52	45.00	TCGAGAAAGCATGGTGAGAA
QLOD02000024.1.	g22340.t1	408	(CTG)6	3	R-RK-As1678	1568	21	60.13	47.62	CACTGAAAACTTCCACCTCCA	F-RK-As1678	1161	20	59.84	55.00	CGGGAGTTCTTCTTCACCTG
QLOD02000024.1.	g22356.t1	400	(CT) 13	2	R-RK-As1679	666	20	60.01	50.00	CCTTGGACGTGGTTTCAAGT	F-RK-As1679	267	20	60.01	45.00	TCCCGTGGATGGTGATTTAT
QLOD02000024.1.	g22382.t1	400	(GA) 13	2	R-RK-As1680	755	20	60.52	55.00	TCCAGCTGAAGGTTCTGGAG	F-RK-As1680	356	20	60.25	50.00	GGCCAGTGAGGTTAAAGCAA
QLOD02000024.1.	g22398.t1	407	(AG)6	2	R-RK-As1681	518	20	59.97	45.00	AACCCCTTCATTGCTTTGTG	F-RK-As1681	112	20	60.05	45.00	GAGGGAACGATTGAACGAAA
QLOD02000024.1.	g22413.t1	400	(ATG)5	3	R-RK-As1682	831	20	59.69	45.00	CCCCATAAACTTGCACCATT	F-RK-As1682	432	20	59.58	50.00	GCTTGACGAAGCTCTGGATT
QLOD02000024.1.	g22414.t1	395	(CTC)6	3	R-RK-As1683	403	20	61.67	55.00	AGACGTAGCGGTTCGGAAAG	F-RK-As1683	9	21	58.89	57.14	TTCTCCTCTCTCCTCCTACCC
QLOD02000024.1.	g22431.t1	274	(GAA)5	3	R-RK-As1684	276	19	59.23	52.63	TTACCAGTTCCGACCGAGA	F-RK-As1684	3	20	60.04	55.00	GGGAACAGAGGAAGGGAAAG
QLOD02000024.1.	g22451.t1	398	(GAA)5	3	R-RK-As1685	856	20	59.17	40.00	TGGCAACGGAAGCATATAAA	F-RK-As1685	459	20	59.28	45.00	TGGCATCTACGGCATAAAGA
QLOD02000024.1.	g22461.t1	407	(CCT)5	3	R-RK-As1686	1433	20	59.98	55.00	GCCAGTTGCCTCTCATTAGC	F-RK-As1686	1027	20	60.04	50.00	GAATATCCAGAACGGCTCCA
QLOD02000024.1.	g22498.t1	401	(ACA)5	3	R-RK-As1687	1090	20	60.30	60.00	GCTGCTGCTGAGGGTAGAAG	F-RK-As1687	690	20	60.11	50.00	CTTGATGGGTCTTGCTGGTT
QLOD02000024.1.	g22498.t1	401	(CAG)6	3	R-RK-As1688	1319	20	60.02	50.00	TACGCCCTCTGAAACTTGCT	F-RK-As1688	919	20	60.01	50.00	AACAACAACCACCCTTCAGC
QLOD02000024.1.	g22498.t1	398	(TGA)6	3	R-RK-As1689	2637	21	59.55	52.38	CTGCTTGCTAGGTTGAGTGGT	F-RK-As1689	2240	20	60.29	45.00	GCAAACGAAACAAGCCACTT
QLOD02000024.1.	g22511.t1	378	(AGT)5	3	R-RK-As1690	382	21	60.03	52.38	GCGAAGAGAGCTGTATTGTGG	F-RK-As1690	5	20	60.21	55.00	TACAGATGGGGCTTCTCTGG
QLOD02000024.1.	g22519.t1	411	(TCA) 8	3	R-RK-As1691	433	20	60.03	50.00	CCTCCTTGCCCTGATCAATA	F-RK-As1691	23	20	61.04	55.00	ATCGGCGGTCACTCTTACCT
QLOD02000024.1.	g22521.t1	398	(CCA)6	3	R-RK-As1692	646	20	60.24	55.00	GGATGCTAGGCGTGGAGTTA	F-RK-As1692	249	20	59.55	40.00	AGCCTTGGTCCAAAAATTCA
QLOD02000024.1.	g22526.t1	402	(CTT) 9	3	R-RK-As1693	869	20	59.93	50.00	ACATCGGAGACCGAATTGTC	F-RK-As1693	468	20	59.92	45.00	CGGCCGAGGTAATTTTATGA
QLOD02000024.1.	g22539.t1	401	(ACC)7	3	R-RK-As1694	417	20	60.23	50.00	AGCACCATGAATCTGCTTCC	F-RK-As1694	17	20	59.58	55.00	AGTTTCCCTCTCCGCTCTCT
QLOD02000024.1.	g22543.t1	212	(CGC)5	3	R-RK-As1695	225	20	61.59	55.00	GTCGGTGGCAAAGGAAGTCT	F-RK-As1695	14	21	60.24	57.14	GAGAGAAGAGGCTGAGGGCTA
QLOD02000024.1.	g22547.t1	411	(TTC) 11	3	R-RK-As1696	467	20	59.45	55.00	CTCGACCAGACGTCCTCTTT	F-RK-As1696	57	19	59.92	47.37	GGTTTCATTTTCCGGCACT
QLOD02000024.1.	g22547.t1	402	(CTT)5	3	R-RK-As1697	621	20	60.41	50.00	GGAGGAGGAGGAATTTGCAT	F-RK-As1697	220	20	60.02	50.00	TTGTTAGTGCGAGCATCGTC
QLOD02000024.1.	g22554.t1	405	(ACG)5	3	R-RK-As1698	510	21	60.27	42.86	TGACACCACAATTGTCATTGG	F-RK-As1698	106	20	59.55	55.00	CCTCAGTCTGAATCCGCTCT
QLOD02000024.1.	g22556.t1	412	(ACC)6	3	R-RK-As1699	628	20	59.60	55.00	GCTCTGCTGCTATGGGTTCT	F-RK-As1699	217	20	59.31	50.00	CCCAAGGAAGCAGGTCTAAA
QLOD02000024.1.	g22558.t1	399	(CAA)6	3	R-RK-As1700	529	19	60.10	57.89	CCTCCTCCTCCGTTGTTGT	F-RK-As1700	131	20	60.27	45.00	CCTGCATTTCCAATTCATCC
QLOD02000024.1.	g22558.t1	399	(CTT)5	3	R-RK-As1701	612	20	60.14	60.00	CGCAACTCTCACCCTCTCTC	F-RK-As1701	214	20	59.74	45.00	TGGGAAGAGGATCTCGAAAA
QLOD02000024.1.	g22558.t1	399	(GGA)5	3	R-RK-As1702	612	20	60.14	60.00	CGCAACTCTCACCCTCTCTC	F-RK-As1702	214	20	59.74	45.00	TGGGAAGAGGATCTCGAAAA
QLOD02000024.1.	g22558.t1	398	(AGG)7	3	R-RK-As1703	3443	20	60.12	40.00	TGTTGCAATTTCACCTGCAT	F-RK-As1703	3046	20	59.88	60.00	GAAGAGGAGGAGGAGGGAGA
QLOD02000024.1.	g22564.t1	398	(TGC)5	3	R-RK-As1704	2050	20	60.01	45.00	TCGCAGCAAGAACAAATACG	F-RK-As1704	1653	20	59.60	45.00	TGCCATCAAGGAGATGATTG
QLOD02000024.1.	g22580.t1	275	(GCACCG) 5	6	R-RK-As1705	286	21	60.52	47.62	CAGAACGAGATTCAGGAAGCA	F-RK-As1705	12	20	59.82	50.00	ATCAGCATCATCCACAGCAG
QLOD02000024.1.	g22584.t1	401	(TCC)6	3	R-RK-As1706	401	20	59.55	50.00	AAAGGGAACTTCCTCCAAGG	F-RK-As1706	1	20	60.37	40.00	ATGGCCAAATGCACAAACTT
QLOD02000024.1.	g22591.t1	328	(CCG)5	3	R-RK-As1707	333	20	59.37	55.00	GCAGCAAGTACAACGACCAC	F-RK-As1707	6	20	59.90	50.00	TCACTACGGCAAACACGAAG
QLOD02000024.1.	g22593.t1	409	(GGA)6	3	R-RK-As1708	486	20	60.49	50.00	CCCACCATCAACGAAAGAAG	F-RK-As1708	78	20	59.97	50.00	CGGAAGATCAAACCCACAGT
QLOD02000024.1.	g22604.t1	400	(CCT)5	3	R-RK-As1709	444	20	60.02	50.00	ACTCGCATCGAAACTCTCGT	F-RK-As1709	45	19	58.44	52.63	GCACGTATGTGCCATCATC
QLOD02000024.1.	g22605.t1	401	(AGA)5	3	R-RK-As1710	878	20	59.80	45.00	ACCAAAAACCTGCCATCATC	F-RK-As1710	478	20	59.82	40.00	AGCAAGCCAATTGGAAAAGA
QLOD02000024.1.	g22617.t1	383	(CCG)5	3	R-RK-As1711	385	20	59.92	50.00	TTAGGGCGTCGATTATGTCC	F-RK-As1711	3	20	59.70	55.00	GGCAAAGTGGTTCTCTGTCC
QLOD02000024.1.	g22617.t1	415	(CGG)5	3	R-RK-As1712	974	20	59.93	50.00	ACGAGAGGGTTTCCCTGAAT	F-RK-As1712	560	20	59.78	45.00	TCTCTTTTCCCGAACTCCAA
QLOD02000024.1.	g22625.t1	391	(CCA)6	3	R-RK-As1713	1561	20	60.26	50.00	CATCATCAAGCCACTTCACG	F-RK-As1713	1171	20	59.96	55.00	CAGATTCCACCACCACCTCT
QLOD02000024.1.	g22626.t1	394	(TCC)6	3	R-RK-As1714	601	20	59.23	50.00	TGGGTTCAGAAGAGTGACCA	F-RK-As1714	208	20	60.21	50.00	TTAATTCTCTCCCGGTGCAG
QLOD02000024.1.	g22630.t1	402	(ATC)5	3	R-RK-As1715	1234	20	59.96	50.00	GCTCTCCCAAATCTGCAAAG	F-RK-As1715	833	20	59.83	50.00	CTTCAGAGCACAACCATCCA
QLOD02000024.1.	g22638.t1	405	(CCA)5	3	R-RK-As1716	411	20	59.57	60.00	CGGGACCTCTATCGGTGTAG	F-RK-As1716	7	20	59.99	50.00	GCACATGAAACTGAGCCAGA
QLOD02000024.1.	g22638.t1	401	(ACC)5	3	R-RK-As1717	547	20	60.87	50.00	CATCACTGAAACAGCCGTCA	F-RK-As1717	147	20	60.49	50.00	TATGGCCGGAGCTGTACATT
QLOD02000024.1.	g22658.t1	408	(GAG)7	3	R-RK-As1718	572	20	60.18	45.00	CCATCCTTGGAAGCTGAAAA	F-RK-As1718	165	20	60.22	50.00	AGACGAATTCGACGATGAGG
QLOD02000024.1.	g22724.t1	402	(CAG)6	3	R-RK-As1719	1823	20	60.01	45.00	GATGCTTCATCCTGGGAAAA	F-RK-As1719	1422	20	59.71	50.00	CAGGCCTGCTGGTTTAATTC
QLOD02000024.1.	g22748.t1	396	(CAT)5	3	R-RK-As1720	1096	20	60.14	50.00	GTTGTAAGCGGCCATCAAGT	F-RK-As1720	701	20	60.28	45.00	TTGCTCAAAACCACCAGTCA
QLOD02000024.1.	g22754.t1	358	(TCT) 8	3	R-RK-As1721	392	20	60.12	55.00	ACCACATGCTCTGTCCCTTC	F-RK-As1721	35	20	59.41	55.00	CCACCCTAATTCGTCCTCAC
QLOD02000024.1.	g22787.t1	395	(CAG)5	3	R-RK-As1722	2102	20	59.77	45.00	TTGGTGTTCCCTCCAAATTC	F-RK-As1722	1708	20	59.79	45.00	ACATTCTTTGGGTTCGATGG
QLOD02000024.1.	g22808.t1	399	(TTC)5	3	R-RK-As1723	724	20	59.43	50.00	ATGGCTCCTGCTTGAGAAAC	F-RK-As1723	326	20	59.79	55.00	GCTACTACCGGTGCACAACA
QLOD02000024.1.	g22808.t1	399	(GAT)5	3	R-RK-As1724	724	20	59.43	50.00	ATGGCTCCTGCTTGAGAAAC	F-RK-As1724	326	20	59.79	55.00	GCTACTACCGGTGCACAACA
QLOD02000024.1.	g22818.t1	416	(CT)6	2	R-RK-As1725	462	20	60.07	50.00	AATCCCTGATGTGGAGCAAG	F-RK-As1725	47	22	60.18	40.91	TCCCTCTATGGTTTCATTTTGG
QLOD02000024.1.	g22821.t1	400	(ACC)5	3	R-RK-As1726	467	20	59.69	45.00	CCCTGTTGAATTGCAGAACA	F-RK-As1726	68	20	59.82	45.00	CCATTGCACCGAAACCTTAT
QLOD02000024.1.	g22893.t1	400	(CAG)5	3	R-RK-As1727	1416	21	59.04	42.86	GCATGGTTGATGTTCTTGTTG	F-RK-As1727	1017	20	60.55	55.00	ATCCCTCTCTCCAGGATTCG
QLOD02000024.1.	g22924.t1	407	(CT)8	2	R-RK-As1728	460	20	59.79	50.00	GACCAACGATTCCCACTGAT	F-RK-As1728	54	20	60.19	55.00	TGTGTCCTTGCTGTCTCTGC
QLOD02000024.1.	g22954.t1	423	(CCA)6	3	R-RK-As1729	457	20	59.77	55.00	ATTTCTCCGAGGAGGAGGAG	F-RK-As1729	35	20	60.25	50.00	TTAAGTCCAAGCCCTGCAAC
QLOD02000024.1.	g22980.t1	400	(CCA)5	3	R-RK-As1730	497	20	59.14	50.00	CCATTCTCCAAGAACCTCGT	F-RK-As1730	98	20	59.86	55.00	AAGTCACCACCTCCAACACC
QLOD02000024.1.	g22980.t1	400	(CAA)6	3	R-RK-As1731	497	20	59.14	50.00	CCATTCTCCAAGAACCTCGT	F-RK-As1731	98	20	59.86	55.00	AAGTCACCACCTCCAACACC
QLOD02000024.1.	g22994.t1	397	(CCT)5	3	R-RK-As1732	423	19	60.06	52.63	AATGTTACCCCCGTCCGTA	F-RK-As1732	27	21	59.80	47.62	AGTAAAGCTGCGAGCTCATTG
QLOD02000024.1.	g23001.t1	397	(ACC)5	3	R-RK-As1733	617	20	59.99	45.00	TGCTGATTTTGAGCCTGTTG	F-RK-As1733	221	20	60.50	60.00	ACTGGACTCAGGGAGGAACC
QLOD02000024.1.	g23011.t1	395	(CTC)5	3	R-RK-As1734	605	20	60.03	55.00	CCCAGCACTGGTTGGTAACT	F-RK-As1734	211	20	60.30	55.00	AGTGCTTGGGTCCTCAACAG
QLOD02000024.1.	g23020.t1	404	(GAT)7	3	R-RK-As1735	411	20	60.09	50.00	CAAGGGAGCCGAATACGTTA	F-RK-As1735	8	20	59.42	45.00	TGGACGAAGAATACGAGCAA
QLOD02000024.1.	g23021.t1	388	(AGA)5	3	R-RK-As1736	396	20	60.46	55.00	GGGTCCATCGTCTTCTTCCT	F-RK-As1736	9	20	59.62	55.00	CCAAGACGAGTTGCAGAGTG
QLOD02000024.1.	g23021.t1	397	(AAG)6	3	R-RK-As1737	513	20	59.65	45.00	AATGTCAGATGGGGGTTTTG	F-RK-As1737	117	20	59.17	55.00	AATAGACGACAGCCCTCCAC
QLOD02000024.1.	g23026.t1	412	(GA) 14	2	R-RK-As1738	548	20	60.04	50.00	CAAACCCCTGATCCAGAAGA	F-RK-As1738	137	20	59.87	50.00	TGCACCAAGGAGAAGTGTTG
QLOD02000024.1.	g23026.t1	412	(AAG)6	3	R-RK-As1739	548	20	60.04	50.00	CAAACCCCTGATCCAGAAGA	F-RK-As1739	137	20	59.87	50.00	TGCACCAAGGAGAAGTGTTG
QLOD02000024.1.	g23027.t1	421	(GGT)5	3	R-RK-As1740	656	20	59.85	45.00	TCCAGTGCTTTGAAATGTGC	F-RK-As1740	236	20	60.22	55.00	TCTCCGAGCTCATGTTACCC
QLOD02000024.1.	g23027.t1	421	(GGA)5	3	R-RK-As1741	656	20	59.85	45.00	TCCAGTGCTTTGAAATGTGC	F-RK-As1741	236	20	60.22	55.00	TCTCCGAGCTCATGTTACCC
QLOD02000024.1.	g23036.t1	400	(AGG)5	3	R-RK-As1742	774	20	59.94	45.00	GCGAGGGTGGTTTTTCAATA	F-RK-As1742	375	20	60.34	50.00	TGGGGATGATGATGACACAG
QLOD02000024.1.	g23065.t1	397	(CAC)6	3	R-RK-As1743	1550	20	59.53	50.00	GGCGGTGATGATGTTACTGA	F-RK-As1743	1154	20	59.89	45.00	TGATTCATTCTCCACCACCA
QLOD02000024.1.	g23114.t1	399	(CAT)5	3	R-RK-As1744	552	20	60.23	50.00	GTGACCGAACCTCGAAGAAA	F-RK-As1744	154	20	59.57	55.00	TGGTTGAGACCTCCGTACCT
QLOD02000024.1.	g23119.t1	314	(AG) 13	2	R-RK-As1745	362	20	61.09	50.00	ATCAAAGGTCTCAGCGAGCA	F-RK-As1745	49	20	60.07	55.00	GGTTCATGGTACGGATACGG
QLOD02000024.1.	g23186.t1	388	(TC)6	2	R-RK-As1746	425	20	60.41	50.00	CCCGAGGGGTAAAAAGAAGA	F-RK-As1746	38	21	59.94	47.62	TCCGGATCACTTATGAGGTTG
QLOD02000024.1.	g23221.t1	402	(GCA)5	3	R-RK-As1747	576	20	60.03	50.00	TGTTGTCAAGTTGCCAGAGC	F-RK-As1747	175	20	60.77	55.00	GCAGATTCAGTCTCCGATGG
QLOD02000024.1.	g23221.t1	402	(CAA)6	3	R-RK-As1748	576	20	60.03	50.00	TGTTGTCAAGTTGCCAGAGC	F-RK-As1748	175	20	60.77	55.00	GCAGATTCAGTCTCCGATGG
QLOD02000024.1.	g23237.t1	400	(ACC)6	3	R-RK-As1749	2295	21	59.61	47.62	AAACACCTGTCTTGGAGGTGA	F-RK-As1749	1896	20	60.43	50.00	AGTGGGACATGTGGCAAGTT
QLOD02000024.1.	g23264.t1	124	(GAC)7	3	R-RK-As1750	134	20	60.30	55.00	CCACTCCCATCATCATAGCC	F-RK-As1750	11	21	59.92	52.38	CCCAACAACTTAGACGAGCTG
QLOD02000024.1.	g23310.t1	393	(AAG)5	3	R-RK-As1751	551	20	59.69	45.00	TTCTTGGAATTGTGGTGCAG	F-RK-As1751	159	20	60.44	50.00	GGCAAACAGCACTTTCTCGT
QLOD02000024.1.	g23343.t1	390	(TC)7	2	R-RK-As1752	395	20	59.96	50.00	GCTTGCGATTCCTTGAACTC	F-RK-As1752	6	20	61.12	55.00	GGTCTCCATGACTGCACGAT
QLOD02000024.1.	g23360.t1	407	(GAA)5	3	R-RK-As1753	1954	20	60.37	50.00	CCTTCTGCCAAGAGTTTGGA	F-RK-As1753	1548	20	59.87	45.00	CACCAACGAAATTGCTGCTA
QLOD02000024.1.	g23412.t1	201	(GA)6	2	R-RK-As1754	226	20	59.68	50.00	GAATCCAAAACTCCGCTGAC	F-RK-As1754	26	20	60.04	50.00	GATCGAATGCCCTCCAAGTA
QLOD02000024.1.	g23416.t1	400	(GGC)5	3	R-RK-As1755	400	20	59.78	45.00	TCTTATTCCGGAGGAAGCAA	F-RK-As1755	1	19	62.65	52.63	ATGAGAACACCGCCGATCA
QLOD02000024.1.	g23455.t1	387	(CAG)6	3	R-RK-As1756	1810	20	59.69	55.00	CCAGGGTAGCATCGTTCTTC	F-RK-As1756	1424	20	59.89	50.00	TGGGGTATTCTCCGATTCAG
QLOD02000024.1.	g23465.t1	399	(TGA) 13	3	R-RK-As1757	552	20	59.91	55.00	GTCCCTTCCTTTGAGGGTTC	F-RK-As1757	154	20	60.43	50.00	GGGGGCTTACCTAAAAAGCA
QLOD02000024.1.	g23473.t1	397	(GCA)5	3	R-RK-As1758	1682	20	60.20	45.00	GCCGAATATTGCTGATGCTT	F-RK-As1758	1286	20	59.73	45.00	TGCCGTTACTCGACATTTTG
QLOD02000024.1.	g23518.t1	393	(CT)7	2	R-RK-As1759	415	20	59.98	50.00	TCACCTTCTCACTTGCATCG	F-RK-As1759	23	20	60.23	50.00	TTGTGGAGAGGGAAAGCAAC
QLOD02000024.1.	g23518.t1	393	(CAG)5	3	R-RK-As1760	415	20	59.98	50.00	TCACCTTCTCACTTGCATCG	F-RK-As1760	23	20	60.23	50.00	TTGTGGAGAGGGAAAGCAAC
QLOD02000024.1.	g23553.t1	396	(GAA) 8	3	R-RK-As1761	408	20	60.05	40.00	TGAAAGCATCCACCAATTCA	F-RK-As1761	13	22	58.24	40.91	GGATTTTCTGTTGAAGACGGTA
QLOD02000024.1.	g23626.t1	296	(GAA)5	3	R-RK-As1762	309	20	60.04	55.00	CCCAAGGAAACCTCCTCTTC	F-RK-As1762	14	21	60.14	42.86	TTCAAGTTTTGCCAAGTGTCC
QLOD02000024.1.	g23627.t1	405	(GTA)6	3	R-RK-As1763	521	20	60.21	50.00	AGATGCTGCTGCTGTTGTTG	F-RK-As1763	117	20	59.28	55.00	GGAGGTGAGCTCCAGGTTTA
QLOD02000024.1.	g23648.t1	391	(GAA) 9	3	R-RK-As1764	392	20	59.98	55.00	CCTGTGATGAGAGCTGGACA	F-RK-As1764	2	20	58.80	50.00	TGACCAGCCATCAGTTTCTC
QLOD02000024.1.	g23665.t1	395	(GAT)5	3	R-RK-As1765	574	20	59.65	55.00	ACCCCTCATACCATCCAGTG	F-RK-As1765	180	20	60.16	55.00	GTCTCCGTCGTCAACACCTT
QLOD02000024.1.	g23690.t1	402	(CCT)5	3	R-RK-As1766	1080	20	59.80	45.00	ATCACCAAATCCACCTTTGC	F-RK-As1766	679	20	59.97	55.00	GGTCTCCCGGTCTGTTGTAA
QLOD02000024.1.	g23752.t1	402	(AGG)5	3	R-RK-As1767	477	19	60.18	42.11	AAAATTGGCCCGAACACAT	F-RK-As1767	76	20	59.98	50.00	TCTGTTTCCACTGCTGATCG
QLOD02000024.1.	g23756.t1	246	(TAG)5	3	R-RK-As1768	261	20	60.31	55.00	ACTGGGCACTCTTCGTTCAC	F-RK-As1768	16	20	61.13	60.00	GGCAGGAGACTGGTGTGGTA
QLOD02000024.1.	g23761.t1	391	(TGG)5	3	R-RK-As1769	792	20	62.33	55.00	GGCAGGTCCACGCTTATCAT	F-RK-As1769	402	20	59.67	50.00	GCAGGATTTGTCTTCCCAAG
QLOD02000024.1.	g23764.t1	402	(GAC)6	3	R-RK-As1770	440	20	60.55	55.00	GAAGAAGGGGACACAACGTG	F-RK-As1770	39	20	60.94	55.00	GACCGATTGCTCTTCTGACG
QLOD02000024.1.	g23778.t1	399	(TC)6	2	R-RK-As1771	478	20	60.15	55.00	GATGGCAGAGAGCACACTCA	F-RK-As1771	80	20	60.25	50.00	CCTGGTCTGAAGTTGCGATT
QLOD02000024.1.	g23783.t1	398	(CCA)5	3	R-RK-As1772	426	20	59.99	45.00	AGCTGCAAACTCCTTTCCAA	F-RK-As1772	29	20	59.69	50.00	GAAGAAGCTTCAAGGCCTCA
QLOD02000024.1.	g23814.t1	353	(TGC)6	3	R-RK-As1773	380	20	59.78	55.00	GAGTCAGCAGCAACAACAGC	F-RK-As1773	28	20	58.86	45.00	AATTCAGAAAGCCTCCTCCA
QLOD02000024.1.	g23827.t1	400	(GAA)6	3	R-RK-As1774	512	20	59.59	45.00	TTTGCCTTTGTTGGTGTGTC	F-RK-As1774	113	20	60.21	50.00	CATGCAAGCAGCAGTTGTCT
QLOD02000024.1.	g23853.t1	412	(AG) 14	2	R-RK-As1775	1635	20	59.59	55.00	CTTGGCACCACCTAAGGTTC	F-RK-As1775	1224	20	60.10	50.00	TGATGCTGCCAAGAGATCAG
QLOD02000024.1.	g23925.t1	393	(TCT)5	3	R-RK-As1776	1179	20	59.95	60.00	AAGGGAGCTCCAGAGAGACC	F-RK-As1776	787	20	60.17	50.00	CCGATGGAGCAGGAGAATTA
QLOD02000024.1.	g23930.t1	402	(TGAGGC) 6	6	R-RK-As1777	623	20	59.53	50.00	GACTTCCCTCCAATTGTTGC	F-RK-As1777	222	20	59.96	60.00	GGGAGACCTAGACCACACCA
QLOD02000024.1.	g23939.t1	411	(GA) 19	2	R-RK-As1778	495	20	59.53	50.00	GGAGCATGTTTTCCTTGGAC	F-RK-As1778	85	20	59.67	40.00	GAGGCATTGCAAAATCAACA
QLOD02000024.1.	g23945.t1	200	(CA)6	2	R-RK-As1779	249	20	60.84	60.00	CTGTCTAGCCACCGTCTTGG	F-RK-As1779	50	20	59.96	50.00	CCAGCAAGAAGAAAGGCATC
QLOD02000024.1.	g23979.t1	393	(GGA)5	3	R-RK-As1780	725	20	59.89	55.00	ACCTCCTCTCCCTTCCCATA	F-RK-As1780	333	20	59.63	50.00	ATCCATGGAATCGGTAGGTG
QLOD02000024.1.	g23998.t1	400	(GTG) 8	3	R-RK-As1781	418	20	59.71	40.00	TTTGGCACATTTTCTTCACG	F-RK-As1781	19	20	59.88	50.00	GTTAGGCTGCCGAGTTTTTG
QLOD02000024.1.	g24012.t1	400	(TC)8	2	R-RK-As1782	2679	21	59.46	42.86	TTAAGGTTCTGGTTGGGCATA	F-RK-As1782	2280	20	59.87	50.00	CAAGGTGGAGAGTGCAACAA
QLOD02000024.1.	g24075.t1	392	(AAC)7	3	R-RK-As1783	416	21	60.95	52.38	CCATCTTCACTCTGCTCATCG	F-RK-As1783	25	20	60.12	50.00	ATCAAGCTGTTTGGGACGAC
QLOD02000024.1.	g24090.t1	402	(TGG)5	3	R-RK-As1784	402	20	59.98	60.00	CTCTTCAGGAGGTGGACGAG	F-RK-As1784	1	20	60.14	50.00	ATGGGTGACCACTTGGTTGT
QLOD02000024.1.	g24091.t1	403	(CCA)6	3	R-RK-As1785	428	20	59.26	55.00	GTGAAGGGTGAGCTCTGGAT	F-RK-As1785	26	20	60.25	50.00	CCGCCACTGACAGAGAAAAT
QLOD02000024.1.	g24094.t1	402	(GAA)6	3	R-RK-As1786	1711	20	60.22	45.00	GAACGGATTTGATTGCTGCT	F-RK-As1786	1310	20	59.41	50.00	CGATTAGCTCCCAGAGGAAA
QLOD02000024.1.	g24099.t1	400	(AAC)6	3	R-RK-As1787	1295	20	59.98	55.00	CTCTTAGCATCTCCGGCAAC	F-RK-As1787	896	20	59.85	55.00	GGAGTTGTGACCTCGAAAGC
QLOD02000024.1.	g24113.t1	402	(TCC)5	3	R-RK-As1788	474	20	60.23	45.00	TTTAACCCACAACCCAGCAT	F-RK-As1788	73	20	60.01	60.00	CGGCTACTCTCCACGAAGTC
QLOD02000024.1.	g24121.t1	394	(TGG)5	3	R-RK-As1789	659	20	60.14	50.00	ATAGAAACGCCACCAGCAAC	F-RK-As1789	266	20	60.22	40.00	TCCGATTTGCTGCAATGTTA
QLOD02000024.1.	g24143.t1	402	(GCT)5	3	R-RK-As1790	932	20	59.71	40.00	TAATTGCAAATGGCTTGCAC	F-RK-As1790	531	20	60.19	50.00	CGAGAGGGATTTGGACTTGA
QLOD02000024.1.	g24193.t1	392	(CAC) 8	3	R-RK-As1791	560	20	59.83	60.00	CAGAGGAGGGACTCCAGTTG	F-RK-As1791	169	20	60.09	45.00	GACCAGCCTTTCCAAAACAA
QLOD02000024.1.	g24193.t1	403	(CTC)5	3	R-RK-As1792	1083	20	59.78	50.00	TGGGTCTTGGAGGGTAAATG	F-RK-As1792	681	20	60.08	45.00	CGTGAAAGGGGTTGAGAAAA
QLOD02000024.1.	g24202.t1	416	(CAG)6	3	R-RK-As1793	1528	20	60.52	50.00	GCTCCTGAACTGCTCCAAAA	F-RK-As1793	1113	20	59.74	55.00	CAACACAGGGGCAGTAGTCA
QLOD02000024.1.	g24205.t1	403	(TC)8	2	R-RK-As1794	1219	20	59.90	50.00	CACCAGCGTTAACAGAACGA	F-RK-As1794	817	20	59.58	50.00	AGTGGTCTGCAGGGTGAAAT
QLOD02000024.1.	g24205.t1	397	(GAA)5	3	R-RK-As1795	1273	19	60.36	57.89	CCATGGACCGAGCTCTCTT	F-RK-As1795	877	20	59.99	50.00	CTCGTGGGGTTGTTTAGCAT
QLOD02000024.1.	g24229.t1	402	(TCT)6	3	R-RK-As1796	511	20	59.65	55.00	CTCGGAACCTCCACATCTTC	F-RK-As1796	110	20	59.96	50.00	ACTCCGATAATGACGGAACG
QLOD02000024.1.	g24240.t1	354	(CGA)5	3	R-RK-As1797	365	20	59.97	50.00	CCGTCAATATCAGAGCAGCA	F-RK-As1797	12	20	61.36	50.00	GATGAGCAGCACAAGGCAAT
QLOD02000024.1.	g24291.t1	396	(TGC)5	3	R-RK-As1798	993	20	60.16	55.00	GCTGGAGTGTGGAACACCTT	F-RK-As1798	598	20	59.86	50.00	CACTGTATCGACGGCTTTGA
QLOD02000024.1.	g24299.t1	398	(CGG)6	3	R-RK-As1799	405	20	60.36	55.00	CCAAGAAGTGTCCCCATCAC	F-RK-As1799	8	20	60.04	50.00	AACCGTGGGGAAATATAGGC
QLOD02000024.1.	g24307.t1	397	(CCA)5	3	R-RK-As1800	413	20	60.03	45.00	TTGGTGAAGTTTGCAAGCAG	F-RK-As1800	17	20	59.78	50.00	CAACCAACCCTCATCTCCAT
QLOD02000024.1.	g24317.t1	363	(GCA)7	3	R-RK-As1801	1968	20	59.89	45.00	CATTTCTTCCTGGCCATCAT	F-RK-As1801	1606	20	60.05	45.00	GGGTTGGAAGCATTGAAAGA
QLOD02000024.1.	g24331.t1	397	(GCT)6	3	R-RK-As1802	1675	20	59.70	55.00	GCAACTTCCTCCCACAGAAC	F-RK-As1802	1279	20	59.28	50.00	CTCTTCCCCAGTTGCAAGAT
QLOD02000024.1.	g24349.t1	398	(CGG)5	3	R-RK-As1803	505	20	60.48	50.00	AAGAAACCCAAGCCCACTTC	F-RK-As1803	108	20	60.01	55.00	CGTGATCCTCGAGTACAGCA
QLOD02000024.1.	g24351.t1	399	(TCG)6	3	R-RK-As1804	438	20	59.41	45.00	TGTTGTCCAAAGCTTCTCCA	F-RK-As1804	40	21	59.41	42.86	TTGCTGTCATCATCAGCATCT
QLOD02000024.1.	g24364.t1	398	(GGT)5	3	R-RK-As1805	1620	20	59.99	45.00	TCTTTTCGCGACACTCATTG	F-RK-As1805	1223	20	59.62	55.00	CAGCTGATAACGCTCAGTGG
QLOD02000024.1.	g24403.t1	408	(ACC)6	3	R-RK-As1806	567	20	59.25	55.00	CGTGAGGTCCTTCTCTCCAT	F-RK-As1806	160	20	59.73	50.00	GTGACAGTGAAGGGCAACAA
QLOD02000024.1.	g24405.t1	390	(GAG)5	3	R-RK-As1807	622	20	60.58	45.00	CCCTTGCAATGAAATCTTCG	F-RK-As1807	233	20	60.04	50.00	ATGTCATCATCGCCTTCCTC
QLOD02000024.1.	g24406.t1	402	(AGA)7	3	R-RK-As1808	596	20	60.07	60.00	GGTAAACCAGCCTCCTCCTC	F-RK-As1808	195	20	59.71	45.00	TTTCTTCAACCCCAAGTGCT
QLOD02000024.1.	g24426.t1	398	(CAA)5	3	R-RK-As1809	441	20	59.57	50.00	CCAAATCGTTCTCGCTCTCT	F-RK-As1809	44	20	59.76	55.00	TAACCCCAGCGACGACTACT
QLOD02000024.1.	g24455.t1	396	(CCT)5	3	R-RK-As1810	408	20	60.47	50.00	CTGAGCGAAGATGAGGGAAA	F-RK-As1810	13	20	59.72	55.00	GAGCTCAACCCTCGCTCTTA
QLOD02000024.1.	g24459.t1	393	(CAG)5	3	R-RK-As1811	414	20	59.90	50.00	GGAATTGAGGTGGTGGAAGA	F-RK-As1811	22	20	59.44	40.00	TCGAAAACAGCCAACTCAAA
QLOD02000024.1.	g24459.t1	401	(CTC)7	3	R-RK-As1812	730	20	60.18	55.00	CGTTCCACACACTGCCATAG	F-RK-As1812	330	20	60.07	55.00	CTCCGTCACCTCCATCATCT
QLOD02000024.1.	g24467.t1	379	(GCA)5	3	R-RK-As1813	386	20	60.18	55.00	TCCGCCACCTGATCTATCTC	F-RK-As1813	8	20	59.27	55.00	GTCGAATCACAGTGCTGTCC
QLOD02000024.1.	g24467.t1	382	(AAG)6	3	R-RK-As1814	476	20	59.57	50.00	CAAAGGCTTCTCTGGAGCAT	F-RK-As1814	95	20	59.75	45.00	AGCAGCAGCATGACAAGAAA
QLOD02000024.1.	g24469.t1	391	(GCC)5	3	R-RK-As1815	493	20	59.82	45.00	CGTCTTTCTCGGATTTTTCG	F-RK-As1815	103	20	59.93	50.00	ATCCACGTCTCGGAATTGAC
QLOD02000024.1.	g24469.t1	404	(AGT)6	3	R-RK-As1816	615	20	59.97	55.00	CCTAATCGTCTCCAGCTTCG	F-RK-As1816	212	20	59.36	55.00	AGCCTGGCCACAACTACTTC
QLOD02000024.1.	g24470.t1	434	(AG) 13	2	R-RK-As1817	452	20	60.46	60.00	AGAGCCAGAGTGAGGGTGTG	F-RK-As1817	19	19	61.71	57.89	ACCGTGGTGACGGAGAAGA
QLOD02000024.1.	g24476.t1	408	(CAC)7	3	R-RK-As1818	552	20	60.04	45.00	CCGGAAAACAGATGGAGAAA	F-RK-As1818	145	20	60.09	50.00	TCCCCCATCCTCCTTTATTC
QLOD02000024.1.	g24476.t1	397	(GGA)5	3	R-RK-As1819	716	20	60.15	50.00	AGCTTGTCCTTAGCCAGCAA	F-RK-As1819	320	20	60.04	55.00	CTTGCTCTTCTGCTCCTGCT
QLOD02000024.1.	g24476.t1	400	(GAT) 8	3	R-RK-As1820	1143	20	60.18	45.00	CAAAGGCTCCAAATCTTCCA	F-RK-As1820	744	20	59.99	50.00	TGCCGAAGACAGAGAAAGGT
QLOD02000024.1.	g24478.t1	402	(AC)6	2	R-RK-As1821	465	20	59.52	40.00	TTTTGGACCTGCATTTGATG	F-RK-As1821	64	22	59.75	40.91	GATGCAATTGACGAAACTTCAG
QLOD02000024.1.	g24490.t1	398	(CTC)5	3	R-RK-As1822	429	20	59.85	55.00	GGGGCAAGTGACACTACCAT	F-RK-As1822	32	20	59.90	50.00	AGCTGAAAAGAGCAGCAAGG
QLOD02000024.1.	g24491.t1	361	(CTT)7	3	R-RK-As1823	370	20	60.27	50.00	CAGCAGGCTTTGCTCTTTTC	F-RK-As1823	10	20	60.12	50.00	GAATCCATAGCCCCAGGAAT
QLOD02000024.1.	g24514.t1	411	(CAG)5	3	R-RK-As1824	503	20	60.25	50.00	ATCATCACAACGGTGGACCT	F-RK-As1824	93	20	59.77	50.00	GAGCCGAATCATGAAGAAGG
QLOD02000024.1.	g24537.t1	389	(CCA)5	3	R-RK-As1825	400	20	60.25	55.00	CCTCCACTAAGGGCTTGTCA	F-RK-As1825	12	20	59.55	50.00	ACCAGCTCCTCAAATGGGTA
QLOD02000024.1.	g24537.t1	389	(CAT)5	3	R-RK-As1826	400	20	60.25	55.00	CCTCCACTAAGGGCTTGTCA	F-RK-As1826	12	20	59.55	50.00	ACCAGCTCCTCAAATGGGTA
QLOD02000024.1.	g24539.t1	448	(TCT) 9	3	R-RK-As1827	598	20	60.25	50.00	GATCTCCCATCATTGGATGC	F-RK-As1827	151	20	60.23	50.00	AACAATGGCAGAGGCTCATC
QLOD02000024.1.	g24550.t1	330	(CAC)5	3	R-RK-As1828	330	20	59.34	50.00	CGGAGCATCGGTAGTTTCTT	F-RK-As1828	1	20	60.27	45.00	ATGACAGCATTGCCAGAACA
QLOD02000024.1.	g24563.t1	406	(GAC)5	3	R-RK-As1829	1359	20	60.09	55.00	CCGAGCTGATCCTGAAGAAG	F-RK-As1829	954	20	59.82	50.00	AGGTGGTGACCTTGATTTGG
QLOD02000024.1.	g24568.t1	397	(TCT)5	3	R-RK-As1830	430	20	59.81	45.00	TTGGGATGCGCTTATCTCTT	F-RK-As1830	34	20	60.05	55.00	TCCAACTCCTCCATCTCACC
QLOD02000024.1.	g24569.t1	284	(CGC)7	3	R-RK-As1831	356	20	60.94	55.00	CAACCAGAACCCGGAGTGTA	F-RK-As1831	73	20	60.04	45.00	CCGGTGAGAAAATGGAAGAA
QLOD02000024.1.	g24573.t1	409	(GCG)5	3	R-RK-As1832	619	20	59.82	55.00	ACTTCTCCCCCAGAAAGCTC	F-RK-As1832	211	20	60.37	55.00	CCGACCTCCTATAGCTGCAA
QLOD02000024.1.	g24573.t1	409	(TGG)7	3	R-RK-As1833	619	20	59.82	55.00	ACTTCTCCCCCAGAAAGCTC	F-RK-As1833	211	20	60.37	55.00	CCGACCTCCTATAGCTGCAA
QLOD02000024.1.	g24584.t1	403	(GCC)5	3	R-RK-As1834	587	20	60.08	45.00	CAGCACATGCAATCAAATCC	F-RK-As1834	185	20	60.02	55.00	GCCTCATGTCAGTCGCTGTA
QLOD02000024.1.	g24589.t1	402	(AG)6	2	R-RK-As1835	710	20	60.15	55.00	GCCTGCTTAAACTGCTCAGG	F-RK-As1835	309	20	59.95	55.00	GAGCTTGAAGATCGGAGTGG
QLOD02000024.1.	g24663.t1	403	(TCA)5	3	R-RK-As1836	581	20	60.13	45.00	TGCATAATTGCAGCTTGCTC	F-RK-As1836	179	20	59.74	55.00	CTGCAACTCCACCACCACTA
QLOD02000024.1.	g24670.t1	401	(AG)6	2	R-RK-As1837	1153	20	60.01	55.00	CAGAGCTAGGCCAACAAAGG	F-RK-As1837	753	20	59.59	50.00	AGGTGTGGCTATTGCCCTTA
QLOD02000024.1.	g24678.t1	389	(CCA)5	3	R-RK-As1838	391	20	59.27	50.00	GATCACTCTCAAGCGCAGAA	F-RK-As1838	3	20	60.42	60.00	GTTGTCCAGTCCACCACCTC
QLOD02000024.1.	g24678.t1	388	(CAA)5	3	R-RK-As1839	585	20	59.90	50.00	AATCACAACACCAGCAGCAG	F-RK-As1839	198	20	59.27	50.00	TGCGCTTGAGAGTGATCTTC
QLOD02000024.1.	g24680.t1	396	(GA) 13	2	R-RK-As1840	586	20	59.81	55.00	TACCCCCTATGGTGAACTGC	F-RK-As1840	191	20	60.11	55.00	TTGTTCAGCCAGTCCTACCC
QLOD02000024.1.	g24688.t1	389	(GAA) 9	3	R-RK-As1841	6800	20	60.12	50.00	GAGGGGGATAATCCAGCAAT	F-RK-As1841	6412	20	59.88	50.00	GGGGATGAAAACCCCACTAT
QLOD02000024.1.	g24688.t1	389	(AGC)5	3	R-RK-As1842	6800	20	60.12	50.00	GAGGGGGATAATCCAGCAAT	F-RK-As1842	6412	20	59.88	50.00	GGGGATGAAAACCCCACTAT
QLOD02000024.1.	g24705.t1	402	(CAG)5	3	R-RK-As1843	416	20	60.84	45.00	GGACCATTTTTGGCAGCATA	F-RK-As1843	15	20	59.50	45.00	TCATGATTATGCCGCTATGG
QLOD02000024.1.	g24711.t1	396	(GGA)5	3	R-RK-As1844	849	20	60.19	60.00	CCCCTTCCTGTCTCCTTCTC	F-RK-As1844	454	20	59.98	55.00	GAGAGCCAGAAGCAATACGG
QLOD02000024.1.	g24721.t1	406	(GAA) 9	3	R-RK-As1845	1321	20	59.99	45.00	TTTGCTGCTTTCCAAGACCT	F-RK-As1845	916	20	59.48	50.00	AGCTCAAAGGGTTGTTCAGC
QLOD02000024.1.	g24725.t1	398	(ACT)5	3	R-RK-As1846	559	20	59.73	55.00	CGATGCTCTGTGACGAGAAG	F-RK-As1846	162	20	59.58	45.00	CGAACCCTTCAAACACAACA
QLOD02000024.1.	g24784.t1	399	(GA)10	2	R-RK-As1847	421	20	58.83	45.00	ACGCAATGATGAGATTGAGC	F-RK-As1847	23	20	60.04	45.00	TTCTTTTGGGTCGATCTTGG
QLOD02000024.1.	g24800.t1	205	(GGA)5	3	R-RK-As1848	220	20	59.68	45.00	AGCACAGCACGTAGCAAAAA	F-RK-As1848	16	20	60.41	50.00	GACTGCGATTCAAGCTGGTT
QLOD02000024.1.	g24804.t1	391	(TC)6	2	R-RK-As1849	393	20	60.49	50.00	CGCCTTAAGCAGCCATTCTA	F-RK-As1849	3	19	60.76	57.89	GCAAAGGACAGCCATAGCC
QLOD02000024.1.	g24812.t1	400	(GCC)5	3	R-RK-As1850	426	20	59.72	50.00	TATGGCCGACTTCAGTGTTG	F-RK-As1850	27	20	59.52	50.00	CTCAATCTCCACAACCACCA
QLOD02000024.1.	g24841.t1	407	(GTG)6	3	R-RK-As1851	474	20	60.34	50.00	GGAATAGCCATTGGTTGCAC	F-RK-As1851	68	20	59.88	45.00	TCGCTGTGGTGAAGTTTTTG
QLOD02000024.1.	g24841.t1	369	(GTG)6	3	R-RK-As1852	823	20	59.36	55.00	AACTGCTGCTACCTCCAACC	F-RK-As1852	455	20	60.34	50.00	GTGCAACCAATGGCTATTCC
QLOD02000024.1.	g24895.t1	391	(AGA)5	3	R-RK-As1853	394	20	60.03	50.00	TTCCTGAGGATAACGGATCG	F-RK-As1853	4	20	59.09	50.00	GGTGATGAAACGACTGATCG
QLOD02000024.1.	g24903.t1	400	(GA) 15	2	R-RK-As1854	775	20	59.80	55.00	CAATTGCACCCCTCTCTCTC	F-RK-As1854	376	20	60.99	55.00	AGGATCAGGTTGGAGGAGGA
QLOD02000024.1.	g24914.t1	390	(GAA)6	3	R-RK-As1855	528	20	60.12	50.00	ACTTGGTGTCTCGGAAATGC	F-RK-As1855	139	20	60.23	50.00	GCTCATCCAAAGCACATCCT
QLOD02000024.1.	g24926.t1	388	(GAT)5	3	R-RK-As1856	1085	20	59.89	55.00	GCAGCAGCATTAGCTCTCCT	F-RK-As1856	698	20	60.46	45.00	TGAGTTGGGAGGAAAAACCA
QLOD02000024.1.	g24942.t1	289	(AAG)5	3	R-RK-As1857	295	20	59.99	50.00	TCACAAGAGCTGCACCAATC	F-RK-As1857	7	20	60.31	40.00	ATTCCCTGCCATTGTGAAAA
QLOD02000024.1.	g24946.t1	398	(GAA)5	3	R-RK-As1858	616	20	60.06	55.00	AGACCTTGCTGTGCCTGTCT	F-RK-As1858	219	20	59.80	55.00	GGGTAGGAAGGGGTTTTCAG
QLOD02000024.1.	g24946.t1	398	(TCA)5	3	R-RK-As1859	616	20	60.06	55.00	AGACCTTGCTGTGCCTGTCT	F-RK-As1859	219	20	59.80	55.00	GGGTAGGAAGGGGTTTTCAG
QLOD02000024.1.	g24950.t1	410	(CTC)5	3	R-RK-As1860	411	20	59.00	45.00	CGAAAGTCCAGATGCAAGAA	F-RK-As1860	2	20	58.19	40.00	TGATGATAAGGGCTGCATTT
QLOD02000024.1.	g24962.t1	404	(CAG)6	3	R-RK-As1861	1283	20	60.29	50.00	GCGTTGATATCTGTGCGTTG	F-RK-As1861	880	20	60.31	40.00	TGGGAAGCAAATTGTTGGAT
QLOD02000024.1.	g24963.t1	406	(AAG)5	3	R-RK-As1862	418	19	60.14	52.63	GTCGCTGCTGCTGCATTAT	F-RK-As1862	13	19	59.18	52.63	GGCGGTGATTCTTCTGATG
QLOD02000024.1.	g24963.t1	412	(CTC)7	3	R-RK-As1863	937	20	59.87	50.00	AACCACCTTCAAACGTCACC	F-RK-As1863	526	20	60.20	55.00	GACGAGGACCAGGAGATTCA
QLOD02000024.1.	g24974.t1	330	(AAG)6	3	R-RK-As1864	340	22	59.98	50.00	TCTCCTCTCCATGCTCTTTAGG	F-RK-As1864	11	20	59.21	40.00	ATCAAAGCCAAAGCCAAAAC
QLOD02000024.1.	g24975.t1	392	(AAG)6	3	R-RK-As1865	406	20	60.89	50.00	CCCCAACATCAACCAGAGAA	F-RK-As1865	15	20	59.94	45.00	CCACTTGGGTTTCCTTTCAA
QLOD02000024.1.	g24991.t1	383	(CCA)7	3	R-RK-As1866	389	20	59.03	45.00	TGGTTGTTGTCGTTGGTCTT	F-RK-As1866	7	20	60.12	55.00	ACCAACTGGCACCATCTCTC
QLOD02000024.1.	g24995.t1	307	(GCG)7	3	R-RK-As1867	377	20	59.69	45.00	TCACGCAAACGGAATATCAG	F-RK-As1867	71	20	59.85	50.00	CGGTGTTCGTTAAGGTGGAT
QLOD02000024.1.	g25010.t1	397	(CTC)5	3	R-RK-As1868	443	20	59.99	55.00	AGCCTGGAAGGGTGGTTAGT	F-RK-As1868	47	20	60.20	45.00	ACCAATGGCCACAGATGAAT
QLOD02000024.1.	g25011.t1	387	(CAC)5	3	R-RK-As1869	441	20	59.86	50.00	AGACAAAAACCCACCACCAG	F-RK-As1869	55	20	59.93	50.00	CATCGGAGATTGAACCCAGT
QLOD02000024.1.	g25016.t1	390	(CGC)5	3	R-RK-As1870	506	20	59.74	45.00	AGCATACTCGGCGACAAAAT	F-RK-As1870	117	20	60.28	50.00	CCATATCCACCACCCATCAT
QLOD02000024.1.	g25021.t1	401	(CCT)5	3	R-RK-As1871	2107	20	59.94	45.00	GGTGACGCTTTGAATTGGAT	F-RK-As1871	1707	21	59.70	42.86	TTTGGACTGTGAAAGGAGGAA
QLOD02000024.1.	g25024.t1	394	(GAG)5	3	R-RK-As1872	444	20	59.92	45.00	AACAGCAAAAACAGGCTCGT	F-RK-As1872	51	20	60.24	55.00	TCTCTCGTCCTCACCAAACC
QLOD02000024.1.	g25042.t1	390	(GGT)6	3	R-RK-As1873	419	20	60.54	45.00	TTCAGCATGACAAGGCAAGA	F-RK-As1873	30	20	60.10	50.00	TAAACTGCTGGGGGAAGTTG
QLOD02000024.1.	g25045.t1	391	(GAA)6	3	R-RK-As1874	1960	20	60.25	55.00	CAAGTAAGGTCCCTGGAGCA	F-RK-As1874	1570	20	60.10	50.00	CCTGGAGCCAGTTTTGGTTA
QLOD02000024.1.	g25046.t1	396	(ACC)5	3	R-RK-As1875	853	20	58.95	45.00	CATCCCAATGCATATTGAGC	F-RK-As1875	458	20	59.95	55.00	CCTCGTCTCAGCTTGAATCC
QLOD02000024.1.	g25049.t1	399	(TC)6	2	R-RK-As1876	1952	20	59.73	45.00	GAACCCCCAATCATTTCTGA	F-RK-As1876	1554	20	59.65	45.00	TTCTGATCCAACTGGCAATG
QLOD02000024.1.	g25049.t1	399	(TC)6	2	R-RK-As1877	1952	20	59.73	45.00	GAACCCCCAATCATTTCTGA	F-RK-As1877	1554	20	59.65	45.00	TTCTGATCCAACTGGCAATG
QLOD02000024.1.	g25051.t1	403	(CCA)5	3	R-RK-As1878	2166	20	60.30	50.00	AGGCGGTGGTGTTGTTACAT	F-RK-As1878	1764	20	59.85	55.00	ACTACCAGCATCCCCAACAC
QLOD02000024.1.	g25051.t1	403	(CCA)5	3	R-RK-As1879	2166	20	60.30	50.00	AGGCGGTGGTGTTGTTACAT	F-RK-As1879	1764	20	59.85	55.00	ACTACCAGCATCCCCAACAC
QLOD02000024.1.	g25084.t1	404	(AGC)6	3	R-RK-As1880	573	22	58.09	45.45	CAACAGTTGTGCCTCTACAGAA	F-RK-As1880	170	20	60.12	50.00	AGTGCGGTGAGAAAATGACC
QLOD02000024.1.	g25085.t1	398	(CTC)5	3	R-RK-As1881	426	20	60.52	45.00	CACATTCCATTCGACGAACA	F-RK-As1881	29	19	59.89	42.11	CCATTTCCGCAAAATTCCT
QLOD02000024.1.	g25121.t1	404	(TGG)7	3	R-RK-As1882	526	20	60.13	45.00	AATCATCCAGGGAACCATCA	F-RK-As1882	123	20	59.49	50.00	GCAAGGGAAATGGATGAGAC
QLOD02000029.1.	g25174.t1	398	(TGG)5	3	R-RK-As1883	398	20	60.37	55.00	GTGACCAATCCGGAGAACAC	F-RK-As1883	1	20	60.64	50.00	ATGGCAATGGGTTGTGGTAG
QLOD02000029.1.	g25184.t1	401	(GGA) 8	3	R-RK-As1884	403	20	59.93	45.00	AATTCTTTGGCCATGGTGAG	F-RK-As1884	3	21	60.07	42.86	GGCAAGATGTTCCAAGATCAA
QLOD02000029.1.	g25187.t1	402	(CCT) 8	3	R-RK-As1885	646	20	60.04	45.00	TCCATTTTCTATCGCGGAAC	F-RK-As1885	245	20	60.29	50.00	CCATCTTCCGTATCGGATTG
QLOD02000029.1.	g25205.t1	409	(GAA)5	3	R-RK-As1886	920	20	59.71	55.00	AGGGAAGAAGCCCAGGTAAG	F-RK-As1886	512	20	60.15	50.00	CTTGGGGCACAAGAGTTGTT
QLOD02000029.1.	g25207.t1	400	(GAG)7	3	R-RK-As1887	451	20	60.39	45.00	AAGCAGCAGCAACAAAATCC	F-RK-As1887	52	20	59.67	45.00	ACTGGGGAATCTGCTTTGAA
QLOD02000029.1.	g25223.t1	395	(CGC)5	3	R-RK-As1888	860	20	60.04	50.00	CCCAAGGTTCCTGAATCTGA	F-RK-As1888	466	20	60.25	50.00	CAGCAATGTCCGAAGGAGTT
QLOD02000029.1.	g25227.t1	412	(GGA)5	3	R-RK-As1889	417	20	59.73	55.00	ATATCCCCCACCTCCATACC	F-RK-As1889	6	20	60.05	50.00	GGAAGGAAACGACAGGATGA
QLOD02000029.1.	g25290.t1	409	(GAG)6	3	R-RK-As1890	496	20	59.87	50.00	CCCTCTTCCCCAATTTCTTC	F-RK-As1890	88	20	59.86	40.00	TCGACATGGGAAATCATCAA
QLOD02000029.1.	g25293.t1	402	(AGC)5	3	R-RK-As1891	1457	20	59.39	45.00	TGAACAAATTGGACCAGGTG	F-RK-As1891	1056	20	60.16	45.00	TTACATGGAAGGGGAAACCA
QLOD02000029.1.	g25324.t1	412	(CGG)5	3	R-RK-As1892	479	20	60.36	55.00	TAGTTCCTCCAGCTGCCATC	F-RK-As1892	68	20	59.82	55.00	TCGAGAGGGCTTTCTCTCAG
QLOD02000029.1.	g25343.t1	399	(AAG)5	3	R-RK-As1893	873	20	59.72	60.00	CAGGTCCTCGTAGGTGAAGG	F-RK-As1893	475	20	59.77	45.00	GCAGCGCTATTGCTCTTTTT
QLOD02000029.1.	g25350.t1	402	(AGC)7	3	R-RK-As1894	408	20	60.13	55.00	CACCATGAGGAAGGCGTAGT	F-RK-As1894	7	20	59.27	50.00	GACCGGAAGCCTCAGAATTA
QLOD02000029.1.	g25381.t1	381	(TCC)5	3	R-RK-As1895	402	20	60.01	60.00	CGACTGGAGAGCCTTGTAGG	F-RK-As1895	22	19	61.40	52.63	AAGGCCTTTGGCTGCTTCT
QLOD02000029.1.	g25381.t1	405	(CTC)5	3	R-RK-As1896	439	20	59.68	50.00	TGATGTTCAACGGGTCAGAG	F-RK-As1896	35	20	59.52	60.00	GCTTCTTCCTCCTCCTCCTC
QLOD02000029.1.	g25381.t1	399	(CCA)5	3	R-RK-As1897	1948	20	59.49	60.00	GTGATGGTGGAGAGGAGACC	F-RK-As1897	1550	20	59.79	50.00	AACCCCCATCTTCACCTTCT
QLOD02000029.1.	g25381.t1	390	(CCA)6	3	R-RK-As1898	2076	20	59.26	55.00	GAAGACAGGTGCTGGTGATG	F-RK-As1898	1687	20	59.83	50.00	AAAAAGCCGGTCTTCTCTCC
QLOD02000029.1.	g25381.t1	378	(CCA)5	3	R-RK-As1899	2163	20	59.29	50.00	GGAGACCGGTTTATTTGGTG	F-RK-As1899	1786	20	59.99	60.00	CCAGCACCTGTCTTCTCTCC
QLOD02000029.1.	g25388.t1	375	(CCG)5	3	R-RK-As1900	423	19	60.09	52.63	TCAAGTCTCGGCAGCATTC	F-RK-As1900	49	20	59.82	50.00	GCAATCCAAGAAGCTTCCAC
QLOD02000029.1.	g25395.t1	392	(GAA)5	3	R-RK-As1901	1064	20	59.61	50.00	AAGAGATCGCGCTTGTAAGG	F-RK-As1901	673	20	59.96	50.00	GACATCTTCGGAAGCGAAAG
QLOD02000029.1.	g25395.t1	392	(GGA) 8	3	R-RK-As1902	1064	20	59.61	50.00	AAGAGATCGCGCTTGTAAGG	F-RK-As1902	673	20	59.96	50.00	GACATCTTCGGAAGCGAAAG
QLOD02000029.1.	g25429.t1	401	(ACG)5	3	R-RK-As1903	410	20	60.75	50.00	ATTCGGAAGACCCCACAGTT	F-RK-As1903	10	20	60.03	55.00	CCGGAAATAGAGGAGGAAGG
QLOD02000029.1.	g25454.t1	403	(GAA)5	3	R-RK-As1904	1236	20	59.81	50.00	ATGACGGTTATGACCCTTCG	F-RK-As1904	834	20	59.96	45.00	CTCCGGCAACGTTGATTTAT
QLOD02000029.1.	g25454.t1	409	(AAC)5	3	R-RK-As1905	1648	20	59.96	50.00	CCCAGTAAAACCCTCGAACA	F-RK-As1905	1240	20	59.73	50.00	ACTTGGTCGTGCCTTGAGAT
QLOD02000029.1.	g25454.t1	409	(GCG)5	3	R-RK-As1906	1648	20	59.96	50.00	CCCAGTAAAACCCTCGAACA	F-RK-As1906	1240	20	59.73	50.00	ACTTGGTCGTGCCTTGAGAT
QLOD02000029.1.	g25492.t1	404	(GCC)5	3	R-RK-As1907	433	20	60.44	55.00	ACAAGCTCCGAGTGGAAGTG	F-RK-As1907	30	20	60.06	40.00	TAACCCACAAAACCCCAAAA
QLOD02000029.1.	g25492.t1	392	(CGG)6	3	R-RK-As1908	614	20	60.30	45.00	TCAATCGGCTTCGAATTCTC	F-RK-As1908	223	20	60.27	60.00	AGGTGCCCGTCTCCTCTAGT
QLOD02000029.1.	g25493.t1	394	(AAT)5	3	R-RK-As1909	1958	20	59.70	55.00	GCTTCATCTGGGTGGTTAGC	F-RK-As1909	1565	20	60.23	50.00	TGGTGCAGGTCCTCTTTTTC
QLOD02000029.1.	g25495.t1	400	(ACC)5	3	R-RK-As1910	629	20	59.69	50.00	ACGCTCAACCCCAGATAGAA	F-RK-As1910	230	20	59.85	50.00	CGCCTGAAAAGCAATCCTAC
QLOD02000029.1.	g25515.t1	402	(GAA)5	3	R-RK-As1911	713	20	60.21	45.00	TGGGTTGAAGAACACCCATT	F-RK-As1911	312	20	60.09	45.00	GCCCAAAAACAGTGGAAAGA
QLOD02000029.1.	g25515.t1	402	(GAA) 11	3	R-RK-As1912	713	20	60.21	45.00	TGGGTTGAAGAACACCCATT	F-RK-As1912	312	20	60.09	45.00	GCCCAAAAACAGTGGAAAGA
QLOD02000029.1.	g25515.t1	402	(GAA) 11	3	R-RK-As1913	713	20	60.21	45.00	TGGGTTGAAGAACACCCATT	F-RK-As1913	312	20	60.09	45.00	GCCCAAAAACAGTGGAAAGA
QLOD02000029.1.	g25520.t1	167	(GAA)5	3	R-RK-As1914	170	20	59.41	55.00	GCCTGGAGAGTCTTGTCGAT	F-RK-As1914	4	20	59.33	50.00	GCGAACCAGTTGGAGAACTT
QLOD02000029.1.	g25524.t1	409	(AG)6	2	R-RK-As1915	2266	20	60.51	50.00	GCTGCTCCATCTGCTTTGAT	F-RK-As1915	1858	20	60.04	50.00	TGGTTCATTGGGGAAGAGAG
QLOD02000029.1.	g25536.t1	396	(TGT)7	3	R-RK-As1916	2135	20	60.00	55.00	GCAAACCTCAGCCAAGTCTC	F-RK-As1916	1740	20	60.08	50.00	TCTTCCTGGAAACCCTGTTG
QLOD02000029.1.	g25540.t1	402	(TCC) 8	3	R-RK-As1917	644	20	60.11	50.00	AGACCAAGCCCAGAAACCTT	F-RK-As1917	243	20	61.13	55.00	GAGTTCGAGCACGTTTCAGC
QLOD02000029.1.	g25540.t1	392	(CCT)5	3	R-RK-As1918	824	20	59.70	55.00	GACAGACCAAGCCCAGAAAC	F-RK-As1918	433	20	60.73	55.00	CAGCTCGAGCAGTTGAAGGT
QLOD02000029.1.	g25542.t1	401	(TGG)6	3	R-RK-As1919	677	20	59.53	50.00	CCGTGAGGAACCAAAGAATC	F-RK-As1919	277	19	60.10	52.63	GCCTCCGACAACCACTTTT
QLOD02000029.1.	g25543.t1	407	(GTC)5	3	R-RK-As1920	747	20	60.03	55.00	TCCGGAGAGGTCATGGATAG	F-RK-As1920	341	20	60.21	45.00	TGGTCCCTTTGGAATGTGTT
QLOD02000029.1.	g25553.t1	402	(GA)7	2	R-RK-As1921	1123	20	60.51	40.00	TCCATTTTTCCCCCAAAACT	F-RK-As1921	722	20	60.07	45.00	GCCCCAATGCTTTCTTGTTA
QLOD02000029.1.	g25574.t1	405	(TCC)5	3	R-RK-As1922	435	20	60.25	55.00	GACCTGTTCTTCGCCACCTA	F-RK-As1922	31	20	60.06	45.00	CCTGCAATGCCGATATTCTT
QLOD02000029.1.	g25574.t1	394	(GAA) 8	3	R-RK-As1923	1289	20	60.24	50.00	ATGAATTCGTACGCGAGGAG	F-RK-As1923	896	20	60.42	50.00	GCTTGCTCTGCTTTTGCTTC
QLOD02000029.1.	g25587.t1	267	(GA)9	2	R-RK-As1924	302	20	60.59	55.00	CTGTGTCTGGCCAGCTTCTT	F-RK-As1924	36	22	60.45	45.45	CAACATTACAACAAGGCAGGTG
QLOD02000029.1.	g25588.t1	405	(AG)6	2	R-RK-As1925	5605	20	59.99	55.00	GAGCTTCCTTCTTGGACACG	F-RK-As1925	5201	20	60.07	55.00	GGGCCAGGAGACTGTATGAA
QLOD02000029.1.	g25590.t1	400	(ACC)5	3	R-RK-As1926	450	20	59.72	55.00	AGGGAAGTGCTGGTACTGGA	F-RK-As1926	51	20	60.23	55.00	CCCCACCAACGACTACAATC
QLOD02000029.1.	g25603.t1	384	(CCG)5	3	R-RK-As1927	404	19	59.13	52.63	CAGGCTTGCATCGAGACTT	F-RK-As1927	21	20	58.64	50.00	CTCTTCATCTTCCACCACCA
QLOD02000029.1.	g25611.t1	405	(TCT)5	3	R-RK-As1928	451	20	60.23	50.00	GAGTCCAAAAGCCCACTTCA	F-RK-As1928	47	20	59.77	50.00	CATATCCAGCCCAAGGACAT
QLOD02000029.1.	g25623.t1	216	(GGA)6	3	R-RK-As1929	225	20	60.23	45.00	ATATCCAAACGAAGCGCAAG	F-RK-As1929	10	20	59.76	50.00	GCGCTAAGAACGATGAGCTT
QLOD02000029.1.	g25639.t1	235	(GAA)5	3	R-RK-As1930	236	21	59.89	42.86	GAATCCATGATCTGTCGGAAA	F-RK-As1930	2	21	60.43	47.62	TGGCAAAGACAAGCCTAAGTG
QLOD02000029.1.	g25652.t1	385	(GGC)5	3	R-RK-As1931	433	20	59.67	40.00	AATTGCACCCAAAATCAACC	F-RK-As1931	49	20	59.89	45.00	TCAACTGGCACACTTTTTGC
QLOD02000029.1.	g25667.t1	389	(TGG)5	3	R-RK-As1932	1888	20	59.64	45.00	TCCATCCTGGGAAAAAGCTA	F-RK-As1932	1500	20	60.07	55.00	GTTAGTGGGGCTGATGGAGA
QLOD02000029.1.	g25668.t1	402	(AGG)5	3	R-RK-As1933	1223	20	59.94	45.00	TTGTCCCCATGTTCTTGACA	F-RK-As1933	822	20	59.47	55.00	CTACAGCTGGTGCAAGGATG
QLOD02000029.1.	g25672.t1	401	(GAG)5	3	R-RK-As1934	795	20	60.29	45.00	CATTGACAAACGCAAACGAG	F-RK-As1934	395	20	59.75	45.00	TGGCGAAGTACCGTTCTTTT
QLOD02000029.1.	g25673.t1	396	(AGT)7	3	R-RK-As1935	1132	20	60.08	45.00	AAAATCGAACATGCCGAGTC	F-RK-As1935	737	20	59.74	40.00	GAAATGAATTCCACCGGAAA
QLOD02000029.1.	g25688.t1	400	(CGG)5	3	R-RK-As1936	604	20	60.35	50.00	CGACATCACCCAAAACCTTC	F-RK-As1936	205	20	60.12	55.00	GTCGTCCTCGTGATTGTCCT
QLOD02000029.1.	g25705.t1	386	(GTG)6	3	R-RK-As1937	390	20	60.10	50.00	AGCCATCTTGGTGCCATAAG	F-RK-As1937	5	20	60.65	50.00	ATGGAAACGGAGGGATCCTA
QLOD02000029.1.	g25705.t1	386	(GGA)6	3	R-RK-As1938	390	20	60.10	50.00	AGCCATCTTGGTGCCATAAG	F-RK-As1938	5	20	60.65	50.00	ATGGAAACGGAGGGATCCTA
QLOD02000029.1.	g25710.t1	394	(ATG)5	3	R-RK-As1939	1130	20	60.35	55.00	TGTTCAGGATCCCTCAGAGC	F-RK-As1939	737	20	59.75	55.00	TGGAACCTAGCACACGTCAC
QLOD02000029.1.	g25710.t1	401	(ATG)5	3	R-RK-As1940	2637	20	60.34	50.00	CAGCTCACCAACACAAAACG	F-RK-As1940	2237	20	60.24	50.00	ATATGCCTCGGCTTGTTGAG
QLOD02000029.1.	g25712.t1	395	(CT)6	2	R-RK-As1941	563	20	60.10	50.00	TAAAAGCAACCCCTGGAGTG	F-RK-As1941	169	20	60.25	55.00	CAAACCCTGGTCAGCCTCTA
QLOD02000029.1.	g25736.t1	417	(CGA)5	3	R-RK-As1942	460	20	59.95	55.00	GAGGAGCAACCTCATCTTCG	F-RK-As1942	44	20	59.97	55.00	AGGAGGCTGTATCAGGCAGA
QLOD02000029.1.	g25738.t1	403	(CGA)5	3	R-RK-As1943	460	20	60.21	45.00	TAGCGTTTTCGGTCGATTTC	F-RK-As1943	58	20	59.83	55.00	CCTAGAGGCGAAACCATCTG
QLOD02000029.1.	g25745.t1	409	(GAA)5	3	R-RK-As1944	677	20	59.48	50.00	GCTTTTAGCATCCTGCCAGT	F-RK-As1944	269	20	59.58	55.00	CTGCATCTCACAGCAGGTTC
QLOD02000029.1.	g25785.t1	404	(CAC)6	3	R-RK-As1945	797	20	60.23	50.00	TTCCACCCAACTTTCTCAGC	F-RK-As1945	394	20	59.87	50.00	TGCCACAGAAACTTCCACAG
QLOD02000029.1.	g25785.t1	404	(GGT)5	3	R-RK-As1946	797	20	60.23	50.00	TTCCACCCAACTTTCTCAGC	F-RK-As1946	394	20	59.87	50.00	TGCCACAGAAACTTCCACAG
QLOD02000029.1.	g25794.t1	398	(AG)6	2	R-RK-As1947	2252	20	59.90	45.00	GGAGATGGTATCGGCAAAAA	F-RK-As1947	1855	20	59.82	50.00	CCCAGTTCCAATGGTGTCTT
QLOD02000029.1.	g25800.t1	401	(GTG)5	3	R-RK-As1948	430	20	59.83	50.00	TCTCTTCCTCTCGCTTTTCG	F-RK-As1948	30	20	60.26	50.00	CAAACTGCGGATGATGTCAG
QLOD02000029.1.	g25800.t1	403	(TCT)5	3	R-RK-As1949	813	20	59.85	45.00	AGACCAATTCTTGCGCCTAA	F-RK-As1949	411	20	59.83	50.00	CGAAAAGCGAGAGGAAGAGA
QLOD02000029.1.	g25801.t1	311	(GAA)6	3	R-RK-As1950	360	20	58.52	50.00	AGGGCACTTGTACTGCTTGA	F-RK-As1950	50	20	59.67	45.00	AGCCAAAAGACCAATCTGGA
QLOD02000029.1.	g25803.t1	306	(GAA)5	3	R-RK-As1951	375	20	60.18	55.00	GCAACCAGGGCACTTGTACT	F-RK-As1951	70	20	60.07	55.00	GGTGCACACAACAACGGTAG
QLOD02000029.1.	g25821.t1	403	(TCT)5	3	R-RK-As1952	1080	20	59.99	50.00	TGACACGTCATAGGGCACAT	F-RK-As1952	678	20	60.13	55.00	ACGCCCCTTAGAGGACTGTT
QLOD02000029.1.	g25822.t1	342	(ATC)6	3	R-RK-As1953	357	21	59.88	47.62	CCAGCTGAAGCAAGAAGAAGA	F-RK-As1953	16	20	59.86	50.00	GACGGTGTTGGGCAAGTATT
QLOD02000029.1.	g25849.t1	395	(GTG)5	3	R-RK-As1954	627	20	59.97	50.00	GGCAAGAGTGTTGGGATTGT	F-RK-As1954	233	20	59.96	55.00	CTTCCACAGTTCCCCCTACA
QLOD02000029.1.	g25849.t1	403	(TCA)5	3	R-RK-As1955	1014	20	60.29	50.00	ATCCCGGATCAGGTAAAAGC	F-RK-As1955	612	20	60.11	55.00	TCCCAACACTCTTGCCTACC
QLOD02000029.1.	g25856.t1	395	(GA)6	2	R-RK-As1956	1835	20	59.96	50.00	GCGATTGCAGACTCCTTTTC	F-RK-As1956	1441	20	59.92	55.00	CCCTTCCTTGGGCTATTAGG
QLOD02000029.1.	g25860.t1	383	(TGG)5	3	R-RK-As1957	384	20	60.79	55.00	CTTGAGGTCCAAGCCATCAG	F-RK-As1957	2	20	60.35	55.00	TGAACATGGAGGGAGAGAGC
QLOD02000029.1.	g25863.t1	384	(CAC)7	3	R-RK-As1958	879	20	58.85	55.00	CTAAGCGGCAGATAGTGCAG	F-RK-As1958	496	20	59.53	60.00	CTCCGACTCACCCCTCATAC
QLOD02000029.1.	g25874.t1	394	(CT) 13	2	R-RK-As1959	888	20	59.83	55.00	CCAAGCTACTGGATCCTTCG	F-RK-As1959	495	20	59.99	50.00	CTTGAAGTTTCCTGGCAAGC
QLOD02000029.1.	g25898.t1	399	(AGA) 8	3	R-RK-As1960	1009	20	59.73	50.00	TTGGCTCTTTTAGGCTCTGC	F-RK-As1960	611	20	59.96	45.00	ACGAAAGCGATGAGGAAGAA
QLOD02000029.1.	g25908.t1	409	(GGA)6	3	R-RK-As1961	424	20	59.30	45.00	TCGACGCCTTTTTATCCTTC	F-RK-As1961	16	20	59.43	45.00	AGGGTTGGGAACAAGCAATA
QLOD02000029.1.	g25908.t1	392	(TGA)5	3	R-RK-As1962	575	20	60.41	45.00	GGCCTCGATGCCTTTTTATT	F-RK-As1962	184	20	59.88	60.00	GAGGAGGAGGAGGAGGAAGA
QLOD02000029.1.	g25910.t1	407	(CT)7	2	R-RK-As1963	454	20	60.14	60.00	CGACCTTCTCAGTCCTCAGC	F-RK-As1963	48	20	59.71	55.00	CCCGCGTTTCTCTCTCTCTA
QLOD02000029.1.	g25943.t1	394	(GCA)5	3	R-RK-As1964	3613	20	60.16	50.00	GTGCAATGTCCAAGTTCGTG	F-RK-As1964	3220	20	60.10	45.00	TTTGCCGATAGTGGTGCATA
QLOD02000029.1.	g25945.t1	402	(ACC)7	3	R-RK-As1965	1199	20	59.44	50.00	GGCGCCATGGAATTAGTAAC	F-RK-As1965	798	20	60.10	55.00	CCTAACCGAGGAGAACACCA
QLOD02000029.1.	g25952.t1	395	(CTG)5	3	R-RK-As1966	555	20	60.12	50.00	GGTGCACGAATTTCTCACCT	F-RK-As1966	161	20	60.24	55.00	GCGATCCCGACTACGAACTA
QLOD02000029.1.	g25955.t1	398	(CTG)5	3	R-RK-As1967	522	20	60.12	50.00	GGTGCACGAATTTCTCACCT	F-RK-As1967	125	20	60.24	55.00	GCGATCCCGACTACGAACTA
QLOD02000029.1.	g25958.t1	399	(CGC)5	3	R-RK-As1968	1096	20	60.11	45.00	AAATTGGACGCTGTTTGAGG	F-RK-As1968	698	20	59.91	40.00	TTCTTTTTCCGAACCCATTG
QLOD02000029.1.	g25971.t1	410	(TGA)5	3	R-RK-As1969	414	20	60.21	45.00	ACCACCCTTTTGTCCATTCA	F-RK-As1969	5	20	60.25	50.00	AGTCCGGAAAACATGCAGAG
QLOD02000029.1.	g25971.t1	409	(GGC)5	3	R-RK-As1970	841	20	60.02	50.00	GACCCATATTTCCACCATGC	F-RK-As1970	433	20	59.93	50.00	GGTAATGCCAGGAAAGGTGA
QLOD02000029.1.	g25975.t1	386	(TTC)5	3	R-RK-As1971	417	20	60.10	55.00	GCTCTTGCCGATCTTGAGAC	F-RK-As1971	32	20	60.12	50.00	GTCCACAGTTTCCGAAGCAT
QLOD02000029.1.	g25976.t1	401	(TTC)5	3	R-RK-As1972	631	20	60.86	60.00	CCTGAGGCAGTTCTGGACAC	F-RK-As1972	231	20	59.89	45.00	CAATTCATCGTCCTCGGAAT
QLOD02000029.1.	g26013.t1	406	(CCA)7	3	R-RK-As1973	487	20	60.22	45.00	TGGGATGTGATGCTGCTTTA	F-RK-As1973	82	20	59.41	55.00	GATGCAAACCCTCCCACTAC
QLOD02000029.1.	g26018.t1	401	(AAG) 8	3	R-RK-As1974	432	20	59.52	50.00	TTCACCTGTGACCCAGATTG	F-RK-As1974	32	20	59.86	50.00	GGGTTTTCTTTGCACTGAGC
QLOD02000029.1.	g26023.t1	393	(GCG)5	3	R-RK-As1975	438	20	59.84	50.00	ATCCGAAGTCTCACCGCTAA	F-RK-As1975	46	20	59.71	50.00	GCGGCAAAACCTACTGAATC
QLOD02000029.1.	g26024.t1	399	(GA)6	2	R-RK-As1976	463	20	59.81	55.00	TACTGGCCCCATTGACTACC	F-RK-As1976	65	20	59.41	55.00	CCTCCAAGATCGTGGGTTAC
QLOD02000029.1.	g26024.t1	401	(GGC)6	3	R-RK-As1977	1002	20	59.99	55.00	ACCTCCACCCATAAGCTGTG	F-RK-As1977	602	20	60.00	50.00	TCCTGGATCCGATAATGAGC
QLOD02000029.1.	g26025.t1	411	(CAT)5	3	R-RK-As1978	1504	20	59.95	55.00	GTGTTCCCATACCACCCAAC	F-RK-As1978	1094	20	60.51	55.00	CTGCCAGTGACAAGTGCAAC
QLOD02000029.1.	g26041.t1	401	(TCA) 11	3	R-RK-As1979	510	20	59.84	50.00	AAACTCAGCCCTCCACTTGA	F-RK-As1979	110	20	60.12	55.00	GCCAATCCACTCTGGTCTGT
QLOD02000029.1.	g26063.t1	398	(CTG)5	3	R-RK-As1980	1014	20	60.83	55.00	GCGACAAGTGGAACTCCAAG	F-RK-As1980	617	20	60.60	55.00	GGCCCTTCAACATCCTCTCT
QLOD02000029.1.	g26068.t1	396	(TCT)6	3	R-RK-As1981	398	20	60.46	50.00	GTCTCCATGGATTTGGCTTG	F-RK-As1981	3	20	60.07	50.00	GGAAATGTTGAGAGGCCGTA
QLOD02000029.1.	g26068.t1	396	(GTG)5	3	R-RK-As1982	398	20	60.46	50.00	GTCTCCATGGATTTGGCTTG	F-RK-As1982	3	20	60.07	50.00	GGAAATGTTGAGAGGCCGTA
QLOD02000029.1.	g26075.t1	399	(AAG) 10	3	R-RK-As1983	2406	20	60.08	50.00	TCAAAAGTTCCACCCTCCAG	F-RK-As1983	2008	20	59.63	50.00	CAGTTCGAGGGTGATGATGA
QLOD02000029.1.	g26076.t1	408	(AAG)6	3	R-RK-As1984	3063	20	59.88	45.00	AGCGTGCACCTCTTCAAAAT	F-RK-As1984	2656	20	60.20	45.00	TTAAGCCAATGGAAGCTTGG
QLOD02000029.1.	g26076.t1	399	(CGC)6	3	R-RK-As1985	3291	20	60.23	50.00	GGTCTGCCAAAGGTTGAAGA	F-RK-As1985	2893	20	59.95	50.00	GGCCGTTATAATCGCTGGTA
QLOD02000029.1.	g26088.t1	405	(AGC)5	3	R-RK-As1986	854	20	59.60	45.00	TTCCTCCTCCCTTGATTTGA	F-RK-As1986	450	20	60.13	50.00	GGGACCAGGATTGGAAGAAT
QLOD02000029.1.	g26097.t1	379	(TGA)5	3	R-RK-As1987	483	20	59.91	50.00	AGTTGCAGAAGCACCAGGTT	F-RK-As1987	105	21	59.78	42.86	GGAAAATCCATCTGTTGGTGA
QLOD02000029.1.	g26113.t1	401	(CTC)5	3	R-RK-As1988	462	20	59.70	55.00	CAACTCCAGAACCGAACTCC	F-RK-As1988	62	20	61.45	60.00	AGCTCCACCCTCGTACCATC
QLOD02000029.1.	g26120.t1	401	(CT) 11	2	R-RK-As1989	1401	20	59.54	55.00	CTTCCCGGTCTTCTGTATGG	F-RK-As1989	1001	20	59.69	45.00	ACCAGTCAAACCCCAAAATG
QLOD02000029.1.	g26120.t1	401	(CA)9	2	R-RK-As1990	1401	20	59.54	55.00	CTTCCCGGTCTTCTGTATGG	F-RK-As1990	1001	20	59.69	45.00	ACCAGTCAAACCCCAAAATG
QLOD02000029.1.	g26121.t1	402	(CAT)7	3	R-RK-As1991	1328	20	59.94	45.00	GAACTTCCATTGGCGAACAT	F-RK-As1991	927	20	60.04	45.00	AATTCCTGATGCGAAGGATG
QLOD02000029.1.	g26127.t1	400	(CTT)5	3	R-RK-As1992	472	20	60.17	45.00	GGCTAAAATCAGCCGAATCA	F-RK-As1992	73	19	59.88	52.63	ATCGTCCGATCCTCCAAAC
QLOD02000029.1.	g26151.t1	228	(CAG)5	3	R-RK-As1993	261	20	59.60	50.00	CAAACACAGTCCCTGCACAT	F-RK-As1993	34	19	63.09	57.89	GAGCAGATCGCGCAACAAC
QLOD02000029.1.	g26154.t1	359	(TCC)6	3	R-RK-As1994	594	20	60.80	55.00	GCTCTGTGAGATGGGTTTCG	F-RK-As1994	236	20	60.58	50.00	ATCAAGAAGAACCCGCTTCC
QLOD02000029.1.	g26162.t1	395	(GA)6	2	R-RK-As1995	964	20	59.82	55.00	TCTCTCTTGCCCTCTTCTCG	F-RK-As1995	570	20	59.96	50.00	GACGGCATCAAAAGAGCTTC
QLOD02000029.1.	g26181.t1	397	(AAT)7	3	R-RK-As1996	499	20	59.87	45.00	TTGATAACAAAGGCGCACTG	F-RK-As1996	103	20	59.78	55.00	CCTCAGCTGCTAGCCAAGTT
QLOD02000029.1.	g26189.t1	395	(GAA)5	3	R-RK-As1997	857	20	59.10	55.00	CTCTCACCACCCTCCTGATT	F-RK-As1997	463	20	60.73	55.00	CAGGGCCAAGAGGAGAGAAT
QLOD02000029.1.	g26216.t1	401	(GAC)5	3	R-RK-As1998	1203	20	60.02	50.00	ATCGTCGTCTTCGCAGAACT	F-RK-As1998	803	20	60.10	45.00	AGCTGAGAAAAGCCATCGAA
[truncated: 1,477 more rows]
