# Supplementary material for: Genome-wide identification of SSR markers from coding regions for endangered Argania spinosa L. skeels and construction of SSR database: AsSSRdb
Source: Database (Oxford). 2024 Nov 27;2024:baae118. doi: 10.1093/database/baae118 (PMC11602033; doi:10.1093/database/baae118)
Supplement: baae118_Supp [file baae118_supp.zip › baae118_Supp/SupTab S2.xlsx]

## Sheet: SSR identified
Supplementary Table S2: Detailled and characteristic of CDS-SSR motifs identified
ID	Gene N°	SSR nr.	SSR type	Motif	size	start	end
>QLOD02000001.1.	g11.t1	1	p3	(GAC)5	15	172	186
>QLOD02000001.1.	g13.t1	1	p1	(G)10	10	1427	1436
>QLOD02000001.1.	g15.t1	1	p2	(AG)6	12	1698	1709
>QLOD02000001.1.	g15.t1	2	p3	(TAA)5	15	2775	2789
>QLOD02000001.1.	g24.t1	1	p3	(CTT)5	15	38	52
>QLOD02000001.1.	g34.t1	1	p3	(GGC)5	15	21	35
>QLOD02000001.1.	g41.t1	1	c*	(TC)5(tcactcactcactcacacacagtttctcttggtagacctacggtgccatggtgattcagcagcaatcaagaagcggggtccgcatactgttgcgtcaacagctctcgacattttaaagctttccattagtattgttataacctactattggagacccattgctacgctaggaccctcctcagtgcaacacgggcaaccaccgcggatgcatcacccggataatcgcagtaggcaaccaccgcggatgcatcacccggataacccttactgcggggacatcatccggagttcccctttccttcttcgtagcatctgtctcgcagctaagagggtggcatttcaagacaattg<ctc>a)(CTCA)3	25	224	248
>QLOD02000001.1.	g42.t1	1	p5	(CCTTC)4	20	185	204
>QLOD02000001.1.	g56.t1	1	p3	(CCT)6	18	1063	1080
>QLOD02000001.1.	g73.t1	1	p3	(AGC)5	15	15	29
>QLOD02000001.1.	g81.t1	1	p3	(GCC)6	18	232	249
>QLOD02000001.1.	g102.t1	1	p3	(AAC)5	15	53	67
>QLOD02000001.1.	g110.t1	1	p6	(GATGAA)4	24	1462	1485
>QLOD02000001.1.	g142.t1	1	c	(GGT)5ggaggaaattggggttatggcaatggcagaggcggtcgagggtatagcgta(GGT)6	84	493	576
>QLOD02000001.1.	g159.t1	1	p6	(AGGAGA)3	18	62	79
>QLOD02000001.1.	g179.t1	1	p3	(CTT)8	24	143	166
>QLOD02000001.1.	g183.t1	1	p3	(CCG)5	15	214	228
>QLOD02000001.1.	g195.t1	1	p3	(AAG)8	24	235	258
>QLOD02000001.1.	g196.t1	1	p3	(GCC)5	15	13	27
>QLOD02000001.1.	g207.t1	1	p3	(CCT)5	15	607	621
>QLOD02000001.1.	g220.t1	1	p2	(TC)8	16	829	844
>QLOD02000001.1.	g221.t1	1	p2	(AG)9	18	101	118
>QLOD02000001.1.	g227.t1	1	p3	(TCT)5	15	91	105
>QLOD02000001.1.	g245.t1	1	p3	(CGG)5	15	213	227
>QLOD02000001.1.	g245.t1	2	p3	(AGC)6	18	694	711
>QLOD02000001.1.	g257.t1	1	p3	(TGG)5	15	618	632
>QLOD02000001.1.	g259.t1	1	c	(CAG)6caacagcagtttctccacatgtcccgatcatctcctcaagctgctactgctgctcagattaatattttgcatcagcagagactcttgcagttt(CAG)8	135	745	879
>QLOD02000001.1.	g267.t1	1	p3	(CCA)5	15	259	273
>QLOD02000001.1.	g267.t1	2	c	(CCA)5cccaaaaaaccctataaatactattctcctccaccaccaccttatgagtataagtct(CCA)6	90	778	867
>QLOD02000001.1.	g267.t1	3	p3	(CTC)5	15	1163	1177
>QLOD02000001.1.	g269.t1	1	p3	(CCA)6	18	198	215
>QLOD02000001.1.	g281.t1	1	p3	(CAG)5	15	1412	1426
>QLOD02000001.1.	g293.t1	1	p3	(TTC)6	18	162	179
>QLOD02000001.1.	g300.t1	1	p3	(GAC)6	18	283	300
>QLOD02000001.1.	g300.t1	2	p3	(GAC)5	15	463	477
>QLOD02000001.1.	g303.t1	1	p6	(TTGTTC)3	18	744	761
>QLOD02000001.1.	g312.t1	1	p3	(CAC)5	15	47	61
>QLOD02000001.1.	g320.t1	1	p3	(AAT)5	15	1174	1188
>QLOD02000001.1.	g348.t1	1	p3	(TGA)5	15	1077	1091
>QLOD02000001.1.	g349.t1	1	p3	(TCT)8	24	43	66
>QLOD02000001.1.	g354.t1	1	p3	(CCA)6	18	1618	1635
>QLOD02000001.1.	g356.t1	1	p3	(GGA)7	21	39	59
>QLOD02000001.1.	g366.t1	1	p3	(GGA)5	15	39	53
>QLOD02000001.1.	g374.t1	1	p3	(AGA)7	21	325	345
>QLOD02000001.1.	g390.t1	1	p6	(CCACCT)4	24	589	612
>QLOD02000001.1.	g404.t1	1	p6	(CTGAAT)3	18	980	997
>QLOD02000001.1.	g426.t1	1	p2	(AG)6	12	1948	1959
>QLOD02000001.1.	g439.t1	1	p6	(CTCATC)3	18	336	353
>QLOD02000001.1.	g450.t1	1	p3	(TCA)5	15	321	335
>QLOD02000001.1.	g498.t1	1	p3	(AAG)8	24	227	250
>QLOD02000001.1.	g517.t1	1	p3	(AGG)6	18	389	406
>QLOD02000001.1.	g525.t1	1	p3	(CAC)5	15	106	120
>QLOD02000001.1.	g536.t1	1	p3	(GCT)5	15	226	240
>QLOD02000001.1.	g542.t1	1	p3	(AGG)6	18	1088	1105
>QLOD02000001.1.	g546.t1	1	c	(CCA)5atccgc(CCCCCT)4ccacctcctgtgcagtggccgccgccaccagttttctctccacctccacccttcaaatcccctccgcctccgggtcactcc(CCA)5gtcttgtctcccccaccaccaattcagcctaaaaaaccatatccatctctttca(CCT)5	210	949	1158
>QLOD02000001.1.	g548.t1	1	p3	(CGG)6	18	540	557
>QLOD02000001.1.	g581.t1	1	p3	(TTC)6	18	6	23
>QLOD02000001.1.	g582.t1	1	p3	(GCA)6	18	726	743
>QLOD02000001.1.	g597.t1	1	p3	(AGG)7	21	567	587
>QLOD02000001.1.	g598.t1	1	p3	(GCG)7	21	52	72
>QLOD02000001.1.	g631.t1	1	p3	(AGA)5	15	685	699
>QLOD02000001.1.	g634.t1	1	p3	(TCC)5	15	352	366
>QLOD02000001.1.	g649.t1	1	p3	(GTC)5	15	117	131
>QLOD02000001.1.	g650.t1	1	p3	(GGC)5	15	220	234
>QLOD02000001.1.	g666.t1	1	c	(GCT)5tctgttggtggttgca(GCT)5	46	19	64
>QLOD02000001.1.	g677.t1	1	p2	(AG)6	12	676	687
>QLOD02000001.1.	g682.t1	1	p3	(CAG)6	18	235	252
>QLOD02000001.1.	g695.t1	1	p2	(GA)10	20	38	57
>QLOD02000001.1.	g701.t1	1	p3	(ATC)5	15	290	304
>QLOD02000001.1.	g703.t1	1	p3	(AAG)6	18	64	81
>QLOD02000001.1.	g704.t1	1	p6	(TGCTGA)3	18	165	182
>QLOD02000001.1.	g704.t1	2	p6	(TGCTGA)3	18	288	305
>QLOD02000001.1.	g710.t1	1	p2	(TC)8	16	99	114
>QLOD02000001.1.	g715.t1	1	p3	(GAG)6	18	194	211
>QLOD02000001.1.	g715.t1	2	p3	(TTC)5	15	540	554
>QLOD02000001.1.	g717.t1	1	p3	(CTC)5	15	1505	1519
>QLOD02000001.1.	g739.t1	1	p6	(GATGAG)3	18	6481	6498
>QLOD02000001.1.	g739.t1	2	p3	(GAT)5	15	6628	6642
>QLOD02000001.1.	g742.t1	1	p3	(ACC)7	21	411	431
>QLOD02000001.1.	g766.t1	1	c	(AG)7tggacttgagtttctccttctagctgaggcaagctcttctccttcttctgt(TGC)5	80	160	239
>QLOD02000001.1.	g775.t1	1	p3	(GGC)5	15	877	891
>QLOD02000001.1.	g785.t1	1	p3	(AAG)7	21	322	342
>QLOD02000001.1.	g795.t1	1	p6	(CCACCG)3	18	106	123
>QLOD02000001.1.	g796.t1	1	p2	(AG)6	12	924	935
>QLOD02000001.1.	g834.t1	1	p3	(CCT)6	18	37	54
>QLOD02000001.1.	g834.t1	2	p3	(AAG)6	18	415	432
>QLOD02000001.1.	g834.t1	3	p3	(GGA)6	18	1083	1100
>QLOD02000001.1.	g834.t1	4	p3	(GGA)6	18	1260	1277
>QLOD02000001.1.	g845.t1	1	p2	(GA)7	14	3	16
>QLOD02000001.1.	g867.t1	1	p6	(AGAGGA)3	18	306	323
>QLOD02000001.1.	g887.t1	1	p1	(G)12	12	160	171
>QLOD02000001.1.	g889.t1	1	p2	(GA)8	16	40	55
>QLOD02000001.1.	g892.t1	1	c	(TTC)5atcgt(CAG)5	35	54	88
>QLOD02000001.1.	g893.t1	1	p3	(GGT)6	18	70	87
>QLOD02000001.1.	g893.t1	2	p3	(GGT)6	18	247	264
>QLOD02000001.1.	g904.t1	1	p3	(GAA)5	15	301	315
>QLOD02000001.1.	g906.t1	1	p3	(AGA)5	15	351	365
>QLOD02000001.1.	g916.t1	1	p3	(CAC)5	15	1208	1222
>QLOD02000001.1.	g943.t1	1	c	(GAG)6(AAG)5	33	481	513
>QLOD02000001.1.	g948.t1	1	p2	(CT)6	12	1306	1317
>QLOD02000001.1.	g949.t1	1	p3	(ACC)6	18	163	180
>QLOD02000001.1.	g989.t1	1	p3	(GCC)6	18	3043	3060
>QLOD02000001.1.	g1015.t1	1	p3	(GGC)7	21	1156	1176
>QLOD02000001.1.	g1080.t1	1	p6	(CAAGCA)3	18	163	180
>QLOD02000001.1.	g1096.t1	1	p3	(AGA)5	15	176	190
>QLOD02000001.1.	g1097.t1	1	p4	(TTGC)5	20	126	145
>QLOD02000001.1.	g1101.t1	1	c	(GCC)7ttttgcagagccgccatcactccct(CTTCCA)3	64	97	160
>QLOD02000001.1.	g1104.t1	1	p6	(TGGTAT)3	18	120	137
>QLOD02000001.1.	g1112.t1	1	p2	(AG)6	12	2823	2834
>QLOD02000001.1.	g1132.t1	1	p1	(A)17	17	275	291
>QLOD02000001.1.	g1162.t1	1	p3	(CAG)5	15	16	30
>QLOD02000001.1.	g1162.t1	2	p3	(ACC)5	15	188	202
>QLOD02000001.1.	g1163.t1	1	p3	(AAG)5	15	1367	1381
>QLOD02000001.1.	g1175.t1	1	p2	(TC)7	14	430	443
>QLOD02000001.1.	g1176.t1	1	p2	(AG)6	12	2017	2028
>QLOD02000001.1.	g1188.t1	1	p3	(CAG)6	18	1300	1317
>QLOD02000001.1.	g1193.t1	1	p3	(TCA)5	15	109	123
>QLOD02000001.1.	g1194.t1	1	p3	(AGA)5	15	43	57
>QLOD02000001.1.	g1199.t1	1	p3	(TCC)5	15	753	767
>QLOD02000001.1.	g1199.t1	2	p3	(TCC)5	15	930	944
>QLOD02000001.1.	g1204.t1	1	p6	(TGGTAA)3	18	879	896
>QLOD02000001.1.	g1205.t1	1	p3	(TCT)6	18	46	63
>QLOD02000001.1.	g1209.t1	1	c	(CGA)5a(GAT)6	34	243	276
>QLOD02000001.1.	g1233.t1	1	p3	(AGG)5	15	554	568
>QLOD02000001.1.	g1268.t1	1	p3	(GTA)5	15	302	316
>QLOD02000001.1.	g1279.t1	1	p3	(GTG)5	15	209	223
>QLOD02000001.1.	g1280.t1	1	p3	(GCT)5	15	790	804
>QLOD02000001.1.	g1281.t1	1	p2	(CT)9	18	1916	1933
>QLOD02000001.1.	g1285.t1	1	p3	(TGC)6	18	372	389
>QLOD02000001.1.	g1294.t1	1	p3	(CCA)5	15	404	418
>QLOD02000001.1.	g1315.t1	1	p3	(GGA)6	18	304	321
>QLOD02000001.1.	g1323.t1	1	p3	(CCT)5	15	928	942
>QLOD02000001.1.	g1334.t1	1	p3	(CAC)6	18	103	120
>QLOD02000001.1.	g1337.t1	1	p6	(CACAAC)3	18	47	64
>QLOD02000001.1.	g1348.t1	1	c	(CAT)7(CTT)5	36	86	121
>QLOD02000001.1.	g1363.t1	1	c	(GCC)5atgtctggacgtactaacctcgtggcgaggggcacatactagcaatatctatt(CCG)5	83	615	697
>QLOD02000001.1.	g1366.t1	1	p5	(CAACA)3	15	243	257
>QLOD02000001.1.	g1384.t1	1	p6	(GAGCCG)3	18	486	503
>QLOD02000001.1.	g1384.t1	2	p6	(CAGAAA)3	18	979	996
>QLOD02000001.1.	g1391.t1	1	p3	(ATC)6	18	18	35
>QLOD02000001.1.	g1391.t1	2	p6	(ATGACA)4	24	551	574
>QLOD02000001.1.	g1405.t1	1	p2	(AG)6	12	418	429
>QLOD02000001.1.	g1432.t1	1	c	(GAA)5ggagaggaggagaactcagaggaaatcgagttgaaccttgggttgtcattgggtggaagatttggtgtggacaagagttgtg(AGA)7	118	43	160
>QLOD02000001.1.	g1442.t1	1	p3	(TTC)5	15	180	194
>QLOD02000001.1.	g1457.t1	1	p3	(ATG)8	24	530	553
>QLOD02000001.1.	g1459.t1	1	p3	(GGT)6	18	397	414
>QLOD02000001.1.	g1463.t1	1	p3	(GGA)5	15	2187	2201
>QLOD02000001.1.	g1463.t1	2	p3	(CAG)6	18	2416	2433
>QLOD02000001.1.	g1542.t1	1	p6	(CGCCAC)3	18	320	337
>QLOD02000001.1.	g1542.t1	2	c	(CTC)6aacatgtttcaccttctgcttctcctcctcaacctgtttcacctt(CTC)7	84	485	568
>QLOD02000001.1.	g1553.t1	1	p2	(CT)6	12	16	27
>QLOD02000001.1.	g1574.t1	1	p2	(AG)6	12	1791	1802
>QLOD02000001.1.	g1622.t1	1	p5	(GTCGT)3	15	97	111
>QLOD02000001.1.	g1628.t1	1	p2	(GA)6	12	1275	1286
>QLOD02000001.1.	g1634.t1	1	c	(GCACCC)3gcacatgcgcctgcg(CCTGCA)4(CCTGCT)4	81	241	321
>QLOD02000001.1.	g1639.t1	1	p6	(GCCACC)3	18	517	534
>QLOD02000001.1.	g1640.t1	1	p3	(GGC)5	15	471	485
>QLOD02000001.1.	g1665.t1	1	p3	(ACC)6	18	525	542
>QLOD02000001.1.	g1674.t1	1	p2	(TC)10	20	221	240
>QLOD02000001.1.	g1677.t1	1	c	(CT)13ccgttttgatctctgtc(GTT)5	58	208	265
>QLOD02000001.1.	g1709.t1	1	p3	(GAT)5	15	1888	1902
>QLOD02000001.1.	g1720.t1	1	p6	(TGACAC)3	18	228	245
>QLOD02000001.1.	g1766.t1	1	p6	(GAAAAA)3	18	3	20
>QLOD02000001.1.	g1779.t1	1	c	(GCA)5gggctcccaactggtgtcccaactggtgttttagcaactggtcatcaac(CAT)5	79	985	1063
>QLOD02000001.1.	g1779.t1	2	p3	(GCA)5	15	1167	1181
>QLOD02000001.1.	g1785.t1	1	p3	(GTG)5	15	754	768
>QLOD02000001.1.	g1786.t1	1	p3	(ACT)5	15	371	385
>QLOD02000001.1.	g1790.t1	1	p2	(CT)6	12	335	346
>QLOD02000001.1.	g1803.t1	1	p3	(TGC)7	21	57	77
>QLOD02000001.1.	g1814.t1	1	p2	(GA)6	12	640	651
>QLOD02000001.1.	g1815.t1	1	p2	(GA)6	12	85	96
>QLOD02000001.1.	g1889.t1	1	p2	(AG)8	16	240	255
>QLOD02000001.1.	g1910.t1	1	p3	(GGA)5	15	342	356
>QLOD02000001.1.	g1921.t1	1	p6	(GGAGAG)5	30	378	407
>QLOD02000001.1.	g1934.t1	1	p6	(CACAGC)4	24	17	40
>QLOD02000001.1.	g1944.t1	1	p1	(A)15	15	411	425
>QLOD02000001.1.	g1949.t1	1	p3	(GCT)5	15	217	231
>QLOD02000001.1.	g1959.t1	1	p3	(TCA)7	21	360	380
>QLOD02000001.1.	g1970.t1	1	p2	(CT)7	14	56	69
>QLOD02000001.1.	g1971.t1	1	p3	(TTC)5	15	694	708
>QLOD02000001.1.	g1984.t1	1	p2	(GA)8	16	100	115
>QLOD02000001.1.	g2056.t1	1	p6	(CTTCTG)3	18	53	70
>QLOD02000001.1.	g2061.t1	1	p2	(GA)12	24	207	230
>QLOD02000001.1.	g2076.t1	1	p2	(TC)7	14	58	71
>QLOD02000001.1.	g2083.t1	1	p1	(A)22	22	350	371
>QLOD02000001.1.	g2089.t1	1	p6	(GAACGC)3	18	1558	1575
>QLOD02000001.1.	g2095.t1	1	p6	(GGGAAG)3	18	1037	1054
>QLOD02000001.1.	g2126.t1	1	p3	(CTC)5	15	386	400
>QLOD02000001.1.	g2127.t1	1	p3	(GAT)6	18	768	785
>QLOD02000001.1.	g2134.t1	1	p6	(TCGTGG)3	18	1017	1034
>QLOD02000001.1.	g2142.t1	1	p6	(AGAGGA)3	18	90	107
>QLOD02000001.1.	g2144.t1	1	p6	(TCCAGC)3	18	2004	2021
>QLOD02000001.1.	g2221.t1	1	c	(TGGTGA)3tgacaacgacaatgaagatgatgacgacgatggtagtggtgatggcgatagaggta(GTG)6	92	1386	1477
>QLOD02000001.1.	g2274.t1	1	p5	(GTTTG)3	15	531	545
>QLOD02000001.1.	g2277.t1	1	p3	(GAA)6	18	433	450
>QLOD02000001.1.	g2293.t1	1	c	(GCA)8atgttagtccttatcgccattgcagaggttccaattcccatactggcataatccccagagcctctaaccagcaccagcaccgcac(ACA)5	124	260	383
>QLOD02000001.1.	g2326.t1	1	p6	(TGACAC)3	18	588	605
>QLOD02000001.1.	g2359.t1	1	p2	(TA)6	12	1124	1135
>QLOD02000001.1.	g2442.t1	1	p6	(CTCCGT)3	18	309	326
>QLOD02000001.1.	g2487.t1	1	p2	(TC)8	16	458	473
>QLOD02000001.1.	g2545.t1	1	c	(GTC)5ctcctcctcaattcgcatgttt(GCA)6	55	105	159
>QLOD02000001.1.	g2560.t1	1	p2	(GA)6	12	156	167
>QLOD02000001.1.	g2563.t1	1	p3	(ATG)5	15	569	583
>QLOD02000001.1.	g2569.t1	1	p5	(CCGAC)4	20	76	95
>QLOD02000001.1.	g2595.t1	1	c	(GATGGA)3(GACGGA)3	36	130	165
>QLOD02000001.1.	g2614.t1	1	p1	(A)12	12	90	101
>QLOD02000001.1.	g2639.t1	1	p3	(CCG)6	18	272	289
>QLOD02000001.1.	g2653.t1	1	p3	(GAA)5	15	1189	1203
>QLOD02000001.1.	g2660.t1	1	p5	(AAAGG)3	15	326	340
>QLOD02000001.1.	g2682.t1	1	p1	(G)11	11	1636	1646
>QLOD02000001.1.	g2699.t1	1	p3	(CTT)5	15	713	727
>QLOD02000001.1.	g2722.t1	1	p6	(AAAGAG)4	24	576	599
>QLOD02000001.1.	g2723.t1	1	p3	(GCC)5	15	2620	2634
>QLOD02000001.1.	g2727.t1	1	p3	(ATG)5	15	119	133
>QLOD02000001.1.	g2730.t1	1	p3	(AAT)7	21	559	579
>QLOD02000001.1.	g2737.t1	1	p6	(AGATGG)5	30	150	179
>QLOD02000001.1.	g2752.t1	1	p6	(AGGAAG)5	30	362	391
>QLOD02000001.1.	g2769.t1	1	p3	(CAC)5	15	244	258
>QLOD02000001.1.	g2774.t1	1	p3	(GAG)6	18	91	108
>QLOD02000001.1.	g2777.t1	1	p5	(ACACG)3	15	845	859
>QLOD02000001.1.	g2778.t1	1	c	(GGCTG)3ggccgtctgtgatcagatctgg(CCGGA)3	52	333	384
>QLOD02000001.1.	g2778.t1	2	p3	(CGT)25	75	1649	1723
>QLOD02000001.1.	g2795.t1	1	p6	(TAGAGG)3	18	420	437
>QLOD02000001.1.	g2813.t1	1	p6	(AGCAGA)3	18	763	780
>QLOD02000001.1.	g2830.t1	1	p3	(CTG)5	15	278	292
>QLOD02000001.1.	g2853.t1	1	p3	(CCT)5	15	130	144
>QLOD02000001.1.	g2853.t1	2	p3	(AGG)6	18	419	436
>QLOD02000001.1.	g2886.t1	1	p3	(AAG)6	18	218	235
>QLOD02000001.1.	g2886.t1	2	p3	(ACC)5	15	542	556
>QLOD02000001.1.	g2909.t1	1	p5	(AAAAG)3	15	328	342
>QLOD02000001.1.	g2920.t1	1	p5	(GTGCC)3	15	66	80
>QLOD02000001.1.	g2922.t1	1	p5	(CTATG)3	15	603	617
>QLOD02000001.1.	g2966.t1	1	p2	(TC)6	12	4739	4750
>QLOD02000001.1.	g2992.t1	1	p3	(AGG)7	21	56	76
>QLOD02000001.1.	g3004.t1	1	p2	(AG)6	12	273	284
>QLOD02000001.1.	g3007.t1	1	p3	(TGA)5	15	1674	1688
>QLOD02000001.1.	g3008.t1	1	c	(GCT)5ggtggcggcggaaa(TTC)10	59	193	251
>QLOD02000001.1.	g3008.t1	2	p3	(ACC)5	15	954	968
>QLOD02000001.1.	g3031.t1	1	p2	(TC)6	12	71	82
>QLOD02000001.1.	g3075.t1	1	c	(GCTCG)3acttggata(TCGGC)3	39	53	91
>QLOD02000001.1.	g3086.t1	1	p3	(CCG)8	24	106	129
>QLOD02000001.1.	g3091.t1	1	p2	(AG)6	12	1645	1656
>QLOD02000001.1.	g3092.t1	1	p3	(TCT)6	18	38	55
>QLOD02000001.1.	g3097.t1	1	p3	(TCT)7	21	50	70
>QLOD02000001.1.	g3112.t1	1	p5	(GAGCA)3	15	114	128
>QLOD02000001.1.	g3112.t1	2	p3	(CAG)5	15	1729	1743
>QLOD02000001.1.	g3116.t1	1	p2	(CT)11	22	111	132
>QLOD02000001.1.	g3123.t1	1	c	(A)12gatagcaagcatggaaagacaaagaagaagacaaaagttaaagcagagaaatctttagagaag(A)11	86	550	635
>QLOD02000001.1.	g3125.t1	1	p6	(TCCAAA)4	24	61	84
>QLOD02000001.1.	g3125.t1	2	p1	(T)10	10	405	414
>QLOD02000001.1.	g3130.t1	1	p1	(C)14	14	196	209
>QLOD02000001.1.	g3132.t1	1	p3	(ATG)5	15	614	628
>QLOD02000001.1.	g3132.t1	2	p3	(AGC)5	15	1236	1250
>QLOD02000001.1.	g3135.t1	1	p3	(CGG)6	18	920	937
>QLOD02000001.1.	g3144.t1	1	c	(GCC)5accg(CCA)6	37	405	441
>QLOD02000001.1.	g3148.t1	1	p3	(ACC)6	18	118	135
>QLOD02000001.1.	g3151.t1	1	p2	(CT)6	12	269	280
>QLOD02000001.1.	g3152.t1	1	c	(CAC)5taccggacacgt(CTC)6	45	77	121
>QLOD02000001.1.	g3158.t1	1	p3	(GTC)5	15	408	422
>QLOD02000001.1.	g3188.t1	1	p1	(T)10	10	363	372
>QLOD02000001.1.	g3190.t1	1	p3	(GAT)6	18	64	81
>QLOD02000001.1.	g3196.t1	1	p3	(CTC)6	18	368	385
>QLOD02000001.1.	g3199.t1	1	p3	(CTC)7	21	536	556
>QLOD02000001.1.	g3207.t1	1	p6	(CCATTC)4	24	1032	1055
>QLOD02000001.1.	g3214.t1	1	p2	(CT)8	16	38	53
>QLOD02000001.1.	g3224.t1	1	p2	(CT)9	18	305	322
>QLOD02000001.1.	g3226.t1	1	p2	(AG)13	26	1017	1042
>QLOD02000001.1.	g3228.t1	1	p3	(AGG)6	18	468	485
>QLOD02000001.1.	g3247.t1	1	p1	(A)11	11	25	35
>QLOD02000001.1.	g3252.t1	1	c	(AG)7aaatggtttcagaaaatgct(AG)6	46	144	189
>QLOD02000001.1.	g3255.t1	1	p3	(GAA)10	30	909	938
>QLOD02000001.1.	g3256.t1	1	p6	(CCACTT)4	24	656	679
>QLOD02000001.1.	g3271.t1	1	p3	(GGA)6	18	2674	2691
>QLOD02000001.1.	g3273.t1	1	p2	(GA)7	14	543	556
>QLOD02000001.1.	g3275.t1	1	p3	(GGT)6	18	1603	1620
>QLOD02000001.1.	g3288.t1	1	p3	(GCA)5	15	34	48
>QLOD02000001.1.	g3305.t1	1	p3	(CCT)7	21	427	447
>QLOD02000001.1.	g3305.t1	2	p3	(TCA)6	18	760	777
>QLOD02000001.1.	g3314.t1	1	p3	(GAA)6	18	423	440
>QLOD02000001.1.	g3315.t1	1	p3	(CCG)5	15	101	115
>QLOD02000001.1.	g3322.t1	1	p2	(CT)6	12	704	715
>QLOD02000001.1.	g3351.t1	1	p3	(TCC)5	15	1477	1491
>QLOD02000001.1.	g3351.t1	2	p3	(TCC)8	24	1843	1866
>QLOD02000001.1.	g3352.t1	1	p3	(TTG)6	18	139	156
>QLOD02000001.1.	g3364.t1	1	p3	(GTG)6	18	608	625
>QLOD02000001.1.	g3371.t1	1	p3	(TCA)5	15	403	417
>QLOD02000001.1.	g3373.t1	1	p2	(AG)6	12	1510	1521
>QLOD02000001.1.	g3374.t1	1	p3	(TGG)5	15	735	749
>QLOD02000001.1.	g3374.t1	2	p3	(TTC)5	15	2031	2045
>QLOD02000001.1.	g3386.t1	1	c	(TC)8ccc(CT)9	37	156	192
>QLOD02000001.1.	g3387.t1	1	p3	(CTC)5	15	233	247
>QLOD02000001.1.	g3388.t1	1	p3	(GGA)10	30	70	99
>QLOD02000001.1.	g3412.t1	1	p5	(GGGAT)3	15	1285	1299
>QLOD02000001.1.	g3420.t1	1	p3	(CCA)5	15	517	531
>QLOD02000001.1.	g3449.t1	1	p3	(CCT)9	27	71	97
>QLOD02000001.1.	g3454.t1	1	p3	(GTG)5	15	509	523
>QLOD02000001.1.	g3455.t1	1	p3	(GCG)5	15	19	33
>QLOD02000001.1.	g3465.t1	1	p3	(CGG)5	15	246	260
>QLOD02000001.1.	g3466.t1	1	p3	(AGA)5	15	660	674
>QLOD02000001.1.	g3471.t1	1	p6	(GCCCGA)3	18	109	126
>QLOD02000001.1.	g3474.t1	1	p3	(GGC)6	18	418	435
>QLOD02000001.1.	g3474.t1	2	p3	(GGC)5	15	598	612
>QLOD02000001.1.	g3476.t1	1	c	(AGC)5acgagaatgttggagctacggaga(AGC)5	54	1961	2014
>QLOD02000001.1.	g3491.t1	1	p3	(TGA)10	30	600	629
>QLOD02000001.1.	g3494.t1	1	p3	(GCG)5	15	178	192
>QLOD02000001.1.	g3508.t1	1	p3	(TCC)5	15	105	119
>QLOD02000001.1.	g3536.t1	1	p3	(AAC)7	21	1093	1113
>QLOD02000001.1.	g3538.t1	1	p3	(GCG)5	15	308	322
>QLOD02000001.1.	g3554.t1	1	p2	(GA)15	30	117	146
>QLOD02000001.1.	g3561.t1	1	p3	(AGG)5	15	1783	1797
>QLOD02000001.1.	g3572.t1	1	p3	(CGG)5	15	4389	4403
>QLOD02000001.1.	g3578.t1	1	p6	(TCGTCC)3	18	712	729
>QLOD02000001.1.	g3585.t1	1	c	(AAG)6agcaaaagcaacaacaaacagggcaagacgaacagcacagagtagaagtagaaggacaaaagcaacaacaaacagggcaagatgaacagcaaa(AAG)6	129	1052	1180
>QLOD02000001.1.	g3586.t1	1	p3	(CAA)5	15	496	510
>QLOD02000001.1.	g3604.t1	1	p3	(AAG)5	15	278	292
>QLOD02000001.1.	g3620.t1	1	p1	(A)12	12	96	107
>QLOD02000001.1.	g3628.t1	1	p3	(GGA)5	15	294	308
>QLOD02000001.1.	g3638.t1	1	p6	(ACAAAT)3	18	21	38
>QLOD02000001.1.	g3638.t1	2	p6	(ACAAAT)3	18	144	161
>QLOD02000001.1.	g3668.t1	1	p5	(GAAAA)3	15	3078	3092
>QLOD02000001.1.	g3682.t1	1	p3	(CAC)6	18	445	462
>QLOD02000001.1.	g3682.t1	2	p3	(TCC)7	21	564	584
>QLOD02000001.1.	g3689.t1	1	p3	(GAG)6	18	217	234
>QLOD02000001.1.	g3710.t1	1	c	(ATGAAA)4(ATG)5	39	491	529
>QLOD02000001.1.	g3721.t1	1	p3	(CCG)6	18	116	133
>QLOD02000001.1.	g3721.t1	2	c	(CAG)6caacagcaacaaaatcacccccacccccaccatcatcgtct(TCA)7	80	682	761
>QLOD02000001.1.	g3741.t1	1	p6	(CAAGAA)3	18	957	974
>QLOD02000001.1.	g3758.t1	1	p3	(TGA)6	18	117	134
>QLOD02000001.1.	g3793.t1	1	p6	(ATCACC)3	18	294	311
>QLOD02000001.1.	g3803.t1	1	p3	(GCC)5	15	690	704
>QLOD02000001.1.	g3812.t1	1	p2	(AG)6	12	278	289
>QLOD02000001.1.	g3812.t1	2	p3	(GAA)5	15	568	582
>QLOD02000001.1.	g3824.t1	1	p3	(AGC)5	15	244	258
>QLOD02000001.1.	g3838.t1	1	p3	(ACC)5	15	181	195
>QLOD02000001.1.	g3845.t1	1	p6	(TGTGAA)3	18	457	474
>QLOD02000001.1.	g3858.t1	1	c	(CCA)5ctggaacaagcact(CCG)5	44	233	276
>QLOD02000001.1.	g3911.t1	1	p3	(GGT)5	15	716	730
>QLOD02000001.1.	g3919.t1	1	p2	(AG)12	24	7	30
>QLOD02000001.1.	g3943.t1	1	p3	(ACG)5	15	52	66
>QLOD02000001.1.	g3956.t1	1	p3	(AGG)5	15	271	285
>QLOD02000001.1.	g3957.t1	1	p3	(TGC)5	15	486	500
>QLOD02000001.1.	g4022.t1	1	p3	(GGA)7	21	330	350
>QLOD02000001.1.	g4024.t1	1	p6	(GAAGAT)4	24	439	462
>QLOD02000001.1.	g4036.t1	1	p6	(AGCAAG)3	18	714	731
>QLOD02000001.1.	g4045.t1	1	p2	(GA)14	28	1018	1045
>QLOD02000001.1.	g4052.t1	1	c	(TCC)9tctag(TTC)7	53	166	218
>QLOD02000001.1.	g4056.t1	1	p3	(TCC)6	18	82	99
>QLOD02000001.1.	g4067.t1	1	p3	(GAA)5	15	208	222
>QLOD02000001.1.	g4067.t1	2	p6	(CGATTC)3	18	516	533
>QLOD02000001.1.	g4087.t1	1	p2	(CT)6	12	189	200
>QLOD02000001.1.	g4099.t1	1	p3	(CTT)5	15	950	964
>QLOD02000001.1.	g4106.t1	1	p3	(TTC)5	15	1107	1121
>QLOD02000001.1.	g4114.t1	1	p5	(GGGTT)3	15	1476	1490
>QLOD02000001.1.	g4118.t1	1	p3	(CAG)5	15	193	207
>QLOD02000001.1.	g4127.t1	1	p5	(CATCA)3	15	240	254
>QLOD02000001.1.	g4127.t1	2	c	(AAAGCC)3agagg(CAGAGC)3	41	963	1003
>QLOD02000001.1.	g4128.t1	1	p3	(GAG)5	15	3	17
>QLOD02000001.1.	g4140.t1	1	p3	(GAC)7	21	5311	5331
>QLOD02000001.1.	g4156.t1	1	p3	(GGA)5	15	2834	2848
>QLOD02000001.1.	g4186.t1	1	p3	(CTC)9	27	98	124
>QLOD02000001.1.	g4188.t1	1	p3	(CCG)5	15	379	393
>QLOD02000001.1.	g4188.t1	2	p3	(CGC)5	15	774	788
>QLOD02000001.1.	g4201.t1	1	p3	(CGG)7	21	1065	1085
>QLOD02000001.1.	g4235.t1	1	p6	(GAAGGA)3	18	945	962
>QLOD02000001.1.	g4235.t1	2	p6	(AGAGAA)3	18	1443	1460
>QLOD02000001.1.	g4255.t1	1	p3	(ACC)6	18	20	37
>QLOD02000001.1.	g4255.t1	2	p3	(TCC)5	15	236	250
>QLOD02000001.1.	g4275.t1	1	p1	(G)12	12	322	333
>QLOD02000001.1.	g4276.t1	1	p1	(A)10	10	209	218
>QLOD02000001.1.	g4276.t1	2	p5	(GCGGC)3	15	320	334
>QLOD02000001.1.	g4277.t1	1	p3	(GAA)5	15	235	249
>QLOD02000001.1.	g4286.t1	1	p3	(CAG)8	24	1219	1242
>QLOD02000001.1.	g4294.t1	1	p3	(AGG)6	18	773	790
>QLOD02000001.1.	g4304.t1	1	p1	(A)10	10	335	344
>QLOD02000001.1.	g4314.t1	1	p3	(TCG)5	15	391	405
>QLOD02000001.1.	g4319.t1	1	p3	(AAC)6	18	319	336
>QLOD02000001.1.	g4322.t1	1	c	(AG)6gct(GGTCG)3	30	61	90
>QLOD02000001.1.	g4334.t1	1	p3	(TTG)6	18	432	449
>QLOD02000001.1.	g4342.t1	1	p3	(TCC)5	15	573	587
>QLOD02000001.1.	g4390.t1	1	p3	(TGG)5	15	23	37
>QLOD02000001.1.	g4396.t1	1	p3	(CTC)5	15	999	1013
>QLOD02000001.1.	g4400.t1	1	p2	(AG)7	14	1015	1028
>QLOD02000001.1.	g4405.t1	1	p3	(CAG)5	15	118	132
>QLOD02000001.1.	g4431.t1	1	p3	(CTT)6	18	437	454
>QLOD02000001.1.	g4437.t1	1	p3	(CTT)5	15	156	170
>QLOD02000001.1.	g4438.t1	1	p3	(ACC)5	15	258	272
>QLOD02000001.1.	g4458.t1	1	p5	(TCTCA)3	15	454	468
>QLOD02000001.1.	g4473.t1	1	p3	(ATA)8	24	371	394
>QLOD02000001.1.	g4479.t1	1	p3	(CTC)6	18	1869	1886
>QLOD02000001.1.	g4482.t1	1	p6	(TGCTTC)5	30	690	719
>QLOD02000001.1.	g4488.t1	1	p6	(CGGCAC)4	24	146	169
>QLOD02000001.1.	g4492.t1	1	c	(TCCTCT)3tcctactccacttgttgtcactacaaatggagacagagttcgcaagaccc(GTG)8	92	84	175
>QLOD02000001.1.	g4493.t1	1	p6	(GAAGAC)5	30	193	222
>QLOD02000001.1.	g4497.t1	1	p3	(GAA)5	15	52	66
>QLOD02000001.1.	g4504.t1	1	c	(CGA)5tgac(GAG)9	46	255	300
>QLOD02000001.1.	g4510.t1	1	p3	(GGC)5	15	3	17
>QLOD02000001.1.	g4512.t1	1	p3	(CAG)6	18	41	58
>QLOD02000001.1.	g4523.t1	1	p6	(AGGGAG)5	30	1179	1208
>QLOD02000001.1.	g4526.t1	1	p3	(GCA)5	15	204	218
>QLOD02000001.1.	g4528.t1	1	p3	(AGA)5	15	252	266
>QLOD02000001.1.	g4542.t1	1	p5	(TTTGG)3	15	184	198
>QLOD02000002.1.	g4582.t1	1	p3	(AGG)6	18	44	61
>QLOD02000002.1.	g4587.t1	1	p6	(CCTCTC)3	18	222	239
>QLOD02000002.1.	g4592.t1	1	p6	(GGGTGT)3	18	1407	1424
>QLOD02000002.1.	g4603.t1	1	p3	(GGT)6	18	1588	1605
>QLOD02000002.1.	g4607.t1	1	p3	(CCA)5	15	1191	1205
>QLOD02000002.1.	g4617.t1	1	c	(GAAGAT)3(GGAGAT)3	36	55	90
>QLOD02000002.1.	g4617.t1	2	p3	(AGG)6	18	1108	1125
>QLOD02000002.1.	g4639.t1	1	p3	(GCC)5	15	202	216
>QLOD02000002.1.	g4643.t1	1	p3	(AGC)6	18	4000	4017
>QLOD02000002.1.	g4687.t1	1	p2	(GA)6	12	1683	1694
>QLOD02000002.1.	g4694.t1	1	p6	(CAGCAT)3	18	20	37
>QLOD02000002.1.	g4695.t1	1	p3	(ACC)5	15	271	285
>QLOD02000002.1.	g4700.t1	1	p3	(GCT)8	24	19	42
>QLOD02000002.1.	g4702.t1	1	p6	(CCGATC)3	18	2773	2790
>QLOD02000002.1.	g4711.t1	1	p3	(AAT)7	21	2935	2955
>QLOD02000002.1.	g4726.t1	1	p5	(AAACC)3	15	855	869
>QLOD02000002.1.	g4731.t1	1	p6	(GGAAAG)4	24	413	436
>QLOD02000002.1.	g4737.t1	1	p2	(CT)6	12	174	185
>QLOD02000002.1.	g4739.t1	1	p3	(GGC)5	15	733	747
>QLOD02000002.1.	g4743.t1	1	p5	(AGAGA)3	15	543	557
>QLOD02000002.1.	g4763.t1	1	p2	(GA)6	12	134	145
>QLOD02000002.1.	g4772.t1	1	p6	(CCACGG)3	18	276	293
>QLOD02000002.1.	g4774.t1	1	p5	(GATGA)3	15	295	309
>QLOD02000002.1.	g4781.t1	1	p2	(GA)8	16	979	994
>QLOD02000002.1.	g4787.t1	1	p3	(CCT)7	21	137	157
>QLOD02000002.1.	g4791.t1	1	p3	(GAA)6	18	306	323
>QLOD02000002.1.	g4819.t1	1	p3	(GCA)10	30	378	407
>QLOD02000002.1.	g4819.t1	2	p3	(CAG)7	21	544	564
>QLOD02000002.1.	g4822.t1	1	p1	(G)12	12	1012	1023
>QLOD02000002.1.	g4835.t1	1	p3	(CTC)5	15	710	724
>QLOD02000002.1.	g4853.t1	1	p6	(CGTGGC)3	18	738	755
>QLOD02000002.1.	g4854.t1	1	c	(TGGGG)3gatgggcagacgcagacaagttccaacatgcttgaatacatgccctttttcaggacacctgtgagatatgata(GAG)7	109	400	508
>QLOD02000002.1.	g4859.t1	1	c	(CAC)7(CAA)5	36	231	266
>QLOD02000002.1.	g4865.t1	1	p2	(TC)10	20	480	499
>QLOD02000002.1.	g4872.t1	1	p3	(CTC)6	18	158	175
>QLOD02000002.1.	g4876.t1	1	p3	(ACC)6	18	44	61
>QLOD02000002.1.	g4879.t1	1	p3	(TCA)7	21	960	980
>QLOD02000002.1.	g4903.t1	1	p3	(CAG)5	15	197	211
>QLOD02000002.1.	g4915.t1	1	p3	(TCC)5	15	594	608
>QLOD02000002.1.	g4921.t1	1	p2	(GA)10	20	346	365
>QLOD02000002.1.	g4937.t1	1	p3	(CTT)5	15	206	220
>QLOD02000002.1.	g4937.t1	2	p6	(TGCTGA)3	18	1179	1196
>QLOD02000002.1.	g4943.t1	1	p3	(GAA)6	18	543	560
>QLOD02000002.1.	g4944.t1	1	p6	(AACCCT)3	18	424	441
>QLOD02000002.1.	g4953.t1	1	p3	(CCT)11	33	191	223
>QLOD02000002.1.	g4968.t1	1	p3	(TCC)5	15	755	769
>QLOD02000002.1.	g4988.t1	1	p3	(GAG)5	15	100	114
>QLOD02000002.1.	g4997.t1	1	p3	(GCA)5	15	133	147
>QLOD02000002.1.	g5009.t1	1	c	(CCG)6gctgt(GGA)5	38	482	519
>QLOD02000002.1.	g5013.t1	1	p1	(T)12	12	55	66
>QLOD02000002.1.	g5016.t1	1	p6	(AGATGA)3	18	1239	1256
>QLOD02000002.1.	g5026.t1	1	p3	(GAA)6	18	144	161
>QLOD02000002.1.	g5034.t1	1	p3	(GCA)6	18	291	308
>QLOD02000002.1.	g5046.t1	1	p4	(TGGA)4	16	519	534
>QLOD02000002.1.	g5092.t1	1	p2	(CT)6	12	727	738
>QLOD02000002.1.	g5102.t1	1	p3	(CAC)7	21	325	345
>QLOD02000002.1.	g5105.t1	1	p3	(AGC)5	15	236	250
>QLOD02000002.1.	g5106.t1	1	p3	(CTC)6	18	159	176
>QLOD02000002.1.	g5115.t1	1	p5	(TGTTT)3	15	109	123
>QLOD02000002.1.	g5125.t1	1	p3	(CCG)5	15	524	538
>QLOD02000002.1.	g5126.t1	1	p3	(GGT)5	15	940	954
>QLOD02000002.1.	g5137.t1	1	p3	(CTG)6	18	1271	1288
>QLOD02000002.1.	g5147.t1	1	p3	(GAG)5	15	640	654
>QLOD02000002.1.	g5159.t1	1	p3	(TCC)6	18	130	147
>QLOD02000002.1.	g5173.t1	1	p3	(AAG)6	18	82	99
>QLOD02000002.1.	g5176.t1	1	p3	(CCA)5	15	332	346
>QLOD02000002.1.	g5185.t1	1	c	(AAC)5aattacaatctcaacagcagcaacaacgacaacaattaccatctcaa(CAG)7	83	344	426
>QLOD02000002.1.	g5189.t1	1	p6	(ATGGTG)4	24	856	879
>QLOD02000002.1.	g5202.t1	1	p2	(TC)6	12	1067	1078
>QLOD02000002.1.	g5211.t1	1	p3	(GAG)6	18	1135	1152
>QLOD02000002.1.	g5215.t1	1	c	(GAG)5(GAA)7	36	1801	1836
>QLOD02000002.1.	g5220.t1	1	p3	(GCC)5	15	148	162
>QLOD02000002.1.	g5235.t1	1	p3	(AGC)5	15	569	583
>QLOD02000002.1.	g5247.t1	1	p3	(AGA)5	15	719	733
>QLOD02000002.1.	g5252.t1	1	p3	(AGC)7	21	7	27
>QLOD02000002.1.	g5258.t1	1	c	(TC)6ctcctttcctatctgcagttgttcgccggaacccttttctcccgacgacccatttcgtacccacgttgct(CTC)5	97	16	112
>QLOD02000002.1.	g5260.t1	1	p1	(C)11	11	261	271
>QLOD02000002.1.	g5267.t1	1	p3	(TCC)5	15	775	789
>QLOD02000002.1.	g5285.t1	1	p6	(GGTGGC)3	18	345	362
>QLOD02000002.1.	g5290.t1	1	p1	(A)10	10	156	165
>QLOD02000002.1.	g5297.t1	1	p3	(CAA)5	15	91	105
>QLOD02000002.1.	g5301.t1	1	p6	(CCGCCA)3	18	171	188
>QLOD02000002.1.	g5305.t1	1	p6	(CCGGAA)3	18	244	261
>QLOD02000002.1.	g5308.t1	1	c	(CGG)5tctttctaccgacaacactacggccggtctcttgccggtttccgccgacaacagcaacctccagcagcagaattggcccgtttcgat(GCC)5	117	180	296
>QLOD02000002.1.	g5331.t1	1	p3	(GCT)5	15	670	684
>QLOD02000002.1.	g5345.t1	1	p3	(AAC)6	18	451	468
>QLOD02000002.1.	g5350.t1	1	p3	(TTC)6	18	26	43
>QLOD02000002.1.	g5362.t1	1	c	(ATG)5acgatgatgatgatgaaaattattacaattcagatggctacgatgaagatgaagatgatgatggtaatgaagatgtggttggatgggaagaa(GAT)7	128	323	450
>QLOD02000002.1.	g5365.t1	1	p3	(GAA)7	21	433	453
>QLOD02000002.1.	g5369.t1	1	p3	(CAC)5	15	85	99
>QLOD02000002.1.	g5369.t1	2	p3	(CAG)6	18	892	909
>QLOD02000002.1.	g5376.t1	1	c	(GAA)5(GGA)8	39	70	108
>QLOD02000002.1.	g5378.t1	1	p3	(CAA)5	15	111	125
>QLOD02000002.1.	g5389.t1	1	p1	(T)12	12	326	337
>QLOD02000002.1.	g5406.t1	1	p3	(TCC)5	15	323	337
>QLOD02000002.1.	g5407.t1	1	p3	(CAG)5	15	742	756
>QLOD02000002.1.	g5433.t1	1	p2	(CT)12	24	60	83
>QLOD02000002.1.	g5471.t1	1	p2	(TC)16	32	39	70
>QLOD02000002.1.	g5484.t1	1	p3	(AAC)5	15	190	204
>QLOD02000002.1.	g5484.t1	2	p3	(CAG)5	15	341	355
>QLOD02000002.1.	g5484.t1	3	p6	(ATGAAT)4	24	604	627
>QLOD02000002.1.	g5485.t1	1	p3	(TGA)5	15	2967	2981
>QLOD02000002.1.	g5491.t1	1	p3	(AAG)5	15	754	768
>QLOD02000002.1.	g5493.t1	1	p2	(AG)6	12	386	397
>QLOD02000002.1.	g5549.t1	1	c	(CCT)6(CCACCT)4	42	895	936
>QLOD02000002.1.	g5561.t1	1	p3	(AAG)5	15	330	344
>QLOD02000002.1.	g5578.t1	1	p3	(CTT)5	15	18	32
>QLOD02000002.1.	g5581.t1	1	p2	(GA)7	14	211	224
>QLOD02000002.1.	g5602.t1	1	p3	(AGA)8	24	189	212
>QLOD02000002.1.	g5610.t1	1	p6	(CCATGT)4	24	424	447
>QLOD02000002.1.	g5648.t1	1	p3	(ATG)6	18	1	18
>QLOD02000002.1.	g5699.t1	1	p3	(GAT)5	15	6	20
>QLOD02000002.1.	g5699.t1	2	p3	(AAC)5	15	167	181
>QLOD02000002.1.	g5707.t1	1	p3	(CGG)6	18	245	262
>QLOD02000002.1.	g5713.t1	1	p3	(GAG)5	15	469	483
>QLOD02000002.1.	g5732.t1	1	c	(TCC)6agtactggccataggtt(AGG)5	50	70	119
>QLOD02000002.1.	g5742.t1	1	p3	(GGA)5	15	40	54
>QLOD02000002.1.	g5742.t1	2	p3	(CGA)5	15	183	197
>QLOD02000002.1.	g5745.t1	1	p3	(TCA)5	15	25	39
>QLOD02000002.1.	g5766.t1	1	p3	(CCT)5	15	421	435
>QLOD02000002.1.	g5766.t1	2	p3	(CGC)5	15	680	694
>QLOD02000002.1.	g5789.t1	1	p6	(CCACTT)3	18	1586	1603
>QLOD02000002.1.	g5798.t1	1	p3	(AGA)6	18	96	113
>QLOD02000002.1.	g5831.t1	1	p3	(ACC)5	15	68	82
>QLOD02000002.1.	g5834.t1	1	p2	(AG)8	16	78	93
>QLOD02000002.1.	g5854.t1	1	p3	(AGC)5	15	189	203
>QLOD02000002.1.	g5865.t1	1	p3	(GTG)5	15	953	967
>QLOD02000002.1.	g5866.t1	1	p2	(GA)10	20	94	113
>QLOD02000002.1.	g5897.t1	1	p3	(TCC)5	15	321	335
>QLOD02000002.1.	g5910.t1	1	p5	(ATTCC)3	15	793	807
>QLOD02000002.1.	g5928.t1	1	p2	(AG)7	14	57	70
>QLOD02000002.1.	g5930.t1	1	p3	(GAT)5	15	3630	3644
>QLOD02000002.1.	g5931.t1	1	p2	(AG)7	14	230	243
>QLOD02000002.1.	g6013.t1	1	p3	(GTG)7	21	58	78
>QLOD02000002.1.	g6017.t1	1	p1	(A)17	17	463	479
>QLOD02000002.1.	g6023.t1	1	c	(ATG)5acaacattgatgatgacg(ATGATT)4	57	220	276
>QLOD02000002.1.	g6024.t1	1	p3	(CCG)8	24	229	252
>QLOD02000002.1.	g6039.t1	1	p2	(GA)6	12	973	984
>QLOD02000002.1.	g6092.t1	1	p6	(TGCTGG)3	18	880	897
>QLOD02000002.1.	g6121.t1	1	p6	(GGGAAA)3	18	498	515
>QLOD02000002.1.	g6210.t1	1	p2	(TC)10	20	2506	2525
>QLOD02000002.1.	g6231.t1	1	p2	(TC)8	16	621	636
>QLOD02000002.1.	g6241.t1	1	p1	(A)10	10	164	173
>QLOD02000002.1.	g6248.t1	1	p3	(ACC)6	18	933	950
>QLOD02000002.1.	g6289.t1	1	p6	(GTGGTA)3	18	184	201
>QLOD02000002.1.	g6297.t1	1	p1	(C)10	10	346	355
>QLOD02000002.1.	g6308.t1	1	p3	(AGC)6	18	337	354
>QLOD02000002.1.	g6308.t1	2	p3	(GGT)5	15	907	921
>QLOD02000002.1.	g6329.t1	1	p2	(TC)9	18	1398	1415
>QLOD02000002.1.	g6329.t1	2	p3	(CGA)5	15	1545	1559
>QLOD02000002.1.	g6332.t1	1	p2	(GA)10	20	321	340
>QLOD02000002.1.	g6339.t1	1	p3	(ACG)5	15	41	55
>QLOD02000002.1.	g6341.t1	1	p3	(GAA)5	15	3	17
>QLOD02000002.1.	g6359.t1	1	p5	(CAAAG)3	15	886	900
>QLOD02000002.1.	g6360.t1	1	p3	(GCC)6	18	141	158
>QLOD02000002.1.	g6372.t1	1	p5	(CCGGA)3	15	116	130
>QLOD02000002.1.	g6376.t1	1	p3	(TGA)5	15	26	40
>QLOD02000002.1.	g6385.t1	1	p3	(GCA)5	15	1080	1094
>QLOD02000002.1.	g6386.t1	1	p3	(ACC)5	15	64	78
>QLOD02000002.1.	g6386.t1	2	p3	(GAG)5	15	260	274
>QLOD02000002.1.	g6403.t1	1	p6	(GAGCCG)3	18	88	105
>QLOD02000002.1.	g6481.t1	1	p2	(TA)6	12	80	91
>QLOD02000002.1.	g6494.t1	1	p2	(CT)6	12	31	42
>QLOD02000002.1.	g6500.t1	1	p3	(GCC)6	18	708	725
>QLOD02000002.1.	g6504.t1	1	p1	(T)12	12	196	207
>QLOD02000002.1.	g6505.t1	1	p1	(A)11	11	56	66
>QLOD02000002.1.	g6514.t1	1	p2	(TC)6	12	13	24
>QLOD02000002.1.	g6531.t1	1	p6	(TCCAAG)3	18	244	261
>QLOD02000002.1.	g6544.t1	1	p3	(AAG)7	21	11	31
>QLOD02000002.1.	g6551.t1	1	p3	(AAG)6	18	374	391
>QLOD02000002.1.	g6571.t1	1	p4	(GAGG)4	16	190	205
>QLOD02000002.1.	g6576.t1	1	p3	(ATC)5	15	170	184
>QLOD02000002.1.	g6596.t1	1	p5	(CACTC)3	15	318	332
>QLOD02000002.1.	g6615.t1	1	p3	(AAG)7	21	85	105
>QLOD02000002.1.	g6620.t1	1	p1	(G)11	11	330	340
>QLOD02000002.1.	g6621.t1	1	p3	(AAC)6	18	655	672
>QLOD02000002.1.	g6627.t1	1	p2	(CT)8	16	123	138
>QLOD02000002.1.	g6657.t1	1	p3	(GCG)5	15	92	106
>QLOD02000002.1.	g6658.t1	1	p3	(TCT)8	24	355	378
>QLOD02000002.1.	g6659.t1	1	p2	(AC)8	16	14	29
>QLOD02000002.1.	g6662.t1	1	p5	(GCCGT)3	15	931	945
>QLOD02000002.1.	g6672.t1	1	p6	(GCAGCC)4	24	351	374
>QLOD02000002.1.	g6675.t1	1	p4	(GCCG)4	16	183	198
>QLOD02000002.1.	g6679.t1	1	p3	(TCT)5	15	76	90
>QLOD02000002.1.	g6684.t1	1	p6	(CACAGC)3	18	1023	1040
>QLOD02000002.1.	g6707.t1	1	p6	(CATCGC)3	18	1263	1280
>QLOD02000002.1.	g6710.t1	1	p3	(CTC)7	21	560	580
>QLOD02000002.1.	g6711.t1	1	p6	(TCCAAT)3	18	274	291
>QLOD02000002.1.	g6728.t1	1	p3	(CGG)5	15	164	178
>QLOD02000002.1.	g6739.t1	1	p3	(TGG)6	18	213	230
>QLOD02000002.1.	g6794.t1	1	p6	(CAAGAA)3	18	303	320
>QLOD02000002.1.	g6798.t1	1	p2	(CT)6	12	133	144
>QLOD02000002.1.	g6817.t1	1	p3	(TCT)7	21	172	192
>QLOD02000002.1.	g6826.t1	1	p2	(CT)7	14	368	381
>QLOD02000002.1.	g6838.t1	1	p3	(AGG)6	18	1964	1981
>QLOD02000002.1.	g6860.t1	1	p3	(CGC)11	33	188	220
>QLOD02000002.1.	g6872.t1	1	p2	(TC)6	12	371	382
>QLOD02000002.1.	g6876.t1	1	p3	(AGA)5	15	62	76
>QLOD02000002.1.	g6879.t1	1	p3	(CCG)5	15	19	33
>QLOD02000002.1.	g6879.t1	2	p3	(GAA)5	15	573	587
>QLOD02000002.1.	g6880.t1	1	p3	(CGG)7	21	474	494
>QLOD02000002.1.	g6884.t1	1	p3	(CCG)5	15	260	274
>QLOD02000002.1.	g6891.t1	1	p3	(GTG)7	21	26	46
>QLOD02000002.1.	g6914.t1	1	p3	(GAA)5	15	1519	1533
>QLOD02000002.1.	g6919.t1	1	c	(CAG)6nnnnnnnnnnnnnnnnnnnnnnnnnnnnnnnnnnnnnnnnnnnnnnnnnnnnnnnnnnnnnnnnnnnnnnnnnnnnnnnnnnnnnnnnnnnnnnnnnnnn(CAG)6	136	787	922
>QLOD02000002.1.	g6940.t1	1	p3	(TGA)5	15	141	155
>QLOD02000002.1.	g6942.t1	1	p3	(TCC)5	15	174	188
>QLOD02000002.1.	g6978.t1	1	p2	(TC)6	12	37	48
>QLOD02000002.1.	g6978.t1	2	p6	(GATGGG)3	18	2422	2439
>QLOD02000002.1.	g7006.t1	1	p3	(GAA)5	15	531	545
>QLOD02000002.1.	g7010.t1	1	p6	(GTCGGA)3	18	37	54
>QLOD02000002.1.	g7031.t1	1	p2	(TC)11	22	362	383
>QLOD02000002.1.	g7045.t1	1	p6	(GAAGGA)4	24	234	257
>QLOD02000002.1.	g7050.t1	1	p3	(CAT)5	15	79	93
>QLOD02000002.1.	g7053.t1	1	p6	(AAATTC)3	18	917	934
>QLOD02000002.1.	g7057.t1	1	p3	(GAA)6	18	537	554
>QLOD02000002.1.	g7060.t1	1	p3	(TCC)7	21	471	491
>QLOD02000002.1.	g7063.t1	1	p3	(ACC)5	15	1428	1442
>QLOD02000002.1.	g7064.t1	1	p3	(CGG)5	15	144	158
>QLOD02000002.1.	g7089.t1	1	p3	(CAC)6	18	313	330
>QLOD02000002.1.	g7093.t1	1	p3	(AGA)5	15	5	19
>QLOD02000002.1.	g7100.t1	1	p6	(GAGATG)4	24	64	87
>QLOD02000002.1.	g7102.t1	1	p1	(T)10	10	509	518
>QLOD02000002.1.	g7105.t1	1	p3	(CTG)6	18	434	451
>QLOD02000002.1.	g7122.t1	1	p3	(TGA)5	15	699	713
>QLOD02000002.1.	g7154.t1	1	p3	(CTC)5	15	371	385
>QLOD02000002.1.	g7166.t1	1	c	(AG)8accaattgttt(AG)9atggaagaggcaaaggcattggctcagcaacaacagcaacagcagcagcaacagttgcttctcctgcaacaaattcaa(CAG)6	141	1389	1529
>QLOD02000002.1.	g7166.t1	2	c	(CAA)12nnnnnnnnnnnnnnnnnnnnnnnnnnnnnnnnnnnnnnnnnnnnnnnnnnnnnnnnnnnnnnnnnnnnnnnnnnnnnnnnnnnnnnnnnnnnnnnnnnnn(CAA)12	172	1638	1809
>QLOD02000002.1.	g7172.t1	1	p3	(GAG)6	18	1045	1062
>QLOD02000002.1.	g7174.t1	1	p2	(CT)9	18	32	49
>QLOD02000002.1.	g7176.t1	1	c	(GAA)8gacggcgatggtgatgtcaccggtgacgacgcaggactacgaggaggagg(AGA)5	89	337	425
>QLOD02000002.1.	g7176.t1	2	p3	(AGA)5	15	588	602
>QLOD02000002.1.	g7181.t1	1	p6	(TGATCA)4	24	303	326
>QLOD02000002.1.	g7186.t1	1	p2	(TA)6	12	6	17
>QLOD02000002.1.	g7201.t1	1	p3	(ATG)6	18	392	409
>QLOD02000002.1.	g7234.t1	1	p3	(GAG)6	18	379	396
>QLOD02000002.1.	g7242.t1	1	p3	(CCA)5	15	270	284
>QLOD02000002.1.	g7257.t1	1	p3	(GAA)7	21	145	165
>QLOD02000002.1.	g7265.t1	1	p6	(GAAAGG)4	24	409	432
>QLOD02000002.1.	g7265.t1	2	p6	(GAAAGG)4	24	538	561
>QLOD02000002.1.	g7271.t1	1	p3	(CTC)5	15	97	111
>QLOD02000002.1.	g7284.t1	1	p3	(AGG)5	15	117	131
>QLOD02000002.1.	g7295.t1	1	p3	(CCT)7	21	158	178
>QLOD02000002.1.	g7297.t1	1	p3	(GAA)6	18	465	482
>QLOD02000002.1.	g7309.t1	1	p3	(CAT)5	15	376	390
>QLOD02000002.1.	g7325.t1	1	p3	(CGA)6	18	231	248
>QLOD02000002.1.	g7327.t1	1	p6	(CTTCGC)4	24	108	131
>QLOD02000002.1.	g7334.t1	1	p3	(ACC)5	15	831	845
>QLOD02000002.1.	g7354.t1	1	p3	(CTC)5	15	237	251
>QLOD02000002.1.	g7383.t1	1	p3	(CTT)6	18	80	97
>QLOD02000002.1.	g7387.t1	1	p3	(GGC)5	15	3	17
>QLOD02000002.1.	g7391.t1	1	c	(AGC)5tcaaatgaccatgg(ATC)9	56	1398	1453
>QLOD02000002.1.	g7397.t1	1	p3	(TCC)5	15	20	34
>QLOD02000002.1.	g7422.t1	1	p3	(CTC)5	15	1889	1903
>QLOD02000002.1.	g7426.t1	1	p6	(CAAAGC)4	24	1079	1102
>QLOD02000009.1.	g7437.t1	1	p3	(GAA)8	24	28	51
>QLOD02000009.1.	g7437.t1	2	p3	(TCT)11	33	289	321
>QLOD02000009.1.	g7439.t1	1	p3	(CAG)8	24	1947	1970
>QLOD02000009.1.	g7447.t1	1	p2	(TC)8	16	2063	2078
>QLOD02000009.1.	g7451.t1	1	p3	(GAG)9	27	79	105
>QLOD02000009.1.	g7457.t1	1	p3	(GCG)5	15	431	445
>QLOD02000009.1.	g7478.t1	1	p3	(CCA)5	15	715	729
>QLOD02000009.1.	g7488.t1	1	p3	(CTC)5	15	176	190
>QLOD02000009.1.	g7488.t1	2	p2	(CT)8	16	1111	1126
>QLOD02000009.1.	g7489.t1	1	p3	(ATT)5	15	482	496
>QLOD02000009.1.	g7495.t1	1	p2	(TC)7	14	40	53
>QLOD02000009.1.	g7500.t1	1	c	(GAC)6gggtacgctgccacctgtccttttacgacgccgtttataaccagtccccaacgccatggaaaacggagccac(AAT)7	111	136	246
>QLOD02000009.1.	g7501.t1	1	p3	(ATG)7	21	680	700
>QLOD02000009.1.	g7501.t1	2	p3	(AGC)6	18	908	925
>QLOD02000009.1.	g7501.t1	3	c	(TAA)7aaataataaaaaggtgaagacggaa(GCG)7	67	1182	1248
>QLOD02000009.1.	g7508.t1	1	p6	(TCCCAG)3	18	1352	1369
>QLOD02000009.1.	g7512.t1	1	p6	(TTGGAA)4	24	26	49
>QLOD02000009.1.	g7512.t1	2	p3	(GGA)6	18	517	534
>QLOD02000009.1.	g7513.t1	1	p3	(CAG)7	21	806	826
>QLOD02000009.1.	g7525.t1	1	p6	(CCAGCG)4	24	25	48
>QLOD02000009.1.	g7527.t1	1	p3	(AGG)7	21	105	125
>QLOD02000009.1.	g7527.t1	2	p6	(TCCTCT)3	18	880	897
>QLOD02000009.1.	g7527.t1	3	p2	(AG)9	18	1268	1285
>QLOD02000009.1.	g7536.t1	1	p3	(GGC)6	18	349	366
>QLOD02000009.1.	g7536.t1	2	c	(TCC)5gcctt(ATC)13	59	723	781
>QLOD02000009.1.	g7536.t1	3	p3	(TGC)5	15	1095	1109
>QLOD02000009.1.	g7541.t1	1	p3	(AAG)5	15	587	601
>QLOD02000009.1.	g7576.t1	1	p3	(GCT)5	15	385	399
>QLOD02000009.1.	g7583.t1	1	p2	(GA)6	12	12	23
>QLOD02000009.1.	g7587.t1	1	p2	(GA)11	22	346	367
>QLOD02000009.1.	g7595.t1	1	p2	(AG)6	12	1438	1449
>QLOD02000009.1.	g7615.t1	1	p2	(GA)6	12	520	531
>QLOD02000009.1.	g7638.t1	1	p3	(CAG)5	15	577	591
>QLOD02000009.1.	g7658.t1	1	p3	(CCG)7	21	59	79
>QLOD02000009.1.	g7665.t1	1	p3	(ATG)8	24	1	24
>QLOD02000009.1.	g7671.t1	1	p3	(CCT)7	21	152	172
>QLOD02000009.1.	g7677.t1	1	p3	(GTG)7	21	800	820
>QLOD02000009.1.	g7682.t1	1	p3	(AAG)5	15	508	522
>QLOD02000009.1.	g7683.t1	1	p6	(GGGAGA)3	18	2040	2057
>QLOD02000009.1.	g7684.t1	1	p3	(CAC)6	18	372	389
>QLOD02000009.1.	g7698.t1	1	p2	(TC)8	16	223	238
>QLOD02000009.1.	g7705.t1	1	p3	(TGC)5	15	1335	1349
>QLOD02000009.1.	g7711.t1	1	p2	(CT)13	26	313	338
>QLOD02000009.1.	g7715.t1	1	p2	(AG)6	12	1227	1238
>QLOD02000009.1.	g7720.t1	1	p3	(TGC)6	18	2814	2831
>QLOD02000009.1.	g7736.t1	1	p3	(TCC)6	18	175	192
>QLOD02000009.1.	g7756.t1	1	p3	(CTT)5	15	56	70
>QLOD02000009.1.	g7756.t1	2	p3	(GGC)6	18	241	258
>QLOD02000009.1.	g7756.t1	3	p3	(CAC)5	15	1042	1056
>QLOD02000009.1.	g7756.t1	4	p3	(TCT)6	18	1480	1497
>QLOD02000009.1.	g7760.t1	1	p3	(GAA)5	15	655	669
>QLOD02000009.1.	g7761.t1	1	p3	(CAA)5	15	1242	1256
>QLOD02000009.1.	g7785.t1	1	p3	(TGG)8	24	1050	1073
>QLOD02000009.1.	g7787.t1	1	p3	(GGA)6	18	46	63
>QLOD02000009.1.	g7803.t1	1	p3	(TGC)5	15	3012	3026
>QLOD02000009.1.	g7811.t1	1	c	(CCCTCT)3ctccaccctt(CAC)7	49	280	328
>QLOD02000009.1.	g7823.t1	1	p3	(CGA)8	24	1289	1312
>QLOD02000009.1.	g7836.t1	1	p3	(GAC)5	15	460	474
>QLOD02000009.1.	g7876.t1	1	p3	(GGC)6	18	685	702
>QLOD02000009.1.	g7891.t1	1	p3	(GGC)5	15	235	249
>QLOD02000009.1.	g7905.t1	1	p3	(GCT)5	15	265	279
>QLOD02000009.1.	g7906.t1	1	p2	(CT)7	14	1340	1353
>QLOD02000009.1.	g7914.t1	1	c	(AGA)5gaagcggtcagagacaaacaaatttcaagaaacgacgcaagaagaaatcgacaattctgagaattctttctcgttttactcgacgctactgagt(AAAAAG)3	127	528	654
>QLOD02000009.1.	g7916.t1	1	p3	(AGC)5	15	224	238
>QLOD02000009.1.	g7934.t1	1	p1	(C)13	13	4259	4271
>QLOD02000009.1.	g7934.t1	2	p3	(CCT)6	18	4742	4759
>QLOD02000009.1.	g7945.t1	1	p2	(CT)6	12	285	296
>QLOD02000009.1.	g7953.t1	1	p3	(TGG)5	15	906	920
>QLOD02000009.1.	g7960.t1	1	p3	(GGC)5	15	478	492
>QLOD02000009.1.	g7961.t1	1	p3	(TCA)5	15	895	909
>QLOD02000009.1.	g7964.t1	1	p3	(ATG)5	15	1247	1261
>QLOD02000009.1.	g7974.t1	1	p6	(CATGGA)3	18	565	582
>QLOD02000009.1.	g7977.t1	1	p5	(TCCTT)3	15	170	184
>QLOD02000009.1.	g7984.t1	1	p1	(T)14	14	382	395
>QLOD02000009.1.	g7985.t1	1	p6	(CAGCCC)6	36	868	903
>QLOD02000009.1.	g7999.t1	1	p3	(AAG)7	21	101	121
>QLOD02000009.1.	g8010.t1	1	p3	(CTT)6	18	1514	1531
>QLOD02000009.1.	g8020.t1	1	p1	(A)10	10	963	972
>QLOD02000009.1.	g8021.t1	1	p3	(GAA)5	15	12	26
>QLOD02000009.1.	g8024.t1	1	p3	(GTT)6	18	74	91
>QLOD02000009.1.	g8025.t1	1	p3	(GAT)5	15	646	660
>QLOD02000009.1.	g8026.t1	1	p2	(CT)6	12	156	167
>QLOD02000009.1.	g8037.t1	1	c	(TCT)5ccgccgcctacgctgctgaagcggaagaggccggcaaggctggatattcctatttgctccgatggttttggagttggtgctggttgtccggtgacc(GCG)5	126	247	372
>QLOD02000009.1.	g8039.t1	1	p3	(ACA)8	24	8	31
>QLOD02000009.1.	g8049.t1	1	p6	(CGGAGT)4	24	1652	1675
>QLOD02000009.1.	g8049.t1	2	p3	(ATG)5	15	2039	2053
>QLOD02000009.1.	g8054.t1	1	p3	(GGA)5	15	76	90
>QLOD02000009.1.	g8054.t1	2	p3	(TGG)5	15	582	596
>QLOD02000009.1.	g8057.t1	1	p6	(TTTGAA)3	18	303	320
>QLOD02000009.1.	g8061.t1	1	p3	(GAA)6	18	2080	2097
>QLOD02000009.1.	g8068.t1	1	p3	(AGG)8	24	905	928
>QLOD02000009.1.	g8068.t1	2	p2	(TC)14	28	1162	1189
>QLOD02000009.1.	g8070.t1	1	c	(GAG)10gaagag(GAA)5gaggatggtgatgg(TGA)9	92	325	416
>QLOD02000009.1.	g8084.t1	1	c	(GGC)5ggtttaatgaatcacgatggcgatgacggtggtaaattggagaag(AGTTCC)3	78	403	480
>QLOD02000009.1.	g8085.t1	1	p3	(ACC)5	15	260	274
>QLOD02000009.1.	g8100.t1	1	p3	(GAT)5	15	886	900
>QLOD02000009.1.	g8101.t1	1	p3	(CTC)5	15	111	125
>QLOD02000009.1.	g8104.t1	1	p1	(A)12	12	766	777
>QLOD02000009.1.	g8126.t1	1	p3	(GTC)6	18	123	140
>QLOD02000009.1.	g8126.t1	2	p3	(GCT)5	15	2365	2379
>QLOD02000009.1.	g8148.t1	1	p3	(CGC)5	15	305	319
>QLOD02000009.1.	g8154.t1	1	p3	(TCA)5	15	217	231
>QLOD02000009.1.	g8155.t1	1	p3	(CCT)10	30	169	198
>QLOD02000009.1.	g8155.t1	2	p3	(CCG)5	15	331	345
>QLOD02000009.1.	g8155.t1	3	p5	(AGAAA)3	15	539	553
>QLOD02000009.1.	g8156.t1	1	p3	(AGG)5	15	12	26
>QLOD02000009.1.	g8161.t1	1	p2	(TC)6	12	803	814
>QLOD02000009.1.	g8183.t1	1	p3	(GAT)7	21	631	651
>QLOD02000009.1.	g8185.t1	1	p3	(GAC)6	18	634	651
>QLOD02000009.1.	g8185.t1	2	p6	(GATGAC)3	18	814	831
>QLOD02000009.1.	g8187.t1	1	p3	(GAA)7	21	163	183
>QLOD02000009.1.	g8192.t1	1	p3	(CTG)5	15	1013	1027
>QLOD02000009.1.	g8200.t1	1	p6	(AGAGAA)3	18	462	479
>QLOD02000009.1.	g8201.t1	1	p2	(AG)6	12	293	304
>QLOD02000009.1.	g8204.t1	1	p1	(A)10	10	1082	1091
>QLOD02000009.1.	g8216.t1	1	p3	(CGC)5	15	540	554
>QLOD02000009.1.	g8218.t1	1	c	(CCG)5cctccggtgaactccgattcttcttaccttcagcttcgaagtcggaggctagagaaggttctctcgccgctcgtcgacgcaaagaaacaacagcaccg(ACA)5	128	130	257
>QLOD02000009.1.	g8238.t1	1	p3	(CCA)6	18	217	234
>QLOD02000009.1.	g8248.t1	1	p6	(ATGGGA)3	18	1219	1236
>QLOD02000009.1.	g8278.t1	1	p2	(CT)14	28	243	270
>QLOD02000009.1.	g8284.t1	1	p3	(GGC)5	15	34	48
>QLOD02000009.1.	g8329.t1	1	p3	(TCA)5	15	100	114
>QLOD02000009.1.	g8332.t1	1	p3	(CTC)6	18	251	268
>QLOD02000009.1.	g8366.t1	1	p5	(TTCAT)3	15	682	696
>QLOD02000009.1.	g8382.t1	1	p2	(CT)6	12	20	31
>QLOD02000009.1.	g8384.t1	1	p2	(AG)11	22	76	97
>QLOD02000009.1.	g8390.t1	1	p3	(CCT)6	18	244	261
>QLOD02000009.1.	g8393.t1	1	p6	(AATCTG)4	24	2315	2338
>QLOD02000009.1.	g8436.t1	1	p2	(GA)6	12	1918	1929
>QLOD02000009.1.	g8442.t1	1	p6	(GCCGTG)3	18	716	733
>QLOD02000009.1.	g8460.t1	1	p2	(GA)13	26	4	29
>QLOD02000009.1.	g8474.t1	1	p6	(AAAACA)3	18	137	154
>QLOD02000009.1.	g8483.t1	1	p3	(GAA)5	15	904	918
>QLOD02000009.1.	g8495.t1	1	p6	(GACATG)3	18	179	196
>QLOD02000009.1.	g8497.t1	1	p3	(AAG)5	15	179	193
>QLOD02000009.1.	g8502.t1	1	p2	(AG)7	14	69	82
>QLOD02000009.1.	g8509.t1	1	p2	(GA)10	20	92	111
>QLOD02000009.1.	g8524.t1	1	p4	(TTTG)4	16	1012	1027
>QLOD02000009.1.	g8531.t1	1	p3	(TGT)5	15	261	275
>QLOD02000009.1.	g8535.t1	1	p1	(A)10	10	212	221
>QLOD02000009.1.	g8551.t1	1	p3	(TTC)5	15	1035	1049
>QLOD02000009.1.	g8561.t1	1	p3	(TCG)6	18	52	69
>QLOD02000009.1.	g8573.t1	1	p3	(GAA)9	27	64	90
>QLOD02000009.1.	g8574.t1	1	c	(GAG)6gatggtgaagtgattgattggagtggtgg(AGA)10	77	235	311
>QLOD02000009.1.	g8586.t1	1	p3	(GGA)5	15	633	647
>QLOD02000009.1.	g8627.t1	1	p3	(CTC)6	18	60	77
>QLOD02000009.1.	g8634.t1	1	p3	(ATA)6	18	149	166
>QLOD02000009.1.	g8634.t1	2	p3	(TGA)5	15	369	383
>QLOD02000009.1.	g8648.t1	1	p3	(GGT)5	15	172	186
>QLOD02000009.1.	g8649.t1	1	p6	(GAGCAG)3	18	1622	1639
>QLOD02000009.1.	g8667.t1	1	p3	(GAT)5	15	1252	1266
>QLOD02000009.1.	g8671.t1	1	p1	(A)11	11	1774	1784
>QLOD02000009.1.	g8687.t1	1	p3	(GAT)9	27	586	612
>QLOD02000009.1.	g8720.t1	1	p3	(GGA)5	15	460	474
>QLOD02000009.1.	g8727.t1	1	p5	(AAAAG)3	15	189	203
>QLOD02000009.1.	g8740.t1	1	p3	(GAA)6	18	1263	1280
>QLOD02000009.1.	g8741.t1	1	p3	(AAG)5	15	782	796
>QLOD02000009.1.	g8807.t1	1	p5	(AAAGA)3	15	227	241
>QLOD02000009.1.	g8808.t1	1	p3	(GTG)5	15	401	415
>QLOD02000009.1.	g8815.t1	1	p3	(CGG)5	15	42	56
>QLOD02000009.1.	g8828.t1	1	p1	(A)11	11	104	114
>QLOD02000009.1.	g8834.t1	1	p2	(TC)10	20	495	514
>QLOD02000009.1.	g8848.t1	1	p1	(A)10	10	4504	4513
>QLOD02000009.1.	g8861.t1	1	p2	(GA)6	12	469	480
>QLOD02000009.1.	g8895.t1	1	p3	(TCA)5	15	964	978
>QLOD02000009.1.	g8907.t1	1	p3	(TGG)7	21	162	182
>QLOD02000009.1.	g8928.t1	1	p1	(G)10	10	861	870
>QLOD02000009.1.	g8942.t1	1	p3	(CTC)5	15	254	268
>QLOD02000009.1.	g8974.t1	1	p3	(GCA)5	15	315	329
>QLOD02000009.1.	g8983.t1	1	p3	(AGA)7	21	1221	1241
>QLOD02000009.1.	g8992.t1	1	p3	(CTC)6	18	389	406
>QLOD02000009.1.	g9005.t1	1	c	(GAA)7gacgagagcgaggaggaggatctcaccctcccctcgtccaaccctccccaagaggaggacct(CGA)6	101	49	149
>QLOD02000009.1.	g9008.t1	1	p3	(GAG)7	21	226	246
>QLOD02000009.1.	g9011.t1	1	p2	(GA)6	12	301	312
>QLOD02000009.1.	g9041.t1	1	p6	(AACCCT)3	18	544	561
>QLOD02000009.1.	g9047.t1	1	p2	(TC)11	22	210	231
>QLOD02000009.1.	g9059.t1	1	p4	(TTCC)5	20	290	309
>QLOD02000009.1.	g9072.t1	1	p3	(AGG)9	27	1401	1427
>QLOD02000009.1.	g9082.t1	1	p3	(GCG)5	15	227	241
>QLOD02000009.1.	g9086.t1	1	p3	(TTC)6	18	609	626
>QLOD02000009.1.	g9087.t1	1	p3	(GCA)5	15	622	636
>QLOD02000009.1.	g9100.t1	1	p3	(GGA)5	15	223	237
>QLOD02000009.1.	g9120.t1	1	p2	(GA)8	16	55	70
>QLOD02000009.1.	g9120.t1	2	p1	(G)12	12	1476	1487
>QLOD02000009.1.	g9122.t1	1	p1	(A)10	10	634	643
>QLOD02000009.1.	g9125.t1	1	p1	(C)14	14	122	135
>QLOD02000009.1.	g9129.t1	1	p3	(CGG)5	15	267	281
>QLOD02000009.1.	g9129.t1	2	p3	(GCC)5	15	591	605
>QLOD02000009.1.	g9135.t1	1	c	(TCC)7(TCT)6	39	58	96
>QLOD02000009.1.	g9138.t1	1	p1	(A)10	10	178	187
>QLOD02000009.1.	g9171.t1	1	c	(TGA)6cgatgatgatgatgttgatcgagatgatcacccagttttgtcagctgcagctgt(TGC)6	90	315	404
>QLOD02000009.1.	g9188.t1	1	p3	(TCT)6	18	1192	1209
>QLOD02000009.1.	g9199.t1	1	p3	(CGC)5	15	192	206
>QLOD02000009.1.	g9203.t1	1	p3	(GCT)8	24	943	966
>QLOD02000009.1.	g9205.t1	1	p3	(CAA)6	18	297	314
>QLOD02000009.1.	g9213.t1	1	c	(CTC)9caaactggagaat(CAC)6	58	183	240
>QLOD02000009.1.	g9215.t1	1	p3	(CAC)5	15	484	498
>QLOD02000009.1.	g9217.t1	1	p3	(AAG)5	15	86	100
>QLOD02000009.1.	g9232.t1	1	p3	(GAA)6	18	214	231
>QLOD02000009.1.	g9250.t1	1	p2	(CT)8	16	281	296
>QLOD02000009.1.	g9258.t1	1	p6	(CCAGAT)3	18	1726	1743
>QLOD02000009.1.	g9266.t1	1	p3	(CTC)6	18	40	57
>QLOD02000009.1.	g9267.t1	1	p2	(TC)9	18	243	260
>QLOD02000009.1.	g9271.t1	1	p3	(GAG)5	15	765	779
>QLOD02000009.1.	g9274.t1	1	p3	(AGG)6	18	174	191
>QLOD02000009.1.	g9276.t1	1	p1	(A)10	10	256	265
>QLOD02000009.1.	g9284.t1	1	p6	(AAGAAA)3	18	1111	1128
>QLOD02000009.1.	g9284.t1	2	c	(AGA)6aaaagaaggataaagagaaggatggacctgtgtcatcagatgaggagaaatctg(AGA)7	93	1238	1330
>QLOD02000009.1.	g9286.t1	1	p6	(AAGAAA)3	18	400	417
>QLOD02000009.1.	g9287.t1	1	p2	(GA)7	14	513	526
>QLOD02000009.1.	g9295.t1	1	p3	(AGG)5	15	305	319
>QLOD02000009.1.	g9299.t1	1	p2	(GA)13	26	346	371
>QLOD02000009.1.	g9299.t1	2	p2	(AG)15	30	1222	1251
>QLOD02000009.1.	g9304.t1	1	p3	(CGG)6	18	198	215
>QLOD02000009.1.	g9336.t1	1	p3	(GAG)5	15	101	115
>QLOD02000009.1.	g9341.t1	1	c	(TCT)6(CCT)8	42	280	321
>QLOD02000009.1.	g9351.t1	1	c	(ACC)6ttcttcactactttgatcatcagtcttctt(CTC)5	63	287	349
>QLOD02000009.1.	g9360.t1	1	p3	(GAT)9	27	1195	1221
>QLOD02000009.1.	g9365.t1	1	p3	(GAG)5	15	131	145
>QLOD02000009.1.	g9367.t1	1	p1	(C)11	11	807	817
>QLOD02000009.1.	g9378.t1	1	p3	(TCA)5	15	250	264
>QLOD02000009.1.	g9383.t1	1	p3	(CTC)5	15	482	496
>QLOD02000009.1.	g9388.t1	1	p2	(GA)15	30	963	992
>QLOD02000009.1.	g9402.t1	1	p2	(TG)6	12	181	192
>QLOD02000009.1.	g9405.t1	1	p5	(TGGAG)3	15	630	644
>QLOD02000009.1.	g9411.t1	1	p3	(CTC)8	24	936	959
>QLOD02000009.1.	g9411.t1	2	p3	(CAT)5	15	1276	1290
>QLOD02000009.1.	g9437.t1	1	p3	(ATG)6	18	272	289
>QLOD02000009.1.	g9455.t1	1	p3	(AAG)5	15	349	363
>QLOD02000009.1.	g9461.t1	1	p2	(CT)11	22	142	163
>QLOD02000009.1.	g9465.t1	1	p3	(TTC)8	24	108	131
>QLOD02000009.1.	g9493.t1	1	p3	(GAA)5	15	591	605
>QLOD02000009.1.	g9502.t1	1	p2	(AG)6	12	857	868
>QLOD02000009.1.	g9509.t1	1	p6	(GAGGAT)3	18	1354	1371
>QLOD02000009.1.	g9525.t1	1	p3	(CGG)5	15	117	131
>QLOD02000009.1.	g9536.t1	1	p3	(TTC)6	18	8	25
>QLOD02000009.1.	g9540.t1	1	p1	(C)10	10	323	332
>QLOD02000009.1.	g9552.t1	1	p3	(GGC)6	18	127	144
>QLOD02000009.1.	g9553.t1	1	p3	(CCG)6	18	47	64
>QLOD02000009.1.	g9564.t1	1	p6	(CTCTCA)3	18	8	25
>QLOD02000009.1.	g9569.t1	1	p6	(TCCTCT)3	18	37	54
>QLOD02000009.1.	g9571.t1	1	p3	(CTT)5	15	11	25
>QLOD02000009.1.	g9578.t1	1	p6	(CAACTC)4	24	591	614
>QLOD02000009.1.	g9583.t1	1	c	(CAG)5caacagcaa(CAG)7	45	412	456
>QLOD02000009.1.	g9592.t1	1	p3	(ATG)6	18	587	604
>QLOD02000009.1.	g9592.t1	2	p3	(GTG)5	15	1064	1078
>QLOD02000009.1.	g9599.t1	1	p3	(GGC)5	15	7	21
>QLOD02000009.1.	g9601.t1	1	p6	(TGATTG)3	18	65	82
>QLOD02000009.1.	g9617.t1	1	p3	(GCC)5	15	214	228
>QLOD02000009.1.	g9625.t1	1	p3	(GGA)6	18	396	413
>QLOD02000009.1.	g9637.t1	1	p3	(GAC)5	15	358	372
>QLOD02000009.1.	g9641.t1	1	p6	(CGATGA)3	18	924	941
>QLOD02000009.1.	g9641.t1	2	p3	(GAA)5	15	1426	1440
>QLOD02000009.1.	g9651.t1	1	p3	(AGA)5	15	228	242
>QLOD02000009.1.	g9671.t1	1	p3	(CTT)5	15	25	39
>QLOD02000009.1.	g9679.t1	1	p2	(AG)9	18	2343	2360
>QLOD02000009.1.	g9682.t1	1	p1	(C)11	11	409	419
>QLOD02000009.1.	g9682.t1	2	p3	(ATG)5	15	2135	2149
>QLOD02000009.1.	g9683.t1	1	p6	(GCCACA)3	18	616	633
>QLOD02000009.1.	g9690.t1	1	p3	(TCC)5	15	173	187
>QLOD02000009.1.	g9706.t1	1	p3	(CTG)5	15	8	22
>QLOD02000009.1.	g9713.t1	1	c	(ATC)6taa(CAG)5	36	1284	1319
>QLOD02000009.1.	g9714.t1	1	p3	(ATA)7	21	35	55
>QLOD02000009.1.	g9714.t1	2	p3	(ATA)6	18	215	232
>QLOD02000009.1.	g9714.t1	3	c	(GATGGA)4ttctcccgcagccaccaaaatttagccaaatttggtgaagcgcaggggcagcaacagcgagtactccaacagcaa(CAG)5	114	367	480
>QLOD02000009.1.	g9714.t1	4	c	(CAG)5ttacaacaaccaccaccacccccatcaccctc(ACA)7	68	619	686
>QLOD02000009.1.	g9714.t1	5	p3	(ATA)5	15	1055	1069
>QLOD02000009.1.	g9714.t1	6	p3	(CTC)8	24	1202	1225
>QLOD02000009.1.	g9719.t1	1	p6	(GAAGAT)3	18	999	1016
>QLOD02000009.1.	g9722.t1	1	p3	(CCT)6	18	76	93
>QLOD02000009.1.	g9722.t1	2	p3	(GGT)5	15	238	252
>QLOD02000009.1.	g9730.t1	1	p6	(GCAGGA)3	18	2689	2706
>QLOD02000009.1.	g9734.t1	1	p3	(CTG)5	15	170	184
>QLOD02000009.1.	g9747.t1	1	p3	(CGC)5	15	588	602
>QLOD02000010.1.	g9758.t1	1	p3	(TCA)5	15	207	221
>QLOD02000010.1.	g9779.t1	1	p3	(TCT)6	18	94	111
>QLOD02000010.1.	g9780.t1	1	p3	(TCT)6	18	82	99
>QLOD02000010.1.	g9786.t1	1	p3	(CTT)7	21	59	79
>QLOD02000010.1.	g9805.t1	1	p3	(TCC)5	15	513	527
>QLOD02000010.1.	g9832.t1	1	p3	(GGA)5	15	622	636
>QLOD02000010.1.	g9834.t1	1	p3	(ACC)5	15	102	116
>QLOD02000010.1.	g9857.t1	1	p3	(AAG)5	15	53	67
>QLOD02000010.1.	g9859.t1	1	c	(TTGATT)3tcgatgacaatgacgccatcagttactgcaatgagggagcgaggaagagtttcttgaccagcggagg(AGA)5	100	299	398
>QLOD02000010.1.	g9876.t1	1	p3	(CTT)6	18	20	37
>QLOD02000010.1.	g9876.t1	2	p3	(GGT)5	15	169	183
>QLOD02000010.1.	g9882.t1	1	p3	(GCA)6	18	69	86
>QLOD02000010.1.	g9899.t1	1	p3	(GAA)5	15	576	590
>QLOD02000010.1.	g9905.t1	1	p3	(GAC)5	15	790	804
>QLOD02000010.1.	g9943.t1	1	p3	(CCA)5	15	1501	1515
>QLOD02000010.1.	g9945.t1	1	p3	(AAG)5	15	280	294
>QLOD02000010.1.	g9945.t1	2	p3	(AAG)8	24	472	495
>QLOD02000010.1.	g9958.t1	1	p3	(ATC)8	24	1055	1078
>QLOD02000010.1.	g9967.t1	1	p1	(A)10	10	1662	1671
>QLOD02000010.1.	g9974.t1	1	p5	(TGTGC)3	15	715	729
>QLOD02000010.1.	g10024.t1	1	p3	(AGA)5	15	705	719
>QLOD02000010.1.	g10031.t1	1	p3	(GGA)10	30	406	435
>QLOD02000010.1.	g10036.t1	1	p3	(TGA)5	15	282	296
>QLOD02000010.1.	g10050.t1	1	p3	(CCA)6	18	145	162
>QLOD02000010.1.	g10051.t1	1	p3	(GGC)5	15	64	78
>QLOD02000010.1.	g10062.t1	1	c	(GAG)7(GAA)6	39	889	927
>QLOD02000010.1.	g10081.t1	1	p3	(TCT)5	15	73	87
>QLOD02000010.1.	g10101.t1	1	c	(CCA)5a(CTC)5	31	224	254
>QLOD02000010.1.	g10101.t1	2	p3	(GAA)5	15	1725	1739
>QLOD02000010.1.	g10104.t1	1	p1	(G)10	10	104	113
>QLOD02000010.1.	g10108.t1	1	p3	(AAG)5	15	893	907
>QLOD02000010.1.	g10112.t1	1	p3	(TGG)5	15	228	242
>QLOD02000010.1.	g10137.t1	1	p3	(CAG)8	24	442	465
>QLOD02000010.1.	g10149.t1	1	p3	(TTC)7	21	46	66
>QLOD02000010.1.	g10151.t1	1	p3	(GTG)5	15	140	154
>QLOD02000010.1.	g10159.t1	1	p6	(TAACCC)3	18	204	221
>QLOD02000010.1.	g10163.t1	1	p3	(TGA)6	18	1782	1799
>QLOD02000010.1.	g10181.t1	1	p3	(CCG)5	15	104	118
>QLOD02000010.1.	g10192.t1	1	p6	(ACAAGG)3	18	947	964
>QLOD02000010.1.	g10196.t1	1	p3	(CAC)7	21	459	479
>QLOD02000010.1.	g10199.t1	1	p3	(GCA)7	21	64	84
>QLOD02000010.1.	g10200.t1	1	p3	(GCA)6	18	18	35
>QLOD02000010.1.	g10201.t1	1	p3	(ACG)5	15	68	82
>QLOD02000010.1.	g10209.t1	1	p3	(GAG)5	15	10	24
>QLOD02000010.1.	g10223.t1	1	p2	(CT)6	12	29	40
>QLOD02000010.1.	g10250.t1	1	p3	(TTC)6	18	60	77
>QLOD02000010.1.	g10256.t1	1	p3	(GAG)6	18	526	543
>QLOD02000010.1.	g10259.t1	1	p1	(T)11	11	2825	2835
>QLOD02000010.1.	g10263.t1	1	p6	(CATCAC)3	18	154	171
>QLOD02000010.1.	g10266.t1	1	p6	(GAAAGA)3	18	948	965
>QLOD02000010.1.	g10279.t1	1	p6	(AATGGG)4	24	1236	1259
>QLOD02000010.1.	g10282.t1	1	p5	(CCCTT)3	15	293	307
>QLOD02000010.1.	g10282.t1	2	p3	(GGA)7	21	3715	3735
>QLOD02000010.1.	g10283.t1	1	p6	(GGGGGA)3	18	247	264
>QLOD02000010.1.	g10284.t1	1	p2	(TC)6	12	264	275
>QLOD02000010.1.	g10286.t1	1	p3	(CGC)5	15	218	232
>QLOD02000010.1.	g10292.t1	1	p6	(TGGCCG)3	18	690	707
>QLOD02000010.1.	g10307.t1	1	p3	(GCA)7	21	87	107
>QLOD02000010.1.	g10307.t1	2	p1	(A)11	11	1408	1418
>QLOD02000010.1.	g10317.t1	1	p3	(CGC)6	18	23	40
>QLOD02000010.1.	g10317.t1	2	c	(GAG)5gatgaggtggaggaggaagagg(GGGA)4	53	796	848
>QLOD02000010.1.	g10329.t1	1	p3	(CTG)6	18	1238	1255
>QLOD02000010.1.	g10337.t1	1	p3	(CTC)5	15	190	204
>QLOD02000010.1.	g10337.t1	2	p3	(CAA)5	15	933	947
>QLOD02000010.1.	g10338.t1	1	p3	(CAG)5	15	1101	1115
>QLOD02000010.1.	g10339.t1	1	c	(GAG)5atcat(GAA)6	38	221	258
>QLOD02000010.1.	g10400.t1	1	p3	(ATC)5	15	2934	2948
>QLOD02000010.1.	g10414.t1	1	p3	(CTC)6	18	6	23
>QLOD02000010.1.	g10426.t1	1	p3	(CTG)6	18	1484	1501
>QLOD02000010.1.	g10431.t1	1	p6	(GACGGC)3	18	348	365
>QLOD02000010.1.	g10432.t1	1	p1	(T)15	15	139	153
>QLOD02000010.1.	g10435.t1	1	p5	(CCGTA)4	20	356	375
>QLOD02000010.1.	g10436.t1	1	p3	(CTG)9	27	578	604
>QLOD02000010.1.	g10439.t1	1	p3	(GGA)5	15	199	213
>QLOD02000010.1.	g10471.t1	1	c	(GGAAGA)3agaagac(GATGAA)4	49	192	240
>QLOD02000010.1.	g10471.t1	2	p6	(GATGAA)4	24	343	366
>QLOD02000010.1.	g10478.t1	1	p3	(ATG)6	18	287	304
>QLOD02000010.1.	g10478.t1	2	p1	(A)10	10	1118	1127
>QLOD02000010.1.	g10491.t1	1	p3	(TCA)6	18	10	27
>QLOD02000010.1.	g10501.t1	1	p3	(AAC)5	15	682	696
>QLOD02000010.1.	g10519.t1	1	c	(AGAAGG)3agaaccgagccagcgccatagaagcgtgaagagagagaaatgcgggttttgggt(TGA)6	90	282	371
>QLOD02000010.1.	g10525.t1	1	p3	(GGT)5	15	607	621
>QLOD02000010.1.	g10528.t1	1	c	(TCT)6tcctcctct(TCC)5	42	121	162
>QLOD02000010.1.	g10537.t1	1	p3	(CAA)5	15	79	93
>QLOD02000010.1.	g10542.t1	1	p3	(CGG)5	15	390	404
>QLOD02000010.1.	g10546.t1	1	p1	(G)14	14	2048	2061
>QLOD02000010.1.	g10560.t1	1	c	(CCG)6ccaaggagacaaagccgatggcggcgccggcaaaggcgacgtcgatgaacggaaaa(AAG)6	92	99	190
>QLOD02000010.1.	g10567.t1	1	p2	(GA)8	16	56	71
>QLOD02000010.1.	g10578.t1	1	p3	(GGT)7	21	7	27
>QLOD02000010.1.	g10578.t1	2	p3	(CTT)6	18	1409	1426
>QLOD02000010.1.	g10583.t1	1	p3	(GGA)5	15	212	226
>QLOD02000010.1.	g10586.t1	1	c	(GAA)6(GGA)8	42	832	873
>QLOD02000010.1.	g10589.t1	1	p3	(GAC)5	15	3	17
>QLOD02000010.1.	g10593.t1	1	c	(CAG)5ccgaattctggttccatgcatggagcacatttccaatggaaccagtcaaat(GGA)5	81	685	765
>QLOD02000010.1.	g10597.t1	1	p3	(CGG)5	15	1011	1025
>QLOD02000010.1.	g10602.t1	1	p3	(TTC)8	24	23	46
>QLOD02000010.1.	g10608.t1	1	p1	(T)10	10	1843	1852
>QLOD02000010.1.	g10621.t1	1	p6	(GCGCCC)3	18	996	1013
>QLOD02000010.1.	g10624.t1	1	p3	(GAT)5	15	294	308
>QLOD02000010.1.	g10642.t1	1	p3	(CTC)6	18	245	262
>QLOD02000010.1.	g10654.t1	1	p3	(CAA)5	15	255	269
>QLOD02000010.1.	g10688.t1	1	p3	(AGC)6	18	265	282
>QLOD02000010.1.	g10688.t1	2	p3	(GGA)5	15	624	638
>QLOD02000010.1.	g10700.t1	1	p2	(GA)9	18	199	216
>QLOD02000010.1.	g10705.t1	1	p3	(CAG)5	15	34	48
>QLOD02000010.1.	g10708.t1	1	c*	(CCT)4(<cct>ccg)(CCTCCG)2	30	172	201
>QLOD02000010.1.	g10709.t1	1	p3	(AGA)5	15	579	593
>QLOD02000010.1.	g10719.t1	1	p3	(CTC)5	15	249	263
>QLOD02000010.1.	g10729.t1	1	p6	(GGCTCA)3	18	1638	1655
>QLOD02000010.1.	g10744.t1	1	p3	(GTG)5	15	71	85
>QLOD02000010.1.	g10757.t1	1	p3	(CGA)5	15	93	107
>QLOD02000010.1.	g10764.t1	1	p3	(GAG)5	15	1243	1257
>QLOD02000010.1.	g10771.t1	1	p3	(TTC)8	24	222	245
>QLOD02000010.1.	g10771.t1	2	p6	(CCTCAT)3	18	698	715
>QLOD02000010.1.	g10780.t1	1	p3	(CTC)5	15	284	298
>QLOD02000010.1.	g10797.t1	1	p3	(GAG)5	15	43	57
>QLOD02000010.1.	g10811.t1	1	p3	(GCG)5	15	167	181
>QLOD02000010.1.	g10812.t1	1	p3	(AAG)5	15	1261	1275
>QLOD02000010.1.	g10813.t1	1	p3	(GGC)5	15	169	183
>QLOD02000010.1.	g10816.t1	1	p3	(GCG)5	15	370	384
>QLOD02000010.1.	g10845.t1	1	p2	(CT)6	12	890	901
>QLOD02000010.1.	g10851.t1	1	p3	(CTT)5	15	800	814
>QLOD02000010.1.	g10851.t1	2	p3	(TCA)6	18	979	996
>QLOD02000010.1.	g10852.t1	1	p3	(CTC)7	21	34	54
>QLOD02000010.1.	g10855.t1	1	p6	(AGTAAG)3	18	100	117
>QLOD02000010.1.	g10855.t1	2	p3	(GAA)9	27	375	401
>QLOD02000010.1.	g10855.t1	3	p3	(GAA)9	27	504	530
>QLOD02000010.1.	g10871.t1	1	p2	(GA)7	14	447	460
>QLOD02000010.1.	g10874.t1	1	p1	(G)12	12	2618	2629
>QLOD02000010.1.	g10877.t1	1	p3	(GCG)6	18	377	394
>QLOD02000010.1.	g10914.t1	1	p3	(TTC)5	15	17	31
>QLOD02000010.1.	g10948.t1	1	p3	(TCC)6	18	906	923
>QLOD02000010.1.	g10948.t1	2	p3	(GGT)6	18	1813	1830
>QLOD02000010.1.	g10955.t1	1	p6	(GCCACA)3	18	438	455
>QLOD02000010.1.	g10963.t1	1	p6	(TAGAGG)3	18	939	956
>QLOD02000010.1.	g10970.t1	1	p3	(TCT)9	27	424	450
>QLOD02000010.1.	g10976.t1	1	c	(AACCA)3accg(TC)6	31	392	422
>QLOD02000010.1.	g10984.t1	1	p3	(GTG)6	18	53	70
>QLOD02000010.1.	g10984.t1	2	p3	(GAA)7	21	412	432
>QLOD02000010.1.	g11073.t1	1	p3	(ATA)5	15	388	402
>QLOD02000010.1.	g11079.t1	1	p5	(GACCC)3	15	79	93
>QLOD02000010.1.	g11083.t1	1	p3	(GAG)10	30	2347	2376
>QLOD02000010.1.	g11086.t1	1	p2	(GA)6	12	245	256
>QLOD02000010.1.	g11105.t1	1	p6	(CCTCCA)3	18	128	145
>QLOD02000010.1.	g11122.t1	1	p1	(A)11	11	715	725
>QLOD02000010.1.	g11128.t1	1	p3	(TCT)5	15	145	159
>QLOD02000010.1.	g11130.t1	1	p1	(G)11	11	1328	1338
>QLOD02000010.1.	g11133.t1	1	p6	(CTCAGG)3	18	512	529
>QLOD02000010.1.	g11157.t1	1	p2	(TC)7	14	1360	1373
>QLOD02000010.1.	g11170.t1	1	p1	(G)11	11	1528	1538
>QLOD02000010.1.	g11183.t1	1	p1	(A)10	10	1154	1163
>QLOD02000010.1.	g11186.t1	1	p6	(GGAGAG)3	18	1205	1222
>QLOD02000010.1.	g11191.t1	1	c	(TCA)9(TCT)5	42	745	786
>QLOD02000010.1.	g11244.t1	1	p3	(GCG)6	18	286	303
>QLOD02000010.1.	g11260.t1	1	p3	(GAT)9	27	19	45
>QLOD02000010.1.	g11277.t1	1	p5	(GTGCC)3	15	18	32
>QLOD02000010.1.	g11279.t1	1	p3	(GAA)5	15	216	230
>QLOD02000010.1.	g11283.t1	1	p1	(A)11	11	729	739
>QLOD02000010.1.	g11329.t1	1	p3	(AAG)8	24	170	193
>QLOD02000010.1.	g11337.t1	1	p3	(ACC)5	15	181	195
>QLOD02000010.1.	g11365.t1	1	p3	(GGA)8	24	123	146
>QLOD02000010.1.	g11376.t1	1	p6	(TAGAGG)3	18	27	44
>QLOD02000010.1.	g11382.t1	1	p3	(CCT)5	15	424	438
>QLOD02000010.1.	g11401.t1	1	p1	(G)16	16	39	54
>QLOD02000010.1.	g11414.t1	1	p2	(AG)8	16	23	38
>QLOD02000010.1.	g11424.t1	1	p3	(CTC)5	15	327	341
>QLOD02000010.1.	g11439.t1	1	p2	(CT)6	12	2032	2043
>QLOD02000010.1.	g11443.t1	1	p3	(ATG)5	15	341	355
>QLOD02000010.1.	g11465.t1	1	c	(CCA)6(TCACCA)3	36	165	200
>QLOD02000010.1.	g11476.t1	1	p3	(CAC)5	15	148	162
>QLOD02000010.1.	g11478.t1	1	p1	(A)11	11	141	151
>QLOD02000010.1.	g11481.t1	1	p3	(GGC)5	15	850	864
>QLOD02000010.1.	g11486.t1	1	c	(GCG)5gnnnnnnnnnnnnnnnnnnnnnnnnnnnnnnnnnnnnnnnnnnnnnnnnnnnnnnnnnnnnnnnnnnnnnnn(GCG)5	102	467	568
>QLOD02000010.1.	g11486.t1	2	c	(TGGAAA)3(TGGTAA)3	36	1113	1148
>QLOD02000010.1.	g11493.t1	1	p5	(AAACC)5	25	86	110
>QLOD02000010.1.	g11501.t1	1	p2	(TG)7	14	1247	1260
>QLOD02000010.1.	g11502.t1	1	p6	(TCACGA)3	18	3108	3125
>QLOD02000010.1.	g11507.t1	1	p3	(ATG)5	15	134	148
>QLOD02000010.1.	g11508.t1	1	p1	(G)10	10	10	19
>QLOD02000010.1.	g11516.t1	1	p3	(CCT)6	18	106	123
>QLOD02000010.1.	g11525.t1	1	p3	(CTT)8	24	5	28
>QLOD02000010.1.	g11528.t1	1	p3	(CAT)5	15	11	25
>QLOD02000010.1.	g11543.t1	1	p3	(CAA)5	15	174	188
>QLOD02000010.1.	g11544.t1	1	p3	(CCG)6	18	74	91
>QLOD02000010.1.	g11557.t1	1	p3	(ATG)7	21	662	682
>QLOD02000010.1.	g11580.t1	1	p3	(AGC)5	15	200	214
>QLOD02000010.1.	g11582.t1	1	p2	(TC)9	18	313	330
>QLOD02000010.1.	g11586.t1	1	p3	(GGC)6	18	241	258
>QLOD02000010.1.	g11599.t1	1	p3	(AAG)5	15	52	66
>QLOD02000010.1.	g11613.t1	1	p3	(GGT)6	18	37	54
>QLOD02000010.1.	g11618.t1	1	p2	(TC)6	12	24	35
>QLOD02000010.1.	g11618.t1	2	p2	(CT)9	18	1646	1663
>QLOD02000010.1.	g11631.t1	1	p6	(CTCCAC)3	18	140	157
>QLOD02000010.1.	g11633.t1	1	p6	(GGTGAA)3	18	270	287
>QLOD02000010.1.	g11634.t1	1	p3	(CCA)5	15	442	456
>QLOD02000010.1.	g11642.t1	1	p6	(GGACAA)3	18	291	308
>QLOD02000010.1.	g11646.t1	1	p2	(GA)12	24	1302	1325
>QLOD02000010.1.	g11649.t1	1	c	(CTCCAC)3catctaaatcccctactccaccgtatcactataaatctcctccctcaccatctccatcaccaccgtctccctaccactacaagtccccacctc(CACCAT)3	129	869	997
>QLOD02000010.1.	g11652.t1	1	p3	(CTC)5	15	179	193
>QLOD02000010.1.	g11673.t1	1	p2	(AG)6	12	270	281
>QLOD02000010.1.	g11673.t1	2	p3	(GAA)5	15	1843	1857
>QLOD02000010.1.	g11678.t1	1	c	(TCA)5acctccttccactacggcggcaactcctctgccaattctcatgcaaccgctggcggcggctaccctcttcttctccttcatcaccatcaccat(CAG)6	126	1111	1236
>QLOD02000010.1.	g11678.t1	2	p3	(GGA)5	15	1468	1482
>QLOD02000010.1.	g11680.t1	1	p6	(AGAGGG)4	24	362	385
>QLOD02000010.1.	g11687.t1	1	p2	(TC)10	20	175	194
>QLOD02000010.1.	g11694.t1	1	p2	(GA)7	14	240	253
>QLOD02000010.1.	g11697.t1	1	p3	(AGA)6	18	1212	1229
>QLOD02000010.1.	g11702.t1	1	p3	(TTC)6	18	420	437
>QLOD02000010.1.	g11703.t1	1	p3	(TTC)10	30	306	335
>QLOD02000010.1.	g11712.t1	1	p3	(CTC)5	15	272	286
>QLOD02000010.1.	g11712.t1	2	c	(GAA)6tattggtactggatctggttacttgaagagaatgacgaacaagtctccgccgaaggaagtggaggaggacagcgccgacga(CGG)5cgacgaaacatcggaggaggaggagaatgggagagagaa(GAG)5	168	624	791
>QLOD02000010.1.	g11713.t1	1	p3	(AAC)5	15	514	528
>QLOD02000010.1.	g11740.t1	1	p3	(GAT)5	15	2049	2063
>QLOD02000010.1.	g11754.t1	1	p2	(TC)6	12	60	71
>QLOD02000010.1.	g11767.t1	1	p1	(A)10	10	342	351
>QLOD02000010.1.	g11777.t1	1	p3	(ATG)6	18	1319	1336
>QLOD02000010.1.	g11796.t1	1	p3	(GAA)5	15	282	296
>QLOD02000010.1.	g11802.t1	1	p3	(AGC)5	15	20	34
>QLOD02000010.1.	g11802.t1	2	p3	(CGG)6	18	447	464
>QLOD02000010.1.	g11806.t1	1	p2	(AC)6	12	296	307
>QLOD02000010.1.	g11821.t1	1	p3	(ATG)5	15	854	868
>QLOD02000013.1.	g11831.t1	1	p3	(TCT)7	21	955	975
>QLOD02000013.1.	g11842.t1	1	p3	(GAG)7	21	325	345
>QLOD02000013.1.	g11844.t1	1	p3	(GAA)5	15	664	678
>QLOD02000013.1.	g11847.t1	1	p3	(GGA)5	15	228	242
>QLOD02000013.1.	g11850.t1	1	p3	(GGA)6	18	1002	1019
>QLOD02000013.1.	g11871.t1	1	p1	(T)13	13	3902	3914
>QLOD02000013.1.	g11877.t1	1	c	(TC)12gaaacggcacaatgagtgtttcattcgaattactgacgctcaca(AACCCT)3	86	167	252
>QLOD02000013.1.	g11881.t1	1	p3	(CAT)6	18	65	82
>QLOD02000013.1.	g11883.t1	1	p3	(CAG)5	15	455	469
>QLOD02000013.1.	g11885.t1	1	p2	(AG)6	12	102	113
>QLOD02000013.1.	g11889.t1	1	p3	(CCT)7	21	32	52
>QLOD02000013.1.	g11891.t1	1	p3	(CAA)5	15	137	151
>QLOD02000013.1.	g11898.t1	1	p3	(AGC)5	15	82	96
>QLOD02000013.1.	g11933.t1	1	p6	(TCCTTC)3	18	1344	1361
>QLOD02000013.1.	g11933.t1	2	p5	(CTTTG)4	20	1480	1499
>QLOD02000013.1.	g11937.t1	1	p2	(TC)13	26	2685	2710
>QLOD02000013.1.	g11940.t1	1	p3	(GCA)5	15	29	43
>QLOD02000013.1.	g11959.t1	1	p3	(ACT)5	15	349	363
>QLOD02000013.1.	g11961.t1	1	p3	(TTC)5	15	894	908
>QLOD02000013.1.	g11978.t1	1	p6	(TGCTAG)3	18	456	473
>QLOD02000013.1.	g11986.t1	1	p3	(CAC)6	18	106	123
>QLOD02000013.1.	g12003.t1	1	p3	(ACC)5	15	43	57
>QLOD02000013.1.	g12022.t1	1	p6	(GCCGGT)3	18	78	95
>QLOD02000013.1.	g12028.t1	1	p3	(TCT)7	21	331	351
>QLOD02000013.1.	g12047.t1	1	p3	(AAG)7	21	424	444
>QLOD02000013.1.	g12059.t1	1	p2	(AG)6	12	499	510
>QLOD02000013.1.	g12061.t1	1	p3	(CCA)9	27	196	222
>QLOD02000013.1.	g12071.t1	1	p2	(GA)12	24	1653	1676
>QLOD02000013.1.	g12082.t1	1	p2	(CT)13	26	1007	1032
>QLOD02000013.1.	g12096.t1	1	p3	(TCC)5	15	720	734
>QLOD02000013.1.	g12096.t1	2	p3	(TCC)5	15	849	863
>QLOD02000013.1.	g12096.t1	3	p3	(CTC)5	15	992	1006
>QLOD02000013.1.	g12098.t1	1	p3	(GGC)5	15	136	150
>QLOD02000013.1.	g12132.t1	1	p6	(CTCCGG)4	24	119	142
>QLOD02000013.1.	g12139.t1	1	p3	(ACA)6	18	447	464
>QLOD02000013.1.	g12149.t1	1	c	(TGA)6(AGA)8	42	177	218
>QLOD02000013.1.	g12151.t1	1	p3	(CTC)6	18	71	88
>QLOD02000013.1.	g12161.t1	1	p3	(AAG)9	27	544	570
>QLOD02000013.1.	g12167.t1	1	p2	(AG)6	12	1184	1195
>QLOD02000013.1.	g12171.t1	1	c	(GGC)6(AGC)5	33	997	1029
>QLOD02000013.1.	g12181.t1	1	p3	(TGG)5	15	720	734
>QLOD02000013.1.	g12186.t1	1	p3	(TCT)7	21	3127	3147
>QLOD02000013.1.	g12191.t1	1	c	(CCT)6catcgtcctcttcttccaccgtctatctcggtggt(GGC)5	68	68	135
>QLOD02000013.1.	g12191.t1	2	p3	(GAA)5	15	342	356
>QLOD02000013.1.	g12212.t1	1	p2	(CT)6	12	1198	1209
>QLOD02000013.1.	g12214.t1	1	p3	(GAG)6	18	595	612
>QLOD02000013.1.	g12214.t1	2	p3	(GAG)6	18	772	789
>QLOD02000013.1.	g12224.t1	1	p3	(CCT)5	15	332	346
>QLOD02000013.1.	g12249.t1	1	c	(AAG)6(AAC)5	33	134	166
>QLOD02000013.1.	g12254.t1	1	p3	(CCA)7	21	877	897
>QLOD02000013.1.	g12256.t1	1	c	(ATG)5(AGG)8	39	1718	1756
>QLOD02000013.1.	g12260.t1	1	p3	(CTG)5	15	932	946
>QLOD02000013.1.	g12267.t1	1	p3	(CTT)5	15	701	715
>QLOD02000013.1.	g12268.t1	1	p3	(GTC)7	21	705	725
>QLOD02000013.1.	g12274.t1	1	p6	(CGGTGC)4	24	30	53
>QLOD02000013.1.	g12276.t1	1	p2	(CT)7	14	91	104
>QLOD02000013.1.	g12282.t1	1	p3	(TCT)5	15	56	70
>QLOD02000013.1.	g12289.t1	1	p3	(GCC)5	15	30	44
>QLOD02000013.1.	g12312.t1	1	p3	(GGT)5	15	664	678
>QLOD02000013.1.	g12318.t1	1	p3	(CAA)5	15	591	605
>QLOD02000013.1.	g12318.t1	2	p3	(AAT)6	18	841	858
>QLOD02000013.1.	g12336.t1	1	p3	(CCA)5	15	736	750
>QLOD02000013.1.	g12343.t1	1	p2	(AG)6	12	32	43
>QLOD02000013.1.	g12365.t1	1	p2	(AG)7	14	737	750
>QLOD02000013.1.	g12367.t1	1	p3	(CTT)8	24	191	214
>QLOD02000013.1.	g12371.t1	1	p2	(GA)6	12	666	677
>QLOD02000013.1.	g12375.t1	1	c	(CAC)6gtcgccgc(CCCCCA)3	44	82	125
>QLOD02000013.1.	g12375.t1	2	p3	(CGG)5	15	489	503
>QLOD02000013.1.	g12407.t1	1	p3	(GGA)5	15	1355	1369
>QLOD02000013.1.	g12412.t1	1	p3	(GCC)5	15	235	249
>QLOD02000013.1.	g12413.t1	1	p3	(GCA)7	21	125	145
>QLOD02000013.1.	g12415.t1	1	p3	(AGG)6	18	15	32
>QLOD02000013.1.	g12437.t1	1	p6	(CTCATC)3	18	76	93
>QLOD02000013.1.	g12443.t1	1	p3	(CAA)6	18	250	267
>QLOD02000013.1.	g12446.t1	1	p3	(TCT)5	15	38	52
>QLOD02000013.1.	g12452.t1	1	c	(GGA)5(AGA)5	30	69	98
>QLOD02000013.1.	g12452.t1	2	p3	(TCC)5	15	265	279
>QLOD02000013.1.	g12460.t1	1	p2	(CT)9	18	635	652
>QLOD02000013.1.	g12462.t1	1	p6	(CCGTCT)3	18	124	141
>QLOD02000013.1.	g12465.t1	1	p3	(ATG)5	15	419	433
>QLOD02000013.1.	g12479.t1	1	p3	(TCT)5	15	295	309
>QLOD02000013.1.	g12513.t1	1	p3	(CGA)5	15	182	196
>QLOD02000013.1.	g12518.t1	1	c	(CCA)6attaccacaaaaagcagagtctctaccactctccttcaagctcttgggaaaatctcgatgcccattacacctacgaatgca(CCG)6	117	119	235
>QLOD02000013.1.	g12521.t1	1	p3	(AGA)6	18	467	484
>QLOD02000013.1.	g12521.t1	2	p3	(GAG)5	15	1031	1045
>QLOD02000013.1.	g12552.t1	1	p3	(ATC)5	15	233	247
>QLOD02000013.1.	g12557.t1	1	p3	(GGC)5	15	97	111
>QLOD02000013.1.	g12559.t1	1	p3	(AGA)6	18	303	320
>QLOD02000013.1.	g12567.t1	1	p6	(GAACCA)3	18	201	218
>QLOD02000013.1.	g12578.t1	1	p6	(AAGAAC)3	18	1156	1173
>QLOD02000013.1.	g12587.t1	1	p3	(TCT)8	24	109	132
>QLOD02000013.1.	g12588.t1	1	p3	(GTG)5	15	542	556
>QLOD02000013.1.	g12592.t1	1	p3	(GCC)5	15	291	305
>QLOD02000013.1.	g12598.t1	1	p3	(AGC)5	15	178	192
>QLOD02000013.1.	g12616.t1	1	p3	(GAA)9	27	400	426
>QLOD02000013.1.	g12624.t1	1	p3	(GAA)13	39	1999	2037
>QLOD02000013.1.	g12630.t1	1	p3	(AGA)6	18	233	250
>QLOD02000013.1.	g12643.t1	1	p3	(ACC)5	15	473	487
>QLOD02000013.1.	g12654.t1	1	p6	(GAGGAT)3	18	1789	1806
>QLOD02000013.1.	g12663.t1	1	p3	(CTC)5	15	284	298
>QLOD02000013.1.	g12663.t1	2	p3	(AAC)6	18	406	423
>QLOD02000013.1.	g12667.t1	1	p3	(CCG)7	21	122	142
>QLOD02000013.1.	g12680.t1	1	p3	(CTC)5	15	11	25
>QLOD02000013.1.	g12681.t1	1	p3	(TCC)5	15	106	120
>QLOD02000013.1.	g12681.t1	2	p3	(TGA)5	15	435	449
>QLOD02000013.1.	g12682.t1	1	p3	(CCG)5	15	197	211
>QLOD02000013.1.	g12683.t1	1	p5	(GAAAG)5	25	47	71
>QLOD02000013.1.	g12684.t1	1	p3	(GAG)5	15	988	1002
>QLOD02000013.1.	g12695.t1	1	p6	(AGCTCC)3	18	4753	4770
>QLOD02000013.1.	g12703.t1	1	c	(AGA)7ggaagaagaagaatcagaggaggaagaagaagaagatgatgatgaatcagaagaggaagaggaggaggag(GAA)11	124	258	381
>QLOD02000013.1.	g12706.t1	1	p6	(GAGCTT)3	18	21	38
>QLOD02000013.1.	g12707.t1	1	p3	(CCG)6	18	90	107
>QLOD02000013.1.	g12709.t1	1	p3	(GAA)6	18	1551	1568
>QLOD02000013.1.	g12711.t1	1	c	(CAC)10caacaccaacaccatcaccatcatcaca(ACC)6gtcatcaccacaaccaccatacctatcttgaaccctcttttgca(CCTGCC)3	138	760	897
>QLOD02000013.1.	g12724.t1	1	p6	(TGAGGA)3	18	279	296
>QLOD02000013.1.	g12732.t1	1	p3	(GAA)5	15	172	186
>QLOD02000013.1.	g12774.t1	1	p2	(AG)13	26	104	129
>QLOD02000013.1.	g12782.t1	1	p3	(CGC)5	15	525	539
>QLOD02000013.1.	g12784.t1	1	p3	(CGC)5	15	431	445
>QLOD02000013.1.	g12787.t1	1	c	(CT)6ccctctctctatatatatttata(TC)9	53	303	355
>QLOD02000013.1.	g12791.t1	1	p3	(CAG)5	15	526	540
>QLOD02000013.1.	g12791.t1	2	p3	(CCT)5	15	673	687
>QLOD02000013.1.	g12818.t1	1	p2	(AG)17	34	583	616
>QLOD02000013.1.	g12837.t1	1	p3	(TCC)6	18	499	516
>QLOD02000013.1.	g12843.t1	1	p1	(A)10	10	472	481
>QLOD02000013.1.	g12875.t1	1	p3	(TGA)5	15	1026	1040
>QLOD02000013.1.	g12902.t1	1	p3	(CCT)5	15	100	114
>QLOD02000013.1.	g12931.t1	1	p6	(GTGCTG)3	18	866	883
>QLOD02000013.1.	g12937.t1	1	p3	(CTC)6	18	86	103
>QLOD02000013.1.	g12942.t1	1	c	(CAG)6(CAA)9	45	96	140
>QLOD02000013.1.	g12949.t1	1	p3	(CGG)7	21	42	62
>QLOD02000013.1.	g12960.t1	1	p6	(TGCTGT)3	18	616	633
>QLOD02000013.1.	g12964.t1	1	p3	(GAA)6	18	834	851
>QLOD02000013.1.	g12965.t1	1	p3	(CGG)5	15	479	493
>QLOD02000013.1.	g12967.t1	1	p3	(AGA)6	18	468	485
>QLOD02000013.1.	g12975.t1	1	p6	(CCAAAT)3	18	493	510
>QLOD02000013.1.	g12992.t1	1	p2	(GA)6	12	861	872
>QLOD02000013.1.	g12992.t1	2	p2	(GA)6	12	1038	1049
>QLOD02000013.1.	g12998.t1	1	p3	(GTC)5	15	228	242
>QLOD02000013.1.	g12998.t1	2	p2	(GA)9	18	936	953
>QLOD02000013.1.	g13004.t1	1	p3	(AGA)5	15	71	85
>QLOD02000013.1.	g13004.t1	2	p3	(ATC)5	15	324	338
>QLOD02000013.1.	g13010.t1	1	p3	(TTC)6	18	150	167
>QLOD02000013.1.	g13026.t1	1	p3	(CGG)5	15	47	61
>QLOD02000013.1.	g13036.t1	1	p3	(CAG)5	15	1540	1554
>QLOD02000013.1.	g13043.t1	1	p3	(TGG)9	27	153	179
>QLOD02000013.1.	g13047.t1	1	p3	(TCA)5	15	49	63
>QLOD02000013.1.	g13053.t1	1	c	(GAA)6gtgaaggatgaggaggaagaggaagaagaagcagaagaggaggag(GAA)5	78	142	219
>QLOD02000013.1.	g13064.t1	1	p3	(ACA)5	15	404	418
>QLOD02000013.1.	g13076.t1	1	p3	(AGC)5	15	1257	1271
>QLOD02000013.1.	g13080.t1	1	p3	(GGA)11	33	643	675
>QLOD02000013.1.	g13080.t1	2	p6	(AAGTCA)3	18	1669	1686
>QLOD02000013.1.	g13081.t1	1	c	(CAG)5caccatcagcagat(GGC)6	47	634	680
>QLOD02000013.1.	g13081.t1	2	p3	(GGC)6	18	783	800
>QLOD02000013.1.	g13083.t1	1	p3	(TCT)7	21	250	270
>QLOD02000013.1.	g13106.t1	1	c	(GAA)6ttaaacatacaaggtggagaaggagctggaattccagaagatgaagagaatgggagagagttaggcaaaatcgtttttctaaataac(GAA)5	120	433	552
>QLOD02000013.1.	g13112.t1	1	p4	(TCCT)4	16	828	843
>QLOD02000013.1.	g13113.t1	1	p3	(TGG)5	15	720	734
>QLOD02000013.1.	g13118.t1	1	p3	(CCT)5	15	193	207
>QLOD02000013.1.	g13120.t1	1	p3	(ACC)5	15	338	352
>QLOD02000013.1.	g13139.t1	1	p3	(GAG)9	27	97	123
>QLOD02000013.1.	g13147.t1	1	p3	(GGC)6	18	1825	1842
>QLOD02000013.1.	g13155.t1	1	p3	(CAG)5	15	1233	1247
>QLOD02000013.1.	g13168.t1	1	p2	(CT)9	18	368	385
>QLOD02000013.1.	g13180.t1	1	p3	(CTG)5	15	140	154
>QLOD02000013.1.	g13187.t1	1	p3	(CGC)7	21	81	101
>QLOD02000013.1.	g13188.t1	1	p6	(CAGCCA)3	18	754	771
>QLOD02000013.1.	g13189.t1	1	p3	(ACA)6	18	467	484
>QLOD02000013.1.	g13199.t1	1	c	(CCGCCA)3nnnnnnnnnnnnnnnnnnnnnnnnnnnnnnnnnnnnnnnnnnnnnnnnnnnnnnnnnnnnnnnnnnnnnnnnnnnnnnnnnnnnnnnnnnnnnnnnnnnn(CCGCCA)3	136	45	180
>QLOD02000013.1.	g13219.t1	1	p2	(TC)6	12	4	15
>QLOD02000013.1.	g13222.t1	1	p3	(CTC)5	15	13	27
>QLOD02000013.1.	g13233.t1	1	c	(TGCTGT)4(TGC)5	39	90	128
>QLOD02000013.1.	g13247.t1	1	p2	(TC)6	12	214	225
>QLOD02000013.1.	g13248.t1	1	p2	(AG)7	14	8	21
>QLOD02000013.1.	g13268.t1	1	p1	(C)12	12	705	716
>QLOD02000013.1.	g13276.t1	1	p5	(TGTGT)3	15	356	370
>QLOD02000013.1.	g13276.t1	2	p2	(AG)6	12	745	756
>QLOD02000013.1.	g13292.t1	1	p3	(CCA)5	15	126	140
>QLOD02000013.1.	g13298.t1	1	c	(GGT)8gcaggcggaggtggaggcctaggaaccgggataggtggtggacatggagttggtggcggtggaggaattggagtggggataggcattggca(TTGGAG)3	133	793	925
>QLOD02000013.1.	g13299.t1	1	p3	(AAC)5	15	44	58
>QLOD02000013.1.	g13315.t1	1	p2	(TC)6	12	166	177
>QLOD02000013.1.	g13348.t1	1	p1	(A)10	10	912	921
>QLOD02000013.1.	g13358.t1	1	p3	(TGG)5	15	510	524
>QLOD02000013.1.	g13385.t1	1	p3	(AGG)7	21	24	44
>QLOD02000013.1.	g13413.t1	1	p3	(GAA)6	18	220	237
>QLOD02000013.1.	g13422.t1	1	p3	(TGG)5	15	99	113
>QLOD02000013.1.	g13466.t1	1	p2	(TC)6	12	681	692
>QLOD02000013.1.	g13484.t1	1	p6	(GAAGAT)3	18	265	282
>QLOD02000013.1.	g13500.t1	1	p6	(CGTGGC)3	18	841	858
>QLOD02000013.1.	g13502.t1	1	c*	(TGG)6(<tgg>tga)(TGGTGA)3	42	960	1001
>QLOD02000013.1.	g13507.t1	1	p1	(G)11	11	375	385
>QLOD02000013.1.	g13511.t1	1	p2	(AG)7	14	1633	1646
>QLOD02000013.1.	g13525.t1	1	p6	(GAGATG)4	24	2393	2416
>QLOD02000013.1.	g13527.t1	1	p3	(GAA)5	15	435	449
>QLOD02000013.1.	g13528.t1	1	p3	(CAT)5	15	67	81
>QLOD02000013.1.	g13534.t1	1	p1	(C)10	10	618	627
>QLOD02000013.1.	g13537.t1	1	p2	(GT)6	12	762	773
>QLOD02000013.1.	g13550.t1	1	p2	(CT)12	24	290	313
>QLOD02000013.1.	g13552.t1	1	p3	(CAA)5	15	310	324
>QLOD02000013.1.	g13554.t1	1	p3	(GCA)5	15	93	107
>QLOD02000013.1.	g13600.t1	1	p6	(GGTCGT)3	18	136	153
>QLOD02000013.1.	g13612.t1	1	p3	(CCT)6	18	17	34
>QLOD02000013.1.	g13631.t1	1	p3	(AGA)6	18	611	628
>QLOD02000013.1.	g13678.t1	1	p6	(ACAACC)3	18	88	105
>QLOD02000013.1.	g13682.t1	1	p1	(A)10	10	1037	1046
>QLOD02000013.1.	g13683.t1	1	p3	(GAA)6	18	49	66
>QLOD02000013.1.	g13689.t1	1	p1	(G)10	10	874	883
>QLOD02000013.1.	g13693.t1	1	p6	(GGCAGG)4	24	493	516
>QLOD02000013.1.	g13745.t1	1	p5	(GAAGA)3	15	1180	1194
>QLOD02000013.1.	g13798.t1	1	p3	(CGG)5	15	243	257
>QLOD02000013.1.	g13798.t1	2	p3	(GAG)5	15	380	394
>QLOD02000013.1.	g13798.t1	3	p3	(GAA)5	15	1027	1041
>QLOD02000013.1.	g13798.t1	4	p3	(AAG)8	24	1301	1324
>QLOD02000013.1.	g13798.t1	5	p3	(GCC)6	18	1956	1973
>QLOD02000013.1.	g13816.t1	1	p3	(TTC)7	21	877	897
>QLOD02000013.1.	g13816.t1	2	p3	(CTG)5	15	1895	1909
>QLOD02000013.1.	g13816.t1	3	p6	(GTAGAG)5	30	2024	2053
>QLOD02000013.1.	g13816.t1	4	p6	(GTAGAG)5	30	2201	2230
>QLOD02000013.1.	g13829.t1	1	p3	(GAA)10	30	34	63
>QLOD02000013.1.	g13850.t1	1	p3	(ACA)5	15	83	97
>QLOD02000013.1.	g13860.t1	1	p1	(C)13	13	501	513
>QLOD02000013.1.	g13860.t1	2	p2	(TC)10	20	709	728
>QLOD02000013.1.	g13861.t1	1	p1	(T)10	10	1269	1278
>QLOD02000013.1.	g13864.t1	1	p6	(AGAGGC)3	18	34	51
>QLOD02000013.1.	g13868.t1	1	p3	(CTT)5	15	42	56
>QLOD02000013.1.	g13869.t1	1	p3	(AAG)6	18	538	555
>QLOD02000013.1.	g13885.t1	1	p1	(A)10	10	350	359
>QLOD02000013.1.	g13902.t1	1	p3	(AGC)5	15	208	222
>QLOD02000013.1.	g13906.t1	1	p3	(AGA)8	24	459	482
>QLOD02000013.1.	g13922.t1	1	p3	(CAG)6	18	8	25
>QLOD02000013.1.	g13923.t1	1	p3	(GCG)5	15	268	282
>QLOD02000013.1.	g13924.t1	1	p3	(AAG)5	15	579	593
>QLOD02000013.1.	g13944.t1	1	p1	(A)10	10	426	435
>QLOD02000013.1.	g13976.t1	1	p1	(A)12	12	621	632
>QLOD02000013.1.	g13982.t1	1	p6	(GGATTC)3	18	462	479
>QLOD02000013.1.	g13987.t1	1	p3	(CTT)6	18	221	238
>QLOD02000013.1.	g14017.t1	1	p3	(CAC)6	18	25	42
>QLOD02000013.1.	g14025.t1	1	p6	(TCGTGG)3	18	729	746
>QLOD02000013.1.	g14028.t1	1	p3	(CCT)5	15	55	69
>QLOD02000013.1.	g14030.t1	1	p3	(AAG)9	27	362	388
>QLOD02000013.1.	g14058.t1	1	p3	(CGG)5	15	423	437
>QLOD02000013.1.	g14060.t1	1	p6	(GCCACT)4	24	1273	1296
>QLOD02000013.1.	g14065.t1	1	p3	(CAC)6	18	260	277
>QLOD02000013.1.	g14074.t1	1	p3	(TCT)5	15	64	78
>QLOD02000013.1.	g14103.t1	1	p3	(GAT)6	18	130	147
>QLOD02000013.1.	g14106.t1	1	c	(TAT)5ttcgcaggaagtcatcatcatctgcatctttatctttgtctacagcaactgcttccgatggtgccttccccatatcagaaattactggaag(CGA)8	130	107	236
>QLOD02000013.1.	g14127.t1	1	p3	(AGC)5	15	568	582
>QLOD02000013.1.	g14146.t1	1	c	(GAGG)4(GA)9	34	51	84
>QLOD02000013.1.	g14190.t1	1	p3	(GCA)5	15	1077	1091
>QLOD02000013.1.	g14191.t1	1	p2	(TG)7	14	772	785
>QLOD02000013.1.	g14216.t1	1	p6	(CCCGTG)3	18	1373	1390
>QLOD02000013.1.	g14231.t1	1	p6	(ATGGGA)3	18	2758	2775
>QLOD02000013.1.	g14233.t1	1	p6	(CTCCAC)3	18	2156	2173
>QLOD02000013.1.	g14236.t1	1	p5	(TTCCA)4	20	208	227
>QLOD02000013.1.	g14236.t1	2	p5	(GTCGG)3	15	1552	1566
>QLOD02000013.1.	g14236.t1	3	p2	(TC)8	16	1764	1779
>QLOD02000013.1.	g14253.t1	1	p6	(CGGTGG)3	18	198	215
>QLOD02000013.1.	g14288.t1	1	p6	(GGATGA)3	18	2004	2021
>QLOD02000013.1.	g14307.t1	1	p6	(GAAGAT)3	18	1537	1554
>QLOD02000013.1.	g14322.t1	1	p6	(AGGGGA)3	18	2293	2310
>QLOD02000013.1.	g14324.t1	1	p3	(TCT)6	18	100	117
>QLOD02000013.1.	g14330.t1	1	p3	(ATC)5	15	95	109
>QLOD02000013.1.	g14345.t1	1	p2	(TC)11	22	309	330
>QLOD02000013.1.	g14361.t1	1	p3	(TTC)5	15	29	43
>QLOD02000013.1.	g14366.t1	1	p3	(GGA)5	15	113	127
>QLOD02000013.1.	g14366.t1	2	p3	(AGG)6	18	339	356
>QLOD02000013.1.	g14395.t1	1	p3	(GAC)5	15	345	359
>QLOD02000013.1.	g14396.t1	1	p3	(ATA)7	21	635	655
>QLOD02000013.1.	g14400.t1	1	p3	(AGT)6	18	31	48
>QLOD02000013.1.	g14431.t1	1	p2	(GA)6	12	1356	1367
>QLOD02000013.1.	g14462.t1	1	p3	(CAT)5	15	224	238
>QLOD02000013.1.	g14469.t1	1	p2	(TC)11	22	1253	1274
>QLOD02000013.1.	g14479.t1	1	p3	(CAT)5	15	1072	1086
>QLOD02000013.1.	g14479.t1	2	p6	(CATCAC)3	18	1189	1206
>QLOD02000013.1.	g14488.t1	1	p3	(CAT)5	15	286	300
>QLOD02000013.1.	g14498.t1	1	p3	(ATA)6	18	638	655
>QLOD02000013.1.	g14505.t1	1	p3	(TGA)6	18	1359	1376
>QLOD02000013.1.	g14506.t1	1	p3	(CCA)6	18	49	66
>QLOD02000013.1.	g14506.t1	2	p3	(CCA)5	15	183	197
>QLOD02000013.1.	g14521.t1	1	p3	(GCC)5	15	606	620
>QLOD02000013.1.	g14521.t1	2	p3	(CTC)5	15	797	811
>QLOD02000013.1.	g14524.t1	1	p3	(GAA)8	24	322	345
>QLOD02000013.1.	g14526.t1	1	p3	(GGC)5	15	528	542
>QLOD02000013.1.	g14532.t1	1	p3	(GAA)6	18	403	420
>QLOD02000013.1.	g14532.t1	2	p3	(TGA)6	18	1071	1088
>QLOD02000013.1.	g14544.t1	1	p1	(T)11	11	712	722
>QLOD02000013.1.	g14579.t1	1	p3	(AGT)5	15	13	27
>QLOD02000013.1.	g14596.t1	1	p2	(AG)8	16	1249	1264
>QLOD02000013.1.	g14602.t1	1	p3	(GAT)6	18	2290	2307
>QLOD02000013.1.	g14615.t1	1	p3	(GCA)6	18	352	369
>QLOD02000013.1.	g14619.t1	1	p3	(TCT)5	15	94	108
>QLOD02000013.1.	g14627.t1	1	p1	(T)11	11	1222	1232
>QLOD02000013.1.	g14628.t1	1	p3	(ATT)5	15	54	68
>QLOD02000013.1.	g14628.t1	2	p3	(ACC)5	15	1013	1027
>QLOD02000013.1.	g14628.t1	3	p3	(CTT)5	15	2234	2248
>QLOD02000013.1.	g14634.t1	1	p2	(AG)6	12	285	296
>QLOD02000013.1.	g14648.t1	1	p3	(ACC)6	18	541	558
>QLOD02000013.1.	g14648.t1	2	p3	(ACC)5	15	748	762
>QLOD02000013.1.	g14666.t1	1	p3	(CAC)5	15	112	126
>QLOD02000013.1.	g14674.t1	1	p3	(CCA)7	21	2149	2169
>QLOD02000013.1.	g14674.t1	2	p3	(GCC)6	18	2688	2705
>QLOD02000013.1.	g14674.t1	3	p3	(TCC)5	15	2937	2951
>QLOD02000013.1.	g14675.t1	1	p3	(AGA)5	15	125	139
>QLOD02000013.1.	g14682.t1	1	p6	(GGAATG)4	24	1030	1053
>QLOD02000013.1.	g14682.t1	2	p3	(TGC)5	15	1170	1184
>QLOD02000013.1.	g14696.t1	1	p3	(AGC)6	18	68	85
>QLOD02000013.1.	g14704.t1	1	p2	(CT)6	12	332	343
>QLOD02000013.1.	g14710.t1	1	p6	(CTGGCA)3	18	44	61
>QLOD02000013.1.	g14716.t1	1	p6	(GGAGGT)3	18	427	444
>QLOD02000013.1.	g14716.t1	2	p3	(TGG)5	15	555	569
>QLOD02000013.1.	g14725.t1	1	p2	(GA)6	12	2728	2739
>QLOD02000013.1.	g14740.t1	1	p3	(ATC)6	18	306	323
>QLOD02000013.1.	g14745.t1	1	p6	(CCACCC)3	18	283	300
>QLOD02000013.1.	g14761.t1	1	p2	(GA)6	12	1210	1221
>QLOD02000013.1.	g14771.t1	1	p3	(ATC)5	15	197	211
>QLOD02000013.1.	g14776.t1	1	p2	(TC)16	32	174	205
>QLOD02000013.1.	g14780.t1	1	p3	(CCG)5	15	137	151
>QLOD02000013.1.	g14787.t1	1	p3	(GAC)5	15	49	63
>QLOD02000013.1.	g14787.t1	2	c	(GCT)5(GAT)5	30	508	537
>QLOD02000013.1.	g14798.t1	1	p5	(AGAGA)3	15	514	528
>QLOD02000013.1.	g14808.t1	1	p3	(CGG)5	15	262	276
>QLOD02000013.1.	g14808.t1	2	p3	(CGG)5	15	439	453
>QLOD02000013.1.	g14809.t1	1	c	(AACCAA)4aagcaaac(CCA)5	47	501	547
>QLOD02000013.1.	g14818.t1	1	p3	(TCT)6	18	238	255
>QLOD02000013.1.	g14824.t1	1	p5	(AACTC)3	15	418	432
>QLOD02000013.1.	g14858.t1	1	c	(GAA)8(GAG)6	42	79	120
>QLOD02000013.1.	g14865.t1	1	p3	(CAA)5	15	111	125
>QLOD02000013.1.	g14881.t1	1	p3	(GAG)5	15	412	426
>QLOD02000013.1.	g14883.t1	1	p3	(CAG)6	18	524	541
>QLOD02000013.1.	g14891.t1	1	p3	(ATG)6	18	1352	1369
>QLOD02000013.1.	g14904.t1	1	p3	(CTT)6	18	33	50
>QLOD02000013.1.	g14914.t1	1	p6	(TTCTTG)5	30	664	693
>QLOD02000013.1.	g14919.t1	1	p3	(TGA)5	15	246	260
>QLOD02000013.1.	g14932.t1	1	p6	(AGGCGG)3	18	87	104
>QLOD02000013.1.	g14935.t1	1	p3	(AGA)5	15	17	31
>QLOD02000013.1.	g14936.t1	1	p3	(TCA)5	15	547	561
>QLOD02000013.1.	g14940.t1	1	c	(AAG)6agaaagaacaaagagaagcacgaattatcattagaccaagaagcttcagagtttctcccgggggatgaagactctgccgt(TGG)5	113	85	197
>QLOD02000013.1.	g14949.t1	1	p3	(GGC)6	18	346	363
>QLOD02000013.1.	g14954.t1	1	p3	(GAA)5	15	433	447
>QLOD02000013.1.	g14957.t1	1	p6	(TAACCC)3	18	927	944
>QLOD02000013.1.	g14965.t1	1	p3	(AGA)5	15	110	124
>QLOD02000013.1.	g14970.t1	1	p2	(CT)9	18	357	374
>QLOD02000013.1.	g14974.t1	1	p6	(GCAGCC)6	36	489	524
>QLOD02000013.1.	g14974.t1	2	p3	(ATC)6	18	689	706
>QLOD02000013.1.	g14987.t1	1	p2	(AG)8	16	996	1011
>QLOD02000013.1.	g14988.t1	1	p3	(ACC)5	15	44	58
>QLOD02000013.1.	g14989.t1	1	c	(ACC)7(ACA)7	42	174	215
>QLOD02000013.1.	g14989.t1	2	p3	(GAT)5	15	3892	3906
>QLOD02000013.1.	g14990.t1	1	p1	(C)12	12	231	242
>QLOD02000013.1.	g14991.t1	1	c	(ACA)6tcagcagcagcaacaacaacaactggatctctcatcgtctcctccgaatgaatcttcctcggatttacaattggccatggggctgccac(ATA)6	125	342	466
>QLOD02000013.1.	g14997.t1	1	p3	(GAA)5	15	1117	1131
>QLOD02000013.1.	g14998.t1	1	p3	(GAT)5	15	1924	1938
>QLOD02000013.1.	g14999.t1	1	p3	(TTC)6	18	1032	1049
>QLOD02000013.1.	g15003.t1	1	p3	(CCA)6	18	104	121
>QLOD02000013.1.	g15003.t1	2	p3	(GCT)6	18	622	639
>QLOD02000013.1.	g15023.t1	1	c	(GGCATC)4ggcaacggcatcgatcgtccagcagagataaagatagggatagatatggagagacggaacgtgatagagttagaga(GAGAAG)4	124	584	707
>QLOD02000013.1.	g15030.t1	1	c	(AAG)6aaacggacgatgg(TGA)6	49	179	227
>QLOD02000013.1.	g15031.t1	1	p3	(GAT)5	15	367	381
>QLOD02000013.1.	g15043.t1	1	p6	(AAGGCA)3	18	152	169
>QLOD02000013.1.	g15044.t1	1	p3	(AAG)5	15	635	649
>QLOD02000013.1.	g15047.t1	1	p3	(CCA)5	15	176	190
>QLOD02000013.1.	g15049.t1	1	p3	(GGA)5	15	352	366
>QLOD02000013.1.	g15050.t1	1	p3	(GGA)5	15	354	368
>QLOD02000013.1.	g15068.t1	1	p3	(GAT)6	18	121	138
>QLOD02000013.1.	g15069.t1	1	p3	(CTT)5	15	178	192
>QLOD02000013.1.	g15071.t1	1	p1	(G)11	11	2809	2819
>QLOD02000013.1.	g15074.t1	1	p3	(CCT)6	18	901	918
>QLOD02000013.1.	g15076.t1	1	p3	(GGC)6	18	181	198
>QLOD02000013.1.	g15078.t1	1	p6	(TCCTCT)5	30	17	46
>QLOD02000013.1.	g15087.t1	1	p3	(CTT)7	21	161	181
>QLOD02000013.1.	g15096.t1	1	p5	(GGGCA)3	15	65	79
>QLOD02000013.1.	g15101.t1	1	p6	(AAATCA)4	24	1551	1574
>QLOD02000013.1.	g15112.t1	1	p3	(ACC)5	15	190	204
>QLOD02000013.1.	g15115.t1	1	p6	(GCCGGA)3	18	102	119
>QLOD02000013.1.	g15123.t1	1	p6	(AGAGGA)3	18	690	707
>QLOD02000013.1.	g15149.t1	1	p3	(AGC)7	21	79	99
>QLOD02000013.1.	g15154.t1	1	p2	(AG)8	16	71	86
>QLOD02000013.1.	g15166.t1	1	p3	(AAG)6	18	1543	1560
>QLOD02000013.1.	g15167.t1	1	p6	(CGACTA)3	18	144	161
>QLOD02000013.1.	g15208.t1	1	p1	(T)10	10	41	50
>QLOD02000013.1.	g15244.t1	1	p3	(CTC)7	21	51	71
>QLOD02000013.1.	g15261.t1	1	p1	(G)10	10	295	304
>QLOD02000013.1.	g15274.t1	1	p3	(CTC)5	15	67	81
>QLOD02000013.1.	g15290.t1	1	p3	(GCA)5	15	1670	1684
>QLOD02000013.1.	g15297.t1	1	p3	(GGA)5	15	534	548
>QLOD02000013.1.	g15301.t1	1	p3	(GCC)6	18	65	82
>QLOD02000013.1.	g15312.t1	1	p6	(GGCTCT)3	18	28	45
>QLOD02000013.1.	g15336.t1	1	p3	(GAG)5	15	1861	1875
>QLOD02000013.1.	g15339.t1	1	p3	(GCG)5	15	55	69
>QLOD02000013.1.	g15341.t1	1	p3	(GAA)5	15	204	218
>QLOD02000013.1.	g15351.t1	1	p2	(TC)7	14	100	113
>QLOD02000013.1.	g15358.t1	1	p2	(TA)8	16	1483	1498
>QLOD02000013.1.	g15359.t1	1	p3	(CTT)5	15	440	454
>QLOD02000013.1.	g15360.t1	1	c	(GGT)5tgtttattcaatttaccaacttgcttgccccaagtaggtat(AGG)5	71	676	746
>QLOD02000013.1.	g15366.t1	1	p3	(TCT)5	15	67	81
>QLOD02000013.1.	g15375.t1	1	p3	(CCT)6	18	140	157
>QLOD02000013.1.	g15391.t1	1	p3	(TTC)5	15	39	53
>QLOD02000013.1.	g15406.t1	1	p6	(CGGCGA)3	18	425	442
>QLOD02000013.1.	g15422.t1	1	p3	(GGA)5	15	668	682
>QLOD02000013.1.	g15428.t1	1	p3	(AAG)7	21	164	184
>QLOD02000013.1.	g15429.t1	1	p3	(GGT)7	21	13	33
>QLOD02000013.1.	g15429.t1	2	p3	(CCT)7	21	1222	1242
>QLOD02000013.1.	g15438.t1	1	p2	(AG)14	28	806	833
>QLOD02000013.1.	g15446.t1	1	p3	(CGC)5	15	204	218
>QLOD02000013.1.	g15455.t1	1	p6	(TGGAAC)3	18	786	803
>QLOD02000013.1.	g15466.t1	1	p3	(TGC)7	21	771	791
>QLOD02000013.1.	g15468.t1	1	p2	(GA)6	12	474	485
>QLOD02000013.1.	g15470.t1	1	p3	(GAT)7	21	190	210
>QLOD02000013.1.	g15470.t1	2	c	(CTT)6(CCT)6	36	440	475
>QLOD02000013.1.	g15470.t1	3	p2	(GA)6	12	627	638
>QLOD02000013.1.	g15470.t1	4	p3	(GAT)5	15	1189	1203
>QLOD02000013.1.	g15470.t1	5	p3	(CTT)7	21	1436	1456
>QLOD02000013.1.	g15470.t1	6	c	(GA)6ttcaga(ACC)5	33	1620	1652
>QLOD02000013.1.	g15475.t1	1	p3	(GAA)6	18	712	729
>QLOD02000013.1.	g15521.t1	1	p5	(AAGAA)3	15	2746	2760
>QLOD02000013.1.	g15522.t1	1	p6	(AATCCT)4	24	142	165
>QLOD02000013.1.	g15523.t1	1	c	(GGC)5aagtcgcagcagctcgatcaccgtgacactcggccctcttccactctcacttcaaagaacaaatgctccgatggt(TC)14	118	184	301
>QLOD02000013.1.	g15536.t1	1	p6	(CTCATC)3	18	84	101
>QLOD02000013.1.	g15538.t1	1	p3	(GGC)5	15	351	365
>QLOD02000013.1.	g15550.t1	1	p3	(ACC)5	15	865	879
>QLOD02000013.1.	g15554.t1	1	p3	(CAG)5	15	58	72
>QLOD02000013.1.	g15568.t1	1	p3	(TCT)5	15	34	48
>QLOD02000013.1.	g15581.t1	1	c	(TCCACC)3accacca(CCT)6	43	43	85
>QLOD02000013.1.	g15582.t1	1	p1	(C)11	11	2312	2322
>QLOD02000013.1.	g15602.t1	1	p6	(ATGGGC)4	24	151	174
>QLOD02000013.1.	g15603.t1	1	p2	(CT)9	18	666	683
>QLOD02000013.1.	g15606.t1	1	p2	(AG)11	22	3413	3434
>QLOD02000013.1.	g15614.t1	1	p3	(GGC)7	21	913	933
>QLOD02000013.1.	g15636.t1	1	p3	(TCC)5	15	4	18
>QLOD02000013.1.	g15638.t1	1	p2	(CT)8	16	333	348
>QLOD02000013.1.	g15660.t1	1	p3	(CAC)5	15	48	62
>QLOD02000013.1.	g15681.t1	1	p3	(GCA)5	15	102	116
>QLOD02000013.1.	g15686.t1	1	p3	(CTC)5	15	318	332
>QLOD02000013.1.	g15688.t1	1	p3	(CAC)5	15	40	54
>QLOD02000013.1.	g15688.t1	2	p3	(GAC)5	15	169	183
>QLOD02000013.1.	g15710.t1	1	p3	(CTG)7	21	1316	1336
>QLOD02000013.1.	g15719.t1	1	p3	(CGC)5	15	110	124
>QLOD02000013.1.	g15725.t1	1	p3	(TCC)5	15	2146	2160
>QLOD02000013.1.	g15749.t1	1	p3	(ATA)7	21	386	406
>QLOD02000013.1.	g15750.t1	1	p1	(T)11	11	49	59
>QLOD02000013.1.	g15764.t1	1	p6	(GAAAAT)3	18	187	204
>QLOD02000013.1.	g15782.t1	1	p5	(TGCAA)3	15	455	469
>QLOD02000013.1.	g15785.t1	1	p3	(TCT)6	18	47	64
>QLOD02000013.1.	g15811.t1	1	p6	(GCCATT)3	18	7047	7064
>QLOD02000013.1.	g15828.t1	1	p3	(GCA)5	15	171	185
>QLOD02000013.1.	g15828.t1	2	p3	(TGC)5	15	2796	2810
>QLOD02000013.1.	g15839.t1	1	p2	(TC)7	14	180	193
>QLOD02000013.1.	g15847.t1	1	p1	(C)11	11	232	242
>QLOD02000013.1.	g15853.t1	1	p6	(GCAAAT)4	24	1470	1493
>QLOD02000013.1.	g15867.t1	1	p4	(TTGC)4	16	484	499
>QLOD02000013.1.	g15873.t1	1	p3	(CCA)5	15	8	22
>QLOD02000013.1.	g15873.t1	2	p3	(GCG)5	15	362	376
>QLOD02000013.1.	g15875.t1	1	p5	(GGTCA)3	15	545	559
>QLOD02000013.1.	g15876.t1	1	p5	(CGACA)3	15	337	351
>QLOD02000013.1.	g15887.t1	1	p5	(GAAGA)3	15	1947	1961
>QLOD02000013.1.	g15887.t1	2	p6	(ACTCAA)3	18	3191	3208
>QLOD02000013.1.	g15891.t1	1	p2	(AG)6	12	13	24
>QLOD02000013.1.	g15897.t1	1	p3	(TCC)5	15	6	20
>QLOD02000013.1.	g15911.t1	1	p3	(AAG)6	18	59	76
>QLOD02000013.1.	g15937.t1	1	p6	(TTCCTC)4	24	1036	1059
>QLOD02000013.1.	g15939.t1	1	p2	(TC)6	12	623	634
>QLOD02000013.1.	g15945.t1	1	p3	(AAC)5	15	4	18
>QLOD02000013.1.	g15945.t1	2	p1	(A)11	11	1692	1702
>QLOD02000013.1.	g15957.t1	1	p3	(AGA)6	18	930	947
>QLOD02000013.1.	g15961.t1	1	p3	(AGG)6	18	102	119
>QLOD02000013.1.	g15966.t1	1	p2	(TC)7	14	117	130
>QLOD02000013.1.	g15972.t1	1	p3	(ATG)8	24	1241	1264
>QLOD02000013.1.	g15975.t1	1	p5	(CAATC)3	15	52	66
>QLOD02000013.1.	g15977.t1	1	p3	(AGA)5	15	3127	3141
>QLOD02000013.1.	g15981.t1	1	c	(CCAGCT)3cccatcccacaggctcaacctgcagcccctcagccaaggccgccttttctaagacctacatttgtcaccccagcaccacagcca(CAGCCG)5	132	82	213
>QLOD02000013.1.	g15981.t1	2	p6	(CACCAG)3	18	668	685
>QLOD02000013.1.	g15981.t1	3	p3	(CCA)5	15	902	916
>QLOD02000013.1.	g15981.t1	4	p3	(AGC)5	15	1061	1075
>QLOD02000013.1.	g15982.t1	1	p3	(GAG)6	18	271	288
>QLOD02000013.1.	g15982.t1	2	p3	(AGA)5	15	617	631
>QLOD02000013.1.	g15983.t1	1	p6	(TTCCTA)3	18	218	235
>QLOD02000013.1.	g15991.t1	1	p3	(AAG)9	27	128	154
>QLOD02000013.1.	g16008.t1	1	p3	(GCC)5	15	39	53
>QLOD02000013.1.	g16018.t1	1	p1	(T)10	10	2481	2490
>QLOD02000016.1.	g16039.t1	1	p3	(AGA)7	21	273	293
>QLOD02000016.1.	g16040.t1	1	p3	(GCA)6	18	247	264
>QLOD02000016.1.	g16040.t1	2	p3	(GAG)5	15	1054	1068
>QLOD02000016.1.	g16040.t1	3	c	(CAA)5ccgcaacattat(CAGCAA)3	45	1624	1668
>QLOD02000016.1.	g16040.t1	4	p3	(AGC)5	15	2456	2470
>QLOD02000016.1.	g16040.t1	5	p3	(GAA)6	18	2572	2589
>QLOD02000016.1.	g16041.t1	1	c	(GCAGCG)3gctcatctcctcctccttcttctttg(TCA)6	62	209	270
>QLOD02000016.1.	g16055.t1	1	p3	(AGG)5	15	438	452
>QLOD02000016.1.	g16055.t1	2	p6	(CATCCT)3	18	1282	1299
>QLOD02000016.1.	g16062.t1	1	p3	(GGC)6	18	70	87
>QLOD02000016.1.	g16063.t1	1	p3	(GGA)6	18	267	284
>QLOD02000016.1.	g16063.t1	2	c	(CAA)5gaagatcacattcatcaattggaaacca(CCG)5	58	511	568
>QLOD02000016.1.	g16078.t1	1	p6	(GGCAAT)3	18	892	909
>QLOD02000016.1.	g16080.t1	1	p3	(GAA)6	18	109	126
>QLOD02000016.1.	g16082.t1	1	c	(TGCTTC)3tggtggtgcagcagcggcagcggctgtgccaagaacctttacccctgattcttctttcaaatcctc(AGG)5	99	279	377
>QLOD02000016.1.	g16082.t1	2	p2	(GA)6	12	1206	1217
>QLOD02000016.1.	g16088.t1	1	p3	(AGT)5	15	76	90
>QLOD02000016.1.	g16142.t1	1	p6	(GATCTC)3	18	103	120
>QLOD02000016.1.	g16152.t1	1	p5	(CGGGT)3	15	508	522
>QLOD02000016.1.	g16166.t1	1	p3	(CGC)7	21	84	104
>QLOD02000016.1.	g16182.t1	1	p2	(AG)6	12	587	598
>QLOD02000016.1.	g16200.t1	1	p3	(GAA)6	18	13	30
>QLOD02000016.1.	g16206.t1	1	c	(GGC)5tgctgctgcggctcaaaaaagcttgatgacgcgtagga(GGC)5	68	12	79
>QLOD02000016.1.	g16206.t1	2	p5	(GAAGA)5	25	1124	1148
>QLOD02000016.1.	g16222.t1	1	p3	(CCT)5	15	217	231
>QLOD02000016.1.	g16222.t1	2	p3	(CCA)5	15	345	359
>QLOD02000016.1.	g16222.t1	3	p2	(AG)6	12	1000	1011
>QLOD02000016.1.	g16229.t1	1	p6	(ACAGCA)3	18	759	776
>QLOD02000016.1.	g16246.t1	1	p3	(CCA)5	15	83	97
>QLOD02000016.1.	g16257.t1	1	p3	(TGC)6	18	2390	2407
>QLOD02000016.1.	g16258.t1	1	p3	(CTC)5	15	171	185
>QLOD02000016.1.	g16260.t1	1	p3	(ATC)8	24	362	385
>QLOD02000016.1.	g16260.t1	2	p3	(TGG)6	18	1794	1811
>QLOD02000016.1.	g16292.t1	1	p3	(GAG)5	15	187	201
>QLOD02000016.1.	g16297.t1	1	p5	(AACCA)4	20	5349	5368
>QLOD02000016.1.	g16303.t1	1	p3	(TCC)6	18	576	593
>QLOD02000016.1.	g16332.t1	1	p6	(ATCGCC)3	18	6	23
>QLOD02000016.1.	g16342.t1	1	p3	(GCG)5	15	1160	1174
>QLOD02000016.1.	g16357.t1	1	p5	(GTTTG)3	15	3	17
>QLOD02000016.1.	g16368.t1	1	p6	(TGCCAC)3	18	666	683
>QLOD02000016.1.	g16370.t1	1	c	(ATA)7gtagtaagg(AGA)6	48	1550	1597
>QLOD02000016.1.	g16381.t1	1	p3	(TCC)6	18	18	35
>QLOD02000016.1.	g16392.t1	1	p2	(TC)6	12	272	283
>QLOD02000016.1.	g16395.t1	1	p6	(ATGGAG)3	18	1	18
>QLOD02000016.1.	g16397.t1	1	p2	(TC)6	12	522	533
>QLOD02000016.1.	g16398.t1	1	p2	(TC)8	16	2116	2131
>QLOD02000016.1.	g16413.t1	1	p3	(CTT)5	15	11	25
>QLOD02000016.1.	g16413.t1	2	p3	(GGT)6	18	1279	1296
>QLOD02000016.1.	g16417.t1	1	p2	(TC)9	18	68	85
>QLOD02000016.1.	g16455.t1	1	p6	(CCAAAT)3	18	94	111
>QLOD02000016.1.	g16460.t1	1	p3	(CGG)5	15	207	221
>QLOD02000016.1.	g16460.t1	2	p3	(CAG)5	15	1072	1086
>QLOD02000016.1.	g16470.t1	1	p3	(CCA)5	15	56	70
>QLOD02000016.1.	g16471.t1	1	p3	(TCC)5	15	93	107
>QLOD02000016.1.	g16481.t1	1	p3	(GAA)5	15	640	654
>QLOD02000016.1.	g16482.t1	1	p3	(GAC)6	18	589	606
>QLOD02000016.1.	g16485.t1	1	p3	(AGC)6	18	80	97
>QLOD02000016.1.	g16498.t1	1	p2	(CT)9	18	8	25
>QLOD02000016.1.	g16500.t1	1	c	(GCG)6atgatgccagaacaagcagccaggtccatgacgacagaccggaagcagaaggtaagcgtcttctctcgcatcagtttcccggagaaagaacaaacagca(GCG)5	132	2497	2628
>QLOD02000016.1.	g16504.t1	1	p3	(CTC)9	27	2342	2368
>QLOD02000016.1.	g16505.t1	1	p3	(CCA)5	15	56	70
>QLOD02000016.1.	g16512.t1	1	p3	(CGC)6	18	54	71
>QLOD02000016.1.	g16515.t1	1	p2	(TC)7	14	33	46
>QLOD02000016.1.	g16516.t1	1	p3	(CCA)5	15	789	803
>QLOD02000016.1.	g16538.t1	1	p2	(GA)7	14	7	20
>QLOD02000016.1.	g16552.t1	1	p2	(AG)7	14	337	350
>QLOD02000016.1.	g16552.t1	2	p2	(AG)11	22	514	535
>QLOD02000016.1.	g16558.t1	1	p6	(GAGGGA)4	24	766	789
>QLOD02000016.1.	g16570.t1	1	p1	(G)11	11	1585	1595
>QLOD02000016.1.	g16573.t1	1	p3	(CCT)5	15	276	290
>QLOD02000016.1.	g16583.t1	1	p3	(AGG)10	30	1533	1562
>QLOD02000016.1.	g16594.t1	1	p3	(AAT)7	21	238	258
>QLOD02000016.1.	g16594.t1	2	p3	(GCA)7	21	390	410
>QLOD02000016.1.	g16594.t1	3	p3	(GGC)5	15	775	789
>QLOD02000016.1.	g16595.t1	1	p5	(GAGGA)4	20	151	170
>QLOD02000016.1.	g16610.t1	1	p3	(GCC)5	15	282	296
>QLOD02000016.1.	g16615.t1	1	p3	(ACG)7	21	389	409
>QLOD02000016.1.	g16621.t1	1	p2	(TC)10	20	422	441
>QLOD02000016.1.	g16661.t1	1	p3	(CCT)8	24	25	48
>QLOD02000016.1.	g16663.t1	1	p6	(GCCCAG)3	18	1018	1035
>QLOD02000016.1.	g16668.t1	1	p6	(GAAACC)3	18	514	531
>QLOD02000016.1.	g16677.t1	1	p3	(CCT)7	21	533	553
>QLOD02000016.1.	g16683.t1	1	p3	(CAG)6	18	3838	3855
>QLOD02000016.1.	g16689.t1	1	p6	(GTAGAG)5	30	85	114
>QLOD02000016.1.	g16713.t1	1	p3	(CCT)8	24	497	520
>QLOD02000016.1.	g16713.t1	2	p3	(GCC)5	15	991	1005
>QLOD02000016.1.	g16716.t1	1	c	(CCA)7gctgcaaaaccatcgcccccaccaacaag(AAC)6aagggctaagccctgagcttggttttctaagacccataagaggaattcctgtgtaccaaaac(CCT)7	151	240	390
>QLOD02000016.1.	g16716.t1	2	p3	(CCT)7	21	547	567
>QLOD02000016.1.	g16733.t1	1	p3	(TCC)5	15	190	204
>QLOD02000016.1.	g16733.t1	2	p3	(ATG)5	15	1274	1288
>QLOD02000016.1.	g16746.t1	1	p6	(TAGAGG)4	24	27	50
>QLOD02000016.1.	g16757.t1	1	p3	(AAG)7	21	271	291
>QLOD02000016.1.	g16770.t1	1	p1	(C)11	11	40	50
>QLOD02000016.1.	g16774.t1	1	p3	(CGG)5	15	662	676
>QLOD02000016.1.	g16780.t1	1	p3	(TGC)5	15	672	686
>QLOD02000016.1.	g16786.t1	1	p1	(A)10	10	134	143
>QLOD02000016.1.	g16800.t1	1	p6	(TCCGCC)3	18	1974	1991
>QLOD02000016.1.	g16800.t1	2	p6	(CCACCG)3	18	2347	2364
>QLOD02000016.1.	g16803.t1	1	p3	(CCT)5	15	289	303
>QLOD02000016.1.	g16807.t1	1	p3	(AAG)8	24	1625	1648
>QLOD02000016.1.	g16816.t1	1	p3	(AGA)8	24	114	137
>QLOD02000016.1.	g16834.t1	1	p3	(ACA)6	18	108	125
>QLOD02000016.1.	g16837.t1	1	p5	(TTTGG)4	20	145	164
>QLOD02000016.1.	g16852.t1	1	p6	(CCTCCC)3	18	541	558
>QLOD02000016.1.	g16856.t1	1	p3	(GCT)5	15	25	39
>QLOD02000016.1.	g16863.t1	1	p2	(GA)7	14	893	906
>QLOD02000016.1.	g16874.t1	1	p2	(CT)7	14	116	129
>QLOD02000016.1.	g16878.t1	1	c	(CCA)6tccccattttactgctctcccaccgtttccactcaaaactgaacaagaccac(CAA)5	85	822	906
>QLOD02000016.1.	g16878.t1	2	p6	(AACCCT)3	18	1021	1038
>QLOD02000016.1.	g16878.t1	3	p3	(ATC)5	15	1685	1699
>QLOD02000016.1.	g16884.t1	1	p1	(T)10	10	326	335
>QLOD02000016.1.	g16886.t1	1	p3	(AAG)8	24	26	49
>QLOD02000016.1.	g16892.t1	1	p6	(AGGCCC)3	18	824	841
>QLOD02000016.1.	g16900.t1	1	p3	(GAA)7	21	639	659
>QLOD02000016.1.	g16900.t1	2	p3	(GAG)9	27	904	930
>QLOD02000016.1.	g16906.t1	1	p3	(TGA)5	15	75	89
>QLOD02000016.1.	g16922.t1	1	p3	(GAA)5	15	31	45
>QLOD02000016.1.	g16922.t1	2	p3	(GAG)5	15	802	816
>QLOD02000016.1.	g16941.t1	1	p5	(GATTT)3	15	1334	1348
>QLOD02000016.1.	g16942.t1	1	p3	(CCG)5	15	206	220
>QLOD02000016.1.	g16972.t1	1	p2	(AG)10	20	363	382
>QLOD02000016.1.	g16973.t1	1	p3	(TGT)5	15	333	347
>QLOD02000016.1.	g16987.t1	1	p3	(GAA)6	18	52	69
>QLOD02000016.1.	g16994.t1	1	p3	(AGC)5	15	25	39
>QLOD02000016.1.	g17022.t1	1	p3	(GAC)6	18	97	114
>QLOD02000016.1.	g17023.t1	1	p6	(GATGAG)4	24	85	108
>QLOD02000016.1.	g17023.t1	2	p3	(GGT)8	24	613	636
>QLOD02000016.1.	g17037.t1	1	p3	(ATA)6	18	683	700
>QLOD02000016.1.	g17056.t1	1	p3	(CTT)5	15	200	214
>QLOD02000016.1.	g17059.t1	1	p3	(AGA)6	18	492	509
>QLOD02000016.1.	g17060.t1	1	p3	(TCG)5	15	97	111
>QLOD02000016.1.	g17074.t1	1	p3	(ATC)5	15	705	719
>QLOD02000016.1.	g17081.t1	1	p3	(AAG)5	15	533	547
>QLOD02000016.1.	g17085.t1	1	c*	(AGTAGC)2(agt<agc>)(AGC)6	36	145	180
>QLOD02000016.1.	g17087.t1	1	p2	(GA)6	12	2021	2032
>QLOD02000016.1.	g17103.t1	1	p3	(TCG)5	15	163	177
>QLOD02000016.1.	g17171.t1	1	p3	(CAC)6	18	802	819
>QLOD02000016.1.	g17190.t1	1	p3	(TGG)5	15	201	215
>QLOD02000016.1.	g17191.t1	1	p5	(TTCGA)3	15	944	958
>QLOD02000016.1.	g17194.t1	1	p2	(GA)6	12	415	426
>QLOD02000016.1.	g17196.t1	1	p3	(TGC)5	15	771	785
>QLOD02000016.1.	g17198.t1	1	p3	(CAA)5	15	783	797
>QLOD02000016.1.	g17208.t1	1	p3	(GGA)5	15	40	54
>QLOD02000016.1.	g17219.t1	1	p3	(AAT)7	21	400	420
>QLOD02000016.1.	g17231.t1	1	p3	(AAC)5	15	67	81
>QLOD02000016.1.	g17295.t1	1	p3	(ACC)8	24	1261	1284
>QLOD02000016.1.	g17295.t1	2	p3	(ACC)8	24	1386	1409
>QLOD02000016.1.	g17327.t1	1	p6	(TAGAGG)3	18	27	44
>QLOD02000016.1.	g17352.t1	1	p3	(AAG)8	24	103	126
>QLOD02000016.1.	g17356.t1	1	p3	(TGG)5	15	12	26
>QLOD02000016.1.	g17363.t1	1	p3	(GAG)6	18	2722	2739
>QLOD02000016.1.	g17385.t1	1	p3	(AAG)10	30	101	130
>QLOD02000016.1.	g17385.t1	2	p6	(GTGGTC)3	18	2197	2214
>QLOD02000016.1.	g17400.t1	1	p2	(CT)6	12	264	275
>QLOD02000016.1.	g17414.t1	1	p6	(CAACAG)3	18	282	299
>QLOD02000016.1.	g17430.t1	1	p3	(AGC)5	15	292	306
>QLOD02000016.1.	g17435.t1	1	p6	(GAAAGG)3	18	315	332
>QLOD02000016.1.	g17460.t1	1	p2	(TC)18	36	360	395
>QLOD02000016.1.	g17466.t1	1	c*	(A)10(agaaaaagaaaaagcaaagctcgttagaaacctacaggagcatcaccagtcacagagactcgtcatcggcgtcatctctagtcaccggagttaaccttcggcttcccaagagactcgttgttgaccggcgaccaaaacccactaagccccatcaaccatggatgctcctccaccctcggctgtccctctcattcaaatctcacgtgccgcacttttcttcaccgtgtgatgacgcgtgcgtttccggcggttttccaatagcttccgaagatgg<aaaaa>g)(AAAAAG)2	24	133	156
>QLOD02000016.1.	g17474.t1	1	p6	(TGGTGC)3	18	189	206
>QLOD02000016.1.	g17484.t1	1	p6	(AAGGGC)3	18	328	345
>QLOD02000016.1.	g17497.t1	1	p3	(AAG)7	21	170	190
>QLOD02000016.1.	g17513.t1	1	c	(CT)13(GT)7	40	203	242
>QLOD02000016.1.	g17525.t1	1	p3	(GGC)5	15	487	501
>QLOD02000016.1.	g17542.t1	1	p6	(GTTGGA)3	18	1298	1315
>QLOD02000016.1.	g17569.t1	1	p3	(CAG)5	15	202	216
>QLOD02000016.1.	g17575.t1	1	p3	(AGG)5	15	354	368
>QLOD02000016.1.	g17577.t1	1	p3	(CGG)5	15	198	212
>QLOD02000016.1.	g17578.t1	1	p6	(GGTGGC)4	24	9	32
>QLOD02000016.1.	g17589.t1	1	p3	(CGC)5	15	178	192
>QLOD02000016.1.	g17589.t1	2	p3	(TCT)5	15	652	666
>QLOD02000016.1.	g17597.t1	1	p5	(GACCC)3	15	1371	1385
>QLOD02000016.1.	g17609.t1	1	c	(GAA)9ggagatgcaatgttagatttaagc(GAA)5	66	49	114
>QLOD02000016.1.	g17611.t1	1	p3	(TAC)7	21	44	64
>QLOD02000016.1.	g17614.t1	1	p3	(ATG)6	18	479	496
>QLOD02000016.1.	g17638.t1	1	p2	(TC)8	16	129	144
>QLOD02000016.1.	g17639.t1	1	p3	(GGC)8	24	175	198
>QLOD02000016.1.	g17647.t1	1	c	(CAG)6ttgcagttacaacagcagatgcagcagcagctacagcagcagcaacagatgcaaccgcagcaattccagcagcag(CAGCAA)3	111	1777	1887
>QLOD02000016.1.	g17659.t1	1	p3	(GGA)6	18	961	978
>QLOD02000016.1.	g17668.t1	1	p3	(TGA)5	15	948	962
>QLOD02000016.1.	g17676.t1	1	p3	(GAT)5	15	2599	2613
>QLOD02000016.1.	g17676.t1	2	p2	(GA)10	20	3362	3381
>QLOD02000016.1.	g17690.t1	1	p5	(CCGAC)5	25	360	384
>QLOD02000016.1.	g17702.t1	1	c	(CAG)6caaatcacagcatcaacggtcggattggattaccaacaaaagccccaacaa(CAG)5	84	193	276
>QLOD02000016.1.	g17702.t1	2	p3	(CAG)5	15	1237	1251
>QLOD02000016.1.	g17702.t1	3	p3	(CAG)5	15	1414	1428
>QLOD02000016.1.	g17710.t1	1	p3	(CGC)6	18	462	479
>QLOD02000016.1.	g17719.t1	1	p3	(AAG)5	15	877	891
>QLOD02000016.1.	g17720.t1	1	p3	(TCA)5	15	16	30
>QLOD02000016.1.	g17720.t1	2	p3	(AGA)6	18	389	406
>QLOD02000016.1.	g17740.t1	1	p2	(GA)9	18	164	181
>QLOD02000016.1.	g17743.t1	1	c	(TAGGTC)3cggctgtagctgt(AGCTCC)3	49	131	179
>QLOD02000016.1.	g17749.t1	1	p3	(GAA)7	21	916	936
>QLOD02000016.1.	g17756.t1	1	p6	(AGGTGA)3	18	1416	1433
>QLOD02000016.1.	g17767.t1	1	c	(CAA)5tttcat(CAA)5	36	268	303
>QLOD02000016.1.	g17774.t1	1	p2	(GA)6	12	1893	1904
>QLOD02000016.1.	g17782.t1	1	p2	(GA)10	20	101	120
>QLOD02000016.1.	g17782.t1	2	p4	(CCTC)4	16	285	300
>QLOD02000016.1.	g17813.t1	1	p6	(GGAGCA)3	18	2178	2195
>QLOD02000016.1.	g17821.t1	1	p3	(ATG)10	30	266	295
>QLOD02000016.1.	g17831.t1	1	p2	(AG)12	24	595	618
>QLOD02000016.1.	g17836.t1	1	p2	(AG)9	18	3092	3109
>QLOD02000016.1.	g17843.t1	1	p3	(GGC)6	18	31	48
>QLOD02000016.1.	g17887.t1	1	p6	(TGGTGA)4	24	2886	2909
>QLOD02000016.1.	g17897.t1	1	p3	(AGC)6	18	108	125
>QLOD02000016.1.	g17899.t1	1	p3	(CGA)5	15	348	362
>QLOD02000016.1.	g17965.t1	1	p2	(CT)7	14	611	624
>QLOD02000016.1.	g18004.t1	1	p3	(GCG)8	24	100	123
>QLOD02000016.1.	g18006.t1	1	p6	(GCCCCC)3	18	64	81
>QLOD02000016.1.	g18031.t1	1	p2	(GA)10	20	815	834
>QLOD02000016.1.	g18053.t1	1	p6	(CGTGGC)3	18	253	270
>QLOD02000016.1.	g18066.t1	1	p1	(A)10	10	797	806
>QLOD02000016.1.	g18131.t1	1	p3	(GAA)5	15	55	69
>QLOD02000016.1.	g18134.t1	1	p2	(CT)14	28	229	256
>QLOD02000016.1.	g18136.t1	1	p6	(AAGTCT)3	18	79	96
>QLOD02000016.1.	g18147.t1	1	p3	(CGT)5	15	230	244
>QLOD02000016.1.	g18191.t1	1	p3	(ATC)5	15	1449	1463
>QLOD02000016.1.	g18207.t1	1	p3	(AGA)5	15	48	62
>QLOD02000016.1.	g18217.t1	1	c	(GCA)10a(CAG)5	46	822	867
>QLOD02000016.1.	g18218.t1	1	p3	(CAA)5	15	811	825
>QLOD02000016.1.	g18218.t1	2	p6	(AGCAAC)6	36	1109	1144
>QLOD02000016.1.	g18218.t1	3	p3	(GCA)8	24	1275	1298
>QLOD02000016.1.	g18224.t1	1	p3	(CCA)5	15	783	797
>QLOD02000016.1.	g18240.t1	1	p3	(AGA)5	15	57	71
>QLOD02000016.1.	g18271.t1	1	p3	(GGA)8	24	835	858
>QLOD02000016.1.	g18271.t1	2	p3	(GGA)8	24	960	983
>QLOD02000016.1.	g18281.t1	1	p1	(G)12	12	533	544
>QLOD02000016.1.	g18288.t1	1	p2	(CT)6	12	1665	1676
>QLOD02000016.1.	g18289.t1	1	c	(TTC)5ctctggtgatggtggcatacagc(TGT)6	56	38	93
>QLOD02000016.1.	g18315.t1	1	p6	(GGCGGT)6	36	13	48
>QLOD02000016.1.	g18321.t1	1	p3	(CTT)6	18	502	519
>QLOD02000016.1.	g18325.t1	1	p6	(CCCCAT)4	24	227	250
>QLOD02000016.1.	g18325.t1	2	p3	(AGT)5	15	595	609
>QLOD02000016.1.	g18325.t1	3	p3	(TGA)5	15	1293	1307
>QLOD02000016.1.	g18331.t1	1	p2	(GA)6	12	88	99
>QLOD02000016.1.	g18332.t1	1	p3	(GAG)6	18	239	256
>QLOD02000016.1.	g18353.t1	1	p3	(TGG)7	21	285	305
>QLOD02000016.1.	g18385.t1	1	p5	(CTGGA)4	20	167	186
>QLOD02000016.1.	g18389.t1	1	p3	(GGC)5	15	616	630
>QLOD02000016.1.	g18390.t1	1	p5	(TTTGG)4	20	181	200
>QLOD02000016.1.	g18391.t1	1	p3	(TCC)6	18	32	49
>QLOD02000016.1.	g18403.t1	1	p3	(TTC)5	15	150	164
>QLOD02000016.1.	g18410.t1	1	p3	(TCT)5	15	92	106
>QLOD02000016.1.	g18424.t1	1	p6	(AGAAGG)3	18	408	425
>QLOD02000016.1.	g18424.t1	2	p6	(AGAAGG)3	18	531	548
>QLOD02000016.1.	g18424.t1	3	p3	(GGA)5	15	714	728
>QLOD02000016.1.	g18428.t1	1	p3	(GTG)5	15	1111	1125
>QLOD02000016.1.	g18434.t1	1	p3	(TCA)5	15	564	578
>QLOD02000016.1.	g18441.t1	1	p3	(CTC)6	18	306	323
>QLOD02000016.1.	g18450.t1	1	p3	(GAA)7	21	1794	1814
>QLOD02000016.1.	g18473.t1	1	p3	(CAA)6	18	78	95
>QLOD02000016.1.	g18479.t1	1	p3	(TCC)7	21	142	162
>QLOD02000016.1.	g18505.t1	1	p3	(CAC)7	21	310	330
>QLOD02000016.1.	g18509.t1	1	p6	(AGGGAG)3	18	1213	1230
>QLOD02000016.1.	g18519.t1	1	c	(ATG)5ttgaggg(TGA)6	40	812	851
>QLOD02000016.1.	g18532.t1	1	c	(CTTCC)3g(CTCCC)3	31	1202	1232
>QLOD02000016.1.	g18538.t1	1	p3	(GCG)8	24	77	100
>QLOD02000016.1.	g18549.t1	1	p3	(GGC)5	15	2194	2208
>QLOD02000016.1.	g18554.t1	1	p3	(CCG)5	15	538	552
>QLOD02000016.1.	g18567.t1	1	p3	(GAC)5	15	346	360
>QLOD02000016.1.	g18571.t1	1	p3	(GGT)5	15	71	85
>QLOD02000016.1.	g18578.t1	1	p3	(GCC)9	27	97	123
>QLOD02000016.1.	g18589.t1	1	p3	(CTC)5	15	1250	1264
>QLOD02000016.1.	g18590.t1	1	p3	(TTC)5	15	3421	3435
>QLOD02000016.1.	g18599.t1	1	p2	(GA)10	20	268	287
>QLOD02000016.1.	g18604.t1	1	p3	(AGA)5	15	1902	1916
>QLOD02000016.1.	g18611.t1	1	p3	(GAG)6	18	286	303
>QLOD02000016.1.	g18631.t1	1	p3	(GAT)6	18	55	72
>QLOD02000016.1.	g18634.t1	1	p6	(GACAAA)3	18	58	75
>QLOD02000016.1.	g18641.t1	1	p6	(CCAAAC)4	24	55	78
>QLOD02000016.1.	g18687.t1	1	p3	(AGA)8	24	185	208
>QLOD02000016.1.	g18691.t1	1	p3	(GGA)5	15	264	278
>QLOD02000016.1.	g18691.t1	2	p3	(GGA)5	15	466	480
>QLOD02000016.1.	g18691.t1	3	p3	(GAA)7	21	856	876
>QLOD02000016.1.	g18702.t1	1	p3	(CCA)5	15	769	783
>QLOD02000016.1.	g18713.t1	1	p3	(TCT)5	15	53	67
>QLOD02000016.1.	g18726.t1	1	p1	(A)14	14	349	362
>QLOD02000016.1.	g18768.t1	1	p3	(ATG)5	15	1814	1828
>QLOD02000016.1.	g18780.t1	1	p6	(AAGGGA)3	18	772	789
>QLOD02000016.1.	g18790.t1	1	p2	(AG)11	22	27	48
>QLOD02000016.1.	g18790.t1	2	p2	(GA)6	12	306	317
>QLOD02000016.1.	g18794.t1	1	p2	(AG)7	14	739	752
>QLOD02000016.1.	g18846.t1	1	p5	(GATGG)3	15	91	105
>QLOD02000016.1.	g18847.t1	1	p1	(A)11	11	20	30
>QLOD02000016.1.	g18855.t1	1	p3	(AAG)12	36	140	175
>QLOD02000016.1.	g18862.t1	1	p3	(CGG)5	15	761	775
>QLOD02000016.1.	g18867.t1	1	c*	(C)10(ctccccctccccctccccctccccctccagctatatctttgggagaaaatcaagctatgaggactggatctccttcgcccctaactccacctcctccgccaaccccacctttgagggacaactcaactatcagagctggacctcctctgccgccacttccccctcttccttctgggcaggttggagggcctacaagttctccttcagtgcctccgccaccatctcaacctgcttgcagttctccgcccccacctccccctcttccttctgggcaggttggagggcctagaagttctccttcaatgcctccaccaccacctccacctgctcgcagttcttcatctaatcttaaaaacatatcacagaattctttccaaatcccttctgccccac…	36	1111	1146
>QLOD02000016.1.	g18869.t1	1	p2	(CT)6	12	215	226
>QLOD02000016.1.	g18872.t1	1	p2	(TC)9	18	550	567
>QLOD02000016.1.	g18882.t1	1	p3	(GAA)6	18	103	120
>QLOD02000016.1.	g18887.t1	1	p2	(GA)9	18	58	75
>QLOD02000016.1.	g18894.t1	1	c	(GGC)5tt(CTC)5	32	867	898
>QLOD02000016.1.	g18902.t1	1	p6	(GCAGAA)3	18	331	348
>QLOD02000016.1.	g18904.t1	1	p6	(GCTCCT)3	18	3502	3519
>QLOD02000016.1.	g18906.t1	1	p5	(TCGGT)3	15	615	629
>QLOD02000016.1.	g18908.t1	1	p2	(CT)6	12	284	295
>QLOD02000016.1.	g18914.t1	1	p3	(AGT)5	15	976	990
>QLOD02000016.1.	g18926.t1	1	p3	(GAG)6	18	499	516
>QLOD02000016.1.	g18964.t1	1	p3	(GCA)5	15	199	213
>QLOD02000016.1.	g18968.t1	1	p4	(TTGG)4	16	420	435
>QLOD02000016.1.	g18971.t1	1	p3	(TGA)5	15	372	386
>QLOD02000016.1.	g18976.t1	1	p3	(TGC)5	15	636	650
>QLOD02000016.1.	g18990.t1	1	p2	(CT)6	12	283	294
>QLOD02000016.1.	g18995.t1	1	p3	(ATC)6	18	225	242
>QLOD02000016.1.	g19003.t1	1	p3	(CTT)7	21	62	82
>QLOD02000016.1.	g19003.t1	2	p6	(CAAGAA)3	18	234	251
>QLOD02000016.1.	g19031.t1	1	p3	(GAG)5	15	679	693
>QLOD02000016.1.	g19038.t1	1	p3	(CGG)7	21	222	242
>QLOD02000016.1.	g19051.t1	1	p2	(AG)14	28	2074	2101
>QLOD02000016.1.	g19053.t1	1	p3	(ACC)6	18	136	153
>QLOD02000016.1.	g19056.t1	1	p6	(TCCGAT)3	18	211	228
>QLOD02000016.1.	g19056.t1	2	p6	(TCCGAT)3	18	388	405
>QLOD02000016.1.	g19058.t1	1	p3	(GGT)5	15	388	402
>QLOD02000016.1.	g19060.t1	1	p6	(GAAGAG)3	18	559	576
>QLOD02000016.1.	g19063.t1	1	p3	(AGT)5	15	388	402
>QLOD02000016.1.	g19079.t1	1	p3	(GAG)5	15	278	292
>QLOD02000016.1.	g19091.t1	1	p3	(AAG)5	15	500	514
>QLOD02000016.1.	g19093.t1	1	p3	(TGG)6	18	1362	1379
>QLOD02000016.1.	g19098.t1	1	p3	(TCA)5	15	426	440
>QLOD02000016.1.	g19115.t1	1	p3	(GTG)7	21	260	280
>QLOD02000016.1.	g19117.t1	1	p3	(TGA)5	15	876	890
>QLOD02000016.1.	g19123.t1	1	p3	(CTT)6	18	101	118
>QLOD02000016.1.	g19127.t1	1	p3	(TCC)5	15	220	234
>QLOD02000017.1.	g19147.t1	1	p3	(CTT)5	15	269	283
>QLOD02000017.1.	g19159.t1	1	p6	(GATTCA)3	18	898	915
>QLOD02000017.1.	g19160.t1	1	p1	(A)11	11	56	66
>QLOD02000017.1.	g19168.t1	1	p3	(TCT)5	15	22	36
>QLOD02000017.1.	g19169.t1	1	p3	(AGC)6	18	866	883
>QLOD02000017.1.	g19170.t1	1	p3	(CAC)5	15	403	417
>QLOD02000017.1.	g19175.t1	1	p3	(AGC)5	15	661	675
>QLOD02000017.1.	g19177.t1	1	p2	(TC)8	16	841	856
>QLOD02000017.1.	g19187.t1	1	p3	(TCT)5	15	44	58
>QLOD02000017.1.	g19197.t1	1	p2	(CT)8	16	250	265
>QLOD02000017.1.	g19205.t1	1	c	(AGT)5(AGC)5	30	1197	1226
>QLOD02000017.1.	g19212.t1	1	p3	(TGA)5	15	2709	2723
>QLOD02000017.1.	g19214.t1	1	p3	(GCC)6	18	72	89
>QLOD02000017.1.	g19215.t1	1	c	(GCC)6cgaggagagaaaagatccaactgtgagcggtcttcaggcaaaagttttggctagc(AAGAA)3	88	249	336
>QLOD02000017.1.	g19226.t1	1	p2	(AG)6	12	689	700
>QLOD02000017.1.	g19229.t1	1	p3	(ATG)5	15	1	15
>QLOD02000017.1.	g19239.t1	1	p2	(TC)13	26	2960	2985
>QLOD02000017.1.	g19242.t1	1	p3	(GAT)6	18	16	33
>QLOD02000017.1.	g19243.t1	1	p3	(GAT)9	27	3292	3318
>QLOD02000017.1.	g19249.t1	1	p6	(AGTGGC)3	18	1458	1475
>QLOD02000017.1.	g19261.t1	1	p5	(TGCTG)3	15	868	882
>QLOD02000017.1.	g19283.t1	1	c	(AGC)5agtttcagcagcatcaactacatcagtttcagcagcaacagat(GCA)5	73	383	455
>QLOD02000017.1.	g19327.t1	1	p1	(C)12	12	1287	1298
>QLOD02000017.1.	g19328.t1	1	p3	(GAT)5	15	136	150
>QLOD02000017.1.	g19353.t1	1	p6	(TCCTGC)7	42	1152	1193
>QLOD02000017.1.	g19358.t1	1	c	(CTC)5catcaacaaccgcttacagcgatcctacggttcgaatgagatcccccct(GGC)5	79	234	312
>QLOD02000017.1.	g19373.t1	1	p3	(AAG)11	33	287	319
>QLOD02000017.1.	g19381.t1	1	c	(TGAGAA)3gcaaatattgaaaccacgggtgacctttcacggcgacggtggcggcgattcttccttgcagaagttagagccagaacggatggga(AG)6	115	54	168
>QLOD02000017.1.	g19381.t1	2	p2	(AG)6	12	1129	1140
>QLOD02000017.1.	g19389.t1	1	p6	(GGAGAT)3	18	27	44
>QLOD02000017.1.	g19394.t1	1	p3	(GCA)5	15	39	53
>QLOD02000017.1.	g19408.t1	1	p6	(TAATAG)3	18	861	878
>QLOD02000017.1.	g19422.t1	1	p6	(CCCGGG)3	18	125	142
>QLOD02000017.1.	g19440.t1	1	p6	(CCAAAA)4	24	127	150
>QLOD02000017.1.	g19440.t1	2	p4	(GCCG)4	16	278	293
>QLOD02000017.1.	g19456.t1	1	c	(CATT)4ggatgaaaagagttctgagccctacagaga(CATT)4	62	743	804
>QLOD02000017.1.	g19461.t1	1	c	(AGTTGG)5(AGTCGG)4	54	2865	2918
>QLOD02000017.1.	g19463.t1	1	c	(GGAGTC)3(GGAGCC)3ggagttggtcccgcagtcgcagccccagttacagccgc(AGCCGT)3	92	1901	1992
>QLOD02000017.1.	g19469.t1	1	c	(TCC)5gaggttttccgcta(CT)6	41	67	107
>QLOD02000017.1.	g19479.t1	1	p2	(GA)6	12	642	653
>QLOD02000017.1.	g19481.t1	1	p3	(TCC)5	15	53	67
>QLOD02000017.1.	g19485.t1	1	p3	(GAC)5	15	124	138
>QLOD02000017.1.	g19495.t1	1	p1	(T)15	15	1498	1512
>QLOD02000017.1.	g19500.t1	1	p3	(TCA)5	15	780	794
>QLOD02000017.1.	g19547.t1	1	p3	(CAG)6	18	774	791
[truncated: 2,984 more rows]
